# Supplementary material for: Crossed and Locked Quotes in a Multi-Market Simulation
Source: PLoS One. 2016 Mar 9;11(3):e0151096. doi: 10.1371/journal.pone.0151096 (PMC4784946; doi:10.1371/journal.pone.0151096)
Supplement: S1 Dataset — Simulation output and summary files for main results. (ZIP) [file pone.0151096.s001.zip]

Archive with 890 entries (887 files):
- main_results/
- main_results/main_results_0.out
- __MACOSX/
- __MACOSX/main_results/
- __MACOSX/main_results/._main_results_0.out
- main_results/main_results_1.out
- __MACOSX/main_results/._main_results_1.out
- main_results/main_results_10.out
- __MACOSX/main_results/._main_results_10.out
- main_results/main_results_100.out
- __MACOSX/main_results/._main_results_100.out
- main_results/main_results_101.out
- __MACOSX/main_results/._main_results_101.out
- main_results/main_results_102.out
- __MACOSX/main_results/._main_results_102.out
- main_results/main_results_103.out
- __MACOSX/main_results/._main_results_103.out
- main_results/main_results_104.out
- __MACOSX/main_results/._main_results_104.out
- main_results/main_results_105.out
- __MACOSX/main_results/._main_results_105.out
- main_results/main_results_106.out
- __MACOSX/main_results/._main_results_106.out
- main_results/main_results_107.out
- __MACOSX/main_results/._main_results_107.out
- main_results/main_results_108.out
- __MACOSX/main_results/._main_results_108.out
- main_results/main_results_109.out
- __MACOSX/main_results/._main_results_109.out
- main_results/main_results_11.out
- __MACOSX/main_results/._main_results_11.out
- main_results/main_results_110.out
- __MACOSX/main_results/._main_results_110.out
- main_results/main_results_111.out
- __MACOSX/main_results/._main_results_111.out
- main_results/main_results_112.out
- __MACOSX/main_results/._main_results_112.out
- main_results/main_results_113.out
- __MACOSX/main_results/._main_results_113.out
- main_results/main_results_114.out
- __MACOSX/main_results/._main_results_114.out
- main_results/main_results_115.out
- __MACOSX/main_results/._main_results_115.out
- main_results/main_results_116.out
- __MACOSX/main_results/._main_results_116.out
- main_results/main_results_117.out
- __MACOSX/main_results/._main_results_117.out
- main_results/main_results_118.out
- __MACOSX/main_results/._main_results_118.out
- main_results/main_results_119.out
- __MACOSX/main_results/._main_results_119.out
- main_results/main_results_12.out
- __MACOSX/main_results/._main_results_12.out
- main_results/main_results_120.out
- __MACOSX/main_results/._main_results_120.out
- main_results/main_results_121.out
- __MACOSX/main_results/._main_results_121.out
- main_results/main_results_122.out
- __MACOSX/main_results/._main_results_122.out
- main_results/main_results_123.out
- __MACOSX/main_results/._main_results_123.out
- main_results/main_results_124.out
- __MACOSX/main_results/._main_results_124.out
- main_results/main_results_125.out
- __MACOSX/main_results/._main_results_125.out
- main_results/main_results_126.out
- __MACOSX/main_results/._main_results_126.out
- main_results/main_results_127.out
- __MACOSX/main_results/._main_results_127.out
- main_results/main_results_128.out
- __MACOSX/main_results/._main_results_128.out
- main_results/main_results_129.out
- __MACOSX/main_results/._main_results_129.out
- main_results/main_results_13.out
- __MACOSX/main_results/._main_results_13.out
- main_results/main_results_130.out
- __MACOSX/main_results/._main_results_130.out
- main_results/main_results_131.out
- __MACOSX/main_results/._main_results_131.out
- main_results/main_results_132.out
- __MACOSX/main_results/._main_results_132.out
- main_results/main_results_133.out
- __MACOSX/main_results/._main_results_133.out
- main_results/main_results_134.out
- __MACOSX/main_results/._main_results_134.out
- main_results/main_results_135.out
- __MACOSX/main_results/._main_results_135.out
- main_results/main_results_136.out
- __MACOSX/main_results/._main_results_136.out
- main_results/main_results_137.out
- __MACOSX/main_results/._main_results_137.out
- main_results/main_results_138.out
- __MACOSX/main_results/._main_results_138.out
- main_results/main_results_139.out
- __MACOSX/main_results/._main_results_139.out
- main_results/main_results_14.out
- __MACOSX/main_results/._main_results_14.out
- main_results/main_results_140.out
- __MACOSX/main_results/._main_results_140.out
- main_results/main_results_141.out
- __MACOSX/main_results/._main_results_141.out
- main_results/main_results_142.out
- __MACOSX/main_results/._main_results_142.out
- main_results/main_results_143.out
- __MACOSX/main_results/._main_results_143.out
- main_results/main_results_144.out
- __MACOSX/main_results/._main_results_144.out
- main_results/main_results_145.out
- __MACOSX/main_results/._main_results_145.out
- main_results/main_results_146.out
- __MACOSX/main_results/._main_results_146.out
- main_results/main_results_147.out
- __MACOSX/main_results/._main_results_147.out
- main_results/main_results_148.out
- __MACOSX/main_results/._main_results_148.out
- main_results/main_results_149.out
- __MACOSX/main_results/._main_results_149.out
- main_results/main_results_15.out
- __MACOSX/main_results/._main_results_15.out
- main_results/main_results_150.out
- __MACOSX/main_results/._main_results_150.out
- main_results/main_results_151.out
- __MACOSX/main_results/._main_results_151.out
- main_results/main_results_152.out
- __MACOSX/main_results/._main_results_152.out
- main_results/main_results_153.out
- __MACOSX/main_results/._main_results_153.out
- main_results/main_results_154.out
- __MACOSX/main_results/._main_results_154.out
- main_results/main_results_155.out
- __MACOSX/main_results/._main_results_155.out
- main_results/main_results_156.out
- __MACOSX/main_results/._main_results_156.out
- main_results/main_results_157.out
- __MACOSX/main_results/._main_results_157.out
- main_results/main_results_158.out
- __MACOSX/main_results/._main_results_158.out
- main_results/main_results_159.out
- __MACOSX/main_results/._main_results_159.out
- main_results/main_results_16.out
- __MACOSX/main_results/._main_results_16.out
- main_results/main_results_160.out
- __MACOSX/main_results/._main_results_160.out
- main_results/main_results_161.out
- __MACOSX/main_results/._main_results_161.out
- main_results/main_results_162.out
- __MACOSX/main_results/._main_results_162.out
- main_results/main_results_163.out
- __MACOSX/main_results/._main_results_163.out
- main_results/main_results_164.out
- __MACOSX/main_results/._main_results_164.out
- main_results/main_results_165.out
- __MACOSX/main_results/._main_results_165.out
- main_results/main_results_166.out
- __MACOSX/main_results/._main_results_166.out
- main_results/main_results_167.out
- __MACOSX/main_results/._main_results_167.out
- main_results/main_results_168.out
- __MACOSX/main_results/._main_results_168.out
- main_results/main_results_169.out
- __MACOSX/main_results/._main_results_169.out
- main_results/main_results_17.out
- __MACOSX/main_results/._main_results_17.out
- main_results/main_results_170.out
- __MACOSX/main_results/._main_results_170.out
- main_results/main_results_171.out
- __MACOSX/main_results/._main_results_171.out
- main_results/main_results_172.out
- __MACOSX/main_results/._main_results_172.out
- main_results/main_results_173.out
- __MACOSX/main_results/._main_results_173.out
- main_results/main_results_174.out
- __MACOSX/main_results/._main_results_174.out
- main_results/main_results_175.out
- __MACOSX/main_results/._main_results_175.out
- main_results/main_results_176.out
- __MACOSX/main_results/._main_results_176.out
- main_results/main_results_177.out
- __MACOSX/main_results/._main_results_177.out
- main_results/main_results_178.out
- __MACOSX/main_results/._main_results_178.out
- main_results/main_results_179.out
- __MACOSX/main_results/._main_results_179.out
- main_results/main_results_18.out
- __MACOSX/main_results/._main_results_18.out
- main_results/main_results_180.out
- __MACOSX/main_results/._main_results_180.out
- main_results/main_results_181.out
- __MACOSX/main_results/._main_results_181.out
- main_results/main_results_182.out
- __MACOSX/main_results/._main_results_182.out
- main_results/main_results_183.out
- __MACOSX/main_results/._main_results_183.out
- main_results/main_results_184.out
- __MACOSX/main_results/._main_results_184.out
- main_results/main_results_185.out
- __MACOSX/main_results/._main_results_185.out
- main_results/main_results_186.out
- __MACOSX/main_results/._main_results_186.out
- main_results/main_results_187.out
- __MACOSX/main_results/._main_results_187.out
- main_results/main_results_188.out
- __MACOSX/main_results/._main_results_188.out
- main_results/main_results_189.out
- __MACOSX/main_results/._main_results_189.out
- main_results/main_results_19.out
- __MACOSX/main_results/._main_results_19.out
- main_results/main_results_190.out
- __MACOSX/main_results/._main_results_190.out
- main_results/main_results_191.out
- __MACOSX/main_results/._main_results_191.out
- main_results/main_results_192.out
- __MACOSX/main_results/._main_results_192.out
- main_results/main_results_193.out
- __MACOSX/main_results/._main_results_193.out
- main_results/main_results_194.out
- __MACOSX/main_results/._main_results_194.out
- main_results/main_results_195.out
- __MACOSX/main_results/._main_results_195.out
- main_results/main_results_196.out
- __MACOSX/main_results/._main_results_196.out
- main_results/main_results_197.out
- __MACOSX/main_results/._main_results_197.out
- main_results/main_results_198.out
- __MACOSX/main_results/._main_results_198.out
- main_results/main_results_199.out
- __MACOSX/main_results/._main_results_199.out
- main_results/main_results_2.out
- __MACOSX/main_results/._main_results_2.out
- main_results/main_results_20.out
- __MACOSX/main_results/._main_results_20.out
- main_results/main_results_200.out
- __MACOSX/main_results/._main_results_200.out
- main_results/main_results_201.out
- __MACOSX/main_results/._main_results_201.out
- main_results/main_results_202.out
- __MACOSX/main_results/._main_results_202.out
- main_results/main_results_203.out
- __MACOSX/main_results/._main_results_203.out
- main_results/main_results_204.out
- __MACOSX/main_results/._main_results_204.out
- main_results/main_results_205.out
- __MACOSX/main_results/._main_results_205.out
- main_results/main_results_206.out
- __MACOSX/main_results/._main_results_206.out
- main_results/main_results_207.out
- __MACOSX/main_results/._main_results_207.out
- main_results/main_results_208.out
- __MACOSX/main_results/._main_results_208.out
- main_results/main_results_209.out
- __MACOSX/main_results/._main_results_209.out
- main_results/main_results_21.out
- __MACOSX/main_results/._main_results_21.out
- main_results/main_results_210.out
- __MACOSX/main_results/._main_results_210.out
- main_results/main_results_211.out
- __MACOSX/main_results/._main_results_211.out
- main_results/main_results_212.out
- __MACOSX/main_results/._main_results_212.out
- main_results/main_results_213.out
- __MACOSX/main_results/._main_results_213.out
- main_results/main_results_214.out
- __MACOSX/main_results/._main_results_214.out
- main_results/main_results_215.out
- __MACOSX/main_results/._main_results_215.out
- main_results/main_results_216.out
- __MACOSX/main_results/._main_results_216.out
- main_results/main_results_217.out
- __MACOSX/main_results/._main_results_217.out
- main_results/main_results_218.out
- __MACOSX/main_results/._main_results_218.out
- main_results/main_results_219.out
- __MACOSX/main_results/._main_results_219.out
- main_results/main_results_22.out
- __MACOSX/main_results/._main_results_22.out
- main_results/main_results_220.out
- __MACOSX/main_results/._main_results_220.out
- main_results/main_results_221.out
- __MACOSX/main_results/._main_results_221.out
- main_results/main_results_222.out
- __MACOSX/main_results/._main_results_222.out
- main_results/main_results_223.out
- __MACOSX/main_results/._main_results_223.out
- main_results/main_results_224.out
- __MACOSX/main_results/._main_results_224.out
- main_results/main_results_225.out
- __MACOSX/main_results/._main_results_225.out
- main_results/main_results_226.out
- __MACOSX/main_results/._main_results_226.out
- main_results/main_results_227.out
- __MACOSX/main_results/._main_results_227.out
- main_results/main_results_228.out
- __MACOSX/main_results/._main_results_228.out
- main_results/main_results_229.out
- __MACOSX/main_results/._main_results_229.out
- main_results/main_results_23.out
- __MACOSX/main_results/._main_results_23.out
- main_results/main_results_230.out
- __MACOSX/main_results/._main_results_230.out
- main_results/main_results_231.out
[truncated: 590 more entries]
