# Supplementary material for: Crossed and Locked Quotes in a Multi-Market Simulation
Source: PLoS One. 2016 Mar 9;11(3):e0151096. doi: 10.1371/journal.pone.0151096 (PMC4784946; doi:10.1371/journal.pone.0151096)
Supplement: S1 Dataset — Simulation output and summary files for main results. (ZIP) [file pone.0151096.s001.zip › main_results/main_results_0.out]

SLURM_ARRAY_TASK_ID:  0
0.0,0.0,1.0,5.0,0.2,650.0,1650.0,263718.0,1650.0075881,0.119258212185,0.0457017507406,0.835040037075,-8.90513400676,2.99109515205,3.01067365277,93.1180134938
0.0,0.0,1.0,5.0,0.2,650.0,1650.0,263169.0,1650.00356258,0.0792917823798,0.0366042376868,0.884103979933,-13.3600954795,3.07325393798,3.05218961201,177.130040982
0.0,0.0,1.0,5.0,0.2,650.0,1650.0,263686.0,1650.01113928,0.0408239765224,0.0210086992659,0.938167324212,-18.5527377899,3.00634520449,2.97505530337,276.799052977
0.0,0.0,1.0,5.0,0.2,650.0,1650.0,263421.0,1650.01393945,0.0580133547362,0.0267137294095,0.915272915854,-13.1770886638,3.07086193877,3.0080767661,165.713938135
0.0,0.0,1.0,5.0,0.2,650.0,1650.0,264717.0,1650.00324708,0.0232286366592,0.0100980257926,0.966673337548,-26.8908790626,2.92902566543,3.00177843843,569.333345407
0.0,0.0,1.0,5.0,0.2,650.0,1650.0,263550.0,1650.00393117,0.0,0.0,1.0,-39.1562380158,3.0130288676,3.01660778721,953.761619139
0.0,0.0,1.0,5.0,0.2,650.0,1650.0,263619.0,1650.02289489,0.0,0.0,1.0,-63.1883054765,3.0241329263,2.98285378721,2139.28606739
0.0,0.0,1.0,5.0,0.2,650.0,1650.0,264996.0,1650.00253862,0.0475685092935,0.0187070578117,0.933724432895,-13.4088892005,2.97226280458,3.03906788606,150.655085774
0.0,0.0,1.0,5.0,0.2,650.0,1650.0,265187.0,1650.00783612,0.0,0.0,1.0,-57.4874582429,2.9956889159,2.93173170734,1663.07941658
0.0,0.0,1.0,5.0,0.2,650.0,1650.0,264032.0,1650.00260096,0.0,0.0,1.0,-32.6396980839,3.01407362155,3.01964772024,615.082471113
0.0,0.0,1.0,5.0,0.2,650.0,1650.0,265380.0,1650.00865735,0.0610123754194,0.0213202197226,0.917667404858,-17.1469973299,3.01467810661,2.94658120149,254.136046284
0.0,0.0,1.0,5.0,0.2,650.0,1650.0,265120.0,1650.01000835,0.0,0.0,1.0,-26.7955943254,3.02263809923,2.95764522758,473.417028234
0.0,0.0,1.0,5.0,0.2,650.0,1650.0,264597.0,1650.00542667,0.000633888933695,0.00160799078402,0.997758120282,-29.4399547383,3.00072018548,3.04588378886,579.566764945
0.0,0.0,1.0,5.0,0.2,650.0,1650.0,262030.0,1650.01438276,0.0,0.0,1.0,-83.9129950026,3.030319558,3.01692777174,3436.25049282
0.0,0.0,1.0,5.0,0.2,650.0,1650.0,263185.0,1650.01130798,0.0797554451877,0.0396231802602,0.880621374552,-10.4698905047,3.01020587562,3.04165212885,129.930733355
0.0,0.0,1.0,5.0,0.2,650.0,1650.0,264849.0,1650.01147033,0.0419265271483,0.0153788877495,0.942694585102,-43.323913792,3.00635621831,2.99717986081,1284.01986165
0.0,0.0,1.0,5.0,0.2,650.0,1650.0,262966.0,1650.00256832,0.18360604187,0.0688368292766,0.747557128853,-5.48785034447,2.91834900397,2.98480075331,54.0941957454
0.0,0.0,1.0,5.0,0.2,650.0,1650.0,263616.0,1650.00306166,0.00291612342135,0.00473301488781,0.992350861691,-20.2260040398,2.99079424282,3.04917700664,296.500876057
0.0,0.0,1.0,5.0,0.2,650.0,1650.0,263574.0,1650.00232573,0.165448622501,0.0562046350614,0.778346742438,-10.5462923077,2.98621521083,3.00990118479,136.16889668
0.0,0.0,1.0,5.0,0.2,650.0,1650.0,263678.0,1650.00596283,0.0,0.0,1.0,-43.4484818521,2.98633997473,3.0410272412,1100.55527774
0.0,0.0,1.0,5.0,0.2,650.0,1650.0,264190.0,1650.00538967,0.0,0.0,1.0,-30.5936691677,2.93127686246,3.03030580771,543.97539741
0.0,0.0,1.0,5.0,0.2,650.0,1650.0,263833.0,1650.00284933,0.0632076184414,0.0298793448058,0.906913036753,-19.1612598585,3.04365699301,3.07056852404,294.335092841
0.0,0.0,1.0,5.0,0.2,650.0,1650.0,264076.0,1650.0015382,0.00264251227235,0.00321329469856,0.994144193029,-17.6763813627,2.9498596916,3.0139181291,229.277758141
0.0,0.0,1.0,5.0,0.2,650.0,1650.0,263606.0,1650.00110019,0.114574265612,0.0338904119707,0.851535322418,-17.9810163959,2.98157874121,2.9562496077,293.798378712
0.0,0.0,1.0,5.0,0.2,650.0,1650.0,263976.0,1650.00164408,0.000241793832455,0.000372914592668,0.999385291575,-28.4905540031,2.93054525042,3.03688267425,489.820533917
0.0,0.0,1.0,5.0,0.2,650.0,1650.0,263852.0,1650.00583841,0.0,0.0,1.0,-41.2299423249,3.0158207105,3.08395779501,948.239614652
0.0,0.0,1.0,5.0,0.2,650.0,1650.0,263569.0,1650.00995094,0.0,0.0,1.0,-43.9586503847,3.02120497755,2.88769231396,1144.33210015
0.0,0.0,1.0,5.0,0.2,650.0,1650.0,263246.0,1650.02460698,0.205981295769,0.0702475952001,0.723771109031,-4.95542164469,3.07650441992,2.96312209575,48.9725012519
0.0,0.0,1.0,5.0,0.2,650.0,1650.0,264880.0,1650.00844276,0.0,0.0,1.0,-26.0726551552,3.02122555163,3.04452446676,409.200378842
0.0,0.0,1.0,5.0,0.2,650.0,1650.0,264544.0,1650.00423587,0.0481980684874,0.0165792966909,0.935222634822,-29.9508899595,3.05635812702,3.0446565301,675.158833568
