# Supplementary material for: Crossed and Locked Quotes in a Multi-Market Simulation
Source: PLoS One. 2016 Mar 9;11(3):e0151096. doi: 10.1371/journal.pone.0151096 (PMC4784946; doi:10.1371/journal.pone.0151096)
Supplement: S1 Dataset — Simulation output and summary files for main results. (ZIP) [file pone.0151096.s001.zip › main_results/main_results_1.out]

SLURM_ARRAY_TASK_ID:  1
0.0,0.05,1.0,5.0,0.2,650.0,1650.0,263679.0,1650.01324781,0.509589503638,0.134675140624,0.355735355738,-0.0214348539136,3.10770271179,3.08484328346,12.4671147226
0.0,0.05,1.0,5.0,0.2,650.0,1650.0,263817.0,1650.00447124,0.466611836311,0.133970312704,0.399417850986,-0.380714819084,3.15682630861,3.03939519663,13.8985488008
0.0,0.05,1.0,5.0,0.2,650.0,1650.0,264141.0,1650.00069376,0.448619750612,0.134516898898,0.41686335049,-0.458800085047,3.16762471637,3.08733925265,13.9171843049
0.0,0.05,1.0,5.0,0.2,650.0,1650.0,262061.0,1650.00037478,0.434932217068,0.138590894669,0.426476888263,-0.462205868287,3.13673537734,3.07463187916,13.7418059934
0.0,0.05,1.0,5.0,0.2,650.0,1650.0,262932.0,1650.00134129,0.47432927258,0.140813400895,0.384857326525,-0.176860812994,3.06293785506,3.09800607799,12.6196028926
0.0,0.05,1.0,5.0,0.2,650.0,1650.0,261908.0,1650.00590995,0.418442352518,0.133572492095,0.447985155387,-0.705951814569,3.09089034148,3.03251990265,15.2042569905
0.0,0.05,1.0,5.0,0.2,650.0,1650.0,263708.0,1650.0026764,0.469414410092,0.136574670626,0.394010919283,-0.325854326285,3.1157382484,3.14582016917,13.5682591571
0.0,0.05,1.0,5.0,0.2,650.0,1650.0,261857.0,1650.00780422,0.434121439357,0.14508822606,0.420790334583,-0.534328140449,3.06638263749,3.092825841,14.4181193467
0.0,0.05,1.0,5.0,0.2,650.0,1650.0,262690.0,1650.00362187,0.468048689744,0.129915149453,0.402036160804,-0.397141416821,3.11150988197,3.07524126787,13.739402428
0.0,0.05,1.0,5.0,0.2,650.0,1650.0,262372.0,1650.0032877,0.483737393826,0.134627342268,0.381635263906,-0.22598848631,3.20155858911,3.07104806479,13.6547074984
0.0,0.05,1.0,5.0,0.2,650.0,1650.0,262533.0,1650.00352635,0.458515558618,0.145249058887,0.396235382495,-0.339250012323,2.964667698,3.11116124213,12.9776373445
0.0,0.05,1.0,5.0,0.2,650.0,1650.0,263493.0,1650.00536611,0.448209641465,0.138293368585,0.413496989949,-0.457546808687,3.11121546406,3.05150930153,13.8260512067
0.0,0.05,1.0,5.0,0.2,650.0,1650.0,263536.0,1650.00139199,0.425007250092,0.138720116639,0.436272633268,-0.580545272101,3.09655931569,3.1596788347,14.8142166095
0.0,0.05,1.0,5.0,0.2,650.0,1650.0,263315.0,1650.01046351,0.489382257782,0.134311588428,0.37630615379,-0.25120485468,3.08435229234,3.0347053432,12.8035607461
0.0,0.05,1.0,5.0,0.2,650.0,1650.0,262468.0,1650.00016037,0.429565093415,0.12845180808,0.441983098505,-0.957521638079,3.10471574772,3.06560277346,18.2175411668
0.0,0.05,1.0,5.0,0.2,650.0,1650.0,263060.0,1650.00049587,0.473638776786,0.154117181946,0.372244041268,-0.126141713513,3.07868202147,3.08123048042,12.1968762336
0.0,0.05,1.0,5.0,0.2,650.0,1650.0,262146.0,1650.00933012,0.48784609922,0.140609008172,0.371544892608,-0.174046012835,3.1205713069,3.1471422438,13.0677999843
0.0,0.05,1.0,5.0,0.2,650.0,1650.0,263274.0,1650.00092618,0.432958880609,0.127143057486,0.439898061905,-0.605250863081,3.09180352696,3.07416045753,14.6917132316
0.0,0.05,1.0,5.0,0.2,650.0,1650.0,261509.0,1650.00556963,0.451867544347,0.133919138618,0.414213317034,-0.477052283044,3.08873316405,3.07849221742,14.1798501509
0.0,0.05,1.0,5.0,0.2,650.0,1650.0,262791.0,1650.00204351,0.48573739838,0.142233005731,0.372029595889,-0.0499494504512,3.12980713313,3.09774213886,12.11382044
0.0,0.05,1.0,5.0,0.2,650.0,1650.0,262873.0,1650.01594672,0.406446255165,0.125739105822,0.467814639013,-0.788722217712,3.06137828191,3.08503056415,15.1388352141
0.0,0.05,1.0,5.0,0.2,650.0,1650.0,262339.0,1650.00495507,0.489456946566,0.138064492389,0.372478561045,-0.140522116835,3.11586158033,3.09837076738,12.4284697448
0.0,0.05,1.0,5.0,0.2,650.0,1650.0,262857.0,1650.00485142,0.459564937331,0.13013796672,0.410297095949,-0.566957397104,3.10341070526,3.08563188255,15.323083047
0.0,0.05,1.0,5.0,0.2,650.0,1650.0,263086.0,1650.00181912,0.450364191423,0.131539909422,0.418095899154,-0.622846753084,3.12855953579,3.01070074962,15.0121173952
0.0,0.05,1.0,5.0,0.2,650.0,1650.0,263216.0,1650.0050274,0.470210792293,0.133697539847,0.39609166786,-0.307438055106,3.15040859966,3.03427961122,13.5712351906
0.0,0.05,1.0,5.0,0.2,650.0,1650.0,262233.0,1650.00144505,0.437708285503,0.138304425617,0.42398728888,-0.55113710748,3.07135307107,3.06575608593,14.2139320898
0.0,0.05,1.0,5.0,0.2,650.0,1650.0,260701.0,1650.01234049,0.435487284378,0.130040454908,0.434472260714,-0.657940766579,3.07791520104,3.14493692599,15.1355047629
0.0,0.05,1.0,5.0,0.2,650.0,1650.0,262649.0,1650.00861808,0.502404987764,0.132127380422,0.365467631814,-0.0607271023818,3.13978345196,3.11929010359,12.3162587535
0.0,0.05,1.0,5.0,0.2,650.0,1650.0,262797.0,1650.01726393,0.45354857003,0.137500315371,0.408951114599,-0.447122701891,3.08099471545,3.08341023166,13.9432534683
0.0,0.05,1.0,5.0,0.2,650.0,1650.0,263493.0,1650.00019452,0.470161953317,0.136196931858,0.393641114825,-0.361360105419,3.0851703067,3.11872807805,14.0228990608
