# Supplementary material for: Crossed and Locked Quotes in a Multi-Market Simulation
Source: PLoS One. 2016 Mar 9;11(3):e0151096. doi: 10.1371/journal.pone.0151096 (PMC4784946; doi:10.1371/journal.pone.0151096)
Supplement: S1 Dataset — Simulation output and summary files for main results. (ZIP) [file pone.0151096.s001.zip › main_results/main_results_10.out]

SLURM_ARRAY_TASK_ID:  10
0.0,0.5,1.0,5.0,0.2,650.0,1650.0,258051.0,1650.00786625,0.857984109812,0.072100481398,0.0699154087904,1.93678691,3.70461251863,3.62864084384,9.74057264245
0.0,0.5,1.0,5.0,0.2,650.0,1650.0,257637.0,1650.00330558,0.871639021578,0.0633167690767,0.0650442093449,1.96206087992,3.53935603978,3.6126243417,9.01150586391
0.0,0.5,1.0,5.0,0.2,650.0,1650.0,258659.0,1650.01910082,0.863050563375,0.0623681504564,0.0745812861683,1.91563601657,3.59689346242,3.61282929774,9.32511849697
0.0,0.5,1.0,5.0,0.2,650.0,1650.0,257415.0,1650.0122136,0.8717852441,0.0629414535479,0.0652733023522,1.99259698585,3.72301091162,3.62791884755,9.6830711439
0.0,0.5,1.0,5.0,0.2,650.0,1650.0,257061.0,1650.00552651,0.868544196783,0.0685566469669,0.0628991562506,1.99289946361,3.64843084828,3.70532388764,9.54767529149
0.0,0.5,1.0,5.0,0.2,650.0,1650.0,259648.0,1650.02467345,0.876071237289,0.0629725258016,0.0609562369098,2.00791973614,3.63122362858,3.64749912164,9.08822726577
0.0,0.5,1.0,5.0,0.2,650.0,1650.0,259520.0,1650.00794885,0.861948386686,0.0715360680989,0.0665155452153,1.96902306299,3.6699403244,3.56288753578,9.14964080396
0.0,0.5,1.0,5.0,0.2,650.0,1650.0,258079.0,1650.0129071,0.87350795486,0.0628963448563,0.0635957002838,2.00318793962,3.60030871657,3.70664945174,9.19016709351
0.0,0.5,1.0,5.0,0.2,650.0,1650.0,259027.0,1650.00355624,0.871576337149,0.058914544026,0.0695091188247,1.9661104648,3.62192562145,3.70200204407,9.66188690685
0.0,0.5,1.0,5.0,0.2,650.0,1650.0,258288.0,1650.00221554,0.864416973738,0.062378137285,0.0732048889771,1.98743821754,3.70167154569,3.70811922712,9.53644688157
0.0,0.5,1.0,5.0,0.2,650.0,1650.0,258375.0,1650.00138804,0.863957664066,0.0684024238133,0.067639912121,1.98663862035,3.67132478694,3.64461064437,9.14728449431
0.0,0.5,1.0,5.0,0.2,650.0,1650.0,258938.0,1650.00077244,0.859367217711,0.0664835795855,0.074149202703,1.90467762264,3.58297170047,3.60246584675,9.00437479889
0.0,0.5,1.0,5.0,0.2,650.0,1650.0,257417.0,1650.01847483,0.870142236076,0.0611916424919,0.0686661214324,2.02416464523,3.74937127211,3.73402747602,9.78454084415
0.0,0.5,1.0,5.0,0.2,650.0,1650.0,258216.0,1650.01034852,0.866639906072,0.0695032952235,0.0638567987048,1.97376983694,3.59105192523,3.60644487883,9.17527554215
0.0,0.5,1.0,5.0,0.2,650.0,1650.0,257778.0,1650.02328176,0.861163014258,0.0691973219678,0.0696396637737,1.96188122509,3.65911939345,3.65031526923,9.41824672853
0.0,0.5,1.0,5.0,0.2,650.0,1650.0,258291.0,1650.00114747,0.871040700529,0.0618956652543,0.0670636342165,1.96102165155,3.62410795899,3.64349047957,9.48513087808
0.0,0.5,1.0,5.0,0.2,650.0,1650.0,258701.0,1650.00281896,0.867203807136,0.0619920202722,0.070804172592,1.98745405986,3.64868273528,3.68937779871,9.43325424542
0.0,0.5,1.0,5.0,0.2,650.0,1650.0,257198.0,1650.0020795,0.862717264602,0.0644807405458,0.0728019948518,1.9490031894,3.65045358223,3.65170233152,9.66254874929
0.0,0.5,1.0,5.0,0.2,650.0,1650.0,258251.0,1650.00369376,0.864582958149,0.0682754898596,0.0671415519916,1.97164531155,3.66444868106,3.62404489905,9.26334385998
0.0,0.5,1.0,5.0,0.2,650.0,1650.0,258123.0,1650.00304003,0.870468099852,0.0633154465179,0.0662164536301,1.94944846187,3.57182638419,3.60438233736,8.90479987789
0.0,0.5,1.0,5.0,0.2,650.0,1650.0,257460.0,1650.01432932,0.854609402648,0.0761292178766,0.0692613794758,1.91640446139,3.60227215467,3.56923454245,9.13497086346
0.0,0.5,1.0,5.0,0.2,650.0,1650.0,258621.0,1650.01191557,0.865831831821,0.0688594183484,0.0653087498308,1.97143347946,3.60224540574,3.65084533539,9.49069850732
0.0,0.5,1.0,5.0,0.2,650.0,1650.0,257980.0,1650.00354856,0.86590856176,0.0691205371505,0.0649709010892,1.9921437091,3.66858959741,3.59012309087,9.35814255904
0.0,0.5,1.0,5.0,0.2,650.0,1650.0,258152.0,1650.00109801,0.877735026974,0.0593408194769,0.0629241535488,2.00534479006,3.64007414274,3.63181748177,9.1598048899
0.0,0.5,1.0,5.0,0.2,650.0,1650.0,257665.0,1650.00698889,0.863996813206,0.0644648111679,0.0715383756265,2.00404046243,3.74311296704,3.74158508621,9.87406748028
0.0,0.5,1.0,5.0,0.2,650.0,1650.0,258275.0,1650.0036716,0.86815870691,0.0675884592565,0.0642528338335,1.97901898011,3.66110518948,3.59643112199,9.27291717279
0.0,0.5,1.0,5.0,0.2,650.0,1650.0,258928.0,1650.00672721,0.863054849462,0.0673273510963,0.0696177994412,1.93676605802,3.61938267525,3.59336389947,9.25514991132
0.0,0.5,1.0,5.0,0.2,650.0,1650.0,259581.0,1650.00224024,0.878847954011,0.0579272179239,0.0632248280648,2.01252804398,3.6956987336,3.65896850953,9.21980531582
0.0,0.5,1.0,5.0,0.2,650.0,1650.0,258259.0,1650.00615299,0.866595399909,0.0668328702545,0.0665717298363,1.984426747,3.68238193884,3.6431653074,9.46165693927
0.0,0.5,1.0,5.0,0.2,650.0,1650.0,256642.0,1650.00901985,0.860114181086,0.0690460549176,0.0708397639964,1.94138658583,3.64004130522,3.64959767758,9.54335942536
