# Supplementary material for: Crossed and Locked Quotes in a Multi-Market Simulation
Source: PLoS One. 2016 Mar 9;11(3):e0151096. doi: 10.1371/journal.pone.0151096 (PMC4784946; doi:10.1371/journal.pone.0151096)
Supplement: S1 Dataset — Simulation output and summary files for main results. (ZIP) [file pone.0151096.s001.zip › main_results/main_results_100.out]

SLURM_ARRAY_TASK_ID:  100
0.2,0.8,1.0,5.0,0.2,650.0,1650.0,257365.0,1650.02650311,0.964594203666,0.0206521683747,0.0147536279597,2.61499442408,3.92782561137,3.95338481403,8.76302988437
0.2,0.8,1.0,5.0,0.2,650.0,1650.0,257023.0,1650.01057681,0.966750718165,0.0174356725165,0.0158136093184,2.66669074993,4.0107973969,3.97131579073,8.96229545404
0.2,0.8,1.0,5.0,0.2,650.0,1650.0,257912.0,1650.00023282,0.966248439079,0.0185619210853,0.0151896398355,2.6259286781,3.98556380331,3.88695966539,8.64033557502
0.2,0.8,1.0,5.0,0.2,650.0,1650.0,256545.0,1650.00334746,0.96538958778,0.0209105279733,0.013699884247,2.60624402319,3.94067510508,3.89800436751,8.7354206197
0.2,0.8,1.0,5.0,0.2,650.0,1650.0,256587.0,1650.00225181,0.966606411902,0.0197421687601,0.0136514193381,2.66867745972,4.05128888234,3.99549537402,9.19043859838
0.2,0.8,1.0,5.0,0.2,650.0,1650.0,256735.0,1650.00081402,0.962724757023,0.0201437527094,0.0171314902671,2.60621169293,3.9618131305,3.93585498428,8.76582387597
0.2,0.8,1.0,5.0,0.2,650.0,1650.0,255948.0,1650.0072272,0.96464421512,0.0171361113201,0.0182196735596,2.63666158017,4.01568922597,3.99391873781,9.02202605132
0.2,0.8,1.0,5.0,0.2,650.0,1650.0,256258.0,1650.01961044,0.965692954978,0.0176037053553,0.0167033396665,2.56546862686,3.88627285676,3.87801585867,8.7118155594
0.2,0.8,1.0,5.0,0.2,650.0,1650.0,257786.0,1650.00278723,0.96221465646,0.0212088817459,0.0165764617941,2.60839067428,3.92676212033,3.97869393243,8.80471246035
0.2,0.8,1.0,5.0,0.2,650.0,1650.0,256847.0,1650.00854414,0.961034329623,0.02099059238,0.0179750779971,2.60861724058,3.96894769958,3.92003753668,8.96226937525
0.2,0.8,1.0,5.0,0.2,650.0,1650.0,256007.0,1650.00702502,0.961068297589,0.0215896824512,0.0173420199597,2.64401590526,4.0133103922,4.0137538166,9.27863994441
0.2,0.8,1.0,5.0,0.2,650.0,1650.0,256428.0,1650.00543624,0.962590456563,0.0198743191853,0.0175352242512,2.63145528247,4.02492942011,4.01475920053,9.40938552319
0.2,0.8,1.0,5.0,0.2,650.0,1650.0,257393.0,1650.01484185,0.963132468537,0.0196774534361,0.0171900780267,2.59155397255,3.86901473582,3.95659231574,8.83188611442
0.2,0.8,1.0,5.0,0.2,650.0,1650.0,256112.0,1650.00148669,0.965424714666,0.0186670458875,0.0159082394464,2.6326631374,4.01694350067,3.99042295241,9.15885043825
0.2,0.8,1.0,5.0,0.2,650.0,1650.0,256397.0,1650.01243276,0.962584930152,0.0196207259492,0.0177943438993,2.55670460651,3.88996717376,3.91795649363,8.91178298665
0.2,0.8,1.0,5.0,0.2,650.0,1650.0,257078.0,1650.00502944,0.966237891452,0.0173675880111,0.0163945205364,2.64888304968,3.97283693829,4.04054805074,9.28164878133
0.2,0.8,1.0,5.0,0.2,650.0,1650.0,256699.0,1650.00900153,0.969070425476,0.0163710316421,0.0145585428816,2.62986371138,3.92370025926,3.94719532186,8.82986370188
0.2,0.8,1.0,5.0,0.2,650.0,1650.0,256678.0,1650.00376898,0.96686289478,0.0190895808337,0.0140475243865,2.61340355896,3.92660557644,3.93617621589,8.73948054847
0.2,0.8,1.0,5.0,0.2,650.0,1650.0,257700.0,1650.00300439,0.965225693152,0.0200545983747,0.0147197084737,2.59055097181,3.93670110596,3.89181856902,8.82752359433
0.2,0.8,1.0,5.0,0.2,650.0,1650.0,258134.0,1650.00424369,0.960757993764,0.0213635651371,0.0178784410987,2.58271623224,3.93293078315,3.89945939306,8.64924147805
0.2,0.8,1.0,5.0,0.2,650.0,1650.0,256205.0,1650.00163864,0.96638099078,0.0192743096173,0.0143446996028,2.61808860324,3.91296187711,3.98160154998,9.0698824669
0.2,0.8,1.0,5.0,0.2,650.0,1650.0,256069.0,1650.00187511,0.964186931086,0.0199901864232,0.0158228824904,2.64821177671,4.00620375401,4.01194321596,9.32777954877
0.2,0.8,1.0,5.0,0.2,650.0,1650.0,256732.0,1650.028449,0.966347108322,0.0185698430128,0.0150830486647,2.61503881571,4.00558566343,3.90770552128,8.78795228964
0.2,0.8,1.0,5.0,0.2,650.0,1650.0,257304.0,1650.01293742,0.963285568351,0.0198822056094,0.0168322260394,2.67220513665,4.0322654048,4.05627588783,9.35374510295
0.2,0.8,1.0,5.0,0.2,650.0,1650.0,257490.0,1650.00764624,0.966744964361,0.0193890800376,0.0138659556019,2.63493907237,3.98431849348,3.94031179468,8.96218237671
0.2,0.8,1.0,5.0,0.2,650.0,1650.0,255932.0,1650.00296749,0.962615244112,0.0209808252376,0.0164039306499,2.66147085902,4.05022736621,4.00779775615,9.17212804469
0.2,0.8,1.0,5.0,0.2,650.0,1650.0,257728.0,1650.00229202,0.964119303749,0.0192059382594,0.0166747579916,2.65338968793,3.99795665582,3.98666578007,8.86599494255
0.2,0.8,1.0,5.0,0.2,650.0,1650.0,257848.0,1650.00212334,0.964280905848,0.019144469917,0.0165746242346,2.58169335935,3.86909404558,3.97268098532,8.71198187371
0.2,0.8,1.0,5.0,0.2,650.0,1650.0,256935.0,1650.0059249,0.96547329792,0.0189085688905,0.0156181331893,2.63890688425,3.93352380557,3.995398493,8.88224592154
0.2,0.8,1.0,5.0,0.2,650.0,1650.0,256630.0,1650.00407276,0.963558093332,0.0205317333844,0.0159101732834,2.67855399648,4.03816883847,4.03907808572,9.23359178061
