# Supplementary material for: Crossed and Locked Quotes in a Multi-Market Simulation
Source: PLoS One. 2016 Mar 9;11(3):e0151096. doi: 10.1371/journal.pone.0151096 (PMC4784946; doi:10.1371/journal.pone.0151096)
Supplement: S1 Dataset — Simulation output and summary files for main results. (ZIP) [file pone.0151096.s001.zip › main_results/main_results_101.out]

SLURM_ARRAY_TASK_ID:  101
0.2,0.85,1.0,5.0,0.2,650.0,1650.0,256499.0,1650.00356581,0.973992411706,0.014082721754,0.0119248665404,2.6836131174,4.0162335059,3.98456997083,9.13622592206
0.2,0.85,1.0,5.0,0.2,650.0,1650.0,256196.0,1650.00017353,0.97409229784,0.013403920683,0.0125037814774,2.73840696217,4.09929031778,4.09417411584,9.33949249373
0.2,0.85,1.0,5.0,0.2,650.0,1650.0,255957.0,1650.01437075,0.977337248188,0.0119109898377,0.0107517619748,2.76141054059,4.11833251565,4.12739136158,9.4439446688
0.2,0.85,1.0,5.0,0.2,650.0,1650.0,255961.0,1650.00316623,0.975180496515,0.0140989521348,0.0107205513503,2.69193156042,4.01810069771,3.99631333649,9.23531459764
0.2,0.85,1.0,5.0,0.2,650.0,1650.0,256499.0,1650.01536642,0.973319391637,0.0142552325439,0.0124253758192,2.72159189559,4.04204565413,4.12673761486,9.52338896049
0.2,0.85,1.0,5.0,0.2,650.0,1650.0,256471.0,1650.00026618,0.974666224574,0.0146155478509,0.0107182275747,2.66263746192,3.998172286,3.95749148348,8.92149836416
0.2,0.85,1.0,5.0,0.2,650.0,1650.0,256624.0,1650.00260368,0.976650705665,0.013147053282,0.0102022410528,2.65943676057,3.9068680101,4.00016293001,8.80203261286
0.2,0.85,1.0,5.0,0.2,650.0,1650.0,256150.0,1650.00268488,0.972503704947,0.0144816125284,0.0130146825243,2.75314382504,4.15634692896,4.0229594363,9.58738016893
0.2,0.85,1.0,5.0,0.2,650.0,1650.0,254643.0,1650.00249031,0.972492668777,0.0148170283952,0.0126903028277,2.73055376297,4.13603406373,4.08223641661,9.57143936927
0.2,0.85,1.0,5.0,0.2,650.0,1650.0,257017.0,1650.00185628,0.97540545568,0.0149048980649,0.00968964625517,2.72776270916,4.06625716879,4.07720457557,9.38125080569
0.2,0.85,1.0,5.0,0.2,650.0,1650.0,257942.0,1650.0029154,0.973097910353,0.0150332323265,0.0118688573208,2.67213581968,3.98070193708,4.03937332352,9.26024174416
0.2,0.85,1.0,5.0,0.2,650.0,1650.0,256231.0,1650.00659759,0.976386805401,0.0131387214765,0.0104744731229,2.65725509159,3.97933095374,3.935670077,9.10645111499
0.2,0.85,1.0,5.0,0.2,650.0,1650.0,257671.0,1650.00972889,0.974367161495,0.0134799857108,0.0121528527937,2.6502174129,3.94533544146,3.98678066352,8.8820217507
0.2,0.85,1.0,5.0,0.2,650.0,1650.0,256690.0,1650.00579867,0.975228753822,0.0127641604113,0.0120070857664,2.66747050748,3.95883981498,3.97194901765,8.93011957494
0.2,0.85,1.0,5.0,0.2,650.0,1650.0,256569.0,1650.00854997,0.974106345731,0.0141404135243,0.0117532407451,2.70009167872,4.05064914363,3.95785650329,9.15766850381
0.2,0.85,1.0,5.0,0.2,650.0,1650.0,255887.0,1650.00263961,0.97548003675,0.0133056917956,0.0112142714547,2.68951143755,3.95299891408,4.01613767011,8.78994078013
0.2,0.85,1.0,5.0,0.2,650.0,1650.0,256745.0,1650.0072772,0.975965927054,0.0131576297447,0.0108764432016,2.68273816813,3.99570724427,3.9870904517,9.11490201557
0.2,0.85,1.0,5.0,0.2,650.0,1650.0,256466.0,1650.00177801,0.974435532625,0.0134392982451,0.0121251691304,2.66303346801,3.97455544551,3.98398849028,8.95297108687
0.2,0.85,1.0,5.0,0.2,650.0,1650.0,256989.0,1650.00363078,0.975860342993,0.0126415931572,0.0114980638501,2.67866671027,3.96769136997,3.94407242964,8.83761180924
0.2,0.85,1.0,5.0,0.2,650.0,1650.0,256403.0,1650.00204476,0.976637648422,0.0130365545049,0.0103257970731,2.69877435189,4.00082314572,3.98912588903,9.01893644084
0.2,0.85,1.0,5.0,0.2,650.0,1650.0,256602.0,1650.00602205,0.97332208729,0.0142065342676,0.0124713784427,2.68579752879,3.98944117075,4.03322466308,8.9330814547
0.2,0.85,1.0,5.0,0.2,650.0,1650.0,255606.0,1650.00919562,0.973075089178,0.0144012515118,0.0125236593099,2.6668476254,3.9792408386,3.98056832553,8.90965878373
0.2,0.85,1.0,5.0,0.2,650.0,1650.0,257368.0,1650.00226604,0.972971655775,0.0159513717647,0.0110769724599,2.7129861585,4.06487374337,4.02821316806,9.07842051063
0.2,0.85,1.0,5.0,0.2,650.0,1650.0,257255.0,1650.00633095,0.973347086011,0.0152275995912,0.0114253143978,2.65443452677,3.91951133485,3.93446311408,8.77836633775
0.2,0.85,1.0,5.0,0.2,650.0,1650.0,256821.0,1650.02375842,0.97613847908,0.0131219050361,0.0107396158843,2.71430480691,3.99658366887,4.07386258434,9.24429535282
0.2,0.85,1.0,5.0,0.2,650.0,1650.0,257542.0,1650.0042286,0.971604187656,0.0159490313705,0.0124467809734,2.64676708303,3.95010862801,3.93282129573,8.75374838284
0.2,0.85,1.0,5.0,0.2,650.0,1650.0,256716.0,1650.00310878,0.975596731298,0.0143781734087,0.0100250952933,2.72790372466,4.00695190807,4.0400281041,8.923008019
0.2,0.85,1.0,5.0,0.2,650.0,1650.0,255427.0,1650.00065753,0.975774946293,0.0145854115028,0.00963964220443,2.72719479974,3.99788745975,4.0846065433,9.33567496271
0.2,0.85,1.0,5.0,0.2,650.0,1650.0,256276.0,1650.01503531,0.975138291654,0.0141294299299,0.0107322784165,2.69927726543,4.03492940388,4.0132752424,9.05906318078
0.2,0.85,1.0,5.0,0.2,650.0,1650.0,255546.0,1650.00417606,0.97302916713,0.0150176410437,0.0119531918264,2.71474405786,4.09782833749,4.07213092643,9.40713260138
