# Supplementary material for: Crossed and Locked Quotes in a Multi-Market Simulation
Source: PLoS One. 2016 Mar 9;11(3):e0151096. doi: 10.1371/journal.pone.0151096 (PMC4784946; doi:10.1371/journal.pone.0151096)
Supplement: S1 Dataset — Simulation output and summary files for main results. (ZIP) [file pone.0151096.s001.zip › main_results/main_results_102.out]

SLURM_ARRAY_TASK_ID:  102
0.2,0.9,1.0,5.0,0.2,650.0,1650.0,255448.0,1650.00129862,0.982948673403,0.00899246743909,0.00805885915838,2.75953971055,4.07432405508,4.09493929054,9.36990179891
0.2,0.9,1.0,5.0,0.2,650.0,1650.0,256700.0,1650.0141973,0.983758518719,0.00930041399668,0.00694106728413,2.75389727514,4.0630767833,4.02720715808,9.28893810389
0.2,0.9,1.0,5.0,0.2,650.0,1650.0,255961.0,1650.00627023,0.983114673186,0.0110209758188,0.0058643509948,2.77092852683,4.06554891015,4.09005064682,9.55012459873
0.2,0.9,1.0,5.0,0.2,650.0,1650.0,256980.0,1650.01390381,0.982790893549,0.00983051584545,0.00737859060578,2.73161529323,3.9778736286,4.05241410799,9.17550956607
0.2,0.9,1.0,5.0,0.2,650.0,1650.0,257589.0,1650.0029674,0.983615424033,0.0105079064331,0.00587666953344,2.77624673655,4.06335622731,4.06597863083,9.17528033781
0.2,0.9,1.0,5.0,0.2,650.0,1650.0,256216.0,1650.00695417,0.98586496065,0.00768205056245,0.00645298878749,2.72914385307,3.93815248625,4.02272975751,8.85897620974
0.2,0.9,1.0,5.0,0.2,650.0,1650.0,254900.0,1650.00029415,0.985002610635,0.00774680371423,0.0072505856504,2.76954074286,4.07832800801,4.01439641927,8.95293036881
0.2,0.9,1.0,5.0,0.2,650.0,1650.0,255980.0,1650.00364317,0.982005117202,0.00908239828949,0.00891248450813,2.7757035527,4.09773487364,4.11729255005,9.3755521259
0.2,0.9,1.0,5.0,0.2,650.0,1650.0,256576.0,1650.00831395,0.986903205062,0.00793628294115,0.0051605119972,2.82088872133,4.14440494056,4.08504356498,9.57183771872
0.2,0.9,1.0,5.0,0.2,650.0,1650.0,254558.0,1650.00318034,0.983237051209,0.00952124696395,0.00724170182661,2.74548082447,4.02739107394,4.02727588374,9.16936910342
0.2,0.9,1.0,5.0,0.2,650.0,1650.0,256591.0,1650.00055394,0.982077321278,0.00947977062388,0.00844290809763,2.73636447965,4.02138892823,3.99840583796,8.94696935067
0.2,0.9,1.0,5.0,0.2,650.0,1650.0,255698.0,1650.01378555,0.98393075658,0.00892882542355,0.00714041799676,2.75069520352,4.09554146935,4.08631298871,9.40460336673
0.2,0.9,1.0,5.0,0.2,650.0,1650.0,257300.0,1650.02027107,0.98134377869,0.0100982534169,0.00855796789269,2.73130385931,4.05518278912,4.01849616279,9.1690499975
0.2,0.9,1.0,5.0,0.2,650.0,1650.0,255567.0,1650.01216741,0.983505136751,0.0101471227612,0.00634774048821,2.76900073081,4.09625883855,4.02097120756,9.18647335376
0.2,0.9,1.0,5.0,0.2,650.0,1650.0,255667.0,1650.00073323,0.984292301947,0.00878805538476,0.00691964266774,2.70974706544,3.94395964971,3.97626856083,8.87201641992
0.2,0.9,1.0,5.0,0.2,650.0,1650.0,256842.0,1650.00206753,0.98202223928,0.00886604891138,0.0091117118084,2.75984879893,4.03109192998,4.08474817261,9.3417074264
0.2,0.9,1.0,5.0,0.2,650.0,1650.0,256569.0,1650.00393036,0.983741664987,0.00915926882071,0.00709906619206,2.76097488432,3.99452164044,4.07439045642,9.01472881797
0.2,0.9,1.0,5.0,0.2,650.0,1650.0,256807.0,1650.00071858,0.984143862653,0.00849834938173,0.00735778796523,2.75342857488,4.04117183484,4.1009171022,9.59998839939
0.2,0.9,1.0,5.0,0.2,650.0,1650.0,255497.0,1650.00223567,0.985217900688,0.00935024727831,0.0054318520332,2.79247155441,4.05993159086,4.11070847853,9.37935652133
0.2,0.9,1.0,5.0,0.2,650.0,1650.0,256168.0,1650.00023371,0.982226029211,0.0106325165528,0.00714145423631,2.76223016096,4.10441324133,4.0619844287,9.04905202114
0.2,0.9,1.0,5.0,0.2,650.0,1650.0,257002.0,1650.00954288,0.985921569611,0.00744675077125,0.0066316796182,2.75298489121,4.01114228874,4.04213482835,8.96836290864
0.2,0.9,1.0,5.0,0.2,650.0,1650.0,256958.0,1650.00805912,0.980166202517,0.0129026046019,0.00693119288092,2.71056651637,3.98816398415,4.00313789764,9.25237210073
0.2,0.9,1.0,5.0,0.2,650.0,1650.0,257793.0,1650.00488911,0.986459478718,0.00877866037662,0.00476186090513,2.71012489555,4.02105569775,3.93201023709,8.77248441013
0.2,0.9,1.0,5.0,0.2,650.0,1650.0,257006.0,1650.00405347,0.983146774579,0.00894514242279,0.00790808299816,2.75470336041,3.99356373171,4.11477814191,9.23775627389
0.2,0.9,1.0,5.0,0.2,650.0,1650.0,256113.0,1650.00949509,0.983206157926,0.00889680022446,0.00789704184998,2.71214981352,4.00392033736,4.01111296937,8.95958995287
0.2,0.9,1.0,5.0,0.2,650.0,1650.0,257102.0,1650.00708181,0.982805175677,0.0105982253923,0.00659659893059,2.73642952637,4.03942507725,4.01606779214,8.98047050597
0.2,0.9,1.0,5.0,0.2,650.0,1650.0,256210.0,1650.00679575,0.985672968848,0.00751991907002,0.00680711208162,2.76240098423,4.05864615188,4.02501934663,9.08691908193
0.2,0.9,1.0,5.0,0.2,650.0,1650.0,256993.0,1650.00347203,0.984386846864,0.00975320051307,0.00585995262334,2.71071786986,3.959945644,3.99369884596,8.96227231494
0.2,0.9,1.0,5.0,0.2,650.0,1650.0,256489.0,1650.00048494,0.985239546501,0.00725667899887,0.00750377450036,2.71863365072,3.9405743806,3.99325557275,8.86985006642
0.2,0.9,1.0,5.0,0.2,650.0,1650.0,256967.0,1650.00043323,0.981630505124,0.0103977894255,0.00797170545088,2.73874677003,4.07138975738,3.98706599129,9.07180726795
