# Supplementary material for: Crossed and Locked Quotes in a Multi-Market Simulation
Source: PLoS One. 2016 Mar 9;11(3):e0151096. doi: 10.1371/journal.pone.0151096 (PMC4784946; doi:10.1371/journal.pone.0151096)
Supplement: S1 Dataset — Simulation output and summary files for main results. (ZIP) [file pone.0151096.s001.zip › main_results/main_results_103.out]

SLURM_ARRAY_TASK_ID:  103
0.2,0.95,1.0,5.0,0.2,650.0,1650.0,254907.0,1650.00532915,0.990247600772,0.00434296972363,0.00540942950485,2.85082729834,4.19304931226,4.12764506626,9.59121681732
0.2,0.95,1.0,5.0,0.2,650.0,1650.0,255950.0,1650.00243914,0.991156173002,0.00475190942035,0.00409191757762,2.76020698409,4.03821644975,4.00555105113,9.07776408355
0.2,0.95,1.0,5.0,0.2,650.0,1650.0,256746.0,1650.00366984,0.993300054959,0.00338917902018,0.00331076602045,2.83122559389,4.0821452556,4.12845911546,9.45055464073
0.2,0.95,1.0,5.0,0.2,650.0,1650.0,255601.0,1650.00707354,0.990006596593,0.00527537241745,0.00471803099003,2.77062399594,4.03983328873,4.03396206905,9.04373348375
0.2,0.95,1.0,5.0,0.2,650.0,1650.0,255822.0,1650.00017299,0.991285406782,0.00477226803257,0.00394232518536,2.80219701292,4.06150171347,4.09235470331,9.17504945766
0.2,0.95,1.0,5.0,0.2,650.0,1650.0,256904.0,1650.00212248,0.991982234107,0.00465393690154,0.00336382899181,2.76853788114,4.04306500082,4.00473446455,8.97317077024
0.2,0.95,1.0,5.0,0.2,650.0,1650.0,255317.0,1650.012848,0.991509507686,0.00384908884861,0.00464140346583,2.88738661123,4.20326076519,4.19024200446,9.81721330579
0.2,0.95,1.0,5.0,0.2,650.0,1650.0,256336.0,1650.00689152,0.992601080582,0.00434092050933,0.00305799890886,2.83295141229,4.09691313429,4.11609178294,9.35252318275
0.2,0.95,1.0,5.0,0.2,650.0,1650.0,255095.0,1650.01905514,0.992050942779,0.0042538422615,0.00369521495967,2.82765790061,4.03580804229,4.16392433963,9.34787855395
0.2,0.95,1.0,5.0,0.2,650.0,1650.0,255168.0,1650.0168117,0.991523531364,0.00516640437595,0.00331006425993,2.8416878318,4.14877262717,4.13446220333,9.46644364822
0.2,0.95,1.0,5.0,0.2,650.0,1650.0,256455.0,1650.00801804,0.98969878935,0.00527602970408,0.005025180946,2.8379066526,4.21070868243,4.10690398808,9.65960905963
0.2,0.95,1.0,5.0,0.2,650.0,1650.0,255602.0,1650.01691979,0.988976200551,0.00720366951341,0.00382012993567,2.85686658584,4.13020892075,4.21885261072,9.59390837686
0.2,0.95,1.0,5.0,0.2,650.0,1650.0,256168.0,1650.00084562,0.991482121908,0.00474760414205,0.00377027394957,2.75174156929,4.0236994566,3.99338900145,9.00766877848
0.2,0.95,1.0,5.0,0.2,650.0,1650.0,255599.0,1650.00307082,0.991105346161,0.0050908366644,0.0038038171745,2.7865424412,4.02736383474,4.07417033118,8.97210638715
0.2,0.95,1.0,5.0,0.2,650.0,1650.0,257402.0,1650.00695768,0.992576189085,0.00434816021752,0.00307565069733,2.81173785499,4.11339160118,4.07176829686,9.5467334795
0.2,0.95,1.0,5.0,0.2,650.0,1650.0,255538.0,1650.00161402,0.991498648642,0.00475060252794,0.00375074883028,2.78011954013,4.05900600584,4.04610431233,9.09579492021
0.2,0.95,1.0,5.0,0.2,650.0,1650.0,254827.0,1650.00619887,0.991249809893,0.00413429219998,0.0046158979072,2.83908723332,4.15818297457,4.141623335,9.60726100356
0.2,0.95,1.0,5.0,0.2,650.0,1650.0,255903.0,1650.00660219,0.99234128976,0.00418550445346,0.00347320578689,2.81719318937,4.09423462919,4.10664557832,9.40241507156
0.2,0.95,1.0,5.0,0.2,650.0,1650.0,255223.0,1650.02214729,0.991397423732,0.00400413656735,0.00459843970066,2.7580379749,4.05490315187,3.98943181204,9.12918276225
0.2,0.95,1.0,5.0,0.2,650.0,1650.0,255577.0,1650.01157465,0.992377537959,0.00454627142527,0.00307619061546,2.81524580477,4.08162434077,4.0948260229,9.57301843356
0.2,0.95,1.0,5.0,0.2,650.0,1650.0,256010.0,1650.00394972,0.993927676266,0.00292995974317,0.00314236399124,2.76149725822,3.99229422836,3.99209822428,8.80181939678
0.2,0.95,1.0,5.0,0.2,650.0,1650.0,255198.0,1650.01312695,0.992167152361,0.00422056124741,0.00361228639171,2.84718140853,4.10778024508,4.13874536475,9.45521816239
0.2,0.95,1.0,5.0,0.2,650.0,1650.0,255468.0,1650.01222215,0.991431466027,0.00444415374843,0.00412438022426,2.83298413464,4.1174449435,4.13718577359,9.62934337376
0.2,0.95,1.0,5.0,0.2,650.0,1650.0,255276.0,1650.00437644,0.991607970113,0.00566254817725,0.00272948170982,2.82504725336,4.12298545444,4.14292109911,9.60065263377
0.2,0.95,1.0,5.0,0.2,650.0,1650.0,255611.0,1650.00799986,0.992515409664,0.00413845472671,0.00334613560918,2.87107531824,4.16713065592,4.13557238826,9.70875251647
0.2,0.95,1.0,5.0,0.2,650.0,1650.0,256351.0,1650.00533758,0.992276870056,0.00377429541618,0.00394883452748,2.80803015863,4.08486884003,4.05878876122,9.34379118915
0.2,0.95,1.0,5.0,0.2,650.0,1650.0,256667.0,1650.01273399,0.992285590455,0.00396510666609,0.00374930287878,2.84392184194,4.13795587607,4.15131186918,9.53380605213
0.2,0.95,1.0,5.0,0.2,650.0,1650.0,256399.0,1650.00086319,0.991626024529,0.00429691854325,0.00407705692782,2.81290334875,4.05657230546,4.12460769882,9.41720425313
0.2,0.95,1.0,5.0,0.2,650.0,1650.0,256585.0,1650.00643822,0.992327018537,0.00451420522255,0.00315877624091,2.81620646949,4.09142285173,4.05452244088,9.26781292848
0.2,0.95,1.0,5.0,0.2,650.0,1650.0,256773.0,1650.00639294,0.991493697281,0.00506593745402,0.0034403652649,2.8260249374,4.05203199762,4.12900879831,9.27287554874
