# Supplementary material for: Crossed and Locked Quotes in a Multi-Market Simulation
Source: PLoS One. 2016 Mar 9;11(3):e0151096. doi: 10.1371/journal.pone.0151096 (PMC4784946; doi:10.1371/journal.pone.0151096)
Supplement: S1 Dataset — Simulation output and summary files for main results. (ZIP) [file pone.0151096.s001.zip › main_results/main_results_104.out]

SLURM_ARRAY_TASK_ID:  104
0.2,1.0,1.0,5.0,0.2,650.0,1650.0,255607.0,1650.00258616,1.0,0.0,0.0,2.86484797734,4.13451608791,4.13694026366,9.45242405502
0.2,1.0,1.0,5.0,0.2,650.0,1650.0,256665.0,1650.01032244,1.0,0.0,0.0,2.90541652626,4.1330055226,4.16917887829,9.58111507274
0.2,1.0,1.0,5.0,0.2,650.0,1650.0,256238.0,1650.0043599,1.0,0.0,0.0,2.91296217342,4.14246964793,4.21965866189,9.66785844088
0.2,1.0,1.0,5.0,0.2,650.0,1650.0,256009.0,1650.00635438,1.0,0.0,0.0,2.84638388703,4.02999986259,4.07335259936,8.98468492454
0.2,1.0,1.0,5.0,0.2,650.0,1650.0,254962.0,1650.01219398,1.0,0.0,0.0,2.91569554327,4.18903120285,4.1919919995,9.73011953259
0.2,1.0,1.0,5.0,0.2,650.0,1650.0,254950.0,1650.00886668,1.0,0.0,0.0,2.89289054207,4.11532034673,4.14454443793,9.48512815821
0.2,1.0,1.0,5.0,0.2,650.0,1650.0,254620.0,1650.00064384,1.0,0.0,0.0,2.86961999529,4.15189536625,4.13538077176,9.25425157739
0.2,1.0,1.0,5.0,0.2,650.0,1650.0,255724.0,1650.000529,1.0,0.0,0.0,2.85989340469,4.09613747905,4.11492690563,9.31582876806
0.2,1.0,1.0,5.0,0.2,650.0,1650.0,255612.0,1650.02102313,1.0,0.0,0.0,2.88350125638,4.17485819194,4.13920436799,9.53691853558
0.2,1.0,1.0,5.0,0.2,650.0,1650.0,256253.0,1650.00805312,1.0,0.0,0.0,2.84885358076,4.08737687238,4.08359016541,9.33910891232
0.2,1.0,1.0,5.0,0.2,650.0,1650.0,256929.0,1650.00178149,1.0,0.0,0.0,2.88579177556,4.14094008255,4.18442649537,9.61317650756
0.2,1.0,1.0,5.0,0.2,650.0,1650.0,255837.0,1650.00892001,1.0,0.0,0.0,2.86441424306,4.08926376546,4.1497600582,9.78201088946
0.2,1.0,1.0,5.0,0.2,650.0,1650.0,255343.0,1650.00127032,1.0,0.0,0.0,2.89177982403,4.1308314388,4.1887816769,9.73278226235
0.2,1.0,1.0,5.0,0.2,650.0,1650.0,256621.0,1650.01642726,1.0,0.0,0.0,2.85296645266,4.09902077541,4.09397088903,9.27372627373
0.2,1.0,1.0,5.0,0.2,650.0,1650.0,256301.0,1650.0116962,1.0,0.0,0.0,2.8531199458,4.10423557487,4.10519841131,9.31586070727
0.2,1.0,1.0,5.0,0.2,650.0,1650.0,256216.0,1650.02181536,1.0,0.0,0.0,2.85019994331,4.11111273483,4.08877164986,9.34697466824
0.2,1.0,1.0,5.0,0.2,650.0,1650.0,255919.0,1650.00198409,1.0,0.0,0.0,2.85680739742,4.07702743983,4.10966563252,9.09154209646
0.2,1.0,1.0,5.0,0.2,650.0,1650.0,254807.0,1650.00107579,1.0,0.0,0.0,2.85632950294,4.11106757508,4.10577060458,9.26115030949
0.2,1.0,1.0,5.0,0.2,650.0,1650.0,255559.0,1650.00109688,1.0,0.0,0.0,2.82113662541,4.02962520107,4.06919500699,9.24973661902
0.2,1.0,1.0,5.0,0.2,650.0,1650.0,254539.0,1650.00501351,1.0,0.0,0.0,2.94717650205,4.26193824113,4.17499477362,9.79930109974
0.2,1.0,1.0,5.0,0.2,650.0,1650.0,255144.0,1650.01970945,1.0,0.0,0.0,2.90216113095,4.19190859901,4.17979424481,9.74972695353
0.2,1.0,1.0,5.0,0.2,650.0,1650.0,256063.0,1650.00707086,1.0,0.0,0.0,2.88301582776,4.10599084053,4.15779038646,9.68315720179
0.2,1.0,1.0,5.0,0.2,650.0,1650.0,254559.0,1650.01565192,1.0,0.0,0.0,2.82189785043,4.02509998612,4.09586271461,9.31782639125
0.2,1.0,1.0,5.0,0.2,650.0,1650.0,255015.0,1650.00652593,1.0,0.0,0.0,2.81910684753,4.12506427309,4.06402195733,9.36601258286
0.2,1.0,1.0,5.0,0.2,650.0,1650.0,256222.0,1650.00063155,1.0,0.0,0.0,2.87951199829,4.17082781455,4.17230557156,9.49490680493
0.2,1.0,1.0,5.0,0.2,650.0,1650.0,255454.0,1650.00317127,1.0,0.0,0.0,2.8656780454,4.11107473959,4.16971551384,9.53768544598
0.2,1.0,1.0,5.0,0.2,650.0,1650.0,255891.0,1650.01737541,1.0,0.0,0.0,2.83331202889,4.09490829981,4.03663504908,9.31104069797
0.2,1.0,1.0,5.0,0.2,650.0,1650.0,255494.0,1650.00225189,1.0,0.0,0.0,2.81986905753,4.06452811285,4.04659085896,9.34978027483
0.2,1.0,1.0,5.0,0.2,650.0,1650.0,256800.0,1650.00207064,1.0,0.0,0.0,2.84901634348,4.09318052952,4.09808399681,9.379964192
0.2,1.0,1.0,5.0,0.2,650.0,1650.0,256076.0,1650.00165752,1.0,0.0,0.0,2.84843781861,4.10248492893,4.08769410639,9.23258847844
