# Supplementary material for: Crossed and Locked Quotes in a Multi-Market Simulation
Source: PLoS One. 2016 Mar 9;11(3):e0151096. doi: 10.1371/journal.pone.0151096 (PMC4784946; doi:10.1371/journal.pone.0151096)
Supplement: S1 Dataset — Simulation output and summary files for main results. (ZIP) [file pone.0151096.s001.zip › main_results/main_results_105.out]

SLURM_ARRAY_TASK_ID:  105
0.25,0.0,1.0,5.0,0.2,650.0,1650.0,264696.0,1650.0006662,0.625434907198,0.140554756489,0.234010336313,0.795699965135,3.18249075588,3.21274893651,8.39424871978
0.25,0.0,1.0,5.0,0.2,650.0,1650.0,264305.0,1650.0051111,0.640274295332,0.129274799473,0.230450905195,0.866727959797,3.1633384792,3.16031460603,7.84586383536
0.25,0.0,1.0,5.0,0.2,650.0,1650.0,264772.0,1650.00041729,0.645757617993,0.129362300072,0.224880081935,0.892548236488,3.18162656347,3.16599423769,8.07975401874
0.25,0.0,1.0,5.0,0.2,650.0,1650.0,263437.0,1650.00705405,0.676450114345,0.124205592103,0.199344293552,1.02510598989,3.1642700007,3.24066796862,7.76354365645
0.25,0.0,1.0,5.0,0.2,650.0,1650.0,264147.0,1650.0020216,0.63855895702,0.132271676588,0.229169366393,0.822358657151,3.19327508922,3.14105389997,8.10884474804
0.25,0.0,1.0,5.0,0.2,650.0,1650.0,264090.0,1650.00162462,0.645193824548,0.129966762309,0.224839413142,0.925908692352,3.19676866232,3.19918594466,7.81376590419
0.25,0.0,1.0,5.0,0.2,650.0,1650.0,264825.0,1650.01153445,0.621752244003,0.120330393227,0.25791736277,0.730990958864,3.15544744015,3.16660015135,8.20889531153
0.25,0.0,1.0,5.0,0.2,650.0,1650.0,263984.0,1650.00840114,0.622998425528,0.133539178044,0.243462396428,0.769043138548,3.18914387998,3.17708667996,8.1101004523
0.25,0.0,1.0,5.0,0.2,650.0,1650.0,263017.0,1650.00963029,0.627988852356,0.13458990034,0.237421247304,0.784664055024,3.17876690655,3.18933300947,8.08544428807
0.25,0.0,1.0,5.0,0.2,650.0,1650.0,263319.0,1650.0030682,0.645128807206,0.134963710412,0.219907482382,0.941500394229,3.19121455925,3.2468699029,7.95489733532
0.25,0.0,1.0,5.0,0.2,650.0,1650.0,264861.0,1650.00337658,0.64688589719,0.126431233366,0.226682869444,0.893751798104,3.23017951783,3.23944903138,8.17587901874
0.25,0.0,1.0,5.0,0.2,650.0,1650.0,264470.0,1650.00148757,0.627040996866,0.127308286752,0.245650716382,0.770987812836,3.20777069119,3.16452997249,8.31328106435
0.25,0.0,1.0,5.0,0.2,650.0,1650.0,263601.0,1650.00213059,0.657621306009,0.134666080503,0.207712613488,0.959277932247,3.21608187567,3.23863332783,7.85789874766
0.25,0.0,1.0,5.0,0.2,650.0,1650.0,262952.0,1650.00668139,0.644307402115,0.134412929315,0.22127966857,0.910271065421,3.2255641117,3.24157210509,8.2797580464
0.25,0.0,1.0,5.0,0.2,650.0,1650.0,263329.0,1650.00463058,0.644975523287,0.12995233685,0.225072139862,0.880852888693,3.19838457008,3.17204274893,7.81169822093
0.25,0.0,1.0,5.0,0.2,650.0,1650.0,265288.0,1650.00140411,0.641326109054,0.135262022732,0.223411868214,0.869958366061,3.17760439656,3.20755384646,8.00502607637
0.25,0.0,1.0,5.0,0.2,650.0,1650.0,263111.0,1650.00288315,0.625328577704,0.140257639465,0.234413782831,0.802087777903,3.25671162694,3.13741301749,8.28528602549
0.25,0.0,1.0,5.0,0.2,650.0,1650.0,264362.0,1650.01834526,0.627332541593,0.134908348468,0.237759109939,0.783559895895,3.17146906506,3.14595454833,8.21229381312
0.25,0.0,1.0,5.0,0.2,650.0,1650.0,264584.0,1650.0090453,0.653427199589,0.137581220002,0.208991580409,0.904547766425,3.12157553488,3.12918781469,7.57309325584
0.25,0.0,1.0,5.0,0.2,650.0,1650.0,264558.0,1650.00429052,0.667864832172,0.128373655862,0.203761511966,1.00346765694,3.23239135508,3.20778240274,7.7222695811
0.25,0.0,1.0,5.0,0.2,650.0,1650.0,263528.0,1650.00218928,0.623315519131,0.12419795322,0.252486527649,0.741481551646,3.18790383849,3.18591490315,8.31963538975
0.25,0.0,1.0,5.0,0.2,650.0,1650.0,263610.0,1650.0024838,0.619937259397,0.126920615248,0.253142125355,0.741755288308,3.14154474303,3.21105086355,8.18438949332
0.25,0.0,1.0,5.0,0.2,650.0,1650.0,263639.0,1650.00397493,0.647758375575,0.121465965182,0.230775659242,0.891215287904,3.24217170212,3.16688227905,8.06889226876
0.25,0.0,1.0,5.0,0.2,650.0,1650.0,263318.0,1650.00612813,0.629930851765,0.134672301273,0.235396846962,0.807874117235,3.1839828453,3.16790856932,7.98436605355
0.25,0.0,1.0,5.0,0.2,650.0,1650.0,264935.0,1650.00178152,0.643004266415,0.129697068335,0.227298665249,0.833449583984,3.16547173317,3.15697309839,8.0060865722
0.25,0.0,1.0,5.0,0.2,650.0,1650.0,263181.0,1650.03519914,0.631904064558,0.135884417581,0.232211517861,0.804451064156,3.15064665897,3.15284320341,8.2587464585
0.25,0.0,1.0,5.0,0.2,650.0,1650.0,264093.0,1650.00934058,0.655968162765,0.137283314188,0.206748523047,0.961721070942,3.13299209168,3.1945349986,7.71099669704
0.25,0.0,1.0,5.0,0.2,650.0,1650.0,263879.0,1650.00738763,0.642213397901,0.130554302249,0.22723229985,0.871345242879,3.2267695805,3.21265422492,8.12890015209
0.25,0.0,1.0,5.0,0.2,650.0,1650.0,264582.0,1650.00681832,0.637563789397,0.131592591375,0.230843619228,0.823484601506,3.16074596766,3.16948523653,8.08285103531
0.25,0.0,1.0,5.0,0.2,650.0,1650.0,263411.0,1650.00789066,0.630984115695,0.132323098366,0.23669278594,0.819453030336,3.2235505759,3.26729754855,8.37689679177
