# Supplementary material for: Crossed and Locked Quotes in a Multi-Market Simulation
Source: PLoS One. 2016 Mar 9;11(3):e0151096. doi: 10.1371/journal.pone.0151096 (PMC4784946; doi:10.1371/journal.pone.0151096)
Supplement: S1 Dataset — Simulation output and summary files for main results. (ZIP) [file pone.0151096.s001.zip › main_results/main_results_106.out]

SLURM_ARRAY_TASK_ID:  106
0.25,0.05,1.0,5.0,0.2,650.0,1650.0,263452.0,1650.01200069,0.68987867425,0.125854410747,0.184266915002,1.14561232035,3.28186516389,3.19859445852,7.7306774515
0.25,0.05,1.0,5.0,0.2,650.0,1650.0,261782.0,1650.00320234,0.694965590823,0.124165688858,0.180868720319,1.17567646055,3.28985463335,3.24596674708,7.76118856554
0.25,0.05,1.0,5.0,0.2,650.0,1650.0,264366.0,1650.00149987,0.705779124085,0.116676300478,0.177544575438,1.23233356495,3.28803588147,3.32612914078,7.58260357937
0.25,0.05,1.0,5.0,0.2,650.0,1650.0,263249.0,1650.01133389,0.707035811652,0.119811169198,0.17315301915,1.18343816763,3.2309605425,3.26313085448,7.57506632286
0.25,0.05,1.0,5.0,0.2,650.0,1650.0,262949.0,1650.00694928,0.670991331516,0.119778116505,0.209230551979,0.977533748398,3.23206704227,3.2897681894,8.31159615312
0.25,0.05,1.0,5.0,0.2,650.0,1650.0,263557.0,1650.00367915,0.702761283359,0.125767305156,0.171471411485,1.16438606587,3.26401528493,3.21373363874,7.54537666422
0.25,0.05,1.0,5.0,0.2,650.0,1650.0,263624.0,1650.00715873,0.694902363561,0.113372873889,0.19172476255,1.10805456927,3.29511466194,3.22669305112,7.79479291875
0.25,0.05,1.0,5.0,0.2,650.0,1650.0,263460.0,1650.00585864,0.675219079304,0.121399506975,0.203381413721,1.02862906207,3.32403763202,3.24643611041,8.06506126003
0.25,0.05,1.0,5.0,0.2,650.0,1650.0,263821.0,1650.00114179,0.692301382533,0.121998030577,0.18570058689,1.14421148622,3.27864032888,3.31990341436,7.81235851667
0.25,0.05,1.0,5.0,0.2,650.0,1650.0,263479.0,1650.00542618,0.691012621011,0.120623869676,0.188363509313,1.12678428325,3.23794806035,3.25849713098,7.72038064694
0.25,0.05,1.0,5.0,0.2,650.0,1650.0,264185.0,1650.0028936,0.684368120755,0.129124779509,0.186507099736,1.13118356444,3.23299684407,3.24809039874,7.68623462308
0.25,0.05,1.0,5.0,0.2,650.0,1650.0,263236.0,1650.0035399,0.680920391073,0.12248295199,0.196596656937,1.05629812793,3.31606242479,3.24649766354,8.12860413374
0.25,0.05,1.0,5.0,0.2,650.0,1650.0,262740.0,1650.00873596,0.698695016811,0.121601258419,0.17970372477,1.16065614131,3.29292045073,3.20438561258,7.68127647971
0.25,0.05,1.0,5.0,0.2,650.0,1650.0,264876.0,1650.00147896,0.695902029083,0.12737631975,0.176721651167,1.17018869345,3.32164539242,3.22456008005,7.48989232163
0.25,0.05,1.0,5.0,0.2,650.0,1650.0,263583.0,1650.01754588,0.677780253461,0.127125111838,0.195094634701,1.03234760393,3.19050439842,3.20952682516,7.81133306785
0.25,0.05,1.0,5.0,0.2,650.0,1650.0,264860.0,1650.00370401,0.702786975893,0.117440287908,0.179772736199,1.17018252395,3.24454785335,3.26835629103,7.67992225794
0.25,0.05,1.0,5.0,0.2,650.0,1650.0,262030.0,1650.0113918,0.711182576711,0.122687600244,0.166129823045,1.22397929304,3.25272543656,3.30051353346,7.78344641216
0.25,0.05,1.0,5.0,0.2,650.0,1650.0,263129.0,1650.00803263,0.695714681376,0.120872176962,0.183413141662,1.11098433259,3.17048044482,3.27706332595,7.8387882257
0.25,0.05,1.0,5.0,0.2,650.0,1650.0,261532.0,1650.00337891,0.677803119836,0.128092788412,0.194104091752,1.08965311975,3.2538761016,3.30415159725,7.9499846784
0.25,0.05,1.0,5.0,0.2,650.0,1650.0,262667.0,1650.00028268,0.687789806007,0.126304799269,0.185905394724,1.1549786365,3.27526850997,3.295673712,7.76861027651
0.25,0.05,1.0,5.0,0.2,650.0,1650.0,263898.0,1650.00051229,0.707585106058,0.124756928046,0.167657965895,1.22433191549,3.25431985377,3.24930889827,7.49069855909
0.25,0.05,1.0,5.0,0.2,650.0,1650.0,263213.0,1650.00040531,0.682106120522,0.124777390239,0.193116489239,1.06724471801,3.23056477932,3.23389945663,7.52025006127
0.25,0.05,1.0,5.0,0.2,650.0,1650.0,264100.0,1650.01234136,0.664940954085,0.12558210633,0.209476939585,1.02711537537,3.30448315587,3.27203260769,8.12977911149
0.25,0.05,1.0,5.0,0.2,650.0,1650.0,263807.0,1650.02347862,0.695735273621,0.118329962853,0.185934763525,1.15180105044,3.23528333371,3.2681196985,7.55177164415
0.25,0.05,1.0,5.0,0.2,650.0,1650.0,262997.0,1650.00159263,0.685553759349,0.126657810069,0.187788430582,1.13299417574,3.27746716626,3.21868527864,7.85498368773
0.25,0.05,1.0,5.0,0.2,650.0,1650.0,264244.0,1650.0037783,0.697579604828,0.119861907157,0.182558488014,1.12129774681,3.2042463324,3.2246081533,7.52143067959
0.25,0.05,1.0,5.0,0.2,650.0,1650.0,264500.0,1650.00256814,0.6952869216,0.121975023879,0.182738054521,1.13940528826,3.22941044255,3.17538876715,7.38394389369
0.25,0.05,1.0,5.0,0.2,650.0,1650.0,263329.0,1650.00671796,0.694052824702,0.1230713636,0.182875811698,1.1438529813,3.2582859901,3.31587652372,8.00188370761
0.25,0.05,1.0,5.0,0.2,650.0,1650.0,263419.0,1650.00057566,0.669903248664,0.129294822041,0.200801929295,1.02400892318,3.21527428775,3.23400973575,7.94371465721
0.25,0.05,1.0,5.0,0.2,650.0,1650.0,263690.0,1650.0165763,0.693038080511,0.129495236355,0.177466683133,1.13805067481,3.28415114426,3.1716016286,7.62207275338
