# Supplementary material for: Crossed and Locked Quotes in a Multi-Market Simulation
Source: PLoS One. 2016 Mar 9;11(3):e0151096. doi: 10.1371/journal.pone.0151096 (PMC4784946; doi:10.1371/journal.pone.0151096)
Supplement: S1 Dataset — Simulation output and summary files for main results. (ZIP) [file pone.0151096.s001.zip › main_results/main_results_107.out]

SLURM_ARRAY_TASK_ID:  107
0.25,0.1,1.0,5.0,0.2,650.0,1650.0,262696.0,1650.00337014,0.728320429955,0.112681844334,0.158997725711,1.30687490878,3.32573494543,3.33449715627,7.97993086535
0.25,0.1,1.0,5.0,0.2,650.0,1650.0,262074.0,1650.01734103,0.72377908721,0.11118057466,0.165040338131,1.27572713652,3.26232129948,3.34198254269,7.75134996692
0.25,0.1,1.0,5.0,0.2,650.0,1650.0,262567.0,1650.012469,0.726843302596,0.115297450154,0.157859247249,1.29351530861,3.27427867377,3.27902554606,7.61516117033
0.25,0.1,1.0,5.0,0.2,650.0,1650.0,262627.0,1650.01000548,0.719704620756,0.120023256135,0.160272123109,1.28656355195,3.27232933384,3.25440920877,7.44292705382
0.25,0.1,1.0,5.0,0.2,650.0,1650.0,261706.0,1650.01450322,0.742360262121,0.115567744725,0.142071993155,1.42828748805,3.31184604474,3.31382699333,7.35756970786
0.25,0.1,1.0,5.0,0.2,650.0,1650.0,263081.0,1650.02103027,0.730727425956,0.11628898973,0.152983584314,1.3400615567,3.33359672591,3.33547418843,7.93341276115
0.25,0.1,1.0,5.0,0.2,650.0,1650.0,262643.0,1650.00369496,0.740596732698,0.112939029202,0.1464642381,1.36899094331,3.30750033899,3.32045276562,7.53497206217
0.25,0.1,1.0,5.0,0.2,650.0,1650.0,261370.0,1650.00317724,0.736476191312,0.111591229879,0.151932578809,1.36697985185,3.3163260997,3.34907368032,7.68845445832
0.25,0.1,1.0,5.0,0.2,650.0,1650.0,262075.0,1650.00108621,0.715893826833,0.119405159537,0.16470101363,1.30582196704,3.36027101993,3.43317659809,8.27555090749
0.25,0.1,1.0,5.0,0.2,650.0,1650.0,263313.0,1650.00041947,0.705924817246,0.118352122361,0.175723060393,1.22012597476,3.28094389852,3.2564832827,7.77746107508
0.25,0.1,1.0,5.0,0.2,650.0,1650.0,263123.0,1650.00148651,0.741992288645,0.108053125672,0.149954585684,1.38292229933,3.33432195126,3.35145366696,7.88207262427
0.25,0.1,1.0,5.0,0.2,650.0,1650.0,263144.0,1650.00211794,0.723113404343,0.108165444716,0.168721150941,1.27394021215,3.33970928485,3.34039356441,8.15647062601
0.25,0.1,1.0,5.0,0.2,650.0,1650.0,262114.0,1650.00063826,0.729319840961,0.114643344397,0.156036814642,1.35754882009,3.35562986922,3.38987312826,7.90585485789
0.25,0.1,1.0,5.0,0.2,650.0,1650.0,262563.0,1650.01759158,0.735320940623,0.11290303306,0.151776026317,1.34209957731,3.301856469,3.3123959668,7.54946329795
0.25,0.1,1.0,5.0,0.2,650.0,1650.0,262404.0,1650.00080673,0.740500438761,0.111146025063,0.148353536176,1.37923615736,3.33994941276,3.27149360991,7.54163254117
0.25,0.1,1.0,5.0,0.2,650.0,1650.0,262211.0,1650.00005541,0.717410968541,0.113534789984,0.169054241476,1.30643026845,3.45735359169,3.34921008733,8.16015839071
0.25,0.1,1.0,5.0,0.2,650.0,1650.0,263514.0,1650.00929073,0.729738757708,0.110829897484,0.159431344807,1.33286029375,3.36447537493,3.31052361403,7.65887597424
0.25,0.1,1.0,5.0,0.2,650.0,1650.0,262353.0,1650.0011022,0.736036181778,0.111715553437,0.152248264785,1.36642477565,3.30539381746,3.3800515257,7.62273653455
0.25,0.1,1.0,5.0,0.2,650.0,1650.0,263504.0,1650.00288916,0.732755159492,0.118878269426,0.148366571082,1.33587843619,3.24257608767,3.30727948324,7.35345510045
0.25,0.1,1.0,5.0,0.2,650.0,1650.0,262105.0,1650.0019313,0.720446009072,0.115518376843,0.164035614085,1.27392428515,3.32243850236,3.34371926992,7.86079432771
0.25,0.1,1.0,5.0,0.2,650.0,1650.0,262108.0,1650.02095902,0.74385203668,0.111749249832,0.144398713488,1.39851489927,3.33822884626,3.33941174113,7.54533096552
0.25,0.1,1.0,5.0,0.2,650.0,1650.0,263447.0,1650.00504547,0.733107564191,0.115897651652,0.150994784158,1.3607712828,3.28699205709,3.30182424648,7.43179473508
0.25,0.1,1.0,5.0,0.2,650.0,1650.0,263148.0,1650.00188829,0.715597094441,0.11662087707,0.167782028489,1.24727058472,3.27336456267,3.30368008477,7.67997797395
0.25,0.1,1.0,5.0,0.2,650.0,1650.0,262121.0,1650.02303187,0.726619252694,0.120750780611,0.152629966695,1.33142622907,3.32577031623,3.31845328679,7.78944665727
0.25,0.1,1.0,5.0,0.2,650.0,1650.0,262559.0,1650.00516542,0.71439981209,0.11720416725,0.168396020661,1.2687867019,3.3214045173,3.30899816823,7.93075193235
0.25,0.1,1.0,5.0,0.2,650.0,1650.0,262782.0,1650.01773208,0.733117564416,0.117361950979,0.149520484605,1.37190641431,3.28272087419,3.34513573945,7.68494146853
0.25,0.1,1.0,5.0,0.2,650.0,1650.0,262271.0,1650.00964262,0.715439286477,0.12280644294,0.161754270583,1.28510358601,3.30041809297,3.29747853839,7.69461807302
0.25,0.1,1.0,5.0,0.2,650.0,1650.0,262278.0,1650.00436265,0.747884534876,0.108816368335,0.143299096789,1.40064009617,3.27234192749,3.37653457021,7.55811546733
0.25,0.1,1.0,5.0,0.2,650.0,1650.0,262117.0,1650.00191084,0.721019056759,0.112347411704,0.166633531537,1.32427290122,3.39458570642,3.35742698526,7.9298265493
0.25,0.1,1.0,5.0,0.2,650.0,1650.0,263162.0,1650.00096768,0.730278142805,0.113454230984,0.156267626211,1.35643335378,3.37931477682,3.35130310464,7.72537161582
