# Supplementary material for: Crossed and Locked Quotes in a Multi-Market Simulation
Source: PLoS One. 2016 Mar 9;11(3):e0151096. doi: 10.1371/journal.pone.0151096 (PMC4784946; doi:10.1371/journal.pone.0151096)
Supplement: S1 Dataset — Simulation output and summary files for main results. (ZIP) [file pone.0151096.s001.zip › main_results/main_results_108.out]

SLURM_ARRAY_TASK_ID:  108
0.25,0.15,1.0,5.0,0.2,650.0,1650.0,262853.0,1650.02374931,0.763360222022,0.106194986787,0.130444791192,1.46344650284,3.35156162555,3.31437875712,7.37069470179
0.25,0.15,1.0,5.0,0.2,650.0,1650.0,262584.0,1650.00341433,0.757836430939,0.101083187302,0.14108038176,1.41877175048,3.41254852883,3.36923962421,7.97368092129
0.25,0.15,1.0,5.0,0.2,650.0,1650.0,261986.0,1650.0011875,0.765304793612,0.097864677569,0.136830528819,1.46451646678,3.33884437334,3.37134188755,7.73230218795
0.25,0.15,1.0,5.0,0.2,650.0,1650.0,262028.0,1650.00626823,0.768420078329,0.0985551660247,0.133024755646,1.49858012321,3.42783652418,3.39273597693,7.83651306604
0.25,0.15,1.0,5.0,0.2,650.0,1650.0,261218.0,1650.00645673,0.748055153237,0.111433468506,0.140511378256,1.4394568907,3.38086659591,3.3992391884,7.83581850793
0.25,0.15,1.0,5.0,0.2,650.0,1650.0,262592.0,1650.00879967,0.744694187069,0.114068626805,0.141237186126,1.43742669341,3.40223763111,3.39757206255,7.74672423874
0.25,0.15,1.0,5.0,0.2,650.0,1650.0,261577.0,1650.00165786,0.770293789647,0.103538582079,0.126167628274,1.49481889617,3.37706608967,3.31841540929,7.42052853797
0.25,0.15,1.0,5.0,0.2,650.0,1650.0,262154.0,1650.00708117,0.762044711356,0.105766200947,0.132189087697,1.51104691418,3.39278237692,3.37457986514,7.68408567556
0.25,0.15,1.0,5.0,0.2,650.0,1650.0,263214.0,1650.00213822,0.747995134873,0.107682242583,0.144322622544,1.43520012393,3.40478038196,3.38514440001,7.82221034728
0.25,0.15,1.0,5.0,0.2,650.0,1650.0,260955.0,1650.00325279,0.766526304396,0.108906393914,0.124567301691,1.56074530026,3.40669791845,3.44397045628,7.59057881644
0.25,0.15,1.0,5.0,0.2,650.0,1650.0,262596.0,1650.00667777,0.768290132586,0.103581687668,0.128128179746,1.51259479662,3.37005344959,3.40190824162,7.67941899157
0.25,0.15,1.0,5.0,0.2,650.0,1650.0,261440.0,1650.00097995,0.770591330751,0.0980060242622,0.131402644987,1.49640278989,3.35027898142,3.37332113924,7.4063289713
0.25,0.15,1.0,5.0,0.2,650.0,1650.0,261285.0,1650.00658118,0.750578889534,0.114022962741,0.135398147725,1.47594418379,3.37468853626,3.33530875096,7.70084537773
0.25,0.15,1.0,5.0,0.2,650.0,1650.0,261879.0,1650.00727581,0.762581995954,0.0994835153854,0.137934488661,1.50599369846,3.36192848568,3.41357770005,7.71203104969
0.25,0.15,1.0,5.0,0.2,650.0,1650.0,262671.0,1650.00171746,0.755501584516,0.110528023701,0.133970391784,1.4678768969,3.37908439035,3.36134992653,7.66853032898
0.25,0.15,1.0,5.0,0.2,650.0,1650.0,263313.0,1650.00728477,0.767133436496,0.102251397505,0.130615165999,1.53644988416,3.42397511729,3.43780197419,7.9688535457
0.25,0.15,1.0,5.0,0.2,650.0,1650.0,262930.0,1650.00399261,0.760093009397,0.101868905548,0.138038085055,1.49593706661,3.44874194189,3.34135955025,7.75371567168
0.25,0.15,1.0,5.0,0.2,650.0,1650.0,261338.0,1650.00497921,0.751091780826,0.110096559101,0.138811660072,1.46874769965,3.35989185346,3.39343087206,7.89374686343
0.25,0.15,1.0,5.0,0.2,650.0,1650.0,260720.0,1650.01031997,0.773870926658,0.0911581285351,0.134970944807,1.4861756856,3.36296268598,3.36702674564,7.61306107109
0.25,0.15,1.0,5.0,0.2,650.0,1650.0,261891.0,1650.00278873,0.772970961267,0.107017420228,0.120011618505,1.54294762191,3.33077759505,3.42548102957,7.68617489895
0.25,0.15,1.0,5.0,0.2,650.0,1650.0,262584.0,1650.00899509,0.774407111263,0.0954061840644,0.130186704673,1.55894612456,3.43470628411,3.39284935546,7.70298710541
0.25,0.15,1.0,5.0,0.2,650.0,1650.0,262052.0,1650.02398653,0.771992115987,0.101337359427,0.126670524586,1.53109737817,3.3422072375,3.40854397179,7.45946382388
0.25,0.15,1.0,5.0,0.2,650.0,1650.0,261266.0,1650.00598631,0.764205763757,0.0988221485758,0.136972087667,1.52069965084,3.42325206456,3.49498000265,7.95572465298
0.25,0.15,1.0,5.0,0.2,650.0,1650.0,261332.0,1650.0010359,0.76101335385,0.105325876107,0.133660770043,1.51506988737,3.42577379462,3.37695356182,7.74556213018
0.25,0.15,1.0,5.0,0.2,650.0,1650.0,260859.0,1650.00082843,0.747565475972,0.107067281928,0.1453672421,1.43012479253,3.38437561947,3.39369357733,7.78453851679
0.25,0.15,1.0,5.0,0.2,650.0,1650.0,262165.0,1650.00030109,0.74887172669,0.102645867576,0.148482405734,1.43596077053,3.40182681038,3.44030739979,7.92606059345
0.25,0.15,1.0,5.0,0.2,650.0,1650.0,262774.0,1650.00252021,0.761051269162,0.102950662547,0.135998068291,1.49581018764,3.41991680688,3.35598734992,7.65176724032
0.25,0.15,1.0,5.0,0.2,650.0,1650.0,261802.0,1650.0074956,0.757477400567,0.11219741883,0.130325180603,1.48765116275,3.32543217894,3.38419278656,7.39963963164
0.25,0.15,1.0,5.0,0.2,650.0,1650.0,262358.0,1650.0031548,0.753450803473,0.104879909484,0.141669287043,1.43499035455,3.37526679176,3.37316477804,7.64391656123
0.25,0.15,1.0,5.0,0.2,650.0,1650.0,261225.0,1650.0062381,0.754044683665,0.109672265131,0.136283051204,1.48229812568,3.44012872936,3.39427771748,8.10429539737
