# Supplementary material for: Crossed and Locked Quotes in a Multi-Market Simulation
Source: PLoS One. 2016 Mar 9;11(3):e0151096. doi: 10.1371/journal.pone.0151096 (PMC4784946; doi:10.1371/journal.pone.0151096)
Supplement: S1 Dataset — Simulation output and summary files for main results. (ZIP) [file pone.0151096.s001.zip › main_results/main_results_109.out]

SLURM_ARRAY_TASK_ID:  109
0.25,0.2,1.0,5.0,0.2,650.0,1650.0,261984.0,1650.03408096,0.780008910659,0.103172459875,0.116818629466,1.60697564381,3.46521542425,3.37555293345,7.64393489463
0.25,0.2,1.0,5.0,0.2,650.0,1650.0,262361.0,1650.01144651,0.790654193513,0.0944487538515,0.114897052636,1.6710863814,3.50456744591,3.44709692264,7.72429571943
0.25,0.2,1.0,5.0,0.2,650.0,1650.0,262240.0,1650.00342772,0.779485559432,0.103153332311,0.117361108257,1.61769565007,3.45831983619,3.46124173959,7.80861912235
0.25,0.2,1.0,5.0,0.2,650.0,1650.0,261958.0,1650.00218623,0.798692057479,0.0951867081993,0.106121234321,1.66235386787,3.45418516887,3.41884567124,7.69147946702
0.25,0.2,1.0,5.0,0.2,650.0,1650.0,262355.0,1650.00385981,0.785825093892,0.0985880059352,0.115586900173,1.65869162666,3.41074799008,3.4910360878,7.5938441025
0.25,0.2,1.0,5.0,0.2,650.0,1650.0,259916.0,1650.00260215,0.778802917669,0.0964802074207,0.12471687491,1.59265247279,3.42366928847,3.42941114008,7.66825060436
0.25,0.2,1.0,5.0,0.2,650.0,1650.0,260878.0,1650.00385445,0.791840977161,0.0931903301855,0.114968692653,1.65514110432,3.48168788038,3.52747255675,7.84723512559
0.25,0.2,1.0,5.0,0.2,650.0,1650.0,260399.0,1650.00219277,0.789601267307,0.0979032972607,0.112495435433,1.68360062671,3.46563498669,3.44330479536,7.55583396141
0.25,0.2,1.0,5.0,0.2,650.0,1650.0,261259.0,1650.0161041,0.785350500829,0.0902496567054,0.124399842466,1.65060783502,3.47790804604,3.52083522014,7.83365548116
0.25,0.2,1.0,5.0,0.2,650.0,1650.0,260600.0,1650.00262284,0.786827870304,0.0933639297354,0.11980819996,1.62053919962,3.52592492326,3.48287805769,8.00754785018
0.25,0.2,1.0,5.0,0.2,650.0,1650.0,262475.0,1650.00344166,0.788094020765,0.0928665941521,0.119039385083,1.63361375827,3.44918871659,3.47903713414,7.84782709845
0.25,0.2,1.0,5.0,0.2,650.0,1650.0,262598.0,1650.00304226,0.786177950938,0.1016686087,0.112153440362,1.63535411211,3.44987221503,3.40963540632,7.70651072587
0.25,0.2,1.0,5.0,0.2,650.0,1650.0,261766.0,1650.00083152,0.794644849753,0.0994025764434,0.105952573804,1.67153206729,3.39330714542,3.42033643727,7.43046230579
0.25,0.2,1.0,5.0,0.2,650.0,1650.0,260608.0,1650.00468695,0.798757660133,0.0917167445651,0.109525595302,1.68726861932,3.44084974691,3.5054722632,7.57915994355
0.25,0.2,1.0,5.0,0.2,650.0,1650.0,262669.0,1650.00117969,0.798398883483,0.0978378763459,0.103763240171,1.66987896346,3.45419073214,3.3597018325,7.29383758621
0.25,0.2,1.0,5.0,0.2,650.0,1650.0,261346.0,1650.00098218,0.790030698136,0.0988021743852,0.111167127479,1.69701594294,3.48146648549,3.43207064859,7.45707700448
0.25,0.2,1.0,5.0,0.2,650.0,1650.0,262790.0,1650.00063475,0.786793754264,0.0932216876775,0.119984558059,1.62732425277,3.36233141474,3.47430581235,7.39641951905
0.25,0.2,1.0,5.0,0.2,650.0,1650.0,261969.0,1650.00408991,0.798593142654,0.093341736404,0.108065120942,1.68799797074,3.45120515195,3.47795902762,7.8036136594
0.25,0.2,1.0,5.0,0.2,650.0,1650.0,261606.0,1650.01553678,0.783438475602,0.0996816788603,0.116879845537,1.59548920507,3.38924688474,3.39149917356,7.38811752773
0.25,0.2,1.0,5.0,0.2,650.0,1650.0,261145.0,1650.00828146,0.797439973729,0.0992222930967,0.103337733175,1.66550871926,3.38763238822,3.48244558254,7.60121791208
0.25,0.2,1.0,5.0,0.2,650.0,1650.0,260531.0,1650.00303434,0.78378960211,0.0920693508113,0.124141047079,1.62274999626,3.4655464284,3.4450140539,7.83743163036
0.25,0.2,1.0,5.0,0.2,650.0,1650.0,261257.0,1650.0053155,0.794247299746,0.0955003341864,0.110252366068,1.65035741523,3.4615809301,3.46573046749,7.75670808084
0.25,0.2,1.0,5.0,0.2,650.0,1650.0,261314.0,1650.00727083,0.778381962926,0.102604684431,0.119013352643,1.60081341465,3.39302792897,3.4883268263,7.65030605771
0.25,0.2,1.0,5.0,0.2,650.0,1650.0,262093.0,1650.00364166,0.780181333324,0.0995859524214,0.120232714255,1.60766543118,3.47329225024,3.47234901905,7.71199862134
0.25,0.2,1.0,5.0,0.2,650.0,1650.0,261319.0,1650.00082733,0.779707524239,0.0980399030856,0.122252572675,1.61204445458,3.40168353112,3.44964593291,7.68641592258
0.25,0.2,1.0,5.0,0.2,650.0,1650.0,261542.0,1650.01286546,0.785793978488,0.0956215930752,0.118584428436,1.61334647556,3.38871097905,3.41268785049,7.54240086306
0.25,0.2,1.0,5.0,0.2,650.0,1650.0,260404.0,1650.00668007,0.790350690922,0.0956481266472,0.114001182431,1.66263971963,3.48561211605,3.41899028843,7.52489923487
0.25,0.2,1.0,5.0,0.2,650.0,1650.0,260886.0,1650.00072067,0.792130324113,0.0884655944996,0.119404081387,1.61169707902,3.45709953217,3.43293625901,7.65905333623
0.25,0.2,1.0,5.0,0.2,650.0,1650.0,261570.0,1650.00163109,0.779675777245,0.096350865193,0.123973357562,1.6134381118,3.49694657268,3.49947644065,8.02019369198
0.25,0.2,1.0,5.0,0.2,650.0,1650.0,261887.0,1650.00242632,0.788028173001,0.0963180929822,0.115653734017,1.64125713852,3.44491151733,3.44792012169,7.77367257072
