# Supplementary material for: Crossed and Locked Quotes in a Multi-Market Simulation
Source: PLoS One. 2016 Mar 9;11(3):e0151096. doi: 10.1371/journal.pone.0151096 (PMC4784946; doi:10.1371/journal.pone.0151096)
Supplement: S1 Dataset — Simulation output and summary files for main results. (ZIP) [file pone.0151096.s001.zip › main_results/main_results_11.out]

SLURM_ARRAY_TASK_ID:  11
0.0,0.55,1.0,5.0,0.2,650.0,1650.0,258230.0,1650.01643289,0.881719934889,0.0595170296909,0.0587630354205,2.07490619421,3.76253398558,3.74428419913,9.8629024087
0.0,0.55,1.0,5.0,0.2,650.0,1650.0,258583.0,1650.00005532,0.885191458293,0.0563091358613,0.0584994058459,2.10339983803,3.75299933342,3.74331687968,9.5472436628
0.0,0.55,1.0,5.0,0.2,650.0,1650.0,258090.0,1650.00368921,0.875395558502,0.0631161807506,0.0614882607472,2.03214634605,3.65278632521,3.73000299569,9.37567580162
0.0,0.55,1.0,5.0,0.2,650.0,1650.0,256750.0,1650.01531192,0.882405620789,0.0566602621733,0.0609341170376,2.04781167472,3.72380746568,3.68359582823,9.59881720306
0.0,0.55,1.0,5.0,0.2,650.0,1650.0,257924.0,1650.00219895,0.886054749459,0.059990784634,0.0539544659066,2.07326277335,3.66694306644,3.6861856818,9.59015152951
0.0,0.55,1.0,5.0,0.2,650.0,1650.0,257901.0,1650.00657538,0.888031365167,0.058270086271,0.0536985485617,2.08087598616,3.65728573335,3.73190379886,9.35964509922
0.0,0.55,1.0,5.0,0.2,650.0,1650.0,257210.0,1650.00635993,0.886563855523,0.0578204123527,0.0556157321243,2.10114441449,3.71033097635,3.73568666028,9.49546080082
0.0,0.55,1.0,5.0,0.2,650.0,1650.0,258385.0,1650.00121978,0.8910007342,0.0531339780279,0.0558652877721,2.08930410876,3.71066534455,3.72849989876,9.28962127823
0.0,0.55,1.0,5.0,0.2,650.0,1650.0,258356.0,1650.02653731,0.879537546558,0.0626893652387,0.0577730882035,2.04563655709,3.64442978871,3.70512373153,9.45735806246
0.0,0.55,1.0,5.0,0.2,650.0,1650.0,258085.0,1650.00367974,0.877936701469,0.0584838423049,0.0635794562263,2.03135617737,3.71049889157,3.70470515931,9.66164725107
0.0,0.55,1.0,5.0,0.2,650.0,1650.0,258151.0,1650.00351256,0.88393796745,0.0610548667908,0.0550071657596,2.06977852423,3.57946470592,3.73198516575,9.04914938244
0.0,0.55,1.0,5.0,0.2,650.0,1650.0,258590.0,1650.00400867,0.880635634113,0.0592894481749,0.0600749177125,2.03306608725,3.63492294995,3.63362667251,9.19189522988
0.0,0.55,1.0,5.0,0.2,650.0,1650.0,257939.0,1650.00268631,0.889258151686,0.0561260000661,0.054615848248,2.0392129372,3.60415401678,3.69387585515,9.22765175607
0.0,0.55,1.0,5.0,0.2,650.0,1650.0,256908.0,1650.00741305,0.892886335693,0.0524370628924,0.0546766014149,2.10353633338,3.72812934389,3.71729002238,9.53438543619
0.0,0.55,1.0,5.0,0.2,650.0,1650.0,258317.0,1650.00137882,0.878853118476,0.0635325216571,0.0576143598664,2.03139676788,3.69938039455,3.64660241425,9.16367485955
0.0,0.55,1.0,5.0,0.2,650.0,1650.0,258902.0,1650.0017481,0.884244217019,0.0565728425511,0.0591829404296,2.05735716223,3.61612212976,3.72700860308,9.05033488026
0.0,0.55,1.0,5.0,0.2,650.0,1650.0,257319.0,1650.01199853,0.885414242082,0.0592761521946,0.0553096057235,2.07593768338,3.7109102653,3.65192143619,9.10754216875
0.0,0.55,1.0,5.0,0.2,650.0,1650.0,257686.0,1650.02056704,0.882754949038,0.0575138692981,0.0597311816639,2.06525765639,3.7334154458,3.72798958013,9.74054098717
0.0,0.55,1.0,5.0,0.2,650.0,1650.0,258311.0,1650.0192395,0.87486426607,0.0557552204205,0.0693805135098,2.02241302932,3.67116574192,3.70813897132,9.8067612775
0.0,0.55,1.0,5.0,0.2,650.0,1650.0,258521.0,1650.00222826,0.884687211446,0.0561861263939,0.05912666216,2.05551773102,3.7035802367,3.67676232703,9.31451178148
0.0,0.55,1.0,5.0,0.2,650.0,1650.0,257312.0,1650.00161896,0.881221985621,0.0593057680968,0.0594722462817,2.07307235894,3.71155612419,3.75218800681,9.71134434296
0.0,0.55,1.0,5.0,0.2,650.0,1650.0,257214.0,1650.00074206,0.890341990996,0.0543726713441,0.0552853376601,2.08149326169,3.73436120797,3.68070307509,9.47992334736
0.0,0.55,1.0,5.0,0.2,650.0,1650.0,258554.0,1650.00004473,0.877066731484,0.0655673802558,0.0573658882606,1.99816380812,3.60489302731,3.67015986225,9.43331392524
0.0,0.55,1.0,5.0,0.2,650.0,1650.0,257294.0,1650.01234084,0.88280155333,0.0577096952909,0.0594887513792,2.05176925926,3.6804363726,3.6963444644,9.56347645034
0.0,0.55,1.0,5.0,0.2,650.0,1650.0,258479.0,1650.00137563,0.880805114028,0.060362367484,0.0588325184882,2.06932915712,3.74220332804,3.68049080306,9.46974604154
0.0,0.55,1.0,5.0,0.2,650.0,1650.0,257819.0,1650.01345026,0.882116636296,0.0591166982141,0.0587666654897,2.04285009149,3.7391182626,3.68162137308,9.66571313609
0.0,0.55,1.0,5.0,0.2,650.0,1650.0,258561.0,1650.02255304,0.887873087864,0.0522823853078,0.0598445268285,2.10586026008,3.75200058762,3.76122236392,9.68614940648
0.0,0.55,1.0,5.0,0.2,650.0,1650.0,258802.0,1650.0091571,0.880483563254,0.06166338051,0.0578530562359,2.07533534014,3.72274564841,3.66955608549,9.20787770727
0.0,0.55,1.0,5.0,0.2,650.0,1650.0,258218.0,1650.00656734,0.884724516149,0.0568887632851,0.0583867205662,2.05072015664,3.68329022824,3.71043180823,9.55869393853
0.0,0.55,1.0,5.0,0.2,650.0,1650.0,258826.0,1650.00219013,0.872077264055,0.0618484618186,0.0660742741267,2.04072933568,3.66102185817,3.7477851228,9.83078167438
