# Supplementary material for: Crossed and Locked Quotes in a Multi-Market Simulation
Source: PLoS One. 2016 Mar 9;11(3):e0151096. doi: 10.1371/journal.pone.0151096 (PMC4784946; doi:10.1371/journal.pone.0151096)
Supplement: S1 Dataset — Simulation output and summary files for main results. (ZIP) [file pone.0151096.s001.zip › main_results/main_results_110.out]

SLURM_ARRAY_TASK_ID:  110
0.25,0.25,1.0,5.0,0.2,650.0,1650.0,260984.0,1650.00627146,0.798044027154,0.0896096269616,0.112346345885,1.70087767109,3.47869325385,3.49972285342,7.8721006026
0.25,0.25,1.0,5.0,0.2,650.0,1650.0,261199.0,1650.00118912,0.804014363391,0.091915234732,0.104070401877,1.74774834872,3.5016320528,3.50675293057,7.92056811222
0.25,0.25,1.0,5.0,0.2,650.0,1650.0,262240.0,1650.0062365,0.805566521509,0.0929518846226,0.101481593868,1.75517417043,3.4624630948,3.48277608213,7.47690999953
0.25,0.25,1.0,5.0,0.2,650.0,1650.0,261882.0,1650.00601897,0.797890011367,0.0938327422303,0.108277246403,1.72683715759,3.52488110837,3.4692220775,7.78906167937
0.25,0.25,1.0,5.0,0.2,650.0,1650.0,261926.0,1650.00000519,0.81682492999,0.0819053155487,0.101269754461,1.77238915729,3.53811266524,3.52896917833,7.8036981038
0.25,0.25,1.0,5.0,0.2,650.0,1650.0,261769.0,1650.00184924,0.81753350465,0.0864506136535,0.096015881696,1.77059988341,3.46370075725,3.51750706114,7.57628432788
0.25,0.25,1.0,5.0,0.2,650.0,1650.0,261167.0,1650.00549121,0.803413829328,0.0926369878727,0.103949182799,1.73984049907,3.47970274195,3.44658244335,7.53467968555
0.25,0.25,1.0,5.0,0.2,650.0,1650.0,261490.0,1650.02327371,0.814678882359,0.0917268084456,0.0935943091952,1.75134227341,3.44344941609,3.46431538485,7.46204230882
0.25,0.25,1.0,5.0,0.2,650.0,1650.0,260879.0,1650.00053466,0.809626831054,0.0890920934263,0.10128107552,1.73017044468,3.46649630492,3.44553891493,7.59125187526
0.25,0.25,1.0,5.0,0.2,650.0,1650.0,260457.0,1650.00673535,0.818433586031,0.0896865494163,0.0918798645528,1.81437560297,3.52414350261,3.57511456326,7.88754931472
0.25,0.25,1.0,5.0,0.2,650.0,1650.0,262351.0,1650.00729135,0.824875881387,0.0801401977123,0.0949839209011,1.81085522295,3.48324750297,3.50385966638,7.6396319538
0.25,0.25,1.0,5.0,0.2,650.0,1650.0,261267.0,1650.00676338,0.797861830153,0.0891329470333,0.113005222814,1.69898855145,3.47409659275,3.49374924451,7.77540945884
0.25,0.25,1.0,5.0,0.2,650.0,1650.0,260821.0,1650.01091629,0.816931481951,0.0887240684083,0.0943444496405,1.76616059127,3.46458221598,3.43914054151,7.57109341511
0.25,0.25,1.0,5.0,0.2,650.0,1650.0,260498.0,1650.00789848,0.81185121798,0.0893589828629,0.0987897991576,1.77073429233,3.47287638782,3.53436651979,7.73657187637
0.25,0.25,1.0,5.0,0.2,650.0,1650.0,261117.0,1650.00555156,0.805791624125,0.0907562924207,0.103452083455,1.71969553388,3.44631938801,3.46616290539,7.70924184837
0.25,0.25,1.0,5.0,0.2,650.0,1650.0,261947.0,1650.0112229,0.809815419655,0.090425579427,0.0997590009184,1.73689864313,3.47484548527,3.44433503998,7.54352549938
0.25,0.25,1.0,5.0,0.2,650.0,1650.0,258480.0,1650.00099876,0.803180598827,0.0913842731487,0.105435128024,1.72591257895,3.50119284459,3.50215790371,7.79547472966
0.25,0.25,1.0,5.0,0.2,650.0,1650.0,260205.0,1650.01410147,0.816546446998,0.0891631255326,0.0942904274692,1.79733130648,3.48900742726,3.49104728022,7.61968393011
0.25,0.25,1.0,5.0,0.2,650.0,1650.0,260786.0,1650.02767782,0.811600367892,0.0862628746791,0.102136757429,1.74613991509,3.45789151573,3.49063862824,7.59051579451
0.25,0.25,1.0,5.0,0.2,650.0,1650.0,260648.0,1650.01238648,0.816260320632,0.0843197638305,0.0994199155378,1.77503087532,3.47733951234,3.49232815574,7.84946075245
0.25,0.25,1.0,5.0,0.2,650.0,1650.0,261620.0,1650.00206967,0.810839763333,0.0903942960992,0.0987659405675,1.75514753342,3.48886187142,3.44861111772,7.51456812755
0.25,0.25,1.0,5.0,0.2,650.0,1650.0,262417.0,1650.00373225,0.824490077577,0.0844322121382,0.0910777102851,1.77405545832,3.4315552612,3.43204728094,7.57625198485
0.25,0.25,1.0,5.0,0.2,650.0,1650.0,260499.0,1650.00536969,0.809044579189,0.0862717808157,0.104683639996,1.79819087763,3.59367926865,3.58652418446,8.07279600464
0.25,0.25,1.0,5.0,0.2,650.0,1650.0,261821.0,1650.00196666,0.812126256067,0.0821529456257,0.105720798307,1.72930206016,3.45221788866,3.56098225835,7.92191564985
0.25,0.25,1.0,5.0,0.2,650.0,1650.0,260322.0,1650.00414101,0.807870050004,0.0915988465918,0.100531103405,1.75253315688,3.54292748602,3.48852257189,7.6416691921
0.25,0.25,1.0,5.0,0.2,650.0,1650.0,260273.0,1650.00887049,0.812071772174,0.0859631793994,0.101965048427,1.72242732496,3.48183177527,3.39944302986,7.73746018016
0.25,0.25,1.0,5.0,0.2,650.0,1650.0,262017.0,1650.00143543,0.809086071792,0.089359588687,0.101554339521,1.75139612624,3.48498263631,3.52569444003,7.73022489635
0.25,0.25,1.0,5.0,0.2,650.0,1650.0,260439.0,1650.01419836,0.804396059252,0.0851304935691,0.110473447179,1.73493851527,3.52525484684,3.5666939422,8.24445083227
0.25,0.25,1.0,5.0,0.2,650.0,1650.0,262240.0,1650.01087733,0.804182142445,0.0934730425463,0.102344815009,1.71479918294,3.45046727388,3.44742796261,7.49931551933
0.25,0.25,1.0,5.0,0.2,650.0,1650.0,261490.0,1650.0334017,0.805143132799,0.0941618648655,0.100695002336,1.74925535488,3.50839787424,3.44213710964,7.68138704503
