# Supplementary material for: Crossed and Locked Quotes in a Multi-Market Simulation
Source: PLoS One. 2016 Mar 9;11(3):e0151096. doi: 10.1371/journal.pone.0151096 (PMC4784946; doi:10.1371/journal.pone.0151096)
Supplement: S1 Dataset — Simulation output and summary files for main results. (ZIP) [file pone.0151096.s001.zip › main_results/main_results_111.out]

SLURM_ARRAY_TASK_ID:  111
0.25,0.3,1.0,5.0,0.2,650.0,1650.0,261120.0,1650.00278731,0.826941746282,0.0847822901949,0.0882759635234,1.83513673179,3.54862144815,3.49737544377,7.74827274456
0.25,0.3,1.0,5.0,0.2,650.0,1650.0,259349.0,1650.00483422,0.824156996695,0.0827464487786,0.0930965545266,1.83606760698,3.59567459262,3.55794126808,8.15607848693
0.25,0.3,1.0,5.0,0.2,650.0,1650.0,259127.0,1650.01407585,0.825453683612,0.0826552923935,0.0918910239942,1.84130950657,3.55506194962,3.55171292484,7.89131636931
0.25,0.3,1.0,5.0,0.2,650.0,1650.0,260560.0,1650.00181284,0.839578630239,0.0769407676187,0.0834806021426,1.91425018252,3.52745721709,3.56491985585,7.74650283835
0.25,0.3,1.0,5.0,0.2,650.0,1650.0,259401.0,1650.01754798,0.83161094174,0.0824398621181,0.0859491961416,1.86678835907,3.5486074752,3.55897302949,7.81442050663
0.25,0.3,1.0,5.0,0.2,650.0,1650.0,259331.0,1650.01060352,0.830545905149,0.0840435849212,0.0854105099299,1.85173131837,3.55730720036,3.46975398016,7.59434868083
0.25,0.3,1.0,5.0,0.2,650.0,1650.0,262292.0,1650.00570154,0.83768125936,0.0756590670352,0.0866596736044,1.87695100384,3.56678178704,3.49737148996,7.78892427611
0.25,0.3,1.0,5.0,0.2,650.0,1650.0,261457.0,1650.00059511,0.8391467456,0.0713980017256,0.0894552526744,1.86245534338,3.55454760459,3.48869445018,7.94017158223
0.25,0.3,1.0,5.0,0.2,650.0,1650.0,261015.0,1650.00115862,0.839003447381,0.0797266319669,0.0812699206516,1.905862449,3.60036835975,3.52439829534,7.75552465364
0.25,0.3,1.0,5.0,0.2,650.0,1650.0,260930.0,1650.0146861,0.832207704665,0.077090366453,0.0907019288817,1.88964223414,3.5486964754,3.57281751848,7.96011732524
0.25,0.3,1.0,5.0,0.2,650.0,1650.0,260011.0,1650.00168348,0.824876885319,0.0817170578937,0.0934060567871,1.85964872769,3.61683687616,3.56004661334,8.10776906177
0.25,0.3,1.0,5.0,0.2,650.0,1650.0,259801.0,1650.00130541,0.836948528497,0.0796619688787,0.0833895026244,1.87598556748,3.52663252544,3.58181685611,7.71988433374
0.25,0.3,1.0,5.0,0.2,650.0,1650.0,260189.0,1650.00067176,0.838677381824,0.0740773815805,0.0872452365953,1.86725725445,3.5024379896,3.54090770448,7.68629507989
0.25,0.3,1.0,5.0,0.2,650.0,1650.0,260757.0,1650.00305957,0.82436710936,0.0807995556813,0.0948333349588,1.87640695196,3.65378720058,3.53987416533,8.06982708141
0.25,0.3,1.0,5.0,0.2,650.0,1650.0,260855.0,1650.00148038,0.825765621145,0.0786664990778,0.0955678797773,1.84359392999,3.56710170549,3.52573131836,7.81201137683
0.25,0.3,1.0,5.0,0.2,650.0,1650.0,260991.0,1650.01613031,0.842784250475,0.0771851996811,0.0800305498438,1.92869620057,3.57943470393,3.54532892494,7.83695682979
0.25,0.3,1.0,5.0,0.2,650.0,1650.0,261811.0,1650.00438481,0.820203857806,0.0851934843249,0.0946026578689,1.82015507293,3.53679997942,3.5970840162,8.16038295235
0.25,0.3,1.0,5.0,0.2,650.0,1650.0,260852.0,1650.00098238,0.826115533694,0.0762151760353,0.0976692902706,1.83250184641,3.55241082151,3.54352296816,7.88606351535
0.25,0.3,1.0,5.0,0.2,650.0,1650.0,260826.0,1650.0007032,0.831851905124,0.081518833138,0.0866292617377,1.8572065968,3.51601014083,3.55939634163,7.79046250138
0.25,0.3,1.0,5.0,0.2,650.0,1650.0,262120.0,1650.01076174,0.82779577522,0.0855975056604,0.0866067191194,1.84608589388,3.56692059233,3.51328386416,7.82285798737
0.25,0.3,1.0,5.0,0.2,650.0,1650.0,261327.0,1650.00504611,0.838036542422,0.0766445856531,0.0853188719244,1.88525390808,3.57344704583,3.57651627824,7.84014889756
0.25,0.3,1.0,5.0,0.2,650.0,1650.0,260639.0,1650.00184312,0.833692806028,0.0799164691455,0.0863907248269,1.90717626478,3.59194963822,3.56708323467,7.69184118061
0.25,0.3,1.0,5.0,0.2,650.0,1650.0,260422.0,1650.00631543,0.825543734405,0.0807200157761,0.0937362498194,1.82940539844,3.50577097309,3.56002862708,8.03311579867
0.25,0.3,1.0,5.0,0.2,650.0,1650.0,259048.0,1650.00420467,0.832776677186,0.0797724760715,0.0874508467427,1.91412057755,3.5705901232,3.6340078358,7.90757134634
0.25,0.3,1.0,5.0,0.2,650.0,1650.0,259123.0,1650.01454206,0.831313694229,0.074412810247,0.0942734955241,1.84545213418,3.58026295458,3.50764067045,7.91322910353
0.25,0.3,1.0,5.0,0.2,650.0,1650.0,261437.0,1650.00214314,0.82368083121,0.0833348909913,0.0929842777983,1.81147969471,3.49108665102,3.51413167166,7.76042160961
0.25,0.3,1.0,5.0,0.2,650.0,1650.0,259648.0,1650.00777172,0.837677475483,0.08017475048,0.0821477740372,1.91412308511,3.58222198662,3.60751721405,7.93357607182
0.25,0.3,1.0,5.0,0.2,650.0,1650.0,261512.0,1650.0005541,0.831623178847,0.0792501619744,0.0891266591787,1.88523922055,3.60200526887,3.56589468741,7.89865396491
0.25,0.3,1.0,5.0,0.2,650.0,1650.0,260893.0,1650.00310648,0.826818041133,0.080226229121,0.0929557297463,1.82754417189,3.4964511353,3.51872214561,7.78018080152
0.25,0.3,1.0,5.0,0.2,650.0,1650.0,260223.0,1650.00417687,0.838222200259,0.0782346162499,0.0835431834906,1.87886034962,3.51554557941,3.54683591546,7.68815284189
