# Supplementary material for: Crossed and Locked Quotes in a Multi-Market Simulation
Source: PLoS One. 2016 Mar 9;11(3):e0151096. doi: 10.1371/journal.pone.0151096 (PMC4784946; doi:10.1371/journal.pone.0151096)
Supplement: S1 Dataset — Simulation output and summary files for main results. (ZIP) [file pone.0151096.s001.zip › main_results/main_results_112.out]

SLURM_ARRAY_TASK_ID:  112
0.25,0.35,1.0,5.0,0.2,650.0,1650.0,259772.0,1650.00274049,0.847795555602,0.0781287409105,0.0740757034874,1.92216594429,3.50407827605,3.57729819087,7.67606201292
0.25,0.35,1.0,5.0,0.2,650.0,1650.0,260480.0,1650.00211703,0.863710978292,0.066215790934,0.0700732307738,2.01299628368,3.65575405305,3.55950598491,7.65534615532
0.25,0.35,1.0,5.0,0.2,650.0,1650.0,262110.0,1650.00827234,0.845933785492,0.0734060472649,0.0806601672428,1.91139235007,3.58308556028,3.52581740237,7.78496373148
0.25,0.35,1.0,5.0,0.2,650.0,1650.0,261012.0,1650.01602013,0.853792191984,0.0764226010004,0.0697852070156,1.98115936515,3.54697189071,3.5879124792,7.69731256952
0.25,0.35,1.0,5.0,0.2,650.0,1650.0,260809.0,1650.01720127,0.859550656686,0.070344329936,0.0701050133779,2.01280324052,3.64864724412,3.58178287901,7.95022065415
0.25,0.35,1.0,5.0,0.2,650.0,1650.0,261211.0,1650.0034244,0.847248552133,0.0696307224024,0.0831207254643,1.97010167766,3.5685867097,3.62469375005,7.8879424392
0.25,0.35,1.0,5.0,0.2,650.0,1650.0,260367.0,1650.00286721,0.851368677499,0.0709314645862,0.0776998579144,1.97876640061,3.66516707168,3.60094940798,7.86486316149
0.25,0.35,1.0,5.0,0.2,650.0,1650.0,259505.0,1650.00504869,0.855222220472,0.0726696628983,0.0721081166292,1.99185402149,3.59191602796,3.63432669756,7.91699823957
0.25,0.35,1.0,5.0,0.2,650.0,1650.0,260609.0,1650.00105212,0.846715938217,0.074924108998,0.0783599527853,1.94182335607,3.64878126906,3.58213597721,8.06900647503
0.25,0.35,1.0,5.0,0.2,650.0,1650.0,260661.0,1650.00059137,0.843736333992,0.0706495097169,0.0856141562913,1.96696567782,3.71220111628,3.62564297025,8.40129099787
0.25,0.35,1.0,5.0,0.2,650.0,1650.0,259602.0,1650.00167236,0.854080846079,0.0719890314026,0.0739301225182,1.96988880737,3.58606619001,3.54954742927,7.73077627662
0.25,0.35,1.0,5.0,0.2,650.0,1650.0,260619.0,1650.0075509,0.847548258082,0.0746241949945,0.0778275469231,1.93478866666,3.51098878109,3.56799501196,7.71505351564
0.25,0.35,1.0,5.0,0.2,650.0,1650.0,259587.0,1650.01287454,0.846051852755,0.0749226244865,0.0790255227584,1.93915846257,3.54144900983,3.62456444777,8.03868312714
0.25,0.35,1.0,5.0,0.2,650.0,1650.0,260944.0,1650.00124003,0.845221120011,0.0743081789694,0.0804707010192,1.96839069569,3.57939333284,3.63217199529,8.01008925077
0.25,0.35,1.0,5.0,0.2,650.0,1650.0,259969.0,1650.00322727,0.853671194413,0.0728131282121,0.0735156773754,2.02704604693,3.6750075301,3.67713359072,8.15240901907
0.25,0.35,1.0,5.0,0.2,650.0,1650.0,259306.0,1650.00267515,0.855004510803,0.0740724573767,0.0709230318202,1.95425687071,3.57660051299,3.54374524489,7.69165465703
0.25,0.35,1.0,5.0,0.2,650.0,1650.0,261089.0,1650.00496649,0.850556723585,0.0755645366122,0.0738787398023,1.97611388566,3.61816177943,3.55770942169,7.75994148463
0.25,0.35,1.0,5.0,0.2,650.0,1650.0,260658.0,1650.00018329,0.844563509274,0.0754827096469,0.079953781079,1.92892324593,3.55026707769,3.57523781147,7.95276288497
0.25,0.35,1.0,5.0,0.2,650.0,1650.0,260490.0,1650.0063718,0.844928283631,0.0768523838237,0.0782193325457,1.96254521269,3.63719993032,3.54524843901,7.8705043782
0.25,0.35,1.0,5.0,0.2,650.0,1650.0,260161.0,1650.0065691,0.846549819027,0.0715889989051,0.0818611820677,1.94853922211,3.60555356806,3.58434991762,7.69568510233
0.25,0.35,1.0,5.0,0.2,650.0,1650.0,259270.0,1650.01346319,0.852300856031,0.071190533478,0.0765086104907,2.04432746193,3.72641218745,3.66765149261,8.01493424948
0.25,0.35,1.0,5.0,0.2,650.0,1650.0,260838.0,1650.00408368,0.843501115334,0.075485858378,0.0810130262876,1.95606644273,3.59628659782,3.63062539272,8.03188676214
0.25,0.35,1.0,5.0,0.2,650.0,1650.0,261075.0,1650.00912211,0.849561528801,0.0736759069379,0.0767625642609,1.94468004675,3.58702070544,3.56163767851,7.8550405446
0.25,0.35,1.0,5.0,0.2,650.0,1650.0,259528.0,1650.0001938,0.847591356811,0.0758123377768,0.0765963054125,1.96236709934,3.61430412663,3.57776034918,7.98506977885
0.25,0.35,1.0,5.0,0.2,650.0,1650.0,260537.0,1650.00398701,0.842560601978,0.0756030302397,0.0818363677825,1.92167361317,3.62813051594,3.55752638859,7.85058432491
0.25,0.35,1.0,5.0,0.2,650.0,1650.0,260085.0,1650.00962836,0.846866300858,0.0734740710766,0.0796596280651,1.9386435879,3.55919036976,3.61320651548,7.80254803229
0.25,0.35,1.0,5.0,0.2,650.0,1650.0,259525.0,1650.0037815,0.861850792473,0.0638972248797,0.0742519826473,2.01199299557,3.60314057716,3.67844024214,7.92808544838
0.25,0.35,1.0,5.0,0.2,650.0,1650.0,260514.0,1650.02255091,0.849915432418,0.069601646129,0.0804829214531,1.98234372221,3.61633317135,3.64552773776,8.09193967592
0.25,0.35,1.0,5.0,0.2,650.0,1650.0,260570.0,1650.00354029,0.851746088293,0.0706117484825,0.0776421632243,1.97408431094,3.62373817335,3.65360023021,8.22149030976
0.25,0.35,1.0,5.0,0.2,650.0,1650.0,260041.0,1650.00037512,0.853616989833,0.0690733329178,0.077309677249,1.99705732306,3.63686486341,3.58522068156,7.90165401489
