# Supplementary material for: Crossed and Locked Quotes in a Multi-Market Simulation
Source: PLoS One. 2016 Mar 9;11(3):e0151096. doi: 10.1371/journal.pone.0151096 (PMC4784946; doi:10.1371/journal.pone.0151096)
Supplement: S1 Dataset — Simulation output and summary files for main results. (ZIP) [file pone.0151096.s001.zip › main_results/main_results_113.out]

SLURM_ARRAY_TASK_ID:  113
0.25,0.4,1.0,5.0,0.2,650.0,1650.0,259703.0,1650.00914647,0.869447899423,0.0614808001388,0.0690713004379,2.08085510608,3.65497454769,3.63289776421,7.85032287893
0.25,0.4,1.0,5.0,0.2,650.0,1650.0,259354.0,1650.03571245,0.872274019478,0.0622024102314,0.0655235702907,2.09192227472,3.70266799128,3.67700502395,8.06118787309
0.25,0.4,1.0,5.0,0.2,650.0,1650.0,260527.0,1650.02285232,0.87795975505,0.0585765630169,0.0634636819336,2.09877024787,3.68465885276,3.7108563964,8.25087245977
0.25,0.4,1.0,5.0,0.2,650.0,1650.0,258876.0,1650.00974862,0.863982075937,0.0686062533378,0.0674116707249,2.06484340947,3.6139058117,3.63341044092,8.07108421134
0.25,0.4,1.0,5.0,0.2,650.0,1650.0,260294.0,1650.00802147,0.868584565165,0.0668436204087,0.0645718144262,2.0426279314,3.62679606995,3.60669711293,7.92249130559
0.25,0.4,1.0,5.0,0.2,650.0,1650.0,260440.0,1650.00564384,0.860479988281,0.0710246824521,0.0684953292671,2.02599566609,3.6155056878,3.58603821224,7.83540173896
0.25,0.4,1.0,5.0,0.2,650.0,1650.0,259814.0,1650.00051644,0.879884442981,0.0581035236531,0.0620120333658,2.08084434547,3.66000618651,3.6090594528,8.02685257839
0.25,0.4,1.0,5.0,0.2,650.0,1650.0,259952.0,1650.00180749,0.87725025928,0.0617612904006,0.0609884503197,2.10170478742,3.67354068857,3.65245467738,7.94727370434
0.25,0.4,1.0,5.0,0.2,650.0,1650.0,258350.0,1650.00878604,0.860571658803,0.0704589967344,0.0689693444628,2.03999368702,3.6325082739,3.71226978534,8.10196296642
0.25,0.4,1.0,5.0,0.2,650.0,1650.0,258621.0,1650.03336152,0.881365963118,0.0550377845297,0.063596252352,2.13306982443,3.70409519675,3.64477433238,8.02015245587
0.25,0.4,1.0,5.0,0.2,650.0,1650.0,260209.0,1650.00424582,0.870608495157,0.0688009197805,0.0605905850629,2.05438845417,3.56437626285,3.58437512406,7.53198630255
0.25,0.4,1.0,5.0,0.2,650.0,1650.0,260931.0,1650.00065228,0.863894372053,0.0646658625266,0.0714397654203,2.08029186802,3.6601177679,3.69558326959,7.86807617576
0.25,0.4,1.0,5.0,0.2,650.0,1650.0,261352.0,1650.00222465,0.8604424865,0.066235866823,0.0733216466767,2.02758498846,3.67348387273,3.62144187465,8.09723908911
0.25,0.4,1.0,5.0,0.2,650.0,1650.0,260204.0,1650.00389873,0.862207195495,0.0695490325042,0.0682437720009,2.07224397044,3.66086346953,3.71719293958,8.17907560007
0.25,0.4,1.0,5.0,0.2,650.0,1650.0,258339.0,1650.0027162,0.864350912827,0.0644721398763,0.0711769472972,2.07332602628,3.73792413515,3.66745932814,8.31537502027
0.25,0.4,1.0,5.0,0.2,650.0,1650.0,260061.0,1650.02231918,0.867628830761,0.063759611702,0.0686115575368,2.06872000244,3.7025683721,3.61717736974,8.16713502947
0.25,0.4,1.0,5.0,0.2,650.0,1650.0,260826.0,1650.00129275,0.871422163491,0.0621608984203,0.0664169380885,2.09046324149,3.71290340629,3.65759487311,8.1024312433
0.25,0.4,1.0,5.0,0.2,650.0,1650.0,259618.0,1650.00644038,0.877495084548,0.0600821278053,0.0624227876464,2.13399682,3.65619149051,3.7423379771,8.13374217077
0.25,0.4,1.0,5.0,0.2,650.0,1650.0,258858.0,1650.01330723,0.868481862775,0.064713014971,0.066805122254,2.04903603248,3.67356196048,3.61411678109,8.18658177585
0.25,0.4,1.0,5.0,0.2,650.0,1650.0,259942.0,1650.00505032,0.846978166285,0.0766281651409,0.0763936685746,1.98205313054,3.60323951495,3.6021185412,8.04279259774
0.25,0.4,1.0,5.0,0.2,650.0,1650.0,260626.0,1650.02203745,0.868221921958,0.068248942317,0.0635291357247,2.0742301231,3.63092168221,3.66555752135,7.90660175812
0.25,0.4,1.0,5.0,0.2,650.0,1650.0,258748.0,1650.00134617,0.869044857567,0.0623798083486,0.0685753340841,2.07620143072,3.73043131658,3.63178688429,8.16647298772
0.25,0.4,1.0,5.0,0.2,650.0,1650.0,258941.0,1650.00736913,0.865038019612,0.0658037662121,0.0691582141757,2.08387795465,3.67166758008,3.71253921608,8.08791004063
0.25,0.4,1.0,5.0,0.2,650.0,1650.0,260081.0,1650.00439481,0.870546469544,0.0630665451125,0.0663869853436,2.03834991387,3.58949068101,3.60487700138,7.73513647882
0.25,0.4,1.0,5.0,0.2,650.0,1650.0,258638.0,1650.0005295,0.867840445869,0.0670758193406,0.0650837347906,2.09399609291,3.7056426095,3.6490281426,8.11910799354
0.25,0.4,1.0,5.0,0.2,650.0,1650.0,260380.0,1650.01810239,0.864903004531,0.0696960528223,0.0654009426465,2.03888951277,3.64430972841,3.6202939017,8.04522263609
0.25,0.4,1.0,5.0,0.2,650.0,1650.0,259529.0,1650.00019736,0.8682057525,0.0630250338664,0.0687692136332,2.06332033259,3.66985801626,3.61384433675,8.16506868081
0.25,0.4,1.0,5.0,0.2,650.0,1650.0,259385.0,1650.00278668,0.878190205117,0.062837922985,0.0589718718983,2.1250962135,3.6907267629,3.65008346699,7.9707770186
0.25,0.4,1.0,5.0,0.2,650.0,1650.0,260960.0,1650.00070226,0.869924704584,0.0666541289675,0.063421166448,2.04941588757,3.58842039702,3.63455389743,7.6032549688
0.25,0.4,1.0,5.0,0.2,650.0,1650.0,260386.0,1650.03426451,0.864689863648,0.0712250042532,0.0640851320993,2.02533479519,3.62169819409,3.55565869786,7.71816420694
