# Supplementary material for: Crossed and Locked Quotes in a Multi-Market Simulation
Source: PLoS One. 2016 Mar 9;11(3):e0151096. doi: 10.1371/journal.pone.0151096 (PMC4784946; doi:10.1371/journal.pone.0151096)
Supplement: S1 Dataset — Simulation output and summary files for main results. (ZIP) [file pone.0151096.s001.zip › main_results/main_results_114.out]

SLURM_ARRAY_TASK_ID:  114
0.25,0.45,1.0,5.0,0.2,650.0,1650.0,259096.0,1650.0029286,0.881811100905,0.058146956001,0.0600419430939,2.16626737713,3.71739004457,3.735407822,8.22869051386
0.25,0.45,1.0,5.0,0.2,650.0,1650.0,260306.0,1650.00163181,0.885139354345,0.055280547922,0.0595800977325,2.1308182864,3.66264763644,3.6958210473,8.21990413916
0.25,0.45,1.0,5.0,0.2,650.0,1650.0,258433.0,1650.00956993,0.882605622561,0.0580410148164,0.0593533626229,2.19478575892,3.74817460015,3.80146181958,8.63484590171
0.25,0.45,1.0,5.0,0.2,650.0,1650.0,259264.0,1650.00202385,0.886421088578,0.0584556623789,0.0551232490428,2.14951061998,3.6619433104,3.64702479477,7.69172927015
0.25,0.45,1.0,5.0,0.2,650.0,1650.0,260096.0,1650.00005102,0.878973615059,0.0603905810752,0.0606358038662,2.15603654431,3.7672292012,3.72832403073,8.19378183556
0.25,0.45,1.0,5.0,0.2,650.0,1650.0,260248.0,1650.00091709,0.880930451548,0.059827764149,0.0592417843029,2.15556327299,3.71451846793,3.6840883803,8.287723095
0.25,0.45,1.0,5.0,0.2,650.0,1650.0,260164.0,1650.02955904,0.88662464894,0.0582629634959,0.0551123875637,2.15107621635,3.59599083773,3.73644885557,7.89924413439
0.25,0.45,1.0,5.0,0.2,650.0,1650.0,258611.0,1650.00237739,0.885966198407,0.0580471323391,0.0559866692535,2.1308769059,3.64041108534,3.6253063971,7.82346241829
0.25,0.45,1.0,5.0,0.2,650.0,1650.0,258877.0,1650.01536858,0.885144593199,0.0558542016551,0.0590012051463,2.16859655527,3.69284275497,3.72174780251,8.12402086401
0.25,0.45,1.0,5.0,0.2,650.0,1650.0,258738.0,1650.00745844,0.877686430242,0.0598171201009,0.0624964496573,2.12710731848,3.64613885231,3.71392727835,8.24144290223
0.25,0.45,1.0,5.0,0.2,650.0,1650.0,258605.0,1650.00361934,0.88336125231,0.0608146272352,0.0558241204552,2.16200627314,3.73696793011,3.71146315261,8.22217127851
0.25,0.45,1.0,5.0,0.2,650.0,1650.0,258985.0,1650.00287752,0.886955759589,0.0586554517267,0.0543887886844,2.16592916653,3.68669811024,3.71817430022,8.3703773958
0.25,0.45,1.0,5.0,0.2,650.0,1650.0,260946.0,1650.00204651,0.886461700368,0.0605535254333,0.0529847741991,2.16755974215,3.70886521181,3.71101636701,8.13492452072
0.25,0.45,1.0,5.0,0.2,650.0,1650.0,259377.0,1650.01189375,0.888674562056,0.0539713890294,0.0573540489143,2.19835268426,3.76622347621,3.74470785845,8.28640418159
0.25,0.45,1.0,5.0,0.2,650.0,1650.0,259993.0,1650.00233883,0.887918894244,0.0590229022655,0.0530582034902,2.14267386883,3.62259602007,3.64051928611,7.83685306956
0.25,0.45,1.0,5.0,0.2,650.0,1650.0,260012.0,1650.00006515,0.885830443059,0.0560192366103,0.0581503203303,2.18818520597,3.71761611773,3.77052865891,8.45047090989
0.25,0.45,1.0,5.0,0.2,650.0,1650.0,260298.0,1650.0017222,0.895451519126,0.0540410848259,0.050507396048,2.1356524598,3.62909523526,3.60498297487,7.67713567587
0.25,0.45,1.0,5.0,0.2,650.0,1650.0,259078.0,1650.00526645,0.878862394088,0.0596280610768,0.061509544835,2.13910298464,3.66704760036,3.66913527035,7.93858966408
0.25,0.45,1.0,5.0,0.2,650.0,1650.0,258371.0,1650.00832381,0.888570884531,0.0552334811554,0.0561956343134,2.22218742874,3.8262078026,3.7752893679,8.52470863181
0.25,0.45,1.0,5.0,0.2,650.0,1650.0,260206.0,1650.01040282,0.884097377087,0.0589575313508,0.0569450915624,2.11627929343,3.63466785288,3.57462363029,7.71174015428
0.25,0.45,1.0,5.0,0.2,650.0,1650.0,260500.0,1650.00115571,0.888044255563,0.0562309892554,0.0557247551813,2.14126155347,3.63773736826,3.67918209869,7.72230709434
0.25,0.45,1.0,5.0,0.2,650.0,1650.0,259831.0,1650.00253307,0.886220542275,0.0597545627153,0.0540248950095,2.18961960616,3.7375540678,3.68123886233,8.21143262526
0.25,0.45,1.0,5.0,0.2,650.0,1650.0,258923.0,1650.00558499,0.886973806227,0.0564433604843,0.0565828332885,2.19961371509,3.78784852533,3.71426482583,8.09881874099
0.25,0.45,1.0,5.0,0.2,650.0,1650.0,258937.0,1650.00201784,0.889137855135,0.0548963465383,0.0559657983267,2.15324021965,3.62462945528,3.72781693035,8.05627681767
0.25,0.45,1.0,5.0,0.2,650.0,1650.0,260343.0,1650.00027455,0.879367808318,0.0599692874103,0.0606629042717,2.10156239341,3.66929749185,3.6363960528,8.1999594259
0.25,0.45,1.0,5.0,0.2,650.0,1650.0,258623.0,1650.00706939,0.884849970728,0.0552465304567,0.0599034988154,2.15570618631,3.70571733157,3.72277448581,8.17866121953
0.25,0.45,1.0,5.0,0.2,650.0,1650.0,260169.0,1650.00218146,0.885114788363,0.0575351728809,0.0573500387557,2.13024046908,3.66010811868,3.66474295762,7.9247992629
0.25,0.45,1.0,5.0,0.2,650.0,1650.0,258128.0,1650.00147035,0.883840016444,0.0600966625988,0.0560633209567,2.17010772496,3.75205558229,3.7606308544,8.279269719
0.25,0.45,1.0,5.0,0.2,650.0,1650.0,260414.0,1650.00626564,0.88612532447,0.0574375034326,0.056437172097,2.15160636197,3.63811547645,3.68235446849,7.7979430306
0.25,0.45,1.0,5.0,0.2,650.0,1650.0,260122.0,1650.00075,0.884493494308,0.061075971748,0.0544305339437,2.14293612456,3.68978909732,3.64441471218,7.88919467228
