# Supplementary material for: Crossed and Locked Quotes in a Multi-Market Simulation
Source: PLoS One. 2016 Mar 9;11(3):e0151096. doi: 10.1371/journal.pone.0151096 (PMC4784946; doi:10.1371/journal.pone.0151096)
Supplement: S1 Dataset — Simulation output and summary files for main results. (ZIP) [file pone.0151096.s001.zip › main_results/main_results_115.out]

SLURM_ARRAY_TASK_ID:  115
0.25,0.5,1.0,5.0,0.2,650.0,1650.0,258862.0,1650.00318994,0.903156147913,0.0524095998878,0.0444342521994,2.2186501505,3.70958616088,3.59897430604,7.84499540972
0.25,0.5,1.0,5.0,0.2,650.0,1650.0,258732.0,1650.01494245,0.898093630363,0.0512894127887,0.0506169568487,2.23300606664,3.74944060864,3.72781870353,8.17191317194
0.25,0.5,1.0,5.0,0.2,650.0,1650.0,259755.0,1650.01278374,0.89818233358,0.0531650075261,0.0486526588938,2.23463888759,3.75254680553,3.7638721363,8.33270596927
0.25,0.5,1.0,5.0,0.2,650.0,1650.0,258517.0,1650.00116102,0.897685631674,0.0478121381652,0.0545022301613,2.24463464735,3.82737628994,3.73057559449,8.56522384245
0.25,0.5,1.0,5.0,0.2,650.0,1650.0,258190.0,1650.00238077,0.905055991518,0.0494424473545,0.0455015611272,2.25485097914,3.72647287581,3.69639276477,7.96831353804
0.25,0.5,1.0,5.0,0.2,650.0,1650.0,258947.0,1650.00405246,0.905011697925,0.0485178127446,0.0464704893304,2.24455410841,3.70186168566,3.76765701049,7.98893635058
0.25,0.5,1.0,5.0,0.2,650.0,1650.0,257559.0,1650.03377797,0.894168944509,0.0529849815431,0.0528460739483,2.26721184612,3.788629409,3.81978681219,8.50573318534
0.25,0.5,1.0,5.0,0.2,650.0,1650.0,258958.0,1650.00909691,0.894324060782,0.0525275566832,0.0531483825352,2.22983569284,3.76388565743,3.75684435568,8.38873762348
0.25,0.5,1.0,5.0,0.2,650.0,1650.0,258745.0,1650.00787587,0.902196547422,0.0497323316064,0.0480711209718,2.24168004433,3.72753806479,3.74486014195,8.2998687571
0.25,0.5,1.0,5.0,0.2,650.0,1650.0,259507.0,1650.00379439,0.899457125497,0.0543425251512,0.0462003493515,2.24443124346,3.76381977191,3.70226005185,7.97237389733
0.25,0.5,1.0,5.0,0.2,650.0,1650.0,258738.0,1650.00029606,0.899584491963,0.0528780407124,0.047537467325,2.24046412339,3.76932967686,3.69194329971,8.20688194586
0.25,0.5,1.0,5.0,0.2,650.0,1650.0,258864.0,1650.0068534,0.897150136083,0.054450411681,0.0483994522359,2.24753328249,3.82516534803,3.70057078908,8.21902030109
0.25,0.5,1.0,5.0,0.2,650.0,1650.0,258888.0,1650.00710071,0.903579193339,0.0478418403165,0.0485789663442,2.25834226096,3.73361901503,3.75349298824,8.0667647322
0.25,0.5,1.0,5.0,0.2,650.0,1650.0,259116.0,1650.00568361,0.897377923891,0.0549337016204,0.047688374489,2.27167721328,3.77133004556,3.75226578125,8.23972396511
0.25,0.5,1.0,5.0,0.2,650.0,1650.0,258908.0,1650.00517226,0.891917342756,0.0547089651429,0.0533736921011,2.20336715192,3.68323998089,3.68727764277,8.0339129497
0.25,0.5,1.0,5.0,0.2,650.0,1650.0,260097.0,1650.00217924,0.896134402493,0.0534789525165,0.0503866449908,2.22112700662,3.7082265286,3.7675250266,8.06759894737
0.25,0.5,1.0,5.0,0.2,650.0,1650.0,258031.0,1650.00021997,0.904173705428,0.0473618341545,0.0484644604178,2.29447431941,3.81970680117,3.79554005234,8.20489333076
0.25,0.5,1.0,5.0,0.2,650.0,1650.0,258039.0,1650.00559753,0.8906590367,0.0526084603165,0.0567325029836,2.22648003777,3.77397097332,3.79933952942,8.28220121958
0.25,0.5,1.0,5.0,0.2,650.0,1650.0,257726.0,1650.00122565,0.889973261664,0.0584323471517,0.0515943911838,2.22464156717,3.7549265731,3.73740926693,8.35118719947
0.25,0.5,1.0,5.0,0.2,650.0,1650.0,258644.0,1650.00159531,0.901630971133,0.0489558931238,0.0494131357434,2.2416491288,3.71863649438,3.79230081238,8.19021738992
0.25,0.5,1.0,5.0,0.2,650.0,1650.0,257705.0,1650.00011513,0.900561257147,0.0531644213696,0.046274321483,2.26288122902,3.79606564248,3.75590395756,8.10994517969
0.25,0.5,1.0,5.0,0.2,650.0,1650.0,259403.0,1650.00021559,0.897183655086,0.0531304276883,0.0496859172257,2.25762253199,3.75119290197,3.77404578295,8.10324738527
0.25,0.5,1.0,5.0,0.2,650.0,1650.0,257388.0,1650.00359596,0.900677448763,0.0491446215263,0.0501779297102,2.25787126582,3.78257675514,3.77488709784,8.34530013757
0.25,0.5,1.0,5.0,0.2,650.0,1650.0,260396.0,1650.00977762,0.901263272532,0.0518286549078,0.0469080725598,2.27694925463,3.81310372618,3.74737143519,8.26410215866
0.25,0.5,1.0,5.0,0.2,650.0,1650.0,260013.0,1650.00412439,0.900441701249,0.0509509858843,0.0486073128671,2.23089356664,3.74757873686,3.71395753632,8.00944926188
0.25,0.5,1.0,5.0,0.2,650.0,1650.0,257809.0,1650.00190783,0.892445498071,0.053611850213,0.0539426517164,2.25067117302,3.77828083266,3.80756006312,8.41093647894
0.25,0.5,1.0,5.0,0.2,650.0,1650.0,259818.0,1650.00391781,0.903591615545,0.0495110050674,0.0468973793881,2.24726154336,3.73574029959,3.72612043465,8.05921277594
0.25,0.5,1.0,5.0,0.2,650.0,1650.0,259277.0,1650.00416918,0.894052197889,0.0550073865249,0.0509404155858,2.19771716368,3.64597267196,3.69077712693,7.97640708195
0.25,0.5,1.0,5.0,0.2,650.0,1650.0,259941.0,1650.00918374,0.897436607275,0.0527894929416,0.0497738997839,2.25087574031,3.77167039812,3.74176771733,8.17229372499
0.25,0.5,1.0,5.0,0.2,650.0,1650.0,260232.0,1650.00789175,0.897979885975,0.054311340511,0.0477087735144,2.22939292575,3.73362583423,3.665224543,7.98440422583
