# Supplementary material for: Crossed and Locked Quotes in a Multi-Market Simulation
Source: PLoS One. 2016 Mar 9;11(3):e0151096. doi: 10.1371/journal.pone.0151096 (PMC4784946; doi:10.1371/journal.pone.0151096)
Supplement: S1 Dataset — Simulation output and summary files for main results. (ZIP) [file pone.0151096.s001.zip › main_results/main_results_116.out]

SLURM_ARRAY_TASK_ID:  116
0.25,0.55,1.0,5.0,0.2,650.0,1650.0,258520.0,1650.00157232,0.912566279765,0.0405060336757,0.0469276865595,2.29265713297,3.80242676393,3.7532400951,8.3582715643
0.25,0.55,1.0,5.0,0.2,650.0,1650.0,258253.0,1650.00238963,0.907595270113,0.0494433203223,0.0429614095651,2.31350617131,3.77875055455,3.8201020977,8.28823961717
0.25,0.55,1.0,5.0,0.2,650.0,1650.0,258413.0,1650.00997575,0.91326320684,0.0455189540289,0.0412178391309,2.2794147285,3.68388772208,3.7246662516,8.02383854309
0.25,0.55,1.0,5.0,0.2,650.0,1650.0,259839.0,1650.02870928,0.914772717321,0.0436851531081,0.0415421295709,2.31574862887,3.69456545987,3.81293194814,8.1194328038
0.25,0.55,1.0,5.0,0.2,650.0,1650.0,258782.0,1650.00483566,0.91738625638,0.0401874421025,0.0424263015178,2.29774823268,3.71704790491,3.76504728148,8.19494946971
0.25,0.55,1.0,5.0,0.2,650.0,1650.0,259190.0,1650.02032962,0.910202694171,0.0476477535372,0.042149552292,2.28589702975,3.7558683269,3.73303058798,8.17189676986
0.25,0.55,1.0,5.0,0.2,650.0,1650.0,258687.0,1650.00315215,0.911980192367,0.044778017585,0.0432417900478,2.28119240059,3.72656951053,3.76631064698,8.18254699683
0.25,0.55,1.0,5.0,0.2,650.0,1650.0,259140.0,1650.00319668,0.911108969968,0.0435356073599,0.0453554226719,2.29666200497,3.71866392197,3.7464933846,7.97041256927
0.25,0.55,1.0,5.0,0.2,650.0,1650.0,258402.0,1650.00534916,0.909469317228,0.0453359621853,0.0451947205871,2.28511458863,3.78031259194,3.74864424481,8.44683471317
0.25,0.55,1.0,5.0,0.2,650.0,1650.0,257444.0,1650.00457948,0.910274083343,0.0464855220932,0.043240394564,2.28988671962,3.8003760132,3.745459331,8.32233216949
0.25,0.55,1.0,5.0,0.2,650.0,1650.0,258662.0,1650.00706737,0.907572440985,0.0503159815248,0.0421115774902,2.30101344911,3.77758542984,3.76137157881,8.3625011773
0.25,0.55,1.0,5.0,0.2,650.0,1650.0,259416.0,1650.00421695,0.912682303222,0.0473716460203,0.0399460507573,2.28062997277,3.71637572339,3.6777086442,7.96962544172
0.25,0.55,1.0,5.0,0.2,650.0,1650.0,258323.0,1650.00285444,0.906053062611,0.0487630144207,0.0451839229682,2.32011695357,3.77768477,3.82463202545,8.34384646342
0.25,0.55,1.0,5.0,0.2,650.0,1650.0,258642.0,1650.00593103,0.914620424124,0.0470488538545,0.0383307220212,2.30453446777,3.7788635783,3.73070957783,8.07511168753
0.25,0.55,1.0,5.0,0.2,650.0,1650.0,259014.0,1650.00337489,0.918357560311,0.0399425538787,0.0416998858099,2.35780062796,3.79898698068,3.85971951935,8.41745733667
0.25,0.55,1.0,5.0,0.2,650.0,1650.0,258149.0,1650.00177365,0.915802186155,0.0410642818438,0.0431335320014,2.36972737409,3.83191744046,3.85907927397,8.32407226222
0.25,0.55,1.0,5.0,0.2,650.0,1650.0,258477.0,1650.01227325,0.911742693984,0.0430969941763,0.0451603118402,2.34683458591,3.79640196117,3.826622844,8.53945841351
0.25,0.55,1.0,5.0,0.2,650.0,1650.0,257510.0,1650.00662261,0.913049421372,0.0474836047539,0.0394669738739,2.35759831311,3.80339405308,3.87267199341,8.38366350714
0.25,0.55,1.0,5.0,0.2,650.0,1650.0,258348.0,1650.00579582,0.916392260985,0.0434822066401,0.0401255323753,2.3435123831,3.82522144436,3.79723193194,8.31259571779
0.25,0.55,1.0,5.0,0.2,650.0,1650.0,259732.0,1650.00545064,0.91380552796,0.0444179240888,0.0417765479507,2.31275432942,3.77067570703,3.76804657415,8.1525826129
0.25,0.55,1.0,5.0,0.2,650.0,1650.0,258399.0,1650.01652564,0.91579668009,0.0477887020405,0.0364146178695,2.36389680197,3.81751637075,3.79356075826,8.1997485701
0.25,0.55,1.0,5.0,0.2,650.0,1650.0,257985.0,1650.00009653,0.912704706778,0.0422538795173,0.0450414137052,2.36853289484,3.86050858217,3.9083552569,8.69573824414
0.25,0.55,1.0,5.0,0.2,650.0,1650.0,258331.0,1650.00113362,0.904895947484,0.0531528279451,0.041951224571,2.31475592171,3.75585696074,3.77559797418,8.13021817463
0.25,0.55,1.0,5.0,0.2,650.0,1650.0,258267.0,1650.00640773,0.908102472173,0.0503225428324,0.041574984995,2.31496553038,3.81783987487,3.81334557225,8.52142372633
0.25,0.55,1.0,5.0,0.2,650.0,1650.0,259773.0,1650.00368888,0.908607151656,0.0472003805588,0.0441924677857,2.34730311372,3.89396228681,3.72405270951,8.32153788696
0.25,0.55,1.0,5.0,0.2,650.0,1650.0,258496.0,1650.00053034,0.906519775529,0.0492922540939,0.0441879703775,2.29695909922,3.76019360514,3.82456840764,8.50704989495
0.25,0.55,1.0,5.0,0.2,650.0,1650.0,258208.0,1650.0092531,0.911568572079,0.047352618682,0.0410788092392,2.35501617426,3.86215260286,3.80570578397,8.64311638688
0.25,0.55,1.0,5.0,0.2,650.0,1650.0,258478.0,1650.00779699,0.910555351278,0.0474448105946,0.0419998381276,2.30275464146,3.79051083802,3.78022022951,8.3678415378
0.25,0.55,1.0,5.0,0.2,650.0,1650.0,258518.0,1650.01068576,0.91816834995,0.0423747551485,0.0394568949017,2.34125191499,3.76961543138,3.78865010746,7.90713005385
0.25,0.55,1.0,5.0,0.2,650.0,1650.0,259010.0,1650.00846925,0.913076026521,0.0473290023241,0.0395949711553,2.32555857067,3.76489675012,3.79009726253,8.24661037052
