# Supplementary material for: Crossed and Locked Quotes in a Multi-Market Simulation
Source: PLoS One. 2016 Mar 9;11(3):e0151096. doi: 10.1371/journal.pone.0151096 (PMC4784946; doi:10.1371/journal.pone.0151096)
Supplement: S1 Dataset — Simulation output and summary files for main results. (ZIP) [file pone.0151096.s001.zip › main_results/main_results_117.out]

SLURM_ARRAY_TASK_ID:  117
0.25,0.6,1.0,5.0,0.2,650.0,1650.0,257885.0,1650.00240953,0.922813179447,0.0388411788626,0.0383456416904,2.38053676585,3.8750008379,3.82387842605,8.59264637325
0.25,0.6,1.0,5.0,0.2,650.0,1650.0,258927.0,1650.00264254,0.927660553303,0.038067742624,0.0342717040726,2.37441470697,3.78521759942,3.77380106166,7.94064361016
0.25,0.6,1.0,5.0,0.2,650.0,1650.0,256908.0,1650.00702553,0.922093883095,0.0426793442188,0.0352267726859,2.42473470165,3.88113779568,3.89761094533,8.84140494352
0.25,0.6,1.0,5.0,0.2,650.0,1650.0,258110.0,1650.00034387,0.92198091231,0.0417356997048,0.0362833879849,2.38394017791,3.81037631823,3.81556867499,8.30583395765
0.25,0.6,1.0,5.0,0.2,650.0,1650.0,257806.0,1650.00142318,0.921861760746,0.0419363706128,0.0362018686414,2.39905737885,3.88044660693,3.80988541611,8.54262028651
0.25,0.6,1.0,5.0,0.2,650.0,1650.0,257111.0,1650.00153445,0.926769207156,0.0408498904308,0.0323809024137,2.41165141962,3.84741520043,3.88863052026,8.37995787585
0.25,0.6,1.0,5.0,0.2,650.0,1650.0,258956.0,1650.00170041,0.92336736529,0.0406670297597,0.0359656049501,2.39037840811,3.7974035151,3.85462882384,8.57341465198
0.25,0.6,1.0,5.0,0.2,650.0,1650.0,257869.0,1650.00529192,0.927585358644,0.0359761415648,0.0364384997907,2.37670283595,3.79646925239,3.78728396703,8.41881039109
0.25,0.6,1.0,5.0,0.2,650.0,1650.0,258428.0,1650.01459176,0.925661726054,0.0391613536964,0.0351769202494,2.34050877246,3.72626841162,3.77278951683,8.02501120948
0.25,0.6,1.0,5.0,0.2,650.0,1650.0,257279.0,1650.01379206,0.9296480373,0.0372064239493,0.0331455387511,2.41362778221,3.86287710681,3.83370699541,8.44715319342
0.25,0.6,1.0,5.0,0.2,650.0,1650.0,258342.0,1650.01259246,0.919037746437,0.0436128923281,0.0373493612346,2.37972892149,3.80784057967,3.85177340444,8.54999701887
0.25,0.6,1.0,5.0,0.2,650.0,1650.0,259235.0,1650.00837236,0.925177599639,0.0352338488988,0.0395885514623,2.37496346417,3.8137201916,3.83055053793,8.23859527522
0.25,0.6,1.0,5.0,0.2,650.0,1650.0,257698.0,1650.01361294,0.921512684467,0.0388334145926,0.0396539009403,2.38454363411,3.80062283292,3.80796657917,8.37035738816
0.25,0.6,1.0,5.0,0.2,650.0,1650.0,260267.0,1650.00224918,0.922689595983,0.0386834758471,0.0386269281704,2.37574630508,3.79627421826,3.80598367438,8.24522399673
0.25,0.6,1.0,5.0,0.2,650.0,1650.0,257888.0,1650.02377489,0.92917693553,0.0369068069055,0.0339162575649,2.38637921424,3.82271857516,3.80558848079,8.45068090295
0.25,0.6,1.0,5.0,0.2,650.0,1650.0,259718.0,1650.00366141,0.923234439982,0.0383701449383,0.0383954150793,2.37851157648,3.79323139958,3.83467901142,8.352036227
0.25,0.6,1.0,5.0,0.2,650.0,1650.0,259676.0,1650.00677229,0.922553337953,0.0416379536786,0.035808708368,2.38977414323,3.85073766675,3.83576399528,8.44751048364
0.25,0.6,1.0,5.0,0.2,650.0,1650.0,259603.0,1650.00255797,0.925888144984,0.0411548860373,0.0329569689785,2.38574937916,3.75393576414,3.80845063313,8.19960381055
0.25,0.6,1.0,5.0,0.2,650.0,1650.0,258015.0,1650.00506355,0.922104642073,0.0420366408749,0.0358587170521,2.41407469159,3.89568557087,3.82829559283,8.52332682077
0.25,0.6,1.0,5.0,0.2,650.0,1650.0,258444.0,1650.00105432,0.927943878947,0.0346998406253,0.037356280428,2.41198569661,3.88337431184,3.81530520091,8.40103595126
0.25,0.6,1.0,5.0,0.2,650.0,1650.0,257330.0,1650.00425814,0.922809450554,0.0371047966227,0.0400857528236,2.40459912672,3.93843521746,3.88873425422,8.71678566151
0.25,0.6,1.0,5.0,0.2,650.0,1650.0,257889.0,1650.00246838,0.921272696488,0.0415010697115,0.0372262338002,2.42174308102,3.89647839423,3.85941291048,8.44672661421
0.25,0.6,1.0,5.0,0.2,650.0,1650.0,258856.0,1650.00739872,0.92456063384,0.0399991873042,0.0354401788561,2.41184218556,3.8792591061,3.78558486314,8.12032599256
0.25,0.6,1.0,5.0,0.2,650.0,1650.0,259129.0,1650.00873907,0.921477296963,0.0417738049409,0.0367488980961,2.38622094325,3.8179011299,3.84793828141,8.45262631575
0.25,0.6,1.0,5.0,0.2,650.0,1650.0,259253.0,1650.00861448,0.918254818183,0.0422186182634,0.0395265635535,2.37892516557,3.81702808886,3.83317720368,8.46089628082
0.25,0.6,1.0,5.0,0.2,650.0,1650.0,257687.0,1650.00694929,0.923239954773,0.0415107616429,0.0352492835845,2.44018312262,3.86609974861,3.89004079615,8.55129455364
0.25,0.6,1.0,5.0,0.2,650.0,1650.0,259199.0,1650.00712131,0.927546619402,0.0364259799759,0.0360274006225,2.39742162318,3.82000927807,3.78643129358,8.23099237157
0.25,0.6,1.0,5.0,0.2,650.0,1650.0,258544.0,1650.00033312,0.923464798303,0.0379164495336,0.0386187521638,2.40297542479,3.87058701142,3.82543743244,8.43031788288
0.25,0.6,1.0,5.0,0.2,650.0,1650.0,257493.0,1650.00094814,0.924186504291,0.0395230701507,0.0362904255578,2.44296696223,3.94630841433,3.88857339885,8.59399636277
0.25,0.6,1.0,5.0,0.2,650.0,1650.0,258831.0,1650.0018949,0.923506381495,0.0427278390837,0.0337657794209,2.39659973083,3.81108395536,3.83369467004,8.3995982864
