# Supplementary material for: Crossed and Locked Quotes in a Multi-Market Simulation
Source: PLoS One. 2016 Mar 9;11(3):e0151096. doi: 10.1371/journal.pone.0151096 (PMC4784946; doi:10.1371/journal.pone.0151096)
Supplement: S1 Dataset — Simulation output and summary files for main results. (ZIP) [file pone.0151096.s001.zip › main_results/main_results_118.out]

SLURM_ARRAY_TASK_ID:  118
0.25,0.65,1.0,5.0,0.2,650.0,1650.0,257528.0,1650.00020748,0.941147210161,0.0321213652031,0.0267314246357,2.49439871885,3.87020921288,3.87985089208,8.52789230293
0.25,0.65,1.0,5.0,0.2,650.0,1650.0,256605.0,1650.00158986,0.942431967291,0.0312071340975,0.0263608986114,2.52723211286,3.89250477081,3.89565754941,8.4202020094
0.25,0.65,1.0,5.0,0.2,650.0,1650.0,258321.0,1650.00464343,0.940795412387,0.0320003998282,0.0272041877845,2.43155626364,3.82067075736,3.81634967978,8.34428899877
0.25,0.65,1.0,5.0,0.2,650.0,1650.0,258156.0,1650.00112221,0.936751602979,0.0333808832166,0.0298675138043,2.50757947341,3.9400189499,3.87962399712,8.60307044654
0.25,0.65,1.0,5.0,0.2,650.0,1650.0,257498.0,1650.00423142,0.93953414525,0.0309349819527,0.0295308727978,2.49246849486,3.91221568835,3.93083430512,8.71703666269
0.25,0.65,1.0,5.0,0.2,650.0,1650.0,257449.0,1650.00658174,0.937347791896,0.0371541431107,0.025498064993,2.4763869009,3.84616039648,3.87193786673,8.30772339243
0.25,0.65,1.0,5.0,0.2,650.0,1650.0,258489.0,1650.02747105,0.936357134591,0.0334366208723,0.0302062445371,2.4679138892,3.86912205697,3.89723750896,8.45701379808
0.25,0.65,1.0,5.0,0.2,650.0,1650.0,258693.0,1650.00448698,0.93485835581,0.034804169733,0.0303374744571,2.43820239283,3.84042424453,3.80858319767,8.30585840077
0.25,0.65,1.0,5.0,0.2,650.0,1650.0,258584.0,1650.00265503,0.930269200179,0.0365425996457,0.0331882001753,2.43392045282,3.82164678828,3.84840281477,8.45336193976
0.25,0.65,1.0,5.0,0.2,650.0,1650.0,256778.0,1650.020656,0.932829144375,0.0352305167401,0.0319403388852,2.48021427714,3.93691385652,3.92401987268,8.67895623393
0.25,0.65,1.0,5.0,0.2,650.0,1650.0,257822.0,1650.00114156,0.934411264277,0.0361441975837,0.0294445381388,2.45011706094,3.86164818008,3.86192462857,8.3987499975
0.25,0.65,1.0,5.0,0.2,650.0,1650.0,257800.0,1650.00205479,0.934494903928,0.034426344351,0.0310787517212,2.40840202979,3.79052429479,3.79549699524,8.28222306342
0.25,0.65,1.0,5.0,0.2,650.0,1650.0,257789.0,1650.00925373,0.931088658897,0.0350638433911,0.0338474977123,2.44434731741,3.86208761218,3.88543065743,8.4812380127
0.25,0.65,1.0,5.0,0.2,650.0,1650.0,258277.0,1650.01548192,0.932014289386,0.0359581132885,0.0320275973257,2.45811152542,3.85453822404,3.88891879984,8.59145664804
0.25,0.65,1.0,5.0,0.2,650.0,1650.0,258014.0,1650.01693324,0.932065443908,0.035685738436,0.0322488176564,2.44933086591,3.88066298421,3.847856985,8.6304454433
0.25,0.65,1.0,5.0,0.2,650.0,1650.0,256868.0,1650.01569434,0.93530970987,0.0363608847214,0.0283294054089,2.52447506822,3.95607437474,3.90409613091,8.63938096886
0.25,0.65,1.0,5.0,0.2,650.0,1650.0,259300.0,1650.0044242,0.936630597583,0.0356007502513,0.0277686521653,2.4700499841,3.85431238498,3.8624357934,8.26775388747
0.25,0.65,1.0,5.0,0.2,650.0,1650.0,257533.0,1650.00991103,0.935934690827,0.0347190267802,0.0293462823924,2.49469738667,3.94585547019,3.93040259033,8.76487621578
0.25,0.65,1.0,5.0,0.2,650.0,1650.0,258019.0,1650.00138574,0.940655164204,0.0310825354941,0.0282623003017,2.48770023061,3.88053452642,3.88497929785,8.50196279137
0.25,0.65,1.0,5.0,0.2,650.0,1650.0,257349.0,1650.0073844,0.938676688408,0.0303250861519,0.0309982254405,2.46568726713,3.84074631692,3.84103638158,8.34064444639
0.25,0.65,1.0,5.0,0.2,650.0,1650.0,258659.0,1650.00273801,0.938109697203,0.0323983613541,0.0294919414428,2.45682940831,3.82376034348,3.84695142343,8.41849800858
0.25,0.65,1.0,5.0,0.2,650.0,1650.0,257042.0,1650.0075009,0.937197037867,0.0351693297724,0.0276336323603,2.47832449038,3.85618640601,3.87606291435,8.35207997866
0.25,0.65,1.0,5.0,0.2,650.0,1650.0,258006.0,1650.00618745,0.933349868766,0.0345867502652,0.0320633809689,2.47447216081,3.97635490096,3.85444397071,8.76636619854
0.25,0.65,1.0,5.0,0.2,650.0,1650.0,258597.0,1650.00695315,0.934931251496,0.0355960179778,0.0294727305259,2.43516332189,3.85478135871,3.78038870505,8.21662893563
0.25,0.65,1.0,5.0,0.2,650.0,1650.0,258743.0,1650.00062272,0.935661918618,0.035163342252,0.0291747391304,2.41286893852,3.74197360679,3.79887080966,8.06001857603
0.25,0.65,1.0,5.0,0.2,650.0,1650.0,258853.0,1650.00184964,0.932669512697,0.0348427837281,0.0324877035748,2.41976169214,3.80738804825,3.80577020578,8.30205161234
0.25,0.65,1.0,5.0,0.2,650.0,1650.0,257086.0,1650.00148883,0.928087094419,0.0384834362506,0.0334294693306,2.39411102043,3.82900080205,3.8233788843,8.47587023335
0.25,0.65,1.0,5.0,0.2,650.0,1650.0,257342.0,1650.00547624,0.943729197176,0.0302960264251,0.025974776399,2.51271384191,3.90349134131,3.88451496108,8.42204117508
0.25,0.65,1.0,5.0,0.2,650.0,1650.0,258304.0,1650.00050721,0.939055869428,0.0324764642976,0.0284676662744,2.47540223023,3.85318131172,3.83004017748,8.39407543089
0.25,0.65,1.0,5.0,0.2,650.0,1650.0,258520.0,1650.00489254,0.936222338805,0.034168189603,0.0296094715915,2.41696371586,3.77292069181,3.84254287431,8.17431289862
