# Supplementary material for: Crossed and Locked Quotes in a Multi-Market Simulation
Source: PLoS One. 2016 Mar 9;11(3):e0151096. doi: 10.1371/journal.pone.0151096 (PMC4784946; doi:10.1371/journal.pone.0151096)
Supplement: S1 Dataset — Simulation output and summary files for main results. (ZIP) [file pone.0151096.s001.zip › main_results/main_results_119.out]

SLURM_ARRAY_TASK_ID:  119
0.25,0.7,1.0,5.0,0.2,650.0,1650.0,257947.0,1650.00273068,0.946615677488,0.028481921544,0.0249024009678,2.51594384136,3.90088340635,3.8362774156,8.19976741254
0.25,0.7,1.0,5.0,0.2,650.0,1650.0,257363.0,1650.00746211,0.95108362503,0.0275952866007,0.0213210883692,2.58153392015,3.91625007254,3.94189685708,8.65545653098
0.25,0.7,1.0,5.0,0.2,650.0,1650.0,257418.0,1650.0061325,0.944644073529,0.0293058224015,0.0260501040694,2.51037589414,3.83932825908,3.87993441328,8.40481713442
0.25,0.7,1.0,5.0,0.2,650.0,1650.0,257667.0,1650.00897571,0.948436459058,0.0251037440221,0.0264597969203,2.52757730386,3.93283798856,3.89981764979,8.80117288798
0.25,0.7,1.0,5.0,0.2,650.0,1650.0,257703.0,1650.00088554,0.947663862006,0.0303481880731,0.0219879499204,2.55977925314,3.9615773373,3.90877969329,8.71362010286
0.25,0.7,1.0,5.0,0.2,650.0,1650.0,257279.0,1650.00556008,0.943114087081,0.0299518982721,0.0269340146472,2.47435060067,3.84931247568,3.91013696524,8.45470072247
0.25,0.7,1.0,5.0,0.2,650.0,1650.0,257574.0,1650.01280556,0.949233752092,0.0285721270818,0.0221941208267,2.54723699778,3.83695847414,3.93592809449,8.47900794975
0.25,0.7,1.0,5.0,0.2,650.0,1650.0,257377.0,1650.00245758,0.952076422837,0.0258466407914,0.0220769363716,2.59165706497,3.97086408118,3.95306775248,8.49829503303
0.25,0.7,1.0,5.0,0.2,650.0,1650.0,257864.0,1650.01515065,0.946949315419,0.0293059159171,0.0237447686636,2.4322892373,3.77116224717,3.73026050174,7.84859026452
0.25,0.7,1.0,5.0,0.2,650.0,1650.0,257202.0,1650.00790052,0.947827367199,0.0270221760868,0.025150456714,2.58614791085,3.99471716388,3.87794817767,8.70225846207
0.25,0.7,1.0,5.0,0.2,650.0,1650.0,258184.0,1650.00217832,0.945121340077,0.0295390023249,0.0253396575982,2.48119017163,3.82194210603,3.84385912619,8.4804262086
0.25,0.7,1.0,5.0,0.2,650.0,1650.0,256342.0,1650.00535257,0.95047372549,0.0254185025445,0.0241077719651,2.54213385004,3.87531138627,3.97922920195,8.80613468067
0.25,0.7,1.0,5.0,0.2,650.0,1650.0,258342.0,1650.0006118,0.949343220896,0.026904029457,0.0237527496473,2.55051378385,3.88978289542,3.92174596371,8.72993794927
0.25,0.7,1.0,5.0,0.2,650.0,1650.0,257263.0,1650.0033012,0.949284916617,0.0258441636143,0.0248709197688,2.54660013043,3.9029126435,3.89140120648,8.53218388557
0.25,0.7,1.0,5.0,0.2,650.0,1650.0,256382.0,1650.00393669,0.945339036444,0.0303363034519,0.0243246601042,2.57978725346,3.97445403295,3.97501472813,8.63397727764
0.25,0.7,1.0,5.0,0.2,650.0,1650.0,256868.0,1650.00558873,0.945574318432,0.0297218446992,0.0247038368685,2.56395095123,3.92189479254,4.03392346666,8.79530831446
0.25,0.7,1.0,5.0,0.2,650.0,1650.0,257296.0,1650.00192044,0.949882436779,0.0273012973882,0.022816265833,2.52397511757,3.83722586256,3.89968755394,8.47187541695
0.25,0.7,1.0,5.0,0.2,650.0,1650.0,258443.0,1650.00560942,0.946460786381,0.0284091000898,0.0251301135287,2.49845950263,3.86577571859,3.87184761812,8.29087901339
0.25,0.7,1.0,5.0,0.2,650.0,1650.0,258018.0,1650.01802645,0.945921516028,0.0272518167384,0.0268266672336,2.54419766395,3.91195820996,3.90748182762,8.48456106706
0.25,0.7,1.0,5.0,0.2,650.0,1650.0,258787.0,1650.0040448,0.946375063164,0.0307430783239,0.0228818585123,2.51458470988,3.86557035948,3.85756330965,8.5025232547
0.25,0.7,1.0,5.0,0.2,650.0,1650.0,258420.0,1650.0044181,0.938493348205,0.0321932926344,0.0293133591607,2.51978516713,3.87245416909,3.98424886165,8.89741772837
0.25,0.7,1.0,5.0,0.2,650.0,1650.0,256839.0,1650.00542654,0.945289913514,0.0271606720143,0.0275494144715,2.56281106401,3.9664863297,3.92316536162,8.60602698209
0.25,0.7,1.0,5.0,0.2,650.0,1650.0,256358.0,1650.00489221,0.950531158133,0.0288591706559,0.0206096712108,2.58160594407,3.91498395774,3.95371066281,8.62283031589
0.25,0.7,1.0,5.0,0.2,650.0,1650.0,257628.0,1650.00968143,0.948068897506,0.0295015017314,0.0224296007625,2.49426359491,3.8269839663,3.86606419891,8.39932644556
0.25,0.7,1.0,5.0,0.2,650.0,1650.0,257993.0,1650.00202348,0.946780747622,0.0258665009889,0.0273527513889,2.53858409972,3.97460045077,3.88612266086,8.66602301784
0.25,0.7,1.0,5.0,0.2,650.0,1650.0,257012.0,1650.00027304,0.944746520793,0.0271782240955,0.0280752551113,2.5470340801,4.00833582855,3.94085342658,9.03531700255
0.25,0.7,1.0,5.0,0.2,650.0,1650.0,256533.0,1650.00032526,0.942550559059,0.0319420263287,0.0255074146123,2.55327124224,3.97770934125,3.91618940073,8.83052364275
0.25,0.7,1.0,5.0,0.2,650.0,1650.0,258304.0,1650.00056995,0.942591410565,0.0293965876057,0.0280120018296,2.47097007992,3.83991600522,3.83806306478,8.53209421955
0.25,0.7,1.0,5.0,0.2,650.0,1650.0,259889.0,1650.00805909,0.950174600511,0.0282883457558,0.0215370537335,2.53436087787,3.85821091162,3.89337158075,8.45517832843
0.25,0.7,1.0,5.0,0.2,650.0,1650.0,257639.0,1650.02661141,0.94248341621,0.0317822978829,0.0257342859072,2.49555854603,3.86614094618,3.86410217031,8.53494721633
