# Supplementary material for: Crossed and Locked Quotes in a Multi-Market Simulation
Source: PLoS One. 2016 Mar 9;11(3):e0151096. doi: 10.1371/journal.pone.0151096 (PMC4784946; doi:10.1371/journal.pone.0151096)
Supplement: S1 Dataset — Simulation output and summary files for main results. (ZIP) [file pone.0151096.s001.zip › main_results/main_results_12.out]

SLURM_ARRAY_TASK_ID:  12
0.0,0.6,1.0,5.0,0.2,650.0,1650.0,257215.0,1650.00229945,0.899657441593,0.0489609003834,0.0513816580241,2.15452810232,3.74536300578,3.77509386394,9.63304038145
0.0,0.6,1.0,5.0,0.2,650.0,1650.0,257247.0,1650.01660457,0.904168274905,0.0508520451524,0.0449796799422,2.1761739242,3.67848874963,3.78746030022,9.51557112731
0.0,0.6,1.0,5.0,0.2,650.0,1650.0,256767.0,1650.01038419,0.901374316262,0.0514594244307,0.0471662593076,2.16394292102,3.74210726376,3.83181200632,9.67497010761
0.0,0.6,1.0,5.0,0.2,650.0,1650.0,258291.0,1650.00037407,0.909809185106,0.0501957618245,0.0399950530695,2.21062228881,3.74759686367,3.76722916348,9.38996521277
0.0,0.6,1.0,5.0,0.2,650.0,1650.0,257231.0,1650.01240875,0.902239949177,0.0491073306988,0.0486527201245,2.21358957711,3.82540340389,3.79648584367,9.8147509605
0.0,0.6,1.0,5.0,0.2,650.0,1650.0,257233.0,1650.00896165,0.901793415139,0.0495712382068,0.0486353466544,2.19489084721,3.7519258858,3.79652917926,9.49352925932
0.0,0.6,1.0,5.0,0.2,650.0,1650.0,257039.0,1650.00045187,0.899747883927,0.0511893339552,0.049062782118,2.16384980494,3.68564659987,3.78310440216,9.41619959719
0.0,0.6,1.0,5.0,0.2,650.0,1650.0,256682.0,1650.00381025,0.904541984669,0.0506695643833,0.044788450948,2.19339484019,3.79228525724,3.78605740191,9.64551269079
0.0,0.6,1.0,5.0,0.2,650.0,1650.0,258672.0,1650.00850333,0.898425577323,0.0514738115573,0.0501006111196,2.14536166031,3.72938712918,3.72489109205,9.35739177879
0.0,0.6,1.0,5.0,0.2,650.0,1650.0,257792.0,1650.01483338,0.906578072624,0.0483248605415,0.0450970668342,2.14194937726,3.69540631086,3.70954553075,9.11953492273
0.0,0.6,1.0,5.0,0.2,650.0,1650.0,258335.0,1650.00045388,0.89796808668,0.0519009967697,0.0501309165508,2.14156502359,3.77148817698,3.64440360631,9.29906232375
0.0,0.6,1.0,5.0,0.2,650.0,1650.0,258115.0,1650.01323596,0.907314464862,0.0485685571915,0.0441169779463,2.17770713748,3.72107730254,3.72967546461,9.42895389317
0.0,0.6,1.0,5.0,0.2,650.0,1650.0,257720.0,1650.0196583,0.89095728595,0.0558278858637,0.0532148281859,2.16532922805,3.81140090107,3.79460376873,9.867800587
0.0,0.6,1.0,5.0,0.2,650.0,1650.0,257164.0,1650.00875748,0.902287161042,0.0505679087084,0.0471449302491,2.15783963428,3.72748296073,3.73646505027,9.43694575919
0.0,0.6,1.0,5.0,0.2,650.0,1650.0,257236.0,1650.00844856,0.902255760088,0.0525041360791,0.0452401038327,2.19377165084,3.80320605052,3.71474435506,9.56648088176
0.0,0.6,1.0,5.0,0.2,650.0,1650.0,257542.0,1650.01080823,0.904942523298,0.0489113011752,0.046146175527,2.12692032643,3.6384913077,3.66770859676,9.26770644188
0.0,0.6,1.0,5.0,0.2,650.0,1650.0,257025.0,1650.01176798,0.900885228437,0.0518575697055,0.0472572018574,2.1829953228,3.76072371804,3.82516130868,9.67204851539
0.0,0.6,1.0,5.0,0.2,650.0,1650.0,257806.0,1650.00121301,0.89959931977,0.0490679437884,0.051332736442,2.15740294281,3.68487999358,3.77502652088,9.40969766738
0.0,0.6,1.0,5.0,0.2,650.0,1650.0,257202.0,1650.00007779,0.899578493749,0.0529766489271,0.0474448573234,2.14961345326,3.79497490589,3.76651986937,9.76947850224
0.0,0.6,1.0,5.0,0.2,650.0,1650.0,257200.0,1650.00146115,0.900379819368,0.0530534469182,0.0465667337142,2.18108580746,3.778533279,3.74304835253,9.48613830149
0.0,0.6,1.0,5.0,0.2,650.0,1650.0,257294.0,1650.00143561,0.90480174139,0.0463072518941,0.0488910067163,2.2134593811,3.74984585856,3.85353970689,9.83551615139
0.0,0.6,1.0,5.0,0.2,650.0,1650.0,257862.0,1650.00501262,0.904494675562,0.0507936776082,0.0447116468298,2.19368012772,3.8112389741,3.77114578223,9.56266698482
0.0,0.6,1.0,5.0,0.2,650.0,1650.0,256371.0,1650.003145,0.903951187202,0.0455862489744,0.0504625638233,2.13317002826,3.72922519071,3.68470445259,9.34098433151
0.0,0.6,1.0,5.0,0.2,650.0,1650.0,256945.0,1650.00252532,0.892191805921,0.0522651101923,0.0555430838871,2.16085061039,3.75847474084,3.84791837235,9.93198114204
0.0,0.6,1.0,5.0,0.2,650.0,1650.0,257640.0,1650.00009882,0.902251844537,0.0490441873308,0.0487039681318,2.18892554674,3.79796523385,3.78144573476,9.50708331408
0.0,0.6,1.0,5.0,0.2,650.0,1650.0,256969.0,1650.00003696,0.893635070281,0.0524765243749,0.0538884053442,2.15777199829,3.79023130116,3.75670339462,9.62264203066
0.0,0.6,1.0,5.0,0.2,650.0,1650.0,257487.0,1650.00413728,0.904145210605,0.0529968095835,0.042857979812,2.19871474104,3.77146050453,3.75439532145,9.49727707617
0.0,0.6,1.0,5.0,0.2,650.0,1650.0,257512.0,1650.00121143,0.910345309326,0.0442900954705,0.0453645952032,2.18810402095,3.78830747023,3.73917203998,9.58489450173
0.0,0.6,1.0,5.0,0.2,650.0,1650.0,258291.0,1650.01507443,0.89984558574,0.0547735687429,0.0453808455172,2.1374216346,3.70542430234,3.65203678368,9.15576007878
0.0,0.6,1.0,5.0,0.2,650.0,1650.0,258279.0,1650.00590672,0.891969687757,0.0522266079701,0.0558037042724,2.13198383993,3.75748109334,3.74369572768,9.51109768981
