# Supplementary material for: Crossed and Locked Quotes in a Multi-Market Simulation
Source: PLoS One. 2016 Mar 9;11(3):e0151096. doi: 10.1371/journal.pone.0151096 (PMC4784946; doi:10.1371/journal.pone.0151096)
Supplement: S1 Dataset — Simulation output and summary files for main results. (ZIP) [file pone.0151096.s001.zip › main_results/main_results_120.out]

SLURM_ARRAY_TASK_ID:  120
0.25,0.75,1.0,5.0,0.2,650.0,1650.0,257431.0,1650.00123431,0.961047681423,0.0192167973373,0.01973552124,2.63942769177,3.96647504893,3.96877102141,8.73347234718
0.25,0.75,1.0,5.0,0.2,650.0,1650.0,255415.0,1650.00088397,0.955564653412,0.0245996067847,0.019835739803,2.61587009868,4.00830634628,3.98894775087,8.86136124744
0.25,0.75,1.0,5.0,0.2,650.0,1650.0,257092.0,1650.01795871,0.950427561557,0.0272091624663,0.0223632759766,2.56702806273,3.96644170398,3.98259753175,9.02514771
0.25,0.75,1.0,5.0,0.2,650.0,1650.0,258397.0,1650.00068681,0.953188670404,0.0251254266785,0.0216859029177,2.59543053839,3.94555760221,3.96752969501,8.70370594986
0.25,0.75,1.0,5.0,0.2,650.0,1650.0,256855.0,1650.00413271,0.958360576348,0.0237275054446,0.0179119182073,2.68026148697,4.06108105267,4.00796081776,8.89700429138
0.25,0.75,1.0,5.0,0.2,650.0,1650.0,257431.0,1650.00254495,0.957560579542,0.0230553022254,0.0193841182328,2.60364613139,3.91946667787,3.97578782941,8.82833908033
0.25,0.75,1.0,5.0,0.2,650.0,1650.0,256293.0,1650.00019223,0.956998432804,0.0235125527484,0.0194890144472,2.59494509278,3.96820038629,3.94505552814,8.73725049837
0.25,0.75,1.0,5.0,0.2,650.0,1650.0,257212.0,1650.01191244,0.952104035082,0.0258257894778,0.0220701754401,2.5805205064,3.93235404002,3.91792103495,8.63513648628
0.25,0.75,1.0,5.0,0.2,650.0,1650.0,257341.0,1650.00637891,0.961417976739,0.0204508827929,0.0181311404678,2.63935965415,3.94997260306,3.96522574951,8.69075467108
0.25,0.75,1.0,5.0,0.2,650.0,1650.0,257553.0,1650.00534756,0.956001229123,0.022611220266,0.0213875506109,2.64295404354,4.07755413781,3.96178766609,8.97582225259
0.25,0.75,1.0,5.0,0.2,650.0,1650.0,256906.0,1650.00702551,0.958603714086,0.0214762729227,0.0199200129917,2.62966207508,3.98906196058,4.02050387191,8.62032915992
0.25,0.75,1.0,5.0,0.2,650.0,1650.0,256469.0,1650.01046059,0.956217269558,0.0216077968881,0.0221749335534,2.57612207166,3.90649380631,3.93814644359,8.47719745305
0.25,0.75,1.0,5.0,0.2,650.0,1650.0,257929.0,1650.00005355,0.957222567431,0.0244112703923,0.0183661621763,2.63591569041,4.00666088945,4.013205677,9.17731550264
0.25,0.75,1.0,5.0,0.2,650.0,1650.0,258038.0,1650.00051994,0.959415653063,0.0219865807195,0.0185977662174,2.55898199839,3.89883203679,3.83657165926,8.33891904956
0.25,0.75,1.0,5.0,0.2,650.0,1650.0,258543.0,1650.004332,0.95415037483,0.0243722991697,0.021477326,2.58340994836,3.9500953442,3.91404679906,8.61536540539
0.25,0.75,1.0,5.0,0.2,650.0,1650.0,257747.0,1650.00750805,0.956943768688,0.0233762286488,0.0196800026637,2.61072240712,3.93409396712,3.94281739782,8.43704807963
0.25,0.75,1.0,5.0,0.2,650.0,1650.0,256943.0,1650.00108898,0.952822728781,0.0237575336271,0.0234197375922,2.61378229595,3.96026351177,3.99925878442,8.79081294778
0.25,0.75,1.0,5.0,0.2,650.0,1650.0,257258.0,1650.00068411,0.954628714755,0.0245724305031,0.0207988547422,2.57259577894,3.98131369689,3.88817457466,8.50709851061
0.25,0.75,1.0,5.0,0.2,650.0,1650.0,258107.0,1650.0066457,0.954382396641,0.0246406940517,0.0209769093071,2.53932960185,3.83529515564,3.91606123992,8.31072230753
0.25,0.75,1.0,5.0,0.2,650.0,1650.0,258881.0,1650.01089212,0.955301342111,0.0237835920234,0.0209150658655,2.55039101856,3.90238303588,3.90573776583,8.31092633904
0.25,0.75,1.0,5.0,0.2,650.0,1650.0,258623.0,1650.00092096,0.959725109811,0.0209874925451,0.0192873976444,2.56606384636,3.88935905912,3.8386754333,8.19589264894
0.25,0.75,1.0,5.0,0.2,650.0,1650.0,256453.0,1650.00704349,0.954511374746,0.0258125167328,0.0196761085213,2.65177171193,4.0567271551,3.99501812943,9.10693540934
0.25,0.75,1.0,5.0,0.2,650.0,1650.0,257161.0,1650.00532124,0.954214437628,0.0244184009868,0.0213671613857,2.53164766143,3.86872728527,3.86544828908,8.23216795982
0.25,0.75,1.0,5.0,0.2,650.0,1650.0,256650.0,1650.00215797,0.957375497571,0.021748536568,0.0208759658606,2.6006985732,3.96838385689,3.96313612818,8.86058087391
0.25,0.75,1.0,5.0,0.2,650.0,1650.0,256437.0,1650.00961551,0.956423546657,0.024354751539,0.0192217018039,2.56573404512,3.88595778749,3.8963213674,8.44753132008
0.25,0.75,1.0,5.0,0.2,650.0,1650.0,257048.0,1650.00134929,0.959915029749,0.0221629059132,0.0179220643381,2.61339253076,3.98597367754,3.98632997695,8.8417588195
0.25,0.75,1.0,5.0,0.2,650.0,1650.0,257309.0,1650.0014116,0.959196665779,0.0217486804507,0.0190546537699,2.57637906435,3.94830480651,3.84010156719,8.47130778929
0.25,0.75,1.0,5.0,0.2,650.0,1650.0,256689.0,1650.0041742,0.957176713,0.0235455894113,0.0192776975892,2.61973015882,3.96240534186,3.93409174981,8.4997490111
0.25,0.75,1.0,5.0,0.2,650.0,1650.0,256606.0,1650.00767667,0.959995158897,0.0220981504431,0.0179066906602,2.61109205806,3.96081174599,3.91558016226,8.51724804461
0.25,0.75,1.0,5.0,0.2,650.0,1650.0,257307.0,1650.00158354,0.956353536344,0.0240125786337,0.019633885022,2.58942420323,3.94927310735,3.94850436511,8.91873982143
