# Supplementary material for: Crossed and Locked Quotes in a Multi-Market Simulation
Source: PLoS One. 2016 Mar 9;11(3):e0151096. doi: 10.1371/journal.pone.0151096 (PMC4784946; doi:10.1371/journal.pone.0151096)
Supplement: S1 Dataset — Simulation output and summary files for main results. (ZIP) [file pone.0151096.s001.zip › main_results/main_results_121.out]

SLURM_ARRAY_TASK_ID:  121
0.25,0.8,1.0,5.0,0.2,650.0,1650.0,256612.0,1650.01075093,0.967590440416,0.0173925577509,0.0150170018336,2.67240639695,4.02300159788,3.97095990586,8.96773513177
0.25,0.8,1.0,5.0,0.2,650.0,1650.0,256232.0,1650.00332164,0.963357303603,0.0206506462381,0.0159920501588,2.66828425028,3.97455559604,3.99526193753,8.77526917834
0.25,0.8,1.0,5.0,0.2,650.0,1650.0,256218.0,1650.00140424,0.965573748203,0.018409564368,0.0160166874289,2.67383688441,3.98455468297,4.00826007865,8.60959647739
0.25,0.8,1.0,5.0,0.2,650.0,1650.0,256682.0,1650.00009406,0.969894479639,0.0166979143658,0.013407605995,2.69863588145,4.03319046176,3.98358020379,8.72750999984
0.25,0.8,1.0,5.0,0.2,650.0,1650.0,257386.0,1650.0062698,0.967470039474,0.0167073563876,0.0158226041387,2.72776122525,4.07547318044,4.09606745282,9.10018468529
0.25,0.8,1.0,5.0,0.2,650.0,1650.0,256211.0,1650.01053469,0.965964770807,0.0201073110544,0.0139279181386,2.67087900235,4.04129432071,4.00196797028,9.02308621432
0.25,0.8,1.0,5.0,0.2,650.0,1650.0,257498.0,1650.01057251,0.966616440546,0.0188440608616,0.0145394985919,2.62587184837,3.96886888209,3.91065074272,8.95015657749
0.25,0.8,1.0,5.0,0.2,650.0,1650.0,257343.0,1650.01208524,0.966949707095,0.0181977256544,0.0148525672509,2.69022323309,3.97778968619,4.02068867738,8.61762414783
0.25,0.8,1.0,5.0,0.2,650.0,1650.0,257234.0,1650.0072425,0.966035705225,0.016569180645,0.01739511413,2.65624341491,3.93933383367,4.02739661607,8.95633292012
0.25,0.8,1.0,5.0,0.2,650.0,1650.0,257845.0,1650.00437741,0.967817287073,0.0181390454807,0.0140436674464,2.64264390605,3.91961058433,3.96562136075,8.60972248725
0.25,0.8,1.0,5.0,0.2,650.0,1650.0,256489.0,1650.0088189,0.964512975776,0.0202108447939,0.0152761794306,2.65619710063,4.00147750222,3.96055745116,8.88637588248
0.25,0.8,1.0,5.0,0.2,650.0,1650.0,257274.0,1650.00794175,0.968244231201,0.0169556342275,0.0148001345716,2.62301026921,3.92499674184,3.9275973332,8.40992374698
0.25,0.8,1.0,5.0,0.2,650.0,1650.0,255460.0,1650.00148969,0.966815720208,0.0197029213808,0.013481358411,2.72468960432,4.09161165942,4.07465442216,9.05269730497
0.25,0.8,1.0,5.0,0.2,650.0,1650.0,256627.0,1650.00266098,0.966145458629,0.019967029428,0.0138875119427,2.67384713405,3.96821822877,3.98856390954,8.7805695454
0.25,0.8,1.0,5.0,0.2,650.0,1650.0,256376.0,1650.00633576,0.964101453531,0.0194351024135,0.0164634440554,2.62602133221,3.93147408541,3.97149087578,8.54112704635
0.25,0.8,1.0,5.0,0.2,650.0,1650.0,257260.0,1650.00312571,0.969504412999,0.0162930514537,0.0142025355469,2.67109707248,3.97804422988,4.00097107267,8.77806880643
0.25,0.8,1.0,5.0,0.2,650.0,1650.0,257324.0,1650.00616272,0.968277058682,0.0170331343409,0.0146898069772,2.6875143081,3.96954823796,4.01119461234,8.6170176747
0.25,0.8,1.0,5.0,0.2,650.0,1650.0,257788.0,1650.00039075,0.967153192138,0.0173581400758,0.0154886677867,2.68853329247,4.04862587338,3.97274746298,8.92994664223
0.25,0.8,1.0,5.0,0.2,650.0,1650.0,257984.0,1650.00048748,0.968133784165,0.0166981922152,0.0151680236194,2.67657096005,4.00368903649,3.98068928958,8.71355614126
0.25,0.8,1.0,5.0,0.2,650.0,1650.0,255898.0,1650.00075666,0.96599508591,0.0171661479801,0.0168387661097,2.70379576015,4.04768651045,4.08299846801,9.35859310316
0.25,0.8,1.0,5.0,0.2,650.0,1650.0,257436.0,1650.00451175,0.968566975532,0.0176399709756,0.0137930534921,2.66388188028,3.97955736469,3.98874298914,8.78072539697
0.25,0.8,1.0,5.0,0.2,650.0,1650.0,258789.0,1650.00970523,0.966026702754,0.0181010025547,0.0158722946915,2.62818611282,3.97944107257,3.90120653925,8.75990968138
0.25,0.8,1.0,5.0,0.2,650.0,1650.0,256199.0,1650.02715709,0.964662085603,0.0183463307503,0.0169915836463,2.66046191724,3.93838191188,4.02584611137,8.76753632885
0.25,0.8,1.0,5.0,0.2,650.0,1650.0,256133.0,1650.00194965,0.966382683916,0.0194509143734,0.0141664017108,2.65656574778,3.97672750072,4.02039172714,8.7648616936
0.25,0.8,1.0,5.0,0.2,650.0,1650.0,257147.0,1650.00071168,0.968227545517,0.0175448200203,0.0142276344623,2.71987214899,4.09329423008,4.04744836133,9.01690301647
0.25,0.8,1.0,5.0,0.2,650.0,1650.0,258022.0,1650.01862109,0.965420835073,0.0205086210639,0.0140705438634,2.59790937825,3.8783358048,3.94381776691,8.6413511465
0.25,0.8,1.0,5.0,0.2,650.0,1650.0,257250.0,1650.0077958,0.96603641613,0.0192286629995,0.0147349208708,2.63163408701,3.93815553933,3.96241390496,8.76559599463
0.25,0.8,1.0,5.0,0.2,650.0,1650.0,257013.0,1650.00647437,0.964389184175,0.01918637617,0.0164244396546,2.67477629612,4.0384618327,3.95278116837,8.92373328747
0.25,0.8,1.0,5.0,0.2,650.0,1650.0,255723.0,1650.01799948,0.968051993754,0.0174494803019,0.014498525944,2.71829270187,4.06672811552,4.08937103967,9.26284788135
0.25,0.8,1.0,5.0,0.2,650.0,1650.0,255496.0,1650.00673886,0.965783256994,0.0196597811434,0.0145569618622,2.69417678199,4.09730388848,4.009624443,9.08627764988
