# Supplementary material for: Crossed and Locked Quotes in a Multi-Market Simulation
Source: PLoS One. 2016 Mar 9;11(3):e0151096. doi: 10.1371/journal.pone.0151096 (PMC4784946; doi:10.1371/journal.pone.0151096)
Supplement: S1 Dataset — Simulation output and summary files for main results. (ZIP) [file pone.0151096.s001.zip › main_results/main_results_122.out]

SLURM_ARRAY_TASK_ID:  122
0.25,0.85,1.0,5.0,0.2,650.0,1650.0,256732.0,1650.0173868,0.974734564812,0.0147664296368,0.0104990055513,2.69899748926,3.96013290177,4.00469099368,8.84886898022
0.25,0.85,1.0,5.0,0.2,650.0,1650.0,255581.0,1650.0012862,0.975683495223,0.0141028819445,0.0102136228327,2.7376044474,4.03826419515,3.99465141551,8.81454233193
0.25,0.85,1.0,5.0,0.2,650.0,1650.0,256459.0,1650.01272384,0.977414506995,0.0134821241575,0.00910336884745,2.70976502649,4.0216725665,3.98557871974,8.65383268675
0.25,0.85,1.0,5.0,0.2,650.0,1650.0,255974.0,1650.00020922,0.977420753649,0.0128143274981,0.00976491885248,2.71787274372,4.0523999114,3.94744779959,8.7855964591
0.25,0.85,1.0,5.0,0.2,650.0,1650.0,257052.0,1650.00078899,0.976086981161,0.0142081266649,0.00970489217359,2.67891935416,3.96055369258,3.97058015704,8.90022684161
0.25,0.85,1.0,5.0,0.2,650.0,1650.0,256643.0,1650.03805089,0.978802795643,0.0117499175302,0.00944728682719,2.79428037911,4.09813856663,4.10293145647,9.27256829447
0.25,0.85,1.0,5.0,0.2,650.0,1650.0,255996.0,1650.00560573,0.976786319776,0.0118085996461,0.011405080578,2.69837308402,3.96970440713,4.02576129694,8.73132820996
0.25,0.85,1.0,5.0,0.2,650.0,1650.0,256455.0,1650.00185383,0.972639455267,0.0153049244782,0.0120556202552,2.70791121364,3.98910601735,4.04744814238,8.98915878823
0.25,0.85,1.0,5.0,0.2,650.0,1650.0,256568.0,1650.00639691,0.978070317265,0.0125956077106,0.00933407502486,2.69860907869,4.03322430827,3.94055789356,8.68502430751
0.25,0.85,1.0,5.0,0.2,650.0,1650.0,255802.0,1650.00551792,0.97066701157,0.015605281432,0.0137277069979,2.71328430417,4.01310792085,3.98875435083,8.89440682755
0.25,0.85,1.0,5.0,0.2,650.0,1650.0,255612.0,1650.00193432,0.975287306122,0.0127577308523,0.0119549630253,2.77443762386,4.07616648982,4.11411053324,9.27699771648
0.25,0.85,1.0,5.0,0.2,650.0,1650.0,256214.0,1650.00207415,0.974929596439,0.013572407678,0.0114979958831,2.73642501337,4.0429601505,4.00789899817,8.88717048267
0.25,0.85,1.0,5.0,0.2,650.0,1650.0,255111.0,1650.02521649,0.976850012582,0.0128009514598,0.010349035958,2.77801805226,4.11281820289,4.04790842103,9.03208793257
0.25,0.85,1.0,5.0,0.2,650.0,1650.0,258006.0,1650.01319194,0.974110387968,0.0143902663307,0.011499345701,2.67585990691,3.95318359658,3.93698889445,8.55836992427
0.25,0.85,1.0,5.0,0.2,650.0,1650.0,256617.0,1650.009128,0.976293755536,0.0125595881295,0.0111466563342,2.75994700299,4.08201610179,4.04084570538,9.09367773724
0.25,0.85,1.0,5.0,0.2,650.0,1650.0,257697.0,1650.00489358,0.976866879688,0.0130219554351,0.010111164877,2.68977967214,3.96278718591,3.94457210388,8.40127925635
0.25,0.85,1.0,5.0,0.2,650.0,1650.0,256964.0,1650.0175927,0.977007575714,0.0127265583212,0.0102658659652,2.76585114989,4.0514619527,4.04572296147,8.87301816452
0.25,0.85,1.0,5.0,0.2,650.0,1650.0,256340.0,1650.00007489,0.976471483786,0.0132466592922,0.0102818569216,2.71701592334,3.96333232467,4.06717433237,8.87920481306
0.25,0.85,1.0,5.0,0.2,650.0,1650.0,256587.0,1650.00491054,0.979001190663,0.0121461249057,0.00885268443168,2.76692896793,4.07902514454,4.08952807261,9.07032947435
0.25,0.85,1.0,5.0,0.2,650.0,1650.0,256183.0,1650.00975005,0.97480232767,0.0135798252408,0.0116178470891,2.70258736512,4.01465702999,3.9526287207,8.64830626579
0.25,0.85,1.0,5.0,0.2,650.0,1650.0,257531.0,1650.0007835,0.974171499056,0.0142829244222,0.0115455765216,2.71587751562,4.03417064538,3.97326012539,8.85878042945
0.25,0.85,1.0,5.0,0.2,650.0,1650.0,256601.0,1650.0040007,0.976975070398,0.0118955045792,0.0111294250232,2.687996687,3.95633289917,3.96802370888,8.54278902247
0.25,0.85,1.0,5.0,0.2,650.0,1650.0,255358.0,1650.00145663,0.973008975529,0.0164036628979,0.010587361573,2.70869388708,4.03060216289,4.03346478032,8.95517882181
0.25,0.85,1.0,5.0,0.2,650.0,1650.0,255626.0,1650.00205313,0.978126248959,0.0119272899385,0.00994646110294,2.7738641184,4.089826943,4.03011311376,9.01739086854
0.25,0.85,1.0,5.0,0.2,650.0,1650.0,257193.0,1650.00417992,0.975315064924,0.0144677170489,0.0102172180274,2.71243141717,4.01630013884,3.92726944695,8.54806115035
0.25,0.85,1.0,5.0,0.2,650.0,1650.0,256914.0,1650.00934947,0.973976978451,0.0146809377922,0.0113420837571,2.6798825993,3.95366385853,3.99877034352,8.72793024011
0.25,0.85,1.0,5.0,0.2,650.0,1650.0,256691.0,1650.00654688,0.977549388455,0.0139218426138,0.00852876893152,2.71862718707,4.0380326559,4.01537844928,8.99479073403
0.25,0.85,1.0,5.0,0.2,650.0,1650.0,256774.0,1650.01264152,0.978055320232,0.0117382799827,0.0102063997857,2.76904601449,4.11209572911,4.05414235991,9.0623800251
0.25,0.85,1.0,5.0,0.2,650.0,1650.0,257006.0,1650.0224433,0.972813926639,0.0131036746321,0.0140823987293,2.71858397586,3.97272948274,4.02567781093,8.81065939528
0.25,0.85,1.0,5.0,0.2,650.0,1650.0,255494.0,1650.01446413,0.978306941006,0.0123378280396,0.00935523095453,2.73086889891,4.04664194572,4.00827201161,8.97850720492
