# Supplementary material for: Crossed and Locked Quotes in a Multi-Market Simulation
Source: PLoS One. 2016 Mar 9;11(3):e0151096. doi: 10.1371/journal.pone.0151096 (PMC4784946; doi:10.1371/journal.pone.0151096)
Supplement: S1 Dataset — Simulation output and summary files for main results. (ZIP) [file pone.0151096.s001.zip › main_results/main_results_123.out]

SLURM_ARRAY_TASK_ID:  123
0.25,0.9,1.0,5.0,0.2,650.0,1650.0,256485.0,1650.01119894,0.983616698208,0.00929993468212,0.00708336710949,2.81999938556,4.14725555563,4.12319274902,9.51076366692
0.25,0.9,1.0,5.0,0.2,650.0,1650.0,255723.0,1650.00004372,0.982424206644,0.00871549275442,0.0088603006011,2.77736671042,4.02371354025,4.08547441012,8.91197606524
0.25,0.9,1.0,5.0,0.2,650.0,1650.0,255014.0,1650.01698609,0.984602040478,0.00834786202942,0.00705009749245,2.82169842536,4.13263063954,4.07918757894,9.15845554868
0.25,0.9,1.0,5.0,0.2,650.0,1650.0,257381.0,1650.00857778,0.984347896062,0.00945591334858,0.00619619058892,2.73651407203,3.96930488138,3.97366229675,8.6043944917
0.25,0.9,1.0,5.0,0.2,650.0,1650.0,255861.0,1650.01198539,0.985237746877,0.00901106261929,0.00575119050389,2.74504324108,4.0418233447,3.96206635934,9.02838318375
0.25,0.9,1.0,5.0,0.2,650.0,1650.0,256134.0,1650.02548535,0.984786032644,0.00725990252087,0.00795406483476,2.77157057583,4.09590164586,4.03569679237,9.06960445927
0.25,0.9,1.0,5.0,0.2,650.0,1650.0,257121.0,1650.0076338,0.981287304503,0.0113212755917,0.00739141990551,2.80935641943,4.08105806549,4.10665941784,8.98779487353
0.25,0.9,1.0,5.0,0.2,650.0,1650.0,255353.0,1650.00261664,0.985944921849,0.00746365983551,0.006591418315,2.85029532171,4.13134699344,4.1473868744,9.52883084586
0.25,0.9,1.0,5.0,0.2,650.0,1650.0,257421.0,1650.00305069,0.984121581858,0.00876368823171,0.00711472991069,2.72649238236,4.01516239171,3.98950385389,8.72113680484
0.25,0.9,1.0,5.0,0.2,650.0,1650.0,256575.0,1650.00636739,0.983182839036,0.00983083442025,0.00698632654416,2.8091313179,4.09845088952,4.08942313274,9.22540589794
0.25,0.9,1.0,5.0,0.2,650.0,1650.0,256638.0,1650.01682859,0.984706674952,0.00861426992124,0.00667905512647,2.7746676649,4.00148381189,4.07781814433,8.69660663704
0.25,0.9,1.0,5.0,0.2,650.0,1650.0,256434.0,1650.00061365,0.98457668714,0.00882860007191,0.00659471278765,2.79913136643,4.04466348239,4.1113750715,8.9101814365
0.25,0.9,1.0,5.0,0.2,650.0,1650.0,257224.0,1650.00450822,0.984467822424,0.008093581976,0.00743859560014,2.76560510408,3.96674049099,4.04946375302,8.85109239664
0.25,0.9,1.0,5.0,0.2,650.0,1650.0,256124.0,1650.00279978,0.985531652135,0.00828131829206,0.0061870295727,2.7356151003,3.99546089238,4.00416610385,8.79706802424
0.25,0.9,1.0,5.0,0.2,650.0,1650.0,255816.0,1650.00834782,0.984177815267,0.00882535152287,0.00699683321062,2.79982311588,4.12135141362,4.07406501508,9.12998856614
0.25,0.9,1.0,5.0,0.2,650.0,1650.0,256885.0,1650.00448855,0.983242484573,0.00900952678749,0.00774798863964,2.77313594679,4.0441916305,4.07069372359,8.9352864272
0.25,0.9,1.0,5.0,0.2,650.0,1650.0,255750.0,1650.00189281,0.98416880793,0.00811330341175,0.00771788865844,2.78753368458,4.0804386458,4.04856740639,8.95142267009
0.25,0.9,1.0,5.0,0.2,650.0,1650.0,256550.0,1650.00446313,0.983336399119,0.00843459476523,0.00822900611546,2.76887828424,4.04707309798,4.03947409932,8.93645329285
0.25,0.9,1.0,5.0,0.2,650.0,1650.0,256164.0,1650.00589235,0.981953141933,0.0113720732238,0.00667478484275,2.81042738314,4.09809135693,4.05630503417,9.24335838475
0.25,0.9,1.0,5.0,0.2,650.0,1650.0,256829.0,1650.00580728,0.984549860424,0.00903605032992,0.00641408924653,2.78620116614,4.00829964154,4.07212666292,9.02969309489
0.25,0.9,1.0,5.0,0.2,650.0,1650.0,256257.0,1650.00082562,0.983943989737,0.00840247978855,0.00765353047494,2.74261579383,4.00264540328,4.00211714857,8.58427769251
0.25,0.9,1.0,5.0,0.2,650.0,1650.0,255909.0,1650.00270732,0.981944574856,0.00940866270182,0.00864676244205,2.80190466927,4.05763725414,4.10184862319,9.34298983391
0.25,0.9,1.0,5.0,0.2,650.0,1650.0,255936.0,1650.00275877,0.984381700568,0.0090246230281,0.00659367640431,2.7857097808,4.07101920632,4.0468426949,9.12212225543
0.25,0.9,1.0,5.0,0.2,650.0,1650.0,256011.0,1650.00386624,0.986474919441,0.00634957259348,0.00717550796507,2.81335406827,4.0690826402,4.09163033319,9.13867829594
0.25,0.9,1.0,5.0,0.2,650.0,1650.0,256085.0,1650.00709674,0.985618420554,0.00780047602362,0.00658110342264,2.80153817104,4.02592721288,4.11168296547,9.03364661222
0.25,0.9,1.0,5.0,0.2,650.0,1650.0,256015.0,1650.01371007,0.982258366487,0.0112523030871,0.00648933042566,2.78727061472,4.10718567265,4.08524985741,9.36397172144
0.25,0.9,1.0,5.0,0.2,650.0,1650.0,255716.0,1650.0012115,0.984861473287,0.0089540318773,0.00618449483589,2.82115254418,4.11622341453,4.09165685404,9.00996158759
0.25,0.9,1.0,5.0,0.2,650.0,1650.0,255985.0,1650.0060766,0.98480014203,0.00942221812551,0.0057776398442,2.79056525108,4.08691776727,4.06610160146,9.11749054941
0.25,0.9,1.0,5.0,0.2,650.0,1650.0,256618.0,1650.00120226,0.980527798098,0.010389127285,0.0090830746174,2.78200364484,4.07065337501,4.04582688663,8.9070079293
0.25,0.9,1.0,5.0,0.2,650.0,1650.0,255863.0,1650.00861088,0.982584185356,0.00937350551464,0.00804230912903,2.75305113818,3.98357936547,4.04758591598,8.60766732222
