# Supplementary material for: Crossed and Locked Quotes in a Multi-Market Simulation
Source: PLoS One. 2016 Mar 9;11(3):e0151096. doi: 10.1371/journal.pone.0151096 (PMC4784946; doi:10.1371/journal.pone.0151096)
Supplement: S1 Dataset — Simulation output and summary files for main results. (ZIP) [file pone.0151096.s001.zip › main_results/main_results_124.out]

SLURM_ARRAY_TASK_ID:  124
0.25,0.95,1.0,5.0,0.2,650.0,1650.0,255724.0,1650.00229069,0.992547197109,0.00472895301251,0.00272384987833,2.84033342746,4.06188977713,4.14139266651,9.18371645402
0.25,0.95,1.0,5.0,0.2,650.0,1650.0,256100.0,1650.00130759,0.991626613154,0.00530597136666,0.0030674154789,2.86590245284,4.09554422341,4.12399597484,9.21174235671
0.25,0.95,1.0,5.0,0.2,650.0,1650.0,256612.0,1650.00102487,0.991707228024,0.00436661277724,0.00392615919845,2.84026222168,4.12329508363,4.03951625861,9.13486014716
0.25,0.95,1.0,5.0,0.2,650.0,1650.0,255366.0,1650.00159643,0.993263290553,0.00394108831951,0.00279562112751,2.85148158618,4.09456836991,4.1168991631,9.10996906496
0.25,0.95,1.0,5.0,0.2,650.0,1650.0,255165.0,1650.00451471,0.991929630238,0.00417410483401,0.00389626492763,2.88795657136,4.13435734159,4.14950528727,9.16837548404
0.25,0.95,1.0,5.0,0.2,650.0,1650.0,255208.0,1650.00811696,0.99353695486,0.00387768774355,0.00258535739682,2.83664515293,4.11448788929,4.07068908395,9.13679252176
0.25,0.95,1.0,5.0,0.2,650.0,1650.0,254194.0,1650.02840418,0.990676049112,0.00477948441869,0.00454446646931,2.87976664201,4.13152389448,4.1557885014,9.22634115929
0.25,0.95,1.0,5.0,0.2,650.0,1650.0,255510.0,1650.0053796,0.99123324149,0.00527192207942,0.00349483643065,2.89864023441,4.15559448546,4.23376852868,9.6426866241
0.25,0.95,1.0,5.0,0.2,650.0,1650.0,256962.0,1650.00793797,0.991364245721,0.00468061356598,0.0039551407134,2.76838306091,4.01295271579,4.0128960925,8.64973358502
0.25,0.95,1.0,5.0,0.2,650.0,1650.0,256492.0,1650.01815272,0.993185997751,0.00389361147226,0.00292039077712,2.81165122177,4.04637705188,4.01665922804,8.87162041084
0.25,0.95,1.0,5.0,0.2,650.0,1650.0,255776.0,1650.00020085,0.992802206881,0.00397409044882,0.00322370267002,2.80371775952,4.13306851899,3.9920211084,9.05306643452
0.25,0.95,1.0,5.0,0.2,650.0,1650.0,256594.0,1650.01018383,0.993358031947,0.00350376574336,0.00313820230953,2.82434754098,4.06876219453,4.02666635627,9.08790233518
0.25,0.95,1.0,5.0,0.2,650.0,1650.0,255378.0,1650.00920951,0.993063030819,0.00388851619974,0.00304845298135,2.84864728113,4.11021691029,4.07083775859,9.25071647585
0.25,0.95,1.0,5.0,0.2,650.0,1650.0,255220.0,1650.00092451,0.991785335743,0.00443441667943,0.00378024757744,2.79712325427,4.06399522607,4.00554899191,9.12135576837
0.25,0.95,1.0,5.0,0.2,650.0,1650.0,257494.0,1650.02420336,0.991321326106,0.00559052987098,0.00308814402351,2.79026539382,4.03140497409,4.04163461801,8.77833386691
0.25,0.95,1.0,5.0,0.2,650.0,1650.0,255924.0,1650.00198477,0.993780714979,0.00369433008855,0.00252495493244,2.85563475189,4.13825188307,4.02748489136,9.05119404553
0.25,0.95,1.0,5.0,0.2,650.0,1650.0,255618.0,1650.00083211,0.991854578181,0.00479780989071,0.00334761192843,2.86089452583,4.10264721643,4.13364364569,9.34973992692
0.25,0.95,1.0,5.0,0.2,650.0,1650.0,254607.0,1650.00433022,0.992905135012,0.00397541294386,0.00311945204414,2.85442756363,4.11691614754,4.06813509897,9.20500200087
0.25,0.95,1.0,5.0,0.2,650.0,1650.0,255321.0,1650.00942076,0.993490690883,0.00341648592653,0.00309282319096,2.86250483781,4.17812531352,4.07331758884,9.50537883191
0.25,0.95,1.0,5.0,0.2,650.0,1650.0,255745.0,1650.00502474,0.991995053944,0.00450422072946,0.00350072532633,2.83501679151,4.03887207326,4.08384494381,8.97971157577
0.25,0.95,1.0,5.0,0.2,650.0,1650.0,256309.0,1650.00386412,0.992057050163,0.00391199248613,0.00403095735083,2.81519161116,4.0999059177,3.98577189454,8.77421101358
0.25,0.95,1.0,5.0,0.2,650.0,1650.0,255879.0,1650.00184533,0.993566020046,0.00299538017213,0.00343859978225,2.84092887508,4.11195346381,4.1151828483,9.08911728711
0.25,0.95,1.0,5.0,0.2,650.0,1650.0,257324.0,1650.00530989,0.993161895212,0.00350196517571,0.00333613961246,2.78696119285,4.04973294548,3.97621544083,8.8509097311
0.25,0.95,1.0,5.0,0.2,650.0,1650.0,255202.0,1650.02602845,0.992952375051,0.00366944754401,0.00337817740505,2.82751498555,4.06368927643,4.1272970436,9.08763290374
0.25,0.95,1.0,5.0,0.2,650.0,1650.0,256023.0,1650.00620307,0.992347009842,0.00470646498398,0.00294652517409,2.82882694765,4.01961486731,4.06755261686,8.78688944097
0.25,0.95,1.0,5.0,0.2,650.0,1650.0,255375.0,1650.01304793,0.992315388081,0.00406585083237,0.00361876108709,2.85088170743,4.12268368718,4.14445526369,9.50749855248
0.25,0.95,1.0,5.0,0.2,650.0,1650.0,256753.0,1650.00065861,0.992682265587,0.00395032905012,0.00336740536247,2.82186328479,4.07809836228,4.05542276969,8.8679960141
0.25,0.95,1.0,5.0,0.2,650.0,1650.0,255623.0,1650.00204726,0.99171620618,0.00423655370244,0.00404724011792,2.91406652118,4.22769346227,4.18113099324,9.68903711467
0.25,0.95,1.0,5.0,0.2,650.0,1650.0,255869.0,1650.00023338,0.992658376358,0.00423696988581,0.00310465375647,2.82895013869,4.10869120427,4.05967352649,9.1574726254
0.25,0.95,1.0,5.0,0.2,650.0,1650.0,257016.0,1650.00306602,0.992286657425,0.0041103695595,0.00360297301538,2.83079750328,4.07618748823,4.06708069403,9.00763740119
