# Supplementary material for: Crossed and Locked Quotes in a Multi-Market Simulation
Source: PLoS One. 2016 Mar 9;11(3):e0151096. doi: 10.1371/journal.pone.0151096 (PMC4784946; doi:10.1371/journal.pone.0151096)
Supplement: S1 Dataset — Simulation output and summary files for main results. (ZIP) [file pone.0151096.s001.zip › main_results/main_results_125.out]

SLURM_ARRAY_TASK_ID:  125
0.25,1.0,1.0,5.0,0.2,650.0,1650.0,256005.0,1650.01248335,1.0,0.0,0.0,2.90734728718,4.14410061574,4.16607338665,9.59814362897
0.25,1.0,1.0,5.0,0.2,650.0,1650.0,255567.0,1650.00607185,1.0,0.0,0.0,2.90513031609,4.14960637865,4.17042332875,9.21214180558
0.25,1.0,1.0,5.0,0.2,650.0,1650.0,255115.0,1650.00350534,1.0,0.0,0.0,2.95497703352,4.20232376359,4.2365578808,9.53648404237
0.25,1.0,1.0,5.0,0.2,650.0,1650.0,255105.0,1650.0060679,1.0,0.0,0.0,2.90536060514,4.11136028424,4.14114479413,9.11619417036
0.25,1.0,1.0,5.0,0.2,650.0,1650.0,256356.0,1650.00551283,1.0,0.0,0.0,2.89878692329,4.16561669995,4.13400120774,9.23553072598
0.25,1.0,1.0,5.0,0.2,650.0,1650.0,255969.0,1650.00162612,1.0,0.0,0.0,2.88116114816,4.11136164561,4.12648441505,8.87036955879
0.25,1.0,1.0,5.0,0.2,650.0,1650.0,256647.0,1650.00144327,1.0,0.0,0.0,2.89260187693,4.08793302326,4.10984256906,9.0772322435
0.25,1.0,1.0,5.0,0.2,650.0,1650.0,255478.0,1650.00373982,1.0,0.0,0.0,2.86840689517,4.08588504986,4.13522391737,9.17624775355
0.25,1.0,1.0,5.0,0.2,650.0,1650.0,255586.0,1650.01067592,1.0,0.0,0.0,2.88151050886,4.07932713071,4.13165327843,9.00736606384
0.25,1.0,1.0,5.0,0.2,650.0,1650.0,256683.0,1650.00810141,1.0,0.0,0.0,2.92286851437,4.18083264268,4.16367531508,9.27372960441
0.25,1.0,1.0,5.0,0.2,650.0,1650.0,254735.0,1650.01649832,1.0,0.0,0.0,2.91045594291,4.16004489692,4.18515777608,9.36899289791
0.25,1.0,1.0,5.0,0.2,650.0,1650.0,255257.0,1650.00056012,1.0,0.0,0.0,2.90123768902,4.17160994577,4.11004184174,9.11567583855
0.25,1.0,1.0,5.0,0.2,650.0,1650.0,254833.0,1650.00021122,1.0,0.0,0.0,2.92151745916,4.13605983227,4.140916533,9.2012246924
0.25,1.0,1.0,5.0,0.2,650.0,1650.0,255768.0,1650.01555498,1.0,0.0,0.0,2.92367518883,4.15012101136,4.16375993466,9.3129672279
0.25,1.0,1.0,5.0,0.2,650.0,1650.0,255103.0,1650.00008478,1.0,0.0,0.0,2.89852985517,4.16769377937,4.15362814577,9.2888294154
0.25,1.0,1.0,5.0,0.2,650.0,1650.0,256072.0,1650.01493987,1.0,0.0,0.0,2.89543459818,4.1065549293,4.14683352512,9.13722884388
0.25,1.0,1.0,5.0,0.2,650.0,1650.0,254562.0,1650.01284713,1.0,0.0,0.0,2.96017121254,4.24622940356,4.24899790059,9.86730793724
0.25,1.0,1.0,5.0,0.2,650.0,1650.0,255807.0,1650.02852411,1.0,0.0,0.0,2.89325576706,4.0922060252,4.18263668405,9.38500021011
0.25,1.0,1.0,5.0,0.2,650.0,1650.0,255255.0,1650.00151318,1.0,0.0,0.0,2.91270200693,4.11791546115,4.19380976601,9.4164143338
0.25,1.0,1.0,5.0,0.2,650.0,1650.0,256219.0,1650.00446568,1.0,0.0,0.0,2.91250659508,4.14727845957,4.17777268555,9.37973694775
0.25,1.0,1.0,5.0,0.2,650.0,1650.0,256019.0,1650.02007252,1.0,0.0,0.0,2.88286142992,4.10789534428,4.11287884608,9.37513136113
0.25,1.0,1.0,5.0,0.2,650.0,1650.0,256005.0,1650.00088973,1.0,0.0,0.0,2.84425466943,4.02427044348,4.02393055156,8.75511933049
0.25,1.0,1.0,5.0,0.2,650.0,1650.0,256221.0,1650.00276169,1.0,0.0,0.0,2.89084310437,4.11930769352,4.12871814598,9.1345142212
0.25,1.0,1.0,5.0,0.2,650.0,1650.0,256328.0,1650.00363185,1.0,0.0,0.0,2.87751138487,4.12518374269,4.10322735887,8.98849101149
0.25,1.0,1.0,5.0,0.2,650.0,1650.0,256005.0,1650.01590971,1.0,0.0,0.0,2.9775768239,4.21644487271,4.26143013966,9.58962495119
0.25,1.0,1.0,5.0,0.2,650.0,1650.0,256155.0,1650.0042044,1.0,0.0,0.0,2.86727169717,4.09403346586,4.12291396723,9.13281345296
0.25,1.0,1.0,5.0,0.2,650.0,1650.0,256905.0,1650.01295899,1.0,0.0,0.0,2.89189409706,4.12886072008,4.12596453665,9.37655548167
0.25,1.0,1.0,5.0,0.2,650.0,1650.0,256064.0,1650.00308364,1.0,0.0,0.0,2.9139930432,4.15445159551,4.16115411615,9.33897291829
0.25,1.0,1.0,5.0,0.2,650.0,1650.0,254800.0,1650.00190874,1.0,0.0,0.0,2.90879189076,4.14340249927,4.07803368083,8.93223271093
0.25,1.0,1.0,5.0,0.2,650.0,1650.0,255404.0,1650.0052223,1.0,0.0,0.0,2.90380284329,4.14064750068,4.18585543542,9.25915568326
