# Supplementary material for: Crossed and Locked Quotes in a Multi-Market Simulation
Source: PLoS One. 2016 Mar 9;11(3):e0151096. doi: 10.1371/journal.pone.0151096 (PMC4784946; doi:10.1371/journal.pone.0151096)
Supplement: S1 Dataset — Simulation output and summary files for main results. (ZIP) [file pone.0151096.s001.zip › main_results/main_results_126.out]

SLURM_ARRAY_TASK_ID:  126
0.3,0.0,1.0,5.0,0.2,650.0,1650.0,263734.0,1650.00208888,0.693760600893,0.122908940143,0.183330458964,1.1346826973,3.2718480277,3.23682107568,7.24548023656
0.3,0.0,1.0,5.0,0.2,650.0,1650.0,265382.0,1650.00324396,0.661140283383,0.131248709187,0.207611007429,0.944742009825,3.17521372574,3.21342677771,7.85171428242
0.3,0.0,1.0,5.0,0.2,650.0,1650.0,265283.0,1650.0010997,0.649421841122,0.131301655063,0.219276503816,0.93648759958,3.15017424716,3.20722476732,7.50164983148
0.3,0.0,1.0,5.0,0.2,650.0,1650.0,263584.0,1650.00111854,0.679592236509,0.128258047937,0.192149715553,1.07559626705,3.16520694531,3.24067889028,7.13179350044
0.3,0.0,1.0,5.0,0.2,650.0,1650.0,264269.0,1650.00443013,0.693065649434,0.124211286208,0.182723064358,1.13892575025,3.22062233767,3.17895879804,7.17567260773
0.3,0.0,1.0,5.0,0.2,650.0,1650.0,263993.0,1650.00171337,0.690479963508,0.124987452397,0.184532584096,1.13288199607,3.24745461254,3.29097382528,7.48647549561
0.3,0.0,1.0,5.0,0.2,650.0,1650.0,263478.0,1650.00371653,0.657551367972,0.13342362951,0.209025002517,0.952458879223,3.19925725663,3.20859882226,7.75585797988
0.3,0.0,1.0,5.0,0.2,650.0,1650.0,264028.0,1650.00202827,0.681035465884,0.122228791474,0.196735742642,1.02681106126,3.19164733366,3.20989782529,7.40524253285
0.3,0.0,1.0,5.0,0.2,650.0,1650.0,262373.0,1650.00815702,0.668475451809,0.124240455338,0.207284092852,1.03826132431,3.2662931491,3.2462893022,7.65446166585
0.3,0.0,1.0,5.0,0.2,650.0,1650.0,264008.0,1650.01021584,0.656050614964,0.130102338591,0.213847046445,0.967822284794,3.25792276645,3.16092961016,7.56768776923
0.3,0.0,1.0,5.0,0.2,650.0,1650.0,263848.0,1650.01244055,0.667417595327,0.127113702847,0.205468701826,1.03214960469,3.27853238542,3.24497991546,7.60889329006
0.3,0.0,1.0,5.0,0.2,650.0,1650.0,264623.0,1650.0086142,0.671362964859,0.126225315543,0.202411719598,1.05603619865,3.16785860146,3.21323235722,7.24220323201
0.3,0.0,1.0,5.0,0.2,650.0,1650.0,263868.0,1650.01435669,0.660167653756,0.133785526042,0.206046820202,1.00713744809,3.14091360387,3.22138539462,7.42316193732
0.3,0.0,1.0,5.0,0.2,650.0,1650.0,264020.0,1650.00125705,0.687014080839,0.122322485116,0.190663434045,1.10142531867,3.21459871917,3.23470960999,7.34730582231
0.3,0.0,1.0,5.0,0.2,650.0,1650.0,263219.0,1650.00125765,0.651910282109,0.131987690561,0.21610202733,0.888029741108,3.16589687172,3.17996895875,7.64090355239
0.3,0.0,1.0,5.0,0.2,650.0,1650.0,263435.0,1650.00789651,0.673740880911,0.133805034535,0.192454084554,1.04629676495,3.23105776115,3.1892952337,7.49879308036
0.3,0.0,1.0,5.0,0.2,650.0,1650.0,265269.0,1650.00717921,0.697421172835,0.127039630508,0.175539196656,1.1520687721,3.22005620331,3.22693228917,7.26080175502
0.3,0.0,1.0,5.0,0.2,650.0,1650.0,265026.0,1650.01100119,0.680560317934,0.120731404911,0.198708277155,1.05769215555,3.24325067635,3.19747656799,7.62223843188
0.3,0.0,1.0,5.0,0.2,650.0,1650.0,263582.0,1650.00161731,0.669459060461,0.123888003709,0.206652935831,1.01475116473,3.22249697654,3.28334589616,7.86086931777
0.3,0.0,1.0,5.0,0.2,650.0,1650.0,263498.0,1650.00202337,0.670185224861,0.128491192795,0.201323582343,1.06603018269,3.30917082198,3.26301501672,7.88523607499
0.3,0.0,1.0,5.0,0.2,650.0,1650.0,262142.0,1650.00259996,0.683547028554,0.126969203143,0.189483768303,1.12487391006,3.25134476908,3.25813010978,7.22882263096
0.3,0.0,1.0,5.0,0.2,650.0,1650.0,263548.0,1650.00064032,0.675372595874,0.128395657271,0.196231746855,1.08933400157,3.17606307848,3.24591508184,7.4237296419
0.3,0.0,1.0,5.0,0.2,650.0,1650.0,265348.0,1650.00470043,0.685714061138,0.121244871717,0.193041067145,1.09747804925,3.2777892852,3.18212899492,7.37742387538
0.3,0.0,1.0,5.0,0.2,650.0,1650.0,264994.0,1650.00524244,0.667607241337,0.12652933791,0.205863420753,0.988943232871,3.2263593615,3.26655534701,7.84557137029
0.3,0.0,1.0,5.0,0.2,650.0,1650.0,263833.0,1650.00111185,0.672652265093,0.12515443747,0.202193297437,1.10662175637,3.26673329681,3.3077988285,7.83215093697
0.3,0.0,1.0,5.0,0.2,650.0,1650.0,263008.0,1650.00640374,0.664558219669,0.138317346231,0.1971244341,1.02374417929,3.16754207171,3.201870531,7.34353100852
0.3,0.0,1.0,5.0,0.2,650.0,1650.0,262333.0,1650.00051809,0.658897583596,0.12443111779,0.216671298614,0.960151600724,3.21267367892,3.27576790402,7.99561169947
0.3,0.0,1.0,5.0,0.2,650.0,1650.0,265010.0,1650.00322389,0.668597105181,0.130385010673,0.201017884147,1.00078401378,3.20281380347,3.16509828009,7.35996409652
0.3,0.0,1.0,5.0,0.2,650.0,1650.0,265022.0,1650.02311299,0.682088566681,0.122085456457,0.195825976862,1.05175023997,3.17870639324,3.23883244293,7.31830516163
0.3,0.0,1.0,5.0,0.2,650.0,1650.0,262848.0,1650.00687086,0.682748083362,0.127858814514,0.189393102124,1.08417070626,3.18575413152,3.22296793968,7.45625658534
