# Supplementary material for: Crossed and Locked Quotes in a Multi-Market Simulation
Source: PLoS One. 2016 Mar 9;11(3):e0151096. doi: 10.1371/journal.pone.0151096 (PMC4784946; doi:10.1371/journal.pone.0151096)
Supplement: S1 Dataset — Simulation output and summary files for main results. (ZIP) [file pone.0151096.s001.zip › main_results/main_results_127.out]

SLURM_ARRAY_TASK_ID:  127
0.3,0.05,1.0,5.0,0.2,650.0,1650.0,262577.0,1650.00160958,0.710415966417,0.121492702229,0.168091331354,1.21295864026,3.30400935049,3.30322938946,7.48919272941
0.3,0.05,1.0,5.0,0.2,650.0,1650.0,262585.0,1650.00951066,0.725390619304,0.10912737153,0.165482009166,1.29076066056,3.28873402857,3.28568042508,7.38364488418
0.3,0.05,1.0,5.0,0.2,650.0,1650.0,261322.0,1650.00146894,0.714759121554,0.117646438653,0.167594439793,1.28148357921,3.32000737164,3.37151332467,7.57618383089
0.3,0.05,1.0,5.0,0.2,650.0,1650.0,263000.0,1650.00012712,0.710971013879,0.123056316551,0.165972669571,1.28178377782,3.31844218972,3.35791359084,7.58399726146
0.3,0.05,1.0,5.0,0.2,650.0,1650.0,262299.0,1650.01574125,0.72932595701,0.109553862227,0.161120180762,1.32226673067,3.24582070242,3.36650048669,7.30758872005
0.3,0.05,1.0,5.0,0.2,650.0,1650.0,262952.0,1650.00027845,0.716546407943,0.115191945371,0.168261646686,1.27626542141,3.37366952733,3.28680656246,7.58793218175
0.3,0.05,1.0,5.0,0.2,650.0,1650.0,263275.0,1650.00261301,0.695766864723,0.123564815132,0.180668320146,1.16398126504,3.19659285353,3.25938988732,7.25491641229
0.3,0.05,1.0,5.0,0.2,650.0,1650.0,263722.0,1650.01055062,0.72079426706,0.122452550071,0.156753182869,1.27923618185,3.27752078604,3.2340882586,7.15034064083
0.3,0.05,1.0,5.0,0.2,650.0,1650.0,263218.0,1650.00112702,0.69429693368,0.11907858091,0.18662448541,1.18812019367,3.30118115431,3.27971818304,7.68367451048
0.3,0.05,1.0,5.0,0.2,650.0,1650.0,262114.0,1650.00004837,0.693608768762,0.122270718681,0.184120512557,1.15716407637,3.3003190322,3.25547740091,7.55322937818
0.3,0.05,1.0,5.0,0.2,650.0,1650.0,263591.0,1650.00215657,0.721527032302,0.124011108119,0.154461859579,1.2839272353,3.24622111642,3.27875411083,7.32109646842
0.3,0.05,1.0,5.0,0.2,650.0,1650.0,262814.0,1650.00167164,0.70202137895,0.123182917497,0.174795703553,1.23908704487,3.35478701185,3.36509993217,7.74773778242
0.3,0.05,1.0,5.0,0.2,650.0,1650.0,262939.0,1650.00475658,0.723453069327,0.108449535372,0.168097395301,1.30760038948,3.32592305766,3.38231847369,7.68411846033
0.3,0.05,1.0,5.0,0.2,650.0,1650.0,262963.0,1650.00220042,0.719735808662,0.118476133293,0.161788058045,1.30387074948,3.30150552164,3.29070220879,7.26121255836
0.3,0.05,1.0,5.0,0.2,650.0,1650.0,263531.0,1650.00688938,0.707937350125,0.118770599656,0.17329205022,1.25746931954,3.32024634676,3.33469084565,7.59401611618
0.3,0.05,1.0,5.0,0.2,650.0,1650.0,263876.0,1650.0039969,0.715545211628,0.113476682195,0.170978106177,1.26362320961,3.24134441207,3.2737082051,7.0894238071
0.3,0.05,1.0,5.0,0.2,650.0,1650.0,263012.0,1650.00923222,0.709227215286,0.117465134307,0.173307650407,1.24882581569,3.28048647977,3.36548277131,7.54413890596
0.3,0.05,1.0,5.0,0.2,650.0,1650.0,262890.0,1650.006879,0.707484986843,0.12191981635,0.170595196807,1.21450268511,3.28353499952,3.25258428581,7.56456936887
0.3,0.05,1.0,5.0,0.2,650.0,1650.0,263960.0,1650.00118595,0.722189087697,0.111437700948,0.166373211355,1.30093182581,3.33415617762,3.31645845402,7.49592786939
0.3,0.05,1.0,5.0,0.2,650.0,1650.0,262464.0,1650.00252977,0.726197178599,0.11478647859,0.159016342811,1.33232196774,3.33611511739,3.32171938915,7.36745312941
0.3,0.05,1.0,5.0,0.2,650.0,1650.0,264073.0,1650.00441286,0.713352889032,0.123054601562,0.163592509406,1.28804495384,3.32072887434,3.21850525597,7.31794096684
0.3,0.05,1.0,5.0,0.2,650.0,1650.0,263222.0,1650.0080757,0.724964411018,0.121583085717,0.153452503266,1.32635012728,3.28442728271,3.28050922577,7.21302857256
0.3,0.05,1.0,5.0,0.2,650.0,1650.0,262805.0,1650.00609627,0.721013424864,0.119977926342,0.159008648794,1.30514564609,3.27065325657,3.287245409,7.21986732463
0.3,0.05,1.0,5.0,0.2,650.0,1650.0,262839.0,1650.01815018,0.712889547045,0.116501664512,0.170608788443,1.26323035399,3.31025062717,3.2340616563,7.27850455718
0.3,0.05,1.0,5.0,0.2,650.0,1650.0,263319.0,1650.00106374,0.708090215746,0.117256011113,0.174653773141,1.22194539044,3.23335497025,3.31968512065,7.09739112701
0.3,0.05,1.0,5.0,0.2,650.0,1650.0,263749.0,1650.01213476,0.722152090277,0.115532521821,0.162315387901,1.33273937494,3.28345874678,3.36957626951,7.41469185341
0.3,0.05,1.0,5.0,0.2,650.0,1650.0,263045.0,1650.00148169,0.720531867349,0.114430755586,0.165037377065,1.2830325292,3.30616701093,3.36011856435,7.58515771462
0.3,0.05,1.0,5.0,0.2,650.0,1650.0,263398.0,1650.0010309,0.715985039751,0.114839897236,0.169175063012,1.26261660648,3.25540690982,3.31373600909,7.65073475324
0.3,0.05,1.0,5.0,0.2,650.0,1650.0,264715.0,1650.00014566,0.721208208994,0.117029950659,0.161761840347,1.26090856894,3.28673932676,3.21592365367,7.34125358795
0.3,0.05,1.0,5.0,0.2,650.0,1650.0,263151.0,1650.00626307,0.729446431114,0.118447685042,0.152105883844,1.347166933,3.25727600943,3.3196363064,7.07385153597
