# Supplementary material for: Crossed and Locked Quotes in a Multi-Market Simulation
Source: PLoS One. 2016 Mar 9;11(3):e0151096. doi: 10.1371/journal.pone.0151096 (PMC4784946; doi:10.1371/journal.pone.0151096)
Supplement: S1 Dataset — Simulation output and summary files for main results. (ZIP) [file pone.0151096.s001.zip › main_results/main_results_128.out]

SLURM_ARRAY_TASK_ID:  128
0.3,0.1,1.0,5.0,0.2,650.0,1650.0,262938.0,1650.00339285,0.747378396692,0.106337213073,0.146284390235,1.44127351688,3.39296838991,3.35144706803,7.52020456746
0.3,0.1,1.0,5.0,0.2,650.0,1650.0,261628.0,1650.01023615,0.740708868695,0.109332661919,0.149958469386,1.42438421306,3.42592885397,3.41455028827,7.95150306107
0.3,0.1,1.0,5.0,0.2,650.0,1650.0,262756.0,1650.00096315,0.746507346456,0.105691810268,0.147800843276,1.423633142,3.33843563083,3.38989716117,7.49591683822
0.3,0.1,1.0,5.0,0.2,650.0,1650.0,261465.0,1650.0017177,0.72651704092,0.117475764965,0.156007194114,1.34216129282,3.36809073609,3.32162658203,7.53439593363
0.3,0.1,1.0,5.0,0.2,650.0,1650.0,263678.0,1650.00166572,0.746308874178,0.112546264718,0.141144861104,1.43567325128,3.33266088945,3.36041278482,7.3071160587
0.3,0.1,1.0,5.0,0.2,650.0,1650.0,261843.0,1650.00822158,0.745420890846,0.109079309627,0.145499799527,1.39983507402,3.2882095754,3.31486363799,7.22817191571
0.3,0.1,1.0,5.0,0.2,650.0,1650.0,262496.0,1650.00302023,0.756121157207,0.107913799412,0.135965043381,1.45625381326,3.31437851268,3.30156772563,7.11476700452
0.3,0.1,1.0,5.0,0.2,650.0,1650.0,262685.0,1650.00723252,0.742909809652,0.109832567044,0.147257623303,1.39876324532,3.35397602972,3.37641997453,7.52196845118
0.3,0.1,1.0,5.0,0.2,650.0,1650.0,261957.0,1650.00231708,0.751633910283,0.109767887674,0.138598202043,1.47758376832,3.42005130662,3.37457583769,7.43541738841
0.3,0.1,1.0,5.0,0.2,650.0,1650.0,262904.0,1650.00114588,0.753442496281,0.105300228365,0.141257275354,1.47762495077,3.40247301197,3.40199764209,7.4037989278
0.3,0.1,1.0,5.0,0.2,650.0,1650.0,263633.0,1650.00227476,0.742541412521,0.1105812553,0.146877332179,1.41606106955,3.2930906505,3.32478880113,7.14874108963
0.3,0.1,1.0,5.0,0.2,650.0,1650.0,262442.0,1650.00415961,0.76107642699,0.105063523717,0.133860049294,1.5233809829,3.34785846773,3.43614285889,7.26530916809
0.3,0.1,1.0,5.0,0.2,650.0,1650.0,262094.0,1650.00257466,0.743020819426,0.114636484571,0.142342696002,1.39054934685,3.31542916396,3.3318351575,7.36085835772
0.3,0.1,1.0,5.0,0.2,650.0,1650.0,261886.0,1650.0004379,0.751870887591,0.10935340993,0.138775702478,1.46467287195,3.41639994052,3.35308932763,7.45449528581
0.3,0.1,1.0,5.0,0.2,650.0,1650.0,263554.0,1650.0035207,0.753587286373,0.106066404044,0.140346309583,1.49009364401,3.38818660462,3.35887333299,7.43303045875
0.3,0.1,1.0,5.0,0.2,650.0,1650.0,264231.0,1650.00835682,0.747504237016,0.108735489594,0.14376027339,1.41913833371,3.33857397747,3.40586532157,7.53467504375
0.3,0.1,1.0,5.0,0.2,650.0,1650.0,264464.0,1650.0025258,0.753186975732,0.106493309839,0.140319714429,1.46236905142,3.34050732057,3.36855913431,7.36851923727
0.3,0.1,1.0,5.0,0.2,650.0,1650.0,261266.0,1650.0075733,0.745732861515,0.1127843846,0.141482753885,1.4411590294,3.35656353545,3.39289927132,7.42657688709
0.3,0.1,1.0,5.0,0.2,650.0,1650.0,262846.0,1650.00058568,0.742620461597,0.112006683683,0.14537285472,1.4650945369,3.39255288973,3.35983441714,7.42253196987
0.3,0.1,1.0,5.0,0.2,650.0,1650.0,261972.0,1650.01002206,0.748112324366,0.113893929814,0.13799374582,1.45997161642,3.36820513707,3.26926768276,7.08106285521
0.3,0.1,1.0,5.0,0.2,650.0,1650.0,262476.0,1650.00319727,0.738752409826,0.10806206137,0.153185528804,1.4066489104,3.37646219775,3.41495809534,7.88877235826
0.3,0.1,1.0,5.0,0.2,650.0,1650.0,262914.0,1650.00822146,0.749184877812,0.107073855083,0.143741267105,1.4604161996,3.39167139361,3.37018308346,7.41850484269
0.3,0.1,1.0,5.0,0.2,650.0,1650.0,263703.0,1650.00887572,0.753695162275,0.108743519099,0.137561318627,1.44542013987,3.33326159295,3.31646419458,7.37880572349
0.3,0.1,1.0,5.0,0.2,650.0,1650.0,261660.0,1650.00136752,0.749624164123,0.114327695181,0.136048140696,1.47808858043,3.34914564317,3.37742716274,7.36025271131
0.3,0.1,1.0,5.0,0.2,650.0,1650.0,263270.0,1650.00590998,0.750357653373,0.104040942499,0.145601404128,1.42542256881,3.3707281751,3.27806770779,7.25149799942
0.3,0.1,1.0,5.0,0.2,650.0,1650.0,261879.0,1650.02026903,0.744863187102,0.114606378331,0.140530434567,1.41590499594,3.31307311228,3.30566536867,7.23329562406
0.3,0.1,1.0,5.0,0.2,650.0,1650.0,262912.0,1650.01477739,0.737844159921,0.110410373585,0.151745466494,1.38749440224,3.34320068328,3.28227175293,7.3807126442
0.3,0.1,1.0,5.0,0.2,650.0,1650.0,262626.0,1650.00128321,0.758144747501,0.107538407785,0.134316844714,1.47830958413,3.32929065165,3.33349898488,7.08762822296
0.3,0.1,1.0,5.0,0.2,650.0,1650.0,262166.0,1650.00743981,0.728819253517,0.114800029292,0.156380717191,1.36168795845,3.32464577454,3.30577969268,7.33847247454
0.3,0.1,1.0,5.0,0.2,650.0,1650.0,262015.0,1650.00364789,0.743577911822,0.107492345376,0.148929742802,1.43135475742,3.43299207627,3.3427085931,7.5143250086
