# Supplementary material for: Crossed and Locked Quotes in a Multi-Market Simulation
Source: PLoS One. 2016 Mar 9;11(3):e0151096. doi: 10.1371/journal.pone.0151096 (PMC4784946; doi:10.1371/journal.pone.0151096)
Supplement: S1 Dataset — Simulation output and summary files for main results. (ZIP) [file pone.0151096.s001.zip › main_results/main_results_129.out]

SLURM_ARRAY_TASK_ID:  129
0.3,0.15,1.0,5.0,0.2,650.0,1650.0,262227.0,1650.00055095,0.76522581481,0.106558489945,0.128215695245,1.57243989677,3.40187796489,3.45944434613,7.45910634019
0.3,0.15,1.0,5.0,0.2,650.0,1650.0,262428.0,1650.01273457,0.768135006558,0.104400920853,0.12746407259,1.55728932491,3.41896662097,3.40378662553,7.37029936098
0.3,0.15,1.0,5.0,0.2,650.0,1650.0,263529.0,1650.00629035,0.773316941752,0.104570693138,0.12211236511,1.57005966712,3.43600846839,3.31058191245,7.22152752025
0.3,0.15,1.0,5.0,0.2,650.0,1650.0,261435.0,1650.00925585,0.781295438032,0.101128147594,0.117576414373,1.58586196415,3.36839224591,3.33726319938,7.01350817376
0.3,0.15,1.0,5.0,0.2,650.0,1650.0,261830.0,1650.001217,0.78415988856,0.0967663246275,0.119073786813,1.63579658837,3.42532686414,3.41522021045,7.47888663735
0.3,0.15,1.0,5.0,0.2,650.0,1650.0,261980.0,1650.01405355,0.768622056513,0.094922036869,0.136455906618,1.54223302945,3.41279473338,3.38640640842,7.30952125964
0.3,0.15,1.0,5.0,0.2,650.0,1650.0,262285.0,1650.00546727,0.771542911028,0.102404632861,0.126052456112,1.60629287882,3.48604221678,3.44300938678,7.54868126972
0.3,0.15,1.0,5.0,0.2,650.0,1650.0,262116.0,1650.00083342,0.762791190402,0.100488351911,0.136720457687,1.52808338808,3.46932474801,3.36574349935,7.59995976483
0.3,0.15,1.0,5.0,0.2,650.0,1650.0,261889.0,1650.00972996,0.779030741032,0.101742850272,0.119226408696,1.5935712886,3.41375540421,3.43589746181,7.21142890392
0.3,0.15,1.0,5.0,0.2,650.0,1650.0,262488.0,1650.0230056,0.779101812812,0.0984426866955,0.122455500492,1.60291479939,3.42975167691,3.44620882074,7.62931228364
0.3,0.15,1.0,5.0,0.2,650.0,1650.0,261998.0,1650.00521697,0.771486622554,0.106275331549,0.122238045897,1.62886221474,3.45909965381,3.45237972871,7.54394310909
0.3,0.15,1.0,5.0,0.2,650.0,1650.0,261773.0,1650.00256454,0.783505217404,0.09835789015,0.118136892446,1.63023121981,3.40086885701,3.4570954756,7.36212487829
0.3,0.15,1.0,5.0,0.2,650.0,1650.0,262836.0,1650.00360402,0.773061710038,0.0993038869006,0.127634403062,1.54929633558,3.42391552182,3.38660680841,7.51845168217
0.3,0.15,1.0,5.0,0.2,650.0,1650.0,260954.0,1650.00259028,0.770255648323,0.101821486,0.127922865677,1.5661049757,3.40844200644,3.42640862925,7.55629497343
0.3,0.15,1.0,5.0,0.2,650.0,1650.0,261437.0,1650.00371105,0.766779506479,0.101718529197,0.131501964324,1.53351914079,3.43971558628,3.39395612129,7.48505444368
0.3,0.15,1.0,5.0,0.2,650.0,1650.0,262553.0,1650.00147431,0.777458288055,0.0921883184693,0.130353393475,1.57079011737,3.38939775286,3.43318568056,7.57114050401
0.3,0.15,1.0,5.0,0.2,650.0,1650.0,263050.0,1650.00053864,0.762425781281,0.102064110052,0.135510108667,1.50163238319,3.35965391902,3.36366332396,7.35733798025
0.3,0.15,1.0,5.0,0.2,650.0,1650.0,261449.0,1650.0024439,0.770677830915,0.0995304900248,0.12979167906,1.57293518134,3.43325298835,3.45681930287,7.50569930759
0.3,0.15,1.0,5.0,0.2,650.0,1650.0,262693.0,1650.010219,0.7608727782,0.101258169604,0.137869052197,1.52265107118,3.39222111591,3.41378314087,7.44177611692
0.3,0.15,1.0,5.0,0.2,650.0,1650.0,261363.0,1650.01185456,0.761012020387,0.107906441561,0.131081538052,1.55015587251,3.4737414891,3.43144879652,7.72490367305
0.3,0.15,1.0,5.0,0.2,650.0,1650.0,262274.0,1650.0095996,0.786023585468,0.10436029954,0.109616114992,1.65096539488,3.43769755071,3.45785103185,7.46510291037
0.3,0.15,1.0,5.0,0.2,650.0,1650.0,262370.0,1650.00127025,0.776700660405,0.101277618745,0.12202172085,1.59195964639,3.4219475999,3.38842026621,7.28744168629
0.3,0.15,1.0,5.0,0.2,650.0,1650.0,261063.0,1650.00464046,0.78019712754,0.0985107093196,0.121292163141,1.64364279837,3.44167962356,3.43430439004,7.12711150347
0.3,0.15,1.0,5.0,0.2,650.0,1650.0,263346.0,1650.0005677,0.778839317298,0.105045167056,0.116115515646,1.61982630404,3.44542084001,3.42119106824,7.44704607132
0.3,0.15,1.0,5.0,0.2,650.0,1650.0,260605.0,1650.00685037,0.785854883782,0.0959136149686,0.118231501249,1.63708200739,3.47732263823,3.49268007237,7.47741359263
0.3,0.15,1.0,5.0,0.2,650.0,1650.0,262532.0,1650.00484248,0.785205126363,0.0963633275931,0.118431546044,1.62455133454,3.39273881342,3.4592468189,7.31221835952
0.3,0.15,1.0,5.0,0.2,650.0,1650.0,262118.0,1650.00142961,0.771201986566,0.107975240044,0.12082277339,1.58226454124,3.38625163323,3.36398533056,7.20202054898
0.3,0.15,1.0,5.0,0.2,650.0,1650.0,262038.0,1650.01751484,0.765086067296,0.100228870557,0.134685062147,1.53448419532,3.41852108063,3.47172352619,7.68386089566
0.3,0.15,1.0,5.0,0.2,650.0,1650.0,262858.0,1650.0014938,0.791195271564,0.0970280710067,0.11177665743,1.64965814477,3.39278753605,3.38974809295,7.18959066152
0.3,0.15,1.0,5.0,0.2,650.0,1650.0,263616.0,1650.00001716,0.77999508984,0.104085676404,0.115919233756,1.57750066006,3.37429718196,3.33296960947,7.0819942308
