# Supplementary material for: Crossed and Locked Quotes in a Multi-Market Simulation
Source: PLoS One. 2016 Mar 9;11(3):e0151096. doi: 10.1371/journal.pone.0151096 (PMC4784946; doi:10.1371/journal.pone.0151096)
Supplement: S1 Dataset — Simulation output and summary files for main results. (ZIP) [file pone.0151096.s001.zip › main_results/main_results_13.out]

SLURM_ARRAY_TASK_ID:  13
0.0,0.65,1.0,5.0,0.2,650.0,1650.0,257244.0,1650.00125152,0.918250484141,0.042811435365,0.0389380804941,2.24402316103,3.78628285683,3.77549479014,9.42233071759
0.0,0.65,1.0,5.0,0.2,650.0,1650.0,257447.0,1650.00504902,0.919189787352,0.040161482509,0.0406487301387,2.2236504757,3.72903256656,3.76978360244,9.5159293993
0.0,0.65,1.0,5.0,0.2,650.0,1650.0,257928.0,1650.00374316,0.922825601153,0.0386519935835,0.0385224052636,2.25579474796,3.81559773554,3.81527071744,9.32591944447
0.0,0.65,1.0,5.0,0.2,650.0,1650.0,257472.0,1650.00195166,0.919404385535,0.0430457178956,0.0375498965698,2.19763213732,3.70214189413,3.6544392834,9.11571477746
0.0,0.65,1.0,5.0,0.2,650.0,1650.0,256356.0,1650.00248256,0.9168977699,0.0416041482984,0.0414980818016,2.24942526349,3.77615360966,3.8423575164,9.63230193114
0.0,0.65,1.0,5.0,0.2,650.0,1650.0,258033.0,1650.01662518,0.915827237811,0.0434255982396,0.0407471639492,2.23560122925,3.777333714,3.79096430619,9.58619514674
0.0,0.65,1.0,5.0,0.2,650.0,1650.0,257886.0,1650.00045058,0.919504046231,0.0382529249238,0.0422430288449,2.2509910953,3.80837088575,3.7849172761,9.48609073169
0.0,0.65,1.0,5.0,0.2,650.0,1650.0,256465.0,1650.00793495,0.919916395461,0.0403467168508,0.0397368876886,2.28431109329,3.78615257687,3.81628299802,9.49236590106
0.0,0.65,1.0,5.0,0.2,650.0,1650.0,259007.0,1650.00729848,0.913293942696,0.047800592277,0.0389054650274,2.21468146844,3.69624447853,3.7340275614,9.10965804907
0.0,0.65,1.0,5.0,0.2,650.0,1650.0,257256.0,1650.00280378,0.915300934021,0.0416297364171,0.043069329562,2.24089100608,3.88171835073,3.75725861659,9.74040598665
0.0,0.65,1.0,5.0,0.2,650.0,1650.0,257737.0,1650.00026612,0.919286224153,0.0427667788708,0.0379469969759,2.24824961617,3.75565985296,3.74953230101,9.33194057929
0.0,0.65,1.0,5.0,0.2,650.0,1650.0,255653.0,1650.00043446,0.914926624193,0.0435293409313,0.0415440348752,2.2829929646,3.85082270491,3.89174645537,10.022920932
0.0,0.65,1.0,5.0,0.2,650.0,1650.0,257252.0,1650.00058129,0.916096706175,0.0405116767632,0.0433916170615,2.21453645717,3.68214456803,3.79187215692,9.34795505743
0.0,0.65,1.0,5.0,0.2,650.0,1650.0,257335.0,1650.00934819,0.918857546606,0.0378581191018,0.0432843342921,2.24741049368,3.7939009094,3.82458046509,9.72441138006
0.0,0.65,1.0,5.0,0.2,650.0,1650.0,257650.0,1650.00339475,0.91287446364,0.0438654797929,0.0432600565669,2.24295825494,3.7735224608,3.80397302394,9.68507742969
0.0,0.65,1.0,5.0,0.2,650.0,1650.0,256953.0,1650.00112416,0.914787604447,0.0429775297817,0.0422348657712,2.24691635582,3.78180554965,3.78743079974,9.48985953107
0.0,0.65,1.0,5.0,0.2,650.0,1650.0,257435.0,1650.00032411,0.921204578103,0.0400713817498,0.0387240401469,2.22230284334,3.75159263588,3.68110435097,9.09620873653
0.0,0.65,1.0,5.0,0.2,650.0,1650.0,257773.0,1650.00621832,0.912637946736,0.0469365506558,0.0404255026084,2.17404127247,3.66658412033,3.63357792198,9.06952597806
0.0,0.65,1.0,5.0,0.2,650.0,1650.0,257499.0,1650.00312134,0.918955631829,0.0417593724511,0.0392849957195,2.23098864409,3.72990920008,3.8174086127,9.40324341303
0.0,0.65,1.0,5.0,0.2,650.0,1650.0,256080.0,1650.01080462,0.916032481792,0.0409318460722,0.0430356721356,2.22439916577,3.73500223092,3.80495937684,9.43112904871
0.0,0.65,1.0,5.0,0.2,650.0,1650.0,257546.0,1650.00020625,0.920750504459,0.0432305043418,0.0360189911989,2.26314788928,3.81189184162,3.77509988499,9.51362730451
0.0,0.65,1.0,5.0,0.2,650.0,1650.0,257114.0,1650.00074306,0.922475946304,0.0401645049394,0.0373595487567,2.26505421445,3.76988962429,3.82464839455,9.62852272358
0.0,0.65,1.0,5.0,0.2,650.0,1650.0,257622.0,1650.00761284,0.917621768395,0.0442306261358,0.0381476054697,2.26223809345,3.77912817375,3.74651983823,9.33581274538
0.0,0.65,1.0,5.0,0.2,650.0,1650.0,258397.0,1650.00359083,0.913300711075,0.0428258951742,0.0438733937504,2.23754874129,3.7756596684,3.77868300396,9.4477151901
0.0,0.65,1.0,5.0,0.2,650.0,1650.0,257356.0,1650.0004365,0.916004250816,0.0445145807072,0.039481168477,2.27673912743,3.74693377195,3.8987698371,9.69174611635
0.0,0.65,1.0,5.0,0.2,650.0,1650.0,257532.0,1650.0035318,0.919313085713,0.0412516999918,0.0394352142949,2.20643381869,3.70559889786,3.72441375116,9.00466528351
0.0,0.65,1.0,5.0,0.2,650.0,1650.0,257212.0,1650.00134327,0.917977554017,0.0401181520434,0.0419042939399,2.23554974879,3.80732060433,3.78554889456,9.76207855572
0.0,0.65,1.0,5.0,0.2,650.0,1650.0,257313.0,1650.00091725,0.917117961381,0.0464527764136,0.0364292622055,2.24972482105,3.78258573756,3.81288093509,9.59323460189
0.0,0.65,1.0,5.0,0.2,650.0,1650.0,257649.0,1650.01861111,0.915230630152,0.0435109019155,0.0412584679329,2.27045714735,3.87877532765,3.83956406161,9.89285352594
0.0,0.65,1.0,5.0,0.2,650.0,1650.0,256034.0,1650.01011437,0.915789420854,0.0461385364698,0.0380720426767,2.23320573595,3.77163322831,3.77767361562,9.9051094257
