# Supplementary material for: Crossed and Locked Quotes in a Multi-Market Simulation
Source: PLoS One. 2016 Mar 9;11(3):e0151096. doi: 10.1371/journal.pone.0151096 (PMC4784946; doi:10.1371/journal.pone.0151096)
Supplement: S1 Dataset — Simulation output and summary files for main results. (ZIP) [file pone.0151096.s001.zip › main_results/main_results_130.out]

SLURM_ARRAY_TASK_ID:  130
0.3,0.2,1.0,5.0,0.2,650.0,1650.0,260694.0,1650.00038851,0.803240867665,0.0872161487276,0.109542983608,1.68630157506,3.45459641559,3.48399227453,7.57945625554
0.3,0.2,1.0,5.0,0.2,650.0,1650.0,261112.0,1650.009261,0.797781532311,0.0926722022078,0.109546265481,1.70571499417,3.42696401489,3.51449089394,7.41292340467
0.3,0.2,1.0,5.0,0.2,650.0,1650.0,261888.0,1650.00723488,0.79102014796,0.0940379551813,0.114941896859,1.71646967244,3.47170740204,3.50239113624,7.50224268804
0.3,0.2,1.0,5.0,0.2,650.0,1650.0,260644.0,1650.02696748,0.816851306143,0.0825655068039,0.100583187053,1.79585029104,3.43530086033,3.51702583058,7.20402046363
0.3,0.2,1.0,5.0,0.2,650.0,1650.0,262482.0,1650.00463777,0.794422468304,0.094661786234,0.110915745462,1.69850802299,3.46562667054,3.47177040809,7.60395613563
0.3,0.2,1.0,5.0,0.2,650.0,1650.0,261107.0,1650.00345888,0.799828747053,0.0935911318066,0.10658012114,1.72778246582,3.45609544071,3.5039876241,7.50968317615
0.3,0.2,1.0,5.0,0.2,650.0,1650.0,262785.0,1650.0001347,0.798047976044,0.095177265162,0.106774758794,1.72536026265,3.54231161489,3.4697007976,7.75783975803
0.3,0.2,1.0,5.0,0.2,650.0,1650.0,260731.0,1650.00036928,0.79546117462,0.0957693588689,0.108769466511,1.73168167663,3.47627965147,3.51838237609,7.65520508247
0.3,0.2,1.0,5.0,0.2,650.0,1650.0,260985.0,1650.01364606,0.791704195704,0.0923430556149,0.115952748681,1.70268368699,3.54464819894,3.52061507301,7.71511766417
0.3,0.2,1.0,5.0,0.2,650.0,1650.0,262449.0,1650.03131848,0.796273009978,0.0973001418801,0.106426848141,1.69871473823,3.50282205009,3.42984106638,7.39615471672
0.3,0.2,1.0,5.0,0.2,650.0,1650.0,261798.0,1650.00385883,0.792159168855,0.0983592096781,0.109481621467,1.7073708594,3.48973564391,3.44992238098,7.56134576732
0.3,0.2,1.0,5.0,0.2,650.0,1650.0,262240.0,1650.01500854,0.792354325499,0.096596380187,0.111049294314,1.6457530801,3.40393216376,3.40646952613,7.4106119887
0.3,0.2,1.0,5.0,0.2,650.0,1650.0,262223.0,1650.0136137,0.797803012822,0.0909675720517,0.111229415126,1.68814257011,3.41606205272,3.45049561401,7.3717380457
0.3,0.2,1.0,5.0,0.2,650.0,1650.0,261541.0,1650.00612069,0.801945678859,0.0920272470554,0.106027074086,1.71855424795,3.46410051733,3.44370128796,7.33562227206
0.3,0.2,1.0,5.0,0.2,650.0,1650.0,261951.0,1650.00650061,0.805064244599,0.0880045527255,0.106931202676,1.68979284118,3.40173485611,3.39933757661,7.15395515406
0.3,0.2,1.0,5.0,0.2,650.0,1650.0,261751.0,1650.00589843,0.7961104015,0.0889903678039,0.114899230696,1.68831804944,3.50100333057,3.45818211313,7.65838160372
0.3,0.2,1.0,5.0,0.2,650.0,1650.0,261569.0,1650.00204021,0.794818203624,0.0893350472053,0.11584674917,1.69420523475,3.49822941584,3.49033636625,7.57431518245
0.3,0.2,1.0,5.0,0.2,650.0,1650.0,261456.0,1650.00008644,0.799707666179,0.08953603962,0.110756294201,1.75913305076,3.57277224893,3.55479700486,8.01412709182
0.3,0.2,1.0,5.0,0.2,650.0,1650.0,261544.0,1650.00936847,0.792852124603,0.0982307115548,0.108917163843,1.66745693722,3.46961446708,3.41786909358,7.52678543408
0.3,0.2,1.0,5.0,0.2,650.0,1650.0,262994.0,1650.00391011,0.798141443475,0.0994671519307,0.102391404594,1.69774321408,3.46412875661,3.41488352668,7.24256381397
0.3,0.2,1.0,5.0,0.2,650.0,1650.0,261876.0,1650.0011422,0.793405887295,0.0912677958353,0.115326316869,1.66224844546,3.46384689175,3.4635160672,7.54741423558
0.3,0.2,1.0,5.0,0.2,650.0,1650.0,260755.0,1650.00201773,0.802733770392,0.0899860653702,0.107280164238,1.74685365761,3.5313920655,3.47153833626,7.3596819779
0.3,0.2,1.0,5.0,0.2,650.0,1650.0,261125.0,1650.00183244,0.796385217512,0.0970812202974,0.106533562191,1.69403281186,3.42184953272,3.47920792871,7.36030678197
0.3,0.2,1.0,5.0,0.2,650.0,1650.0,260982.0,1650.0063548,0.805568498493,0.0909880420951,0.103443459412,1.74235683556,3.50127877557,3.45088068895,7.44032629961
0.3,0.2,1.0,5.0,0.2,650.0,1650.0,261731.0,1650.01449091,0.796914103374,0.100000795701,0.103085100924,1.72133781005,3.4201071336,3.43355452924,7.19410597046
0.3,0.2,1.0,5.0,0.2,650.0,1650.0,262678.0,1650.00336598,0.784413729085,0.0939060940382,0.121680176877,1.69211549799,3.54235935439,3.45486735991,7.72140979536
0.3,0.2,1.0,5.0,0.2,650.0,1650.0,262558.0,1650.01679449,0.790582292509,0.0954960502298,0.113921657261,1.64883280236,3.44047404726,3.42256165414,7.39585689266
0.3,0.2,1.0,5.0,0.2,650.0,1650.0,261713.0,1650.00638793,0.807750049118,0.0909466193048,0.101303331577,1.77162806668,3.48226254149,3.52460065134,7.49602395355
0.3,0.2,1.0,5.0,0.2,650.0,1650.0,260936.0,1650.02624787,0.801081317281,0.0988058038802,0.100112878838,1.73737042387,3.45349726438,3.46022252919,7.33559802981
0.3,0.2,1.0,5.0,0.2,650.0,1650.0,263610.0,1650.00509515,0.800042861848,0.0919464838026,0.108010654349,1.66094672549,3.33243177349,3.44488685203,7.09915542113
