# Supplementary material for: Crossed and Locked Quotes in a Multi-Market Simulation
Source: PLoS One. 2016 Mar 9;11(3):e0151096. doi: 10.1371/journal.pone.0151096 (PMC4784946; doi:10.1371/journal.pone.0151096)
Supplement: S1 Dataset — Simulation output and summary files for main results. (ZIP) [file pone.0151096.s001.zip › main_results/main_results_131.out]

SLURM_ARRAY_TASK_ID:  131
0.3,0.25,1.0,5.0,0.2,650.0,1650.0,261654.0,1650.00699633,0.828476077805,0.0840164435883,0.0875074786064,1.83971068577,3.50641677423,3.48169769028,7.39316940847
0.3,0.25,1.0,5.0,0.2,650.0,1650.0,261022.0,1650.00307746,0.821862354457,0.0838492741407,0.0942883714024,1.85384595623,3.58441569854,3.5874524003,7.83679802424
0.3,0.25,1.0,5.0,0.2,650.0,1650.0,261502.0,1650.00407921,0.821640590459,0.0797666687911,0.0985927407498,1.84099199088,3.6087158928,3.51288986384,7.6330351094
0.3,0.25,1.0,5.0,0.2,650.0,1650.0,260529.0,1650.00064223,0.824520232676,0.0812506331909,0.0942291341332,1.86096837051,3.54124505481,3.57185430589,7.57176399557
0.3,0.25,1.0,5.0,0.2,650.0,1650.0,261573.0,1650.00906017,0.827117497394,0.0844705732664,0.08841192934,1.83253596787,3.48551891068,3.49435945078,7.20029123813
0.3,0.25,1.0,5.0,0.2,650.0,1650.0,260893.0,1650.01099248,0.828409810809,0.0800463469605,0.0915438422305,1.84653538419,3.53160493155,3.48909780911,7.44662537644
0.3,0.25,1.0,5.0,0.2,650.0,1650.0,260046.0,1650.00241553,0.817102990677,0.0859279773168,0.0969690320064,1.83233004051,3.52166697292,3.58956137369,7.61106622586
0.3,0.25,1.0,5.0,0.2,650.0,1650.0,261945.0,1650.00282254,0.815823901471,0.0841586189793,0.100017479549,1.77509222261,3.46166967595,3.4765104729,7.26472414529
0.3,0.25,1.0,5.0,0.2,650.0,1650.0,261620.0,1650.00298303,0.82194046856,0.0823837451471,0.0956757862931,1.83938918646,3.53346956928,3.53324732985,7.6486146919
0.3,0.25,1.0,5.0,0.2,650.0,1650.0,261110.0,1650.02282985,0.815722085744,0.0874990179812,0.0967788962752,1.81549546286,3.4862994345,3.54918355592,7.50030274481
0.3,0.25,1.0,5.0,0.2,650.0,1650.0,261775.0,1650.01070007,0.83274171887,0.0826398924107,0.0846183887196,1.86161479849,3.54241426041,3.53194619754,7.41109502172
0.3,0.25,1.0,5.0,0.2,650.0,1650.0,262509.0,1650.00397805,0.815796781123,0.0867688936134,0.097434325264,1.80418274031,3.56576054764,3.45116616641,7.44245095462
0.3,0.25,1.0,5.0,0.2,650.0,1650.0,261142.0,1650.00404279,0.818730628032,0.0856581178055,0.0956112541625,1.81420731083,3.483855285,3.52794648553,7.52172183412
0.3,0.25,1.0,5.0,0.2,650.0,1650.0,261141.0,1650.00693569,0.818030573384,0.083846722003,0.0981227046129,1.80436274571,3.49905073636,3.51922129852,7.49164773906
0.3,0.25,1.0,5.0,0.2,650.0,1650.0,260708.0,1650.00605054,0.823238121972,0.0848544725289,0.0919074054991,1.79783358212,3.47327315886,3.50889177936,7.23495702192
0.3,0.25,1.0,5.0,0.2,650.0,1650.0,261287.0,1650.00117987,0.810914758118,0.0873631294902,0.101722112392,1.77488108581,3.49031730991,3.47737596969,7.53242461293
0.3,0.25,1.0,5.0,0.2,650.0,1650.0,260484.0,1650.01212617,0.828643324941,0.0840967201822,0.0872599548773,1.83892517816,3.45148870329,3.48866266247,7.36278872185
0.3,0.25,1.0,5.0,0.2,650.0,1650.0,262284.0,1650.00869575,0.815372774574,0.0804204244267,0.104206800999,1.79258634849,3.50675008325,3.51878651193,7.46964185965
0.3,0.25,1.0,5.0,0.2,650.0,1650.0,261531.0,1650.00480105,0.831671042672,0.0838760384077,0.0844529189203,1.87868060065,3.55652369149,3.50820925079,7.4276706718
0.3,0.25,1.0,5.0,0.2,650.0,1650.0,261693.0,1650.00866781,0.823627508834,0.07661690897,0.0997555821958,1.82029948786,3.56088848796,3.4841442994,7.43085394353
0.3,0.25,1.0,5.0,0.2,650.0,1650.0,261034.0,1650.00431242,0.83171217298,0.0784928233751,0.0897950036452,1.86513616022,3.53821494892,3.55533503263,7.6678223819
0.3,0.25,1.0,5.0,0.2,650.0,1650.0,262771.0,1650.00018724,0.819584534606,0.0837219949786,0.0966934704158,1.77833824011,3.44130750584,3.50745604139,7.44924492606
0.3,0.25,1.0,5.0,0.2,650.0,1650.0,259700.0,1650.00043995,0.821763537469,0.0875251897055,0.0907112728258,1.82694682824,3.56141164061,3.48199752429,7.4873315019
0.3,0.25,1.0,5.0,0.2,650.0,1650.0,261597.0,1650.03614912,0.821274076761,0.0853718764992,0.0933540467396,1.79789623853,3.50172449057,3.45499830867,7.36315756044
0.3,0.25,1.0,5.0,0.2,650.0,1650.0,261268.0,1650.00911894,0.826181282362,0.0820601793654,0.0917585382725,1.88213065304,3.63669480637,3.49740212226,7.60799240741
0.3,0.25,1.0,5.0,0.2,650.0,1650.0,260810.0,1650.00274827,0.820543908471,0.0843647990884,0.0950912924403,1.84095709397,3.54195500372,3.55209992,7.55459702818
0.3,0.25,1.0,5.0,0.2,650.0,1650.0,260772.0,1650.00371836,0.825435185724,0.0822103687909,0.0923544454855,1.84418897026,3.49938604829,3.57442770969,7.49736128331
0.3,0.25,1.0,5.0,0.2,650.0,1650.0,261378.0,1650.00940486,0.826829642198,0.0791460237945,0.0940243340074,1.87480993791,3.54201863758,3.61442502277,7.69639561073
0.3,0.25,1.0,5.0,0.2,650.0,1650.0,260172.0,1650.00392928,0.823198348478,0.0837428878256,0.0930587636964,1.83661853739,3.49475921824,3.57055807481,7.64543715659
0.3,0.25,1.0,5.0,0.2,650.0,1650.0,260755.0,1650.00884656,0.808341329831,0.0923147990775,0.0993438710917,1.83807169829,3.5341468772,3.55074689162,7.5909226221
