# Supplementary material for: Crossed and Locked Quotes in a Multi-Market Simulation
Source: PLoS One. 2016 Mar 9;11(3):e0151096. doi: 10.1371/journal.pone.0151096 (PMC4784946; doi:10.1371/journal.pone.0151096)
Supplement: S1 Dataset — Simulation output and summary files for main results. (ZIP) [file pone.0151096.s001.zip › main_results/main_results_132.out]

SLURM_ARRAY_TASK_ID:  132
0.3,0.3,1.0,5.0,0.2,650.0,1650.0,259248.0,1650.00319822,0.834262860148,0.0837616603914,0.0819754794609,1.90522950088,3.56051432489,3.5641481027,7.85519219129
0.3,0.3,1.0,5.0,0.2,650.0,1650.0,259559.0,1650.00006423,0.84321833346,0.0731759969192,0.0836056696208,1.93096246276,3.63668255915,3.60165294198,8.12244657548
0.3,0.3,1.0,5.0,0.2,650.0,1650.0,258836.0,1650.0014432,0.84314079578,0.0734608440939,0.0833983601262,1.97599027851,3.66034296001,3.66399442246,7.82877022301
0.3,0.3,1.0,5.0,0.2,650.0,1650.0,260838.0,1650.01072047,0.846979033379,0.0731565614046,0.0798644052165,1.96725515295,3.615562236,3.60065718166,7.76853808248
0.3,0.3,1.0,5.0,0.2,650.0,1650.0,259955.0,1650.00633588,0.847742574568,0.0756602235388,0.0765972018931,1.96781787046,3.56649021538,3.54723206954,7.57859360004
0.3,0.3,1.0,5.0,0.2,650.0,1650.0,260346.0,1650.00328208,0.831841030391,0.0793677449656,0.0887912246434,1.89599943859,3.55022530338,3.57561492578,7.6908734899
0.3,0.3,1.0,5.0,0.2,650.0,1650.0,260071.0,1650.00005536,0.846973070319,0.0753815729023,0.0776453567787,1.95914373452,3.62167187229,3.5287845635,7.59980850109
0.3,0.3,1.0,5.0,0.2,650.0,1650.0,260698.0,1650.00229589,0.837901359124,0.0810509957706,0.0810476451059,1.93520537674,3.59524965912,3.61632501577,7.77873186143
0.3,0.3,1.0,5.0,0.2,650.0,1650.0,260894.0,1650.00900974,0.84978111047,0.0739197714964,0.0762991180339,1.98295178602,3.5421991533,3.61111437279,7.42345937752
0.3,0.3,1.0,5.0,0.2,650.0,1650.0,259469.0,1650.01097609,0.848622967345,0.0736742392523,0.0777027934028,1.99453033217,3.65644962106,3.64642614214,8.01065803421
0.3,0.3,1.0,5.0,0.2,650.0,1650.0,259879.0,1650.02628128,0.842443008667,0.0754037554467,0.0821532358867,1.91355192345,3.57094561882,3.58154663001,7.66864630915
0.3,0.3,1.0,5.0,0.2,650.0,1650.0,259750.0,1650.00516982,0.845317503921,0.0760872225487,0.0785952735304,1.95731091867,3.60786147714,3.50476531079,7.29960039331
0.3,0.3,1.0,5.0,0.2,650.0,1650.0,259795.0,1650.00093803,0.848216486294,0.0695944045527,0.0821891091537,1.9454409508,3.63283889426,3.5705421534,7.67321660399
0.3,0.3,1.0,5.0,0.2,650.0,1650.0,260446.0,1650.00454253,0.831796274242,0.0808411425876,0.0873625831703,1.88316828093,3.59919246608,3.5293238169,7.73273935164
0.3,0.3,1.0,5.0,0.2,650.0,1650.0,260905.0,1650.00464096,0.842326601494,0.0776767044283,0.0799966940777,1.92107983941,3.5503819911,3.50397489385,7.40847594253
0.3,0.3,1.0,5.0,0.2,650.0,1650.0,261758.0,1650.01371763,0.84146618226,0.0724092433842,0.0861245743557,1.94167768244,3.60508824057,3.58438234783,7.7011499317
0.3,0.3,1.0,5.0,0.2,650.0,1650.0,261440.0,1650.00085931,0.835345098203,0.0811742664538,0.0834806353432,1.89647814365,3.58561187976,3.53688221516,7.47913490532
0.3,0.3,1.0,5.0,0.2,650.0,1650.0,261097.0,1650.00691382,0.851012206636,0.0749870060173,0.0740007873468,2.02786815144,3.62309787565,3.6741786287,7.63530326208
0.3,0.3,1.0,5.0,0.2,650.0,1650.0,259601.0,1650.01319794,0.842595757773,0.0753396508741,0.0820645913532,1.91891426766,3.51748916988,3.56282487946,7.4959632428
0.3,0.3,1.0,5.0,0.2,650.0,1650.0,261170.0,1650.00781106,0.840623254156,0.0706326221391,0.0887441237046,1.93147401969,3.60114333046,3.59500650548,7.7854902825
0.3,0.3,1.0,5.0,0.2,650.0,1650.0,262270.0,1650.0015149,0.843915021288,0.0737434891504,0.082341489562,1.94315141877,3.52223264188,3.63381843088,7.6429544882
0.3,0.3,1.0,5.0,0.2,650.0,1650.0,260456.0,1650.00557403,0.835377952071,0.083138662383,0.0814833855465,1.91496938158,3.63054907967,3.54729707279,7.64567122165
0.3,0.3,1.0,5.0,0.2,650.0,1650.0,261298.0,1650.01570227,0.847853919947,0.0695770321516,0.0825690479013,1.98988330473,3.64035525533,3.6328827265,7.72328893292
0.3,0.3,1.0,5.0,0.2,650.0,1650.0,261243.0,1650.00958326,0.838091507254,0.0772787561322,0.0846297366135,1.948125627,3.63538677596,3.62078146002,7.85030754917
0.3,0.3,1.0,5.0,0.2,650.0,1650.0,261813.0,1650.01870531,0.832195673565,0.0797261691457,0.0880781572892,1.89326614531,3.54919762402,3.56825219753,7.57528689148
0.3,0.3,1.0,5.0,0.2,650.0,1650.0,260102.0,1650.00390029,0.841409171311,0.0789350041624,0.0796558245266,1.95476718773,3.63019390095,3.59822256281,7.70929857442
0.3,0.3,1.0,5.0,0.2,650.0,1650.0,262191.0,1650.00599502,0.835983647045,0.0827668624634,0.0812494904919,1.89761238672,3.5620970834,3.52004265909,7.42035540309
0.3,0.3,1.0,5.0,0.2,650.0,1650.0,261271.0,1650.01055697,0.836187570806,0.0846641076139,0.0791483215799,1.90567701545,3.49017084507,3.58391372144,7.35170063234
0.3,0.3,1.0,5.0,0.2,650.0,1650.0,260251.0,1650.00664455,0.841692290701,0.0755516596787,0.08275604962,1.90052845796,3.51141559722,3.55619356759,7.50867241286
0.3,0.3,1.0,5.0,0.2,650.0,1650.0,261693.0,1650.01470174,0.8421705137,0.0812192854808,0.0766102008195,1.94758085058,3.53788244791,3.56629267865,7.39114232497
