# Supplementary material for: Crossed and Locked Quotes in a Multi-Market Simulation
Source: PLoS One. 2016 Mar 9;11(3):e0151096. doi: 10.1371/journal.pone.0151096 (PMC4784946; doi:10.1371/journal.pone.0151096)
Supplement: S1 Dataset — Simulation output and summary files for main results. (ZIP) [file pone.0151096.s001.zip › main_results/main_results_133.out]

SLURM_ARRAY_TASK_ID:  133
0.3,0.35,1.0,5.0,0.2,650.0,1650.0,261602.0,1650.00575221,0.862500382084,0.0692083869297,0.0682912309861,2.03275140076,3.6550494764,3.60270036265,7.68507844928
0.3,0.35,1.0,5.0,0.2,650.0,1650.0,260177.0,1650.00158022,0.862794900199,0.070167509585,0.0670375902162,2.04986658433,3.5912183923,3.61096615397,7.54883882087
0.3,0.35,1.0,5.0,0.2,650.0,1650.0,260848.0,1650.00258227,0.86594828196,0.0679253240106,0.066126394029,2.01295503506,3.57626060232,3.54120172746,7.61080442694
0.3,0.35,1.0,5.0,0.2,650.0,1650.0,258796.0,1650.00183826,0.860329686515,0.0701163147956,0.0695539986895,2.08673339687,3.7371021214,3.6979253071,8.12210509679
0.3,0.35,1.0,5.0,0.2,650.0,1650.0,260671.0,1650.00219207,0.855989844318,0.0691699064646,0.0748402492178,2.01046387531,3.58728046132,3.58024213415,7.35121058097
0.3,0.35,1.0,5.0,0.2,650.0,1650.0,260848.0,1650.00058266,0.863722187902,0.0704810754439,0.0657967366545,2.02093153718,3.62831226662,3.5812939392,7.5453559245
0.3,0.35,1.0,5.0,0.2,650.0,1650.0,260935.0,1650.00864343,0.859016627761,0.0696426611056,0.0713407111332,1.9987262679,3.58939687384,3.59131847101,7.61705412163
0.3,0.35,1.0,5.0,0.2,650.0,1650.0,259820.0,1650.01462495,0.853440193254,0.0715287244336,0.075031082312,2.01016600031,3.61020453285,3.64050411092,7.72850028607
0.3,0.35,1.0,5.0,0.2,650.0,1650.0,260276.0,1650.00647975,0.844643071945,0.0791499334436,0.0762069946114,1.97699975781,3.56456052271,3.59278339592,7.54365366985
0.3,0.35,1.0,5.0,0.2,650.0,1650.0,261666.0,1650.00114424,0.851365821714,0.0730942212465,0.0755399570399,2.02016305462,3.60033350915,3.61872434413,7.69274473676
0.3,0.35,1.0,5.0,0.2,650.0,1650.0,260413.0,1650.00721953,0.860330414154,0.0694938465902,0.0701757392563,2.00952266917,3.50538399414,3.60662261942,7.35328447803
0.3,0.35,1.0,5.0,0.2,650.0,1650.0,259508.0,1650.01453224,0.857694472774,0.0742719026593,0.0680336245665,2.06809272837,3.66603756827,3.66021911395,7.8326161467
0.3,0.35,1.0,5.0,0.2,650.0,1650.0,260329.0,1650.00315195,0.86389847283,0.0663043562315,0.0697971709385,2.05110103802,3.64468942024,3.61764553874,7.70284188591
0.3,0.35,1.0,5.0,0.2,650.0,1650.0,260306.0,1650.00199895,0.86247194871,0.0687397441639,0.0687883071262,2.04442894449,3.60899164642,3.61563010888,7.64715547931
0.3,0.35,1.0,5.0,0.2,650.0,1650.0,260225.0,1650.00373337,0.865067771205,0.0698288784393,0.0651033503552,2.05979260158,3.59373745425,3.6473873389,7.59188416187
0.3,0.35,1.0,5.0,0.2,650.0,1650.0,260169.0,1650.00285983,0.854391524445,0.0695394806882,0.0760689948666,2.01693231692,3.6523614867,3.59716316254,7.70996561337
0.3,0.35,1.0,5.0,0.2,650.0,1650.0,260448.0,1650.00568452,0.861829609394,0.0659135992086,0.072256791397,2.05995860774,3.68180112736,3.6585999487,7.88808100022
0.3,0.35,1.0,5.0,0.2,650.0,1650.0,259893.0,1650.00084239,0.861939593211,0.0662543488395,0.0718060579499,2.0494406418,3.63138964723,3.68357645191,7.94069753266
0.3,0.35,1.0,5.0,0.2,650.0,1650.0,260828.0,1650.00182151,0.852793661682,0.0720854374625,0.0751209008553,2.04283767526,3.58985415074,3.63916654371,7.59869370467
0.3,0.35,1.0,5.0,0.2,650.0,1650.0,260013.0,1650.0028914,0.860050185338,0.0682822079908,0.0716676066717,2.01916961535,3.65096793221,3.59727039763,7.75771735049
0.3,0.35,1.0,5.0,0.2,650.0,1650.0,260130.0,1650.00160791,0.852132568099,0.0731505121657,0.0747169197351,2.03534979345,3.66570008173,3.6581592015,7.92026417437
0.3,0.35,1.0,5.0,0.2,650.0,1650.0,259944.0,1650.00404247,0.855315958679,0.0742829373992,0.0704011039219,2.02768337902,3.65403491347,3.65774703972,7.94137384489
0.3,0.35,1.0,5.0,0.2,650.0,1650.0,261040.0,1650.00089224,0.846189980214,0.0702400761008,0.0835699436854,1.95659416578,3.5671286655,3.5953497676,7.66312941821
0.3,0.35,1.0,5.0,0.2,650.0,1650.0,259506.0,1650.00344789,0.855761565457,0.0722847460046,0.0719536885387,1.99024929021,3.60840521418,3.55191227199,7.64920393395
0.3,0.35,1.0,5.0,0.2,650.0,1650.0,260157.0,1650.00200916,0.854793054986,0.0720341967109,0.0731727483035,2.01118553675,3.62382961128,3.61529702328,7.87009303698
0.3,0.35,1.0,5.0,0.2,650.0,1650.0,261077.0,1650.00111649,0.855949316614,0.0726443633012,0.0714063200845,2.05044710554,3.66280606762,3.62744340861,7.77814173856
0.3,0.35,1.0,5.0,0.2,650.0,1650.0,259125.0,1650.00353952,0.856968188799,0.0677174782853,0.075314332916,2.08622930391,3.67704765499,3.76518854074,8.034724297
0.3,0.35,1.0,5.0,0.2,650.0,1650.0,259595.0,1650.00155141,0.864443515655,0.0664278642897,0.0691286200552,2.04734535403,3.60479249769,3.68871857386,7.66059893133
0.3,0.35,1.0,5.0,0.2,650.0,1650.0,261334.0,1650.00460603,0.860726753569,0.0687635278719,0.0705097185586,2.03505813949,3.60864100533,3.57976775801,7.44945346824
0.3,0.35,1.0,5.0,0.2,650.0,1650.0,259496.0,1650.00475108,0.862534655129,0.0662619186384,0.071203426233,2.02165826842,3.5825000721,3.60254117791,7.62009180686
