# Supplementary material for: Crossed and Locked Quotes in a Multi-Market Simulation
Source: PLoS One. 2016 Mar 9;11(3):e0151096. doi: 10.1371/journal.pone.0151096 (PMC4784946; doi:10.1371/journal.pone.0151096)
Supplement: S1 Dataset — Simulation output and summary files for main results. (ZIP) [file pone.0151096.s001.zip › main_results/main_results_134.out]

SLURM_ARRAY_TASK_ID:  134
0.3,0.4,1.0,5.0,0.2,650.0,1650.0,260435.0,1650.00196393,0.873822222344,0.0618331648738,0.0643446127824,2.14754684089,3.66973530612,3.70748434815,7.68600087635
0.3,0.4,1.0,5.0,0.2,650.0,1650.0,259290.0,1650.00020971,0.874709432724,0.0595721016475,0.0657184656285,2.11146601971,3.66195009595,3.701146528,7.74015591392
0.3,0.4,1.0,5.0,0.2,650.0,1650.0,259702.0,1650.01525704,0.869614962308,0.067296545585,0.0630884921071,2.09098872892,3.61289784191,3.66928332428,7.82139746386
0.3,0.4,1.0,5.0,0.2,650.0,1650.0,260222.0,1650.00180878,0.875782881275,0.0634784313108,0.0607386874138,2.16615327767,3.749982615,3.66983802874,7.83282310083
0.3,0.4,1.0,5.0,0.2,650.0,1650.0,258794.0,1650.01567138,0.8735045052,0.0634096612372,0.0630858335631,2.09744900132,3.68411197291,3.63311660978,7.72145257755
0.3,0.4,1.0,5.0,0.2,650.0,1650.0,259278.0,1650.00901376,0.873364044091,0.0580658550161,0.0685701008931,2.13573531109,3.75794791061,3.74737384175,8.26408556811
0.3,0.4,1.0,5.0,0.2,650.0,1650.0,258268.0,1650.00725281,0.873620554903,0.0620263484273,0.0643530966695,2.13118833015,3.71629228947,3.74128919298,8.07799094057
0.3,0.4,1.0,5.0,0.2,650.0,1650.0,259850.0,1650.00244759,0.879656362757,0.0650839300028,0.0552597072399,2.16786358576,3.65070458605,3.65857197879,7.69997331751
0.3,0.4,1.0,5.0,0.2,650.0,1650.0,260259.0,1650.01922964,0.876253900651,0.0614460330143,0.0623000663342,2.13088555934,3.64751426971,3.65848776165,7.60259477054
0.3,0.4,1.0,5.0,0.2,650.0,1650.0,259945.0,1650.00334703,0.874949893472,0.0605717946835,0.0644783118448,2.12263541589,3.70991794306,3.66361417795,8.03755521149
0.3,0.4,1.0,5.0,0.2,650.0,1650.0,260012.0,1650.00647101,0.877817636804,0.0623788557498,0.0598035074457,2.10128735413,3.61165560118,3.61611481413,7.49082162752
0.3,0.4,1.0,5.0,0.2,650.0,1650.0,259966.0,1650.00153161,0.871190239653,0.0634070618832,0.0654026984638,2.04704224368,3.63663773168,3.58852419915,7.40176713872
0.3,0.4,1.0,5.0,0.2,650.0,1650.0,259115.0,1650.0005905,0.867329564613,0.064062274127,0.0686081612597,2.10221577388,3.65247530113,3.69111903964,7.86526930007
0.3,0.4,1.0,5.0,0.2,650.0,1650.0,261007.0,1650.00590328,0.875278205921,0.0655393790325,0.0591824150463,2.10414546341,3.63756972066,3.58872086499,7.49984996812
0.3,0.4,1.0,5.0,0.2,650.0,1650.0,259793.0,1650.01167138,0.874935840069,0.0599736472225,0.065090512709,2.08214764053,3.63237987168,3.63425030439,7.78556305343
0.3,0.4,1.0,5.0,0.2,650.0,1650.0,259453.0,1650.00209475,0.880891415935,0.0623663518572,0.0567422322077,2.13737184895,3.65846220523,3.63801941397,7.69749248819
0.3,0.4,1.0,5.0,0.2,650.0,1650.0,259585.0,1650.00645751,0.875660628711,0.0627811105302,0.0615582607591,2.15027502345,3.75168570539,3.70462511052,8.04356841728
0.3,0.4,1.0,5.0,0.2,650.0,1650.0,260715.0,1650.018384,0.88079351796,0.0594802998781,0.0597261821622,2.12344041616,3.68036124546,3.65858098974,7.83686797457
0.3,0.4,1.0,5.0,0.2,650.0,1650.0,260025.0,1650.00076849,0.857529033368,0.0670819416117,0.0753890250203,2.07547198775,3.72823394163,3.61710833497,8.09259904804
0.3,0.4,1.0,5.0,0.2,650.0,1650.0,261019.0,1650.00139298,0.873024659187,0.0677301780793,0.0592451627338,2.0829412169,3.61840899266,3.57191497427,7.47652361363
0.3,0.4,1.0,5.0,0.2,650.0,1650.0,259749.0,1650.00103475,0.874976603297,0.0638990094427,0.06112438726,2.14948703074,3.7367168015,3.66834219755,8.12675937763
0.3,0.4,1.0,5.0,0.2,650.0,1650.0,260626.0,1650.00452093,0.877797597708,0.061846310476,0.0603560918157,2.12733820859,3.66963460423,3.62943949148,7.51897023495
0.3,0.4,1.0,5.0,0.2,650.0,1650.0,258825.0,1650.01079766,0.867447867401,0.0629823646527,0.0695697679463,2.08260648463,3.61950844958,3.63376380601,7.80366343293
0.3,0.4,1.0,5.0,0.2,650.0,1650.0,259114.0,1650.01263313,0.87656585734,0.062570410372,0.0608637322875,2.1287016277,3.66700805444,3.64960524768,7.59925190348
0.3,0.4,1.0,5.0,0.2,650.0,1650.0,259283.0,1650.0059537,0.87061888906,0.0655356009821,0.063845509958,2.10559635919,3.68001799386,3.67005273927,7.70188071227
0.3,0.4,1.0,5.0,0.2,650.0,1650.0,259887.0,1650.00633889,0.875790235948,0.0622420342915,0.0619677297605,2.11722774785,3.65746269912,3.60837377428,7.3684729816
0.3,0.4,1.0,5.0,0.2,650.0,1650.0,260066.0,1650.00572285,0.872808065108,0.0597394115429,0.0674525233487,2.14029778463,3.69749926018,3.69089241122,7.75344364955
0.3,0.4,1.0,5.0,0.2,650.0,1650.0,260018.0,1650.00095542,0.87127660216,0.0653095390299,0.0634138588096,2.09208762879,3.61528919299,3.63816992314,7.54492606826
0.3,0.4,1.0,5.0,0.2,650.0,1650.0,258192.0,1650.0016572,0.87751252243,0.0630103468475,0.059477130722,2.12943696189,3.64074572383,3.68926020491,7.81186400919
0.3,0.4,1.0,5.0,0.2,650.0,1650.0,258689.0,1650.00094075,0.870756142061,0.0636103669871,0.0656334909518,2.07996400305,3.64166611193,3.68443375659,7.67780171426
