# Supplementary material for: Crossed and Locked Quotes in a Multi-Market Simulation
Source: PLoS One. 2016 Mar 9;11(3):e0151096. doi: 10.1371/journal.pone.0151096 (PMC4784946; doi:10.1371/journal.pone.0151096)
Supplement: S1 Dataset — Simulation output and summary files for main results. (ZIP) [file pone.0151096.s001.zip › main_results/main_results_135.out]

SLURM_ARRAY_TASK_ID:  135
0.3,0.45,1.0,5.0,0.2,650.0,1650.0,261241.0,1650.00483092,0.884207013573,0.0569907707905,0.0588022156361,2.19706179012,3.68802520635,3.74013250574,7.76305828663
0.3,0.45,1.0,5.0,0.2,650.0,1650.0,260105.0,1650.016182,0.892361735592,0.0525357647551,0.0551024996531,2.19530454315,3.73294037648,3.65920749115,7.96668644265
0.3,0.45,1.0,5.0,0.2,650.0,1650.0,259809.0,1650.00128617,0.88151162247,0.05840161386,0.0600867636701,2.16526918085,3.66575278212,3.68025568318,7.96304674818
0.3,0.45,1.0,5.0,0.2,650.0,1650.0,260248.0,1650.01830893,0.897378610956,0.0526761211058,0.0499452679383,2.19639135672,3.63774353605,3.69056974173,7.59707057643
0.3,0.45,1.0,5.0,0.2,650.0,1650.0,259380.0,1650.00177136,0.893218135252,0.0552660548526,0.0515158098957,2.25005623286,3.72887649622,3.77255498262,8.00867200041
0.3,0.45,1.0,5.0,0.2,650.0,1650.0,258428.0,1650.00629361,0.890324063372,0.0547167041464,0.0549592324815,2.22630267827,3.73911361134,3.75917313914,7.88552665892
0.3,0.45,1.0,5.0,0.2,650.0,1650.0,260161.0,1650.00498566,0.888399106887,0.0585437363398,0.053057156773,2.22705555117,3.77246292662,3.749071029,8.11110779724
0.3,0.45,1.0,5.0,0.2,650.0,1650.0,260472.0,1650.01896618,0.890808792352,0.0531032327945,0.056087974854,2.19870636915,3.71398602896,3.67109828179,7.78510795992
0.3,0.45,1.0,5.0,0.2,650.0,1650.0,257862.0,1650.0018975,0.883641278813,0.0575182630838,0.0588404581037,2.17983678136,3.70537259253,3.70411604596,7.99528727564
0.3,0.45,1.0,5.0,0.2,650.0,1650.0,260267.0,1650.01329607,0.879091187957,0.0606363081487,0.0602725038943,2.17707128833,3.63673676268,3.71992930153,7.7766966043
0.3,0.45,1.0,5.0,0.2,650.0,1650.0,259091.0,1650.00749474,0.88862866931,0.0572635932877,0.0541077374025,2.24713286543,3.80591481316,3.70650241116,7.86221561316
0.3,0.45,1.0,5.0,0.2,650.0,1650.0,258983.0,1650.02913899,0.895880778124,0.0528551138813,0.051264107995,2.23715158241,3.69979769568,3.72694453175,7.6138481136
0.3,0.45,1.0,5.0,0.2,650.0,1650.0,260125.0,1650.00062633,0.890955687091,0.0535627541845,0.0554815587244,2.18054204508,3.6364131306,3.70121823767,7.71623790341
0.3,0.45,1.0,5.0,0.2,650.0,1650.0,259897.0,1650.00178399,0.888905520668,0.0564854159958,0.054609063336,2.1763560628,3.69073684491,3.64907259793,7.56593294403
0.3,0.45,1.0,5.0,0.2,650.0,1650.0,259584.0,1650.0049316,0.891728343518,0.0560947777413,0.0521768787405,2.19184497637,3.68418373674,3.71745371519,7.77459037854
0.3,0.45,1.0,5.0,0.2,650.0,1650.0,259763.0,1650.00125942,0.883326268415,0.0604272847684,0.0562464468164,2.20029743712,3.65853254961,3.73749592707,7.86106350262
0.3,0.45,1.0,5.0,0.2,650.0,1650.0,260083.0,1650.0007447,0.892908576225,0.0556352514668,0.0514561723084,2.22237630371,3.69339075619,3.73075489864,7.80495538326
0.3,0.45,1.0,5.0,0.2,650.0,1650.0,260038.0,1650.00682168,0.884289382213,0.0598799479813,0.0558306698058,2.17557211102,3.67172641313,3.70190294001,7.74673195532
0.3,0.45,1.0,5.0,0.2,650.0,1650.0,258795.0,1650.00861409,0.887702333789,0.0588846338371,0.0534130323741,2.21827383174,3.72594750357,3.73773910056,7.95529456908
0.3,0.45,1.0,5.0,0.2,650.0,1650.0,260137.0,1650.00191635,0.882756214246,0.0585967925584,0.0586469931953,2.18310318722,3.71561551323,3.71726509111,7.78799351437
0.3,0.45,1.0,5.0,0.2,650.0,1650.0,260877.0,1650.00102344,0.888605704872,0.0571028670289,0.0542914280994,2.20995046362,3.76456351113,3.75867602164,7.96655909542
0.3,0.45,1.0,5.0,0.2,650.0,1650.0,259976.0,1650.00643545,0.889328217758,0.0530992823166,0.0575724999251,2.19399221218,3.70663142216,3.65890698346,7.87641514617
0.3,0.45,1.0,5.0,0.2,650.0,1650.0,258902.0,1650.00004293,0.889822878439,0.0569086423775,0.0532684791837,2.20844531393,3.73597183779,3.7523418187,8.04708848731
0.3,0.45,1.0,5.0,0.2,650.0,1650.0,260157.0,1650.00167076,0.889217698673,0.0543010078222,0.0564812935052,2.24492083564,3.7747556484,3.73834354504,7.91913771849
0.3,0.45,1.0,5.0,0.2,650.0,1650.0,259841.0,1650.00807847,0.891661178334,0.0564684459581,0.0518703757078,2.21969439571,3.72951829556,3.66336019558,7.64991479069
0.3,0.45,1.0,5.0,0.2,650.0,1650.0,259403.0,1650.00298941,0.884530776847,0.0618606393234,0.0536085838292,2.15557014595,3.64870461122,3.65036994095,7.7365164226
0.3,0.45,1.0,5.0,0.2,650.0,1650.0,259991.0,1650.02136653,0.894112634502,0.0539393513904,0.0519480141072,2.23384197456,3.75555216024,3.72851577324,8.0049952403
0.3,0.45,1.0,5.0,0.2,650.0,1650.0,260001.0,1650.00305645,0.892079550536,0.0548071226011,0.0531133268634,2.21733498884,3.71517130219,3.73329203749,7.99102664672
0.3,0.45,1.0,5.0,0.2,650.0,1650.0,260422.0,1650.00003202,0.893982594557,0.0534128703804,0.0526045350621,2.1961836362,3.7110300712,3.66120920363,7.71733655804
0.3,0.45,1.0,5.0,0.2,650.0,1650.0,259634.0,1650.02095302,0.88792502872,0.0597417539802,0.0523332172993,2.2402624733,3.73657459991,3.76156414747,7.96877802503
