# Supplementary material for: Crossed and Locked Quotes in a Multi-Market Simulation
Source: PLoS One. 2016 Mar 9;11(3):e0151096. doi: 10.1371/journal.pone.0151096 (PMC4784946; doi:10.1371/journal.pone.0151096)
Supplement: S1 Dataset — Simulation output and summary files for main results. (ZIP) [file pone.0151096.s001.zip › main_results/main_results_136.out]

SLURM_ARRAY_TASK_ID:  136
0.3,0.5,1.0,5.0,0.2,650.0,1650.0,259436.0,1650.0020291,0.912094701688,0.0462911399376,0.0416141583747,2.29197592883,3.69403086631,3.72433615274,7.58696241033
0.3,0.5,1.0,5.0,0.2,650.0,1650.0,259948.0,1650.00633393,0.906761800647,0.0474934830017,0.045744716351,2.32115352286,3.81908377849,3.77899006764,8.1704358145
0.3,0.5,1.0,5.0,0.2,650.0,1650.0,259660.0,1650.01302702,0.898324783803,0.0542657880282,0.0474094281686,2.24014232402,3.64345692124,3.71220088417,7.84916597872
0.3,0.5,1.0,5.0,0.2,650.0,1650.0,258950.0,1650.00594758,0.902287567033,0.0501876361613,0.0475247968058,2.29452121636,3.73323420583,3.79049540189,8.00371698022
0.3,0.5,1.0,5.0,0.2,650.0,1650.0,257519.0,1650.00719197,0.908624192921,0.050281942887,0.041093864192,2.33866249704,3.76819779911,3.80135783656,7.91207081946
0.3,0.5,1.0,5.0,0.2,650.0,1650.0,259819.0,1650.0005691,0.90888350899,0.0484962072285,0.042620283782,2.31609161633,3.76262211302,3.75202110057,7.81365509107
0.3,0.5,1.0,5.0,0.2,650.0,1650.0,259983.0,1650.01232887,0.910891967736,0.0502374365824,0.0388705956818,2.27783719278,3.69562483022,3.69880822433,7.69382346413
0.3,0.5,1.0,5.0,0.2,650.0,1650.0,258092.0,1650.00696822,0.907722073028,0.0467575558256,0.0455203711462,2.33096698411,3.79673582715,3.80263123015,7.94719769664
0.3,0.5,1.0,5.0,0.2,650.0,1650.0,258518.0,1650.00080361,0.906924692221,0.0451262729997,0.047949034779,2.32175506348,3.87600679259,3.80963196804,8.46688656913
0.3,0.5,1.0,5.0,0.2,650.0,1650.0,258564.0,1650.01242641,0.90632606968,0.0481432166496,0.0455307136708,2.24761314215,3.73993459246,3.64127090041,7.52385934512
0.3,0.5,1.0,5.0,0.2,650.0,1650.0,260245.0,1650.0010534,0.901894256849,0.0490698398278,0.0490359033228,2.29593753897,3.80108516434,3.77364285353,8.12596666438
0.3,0.5,1.0,5.0,0.2,650.0,1650.0,258795.0,1650.00588016,0.90350631438,0.0486673946629,0.0478262909574,2.25639906941,3.72847358842,3.72533647187,8.05507024304
0.3,0.5,1.0,5.0,0.2,650.0,1650.0,259429.0,1650.0119862,0.901876778982,0.054443654424,0.0436795665943,2.25375470323,3.67572276258,3.65872437815,7.57829175267
0.3,0.5,1.0,5.0,0.2,650.0,1650.0,260587.0,1650.00518801,0.901539586062,0.0510438057215,0.047416608217,2.26201001666,3.7606252791,3.69926809189,7.85349964131
0.3,0.5,1.0,5.0,0.2,650.0,1650.0,259242.0,1650.00573158,0.898391989135,0.0525288358503,0.0490791750148,2.23983106757,3.73186669596,3.70394920193,7.75768695877
0.3,0.5,1.0,5.0,0.2,650.0,1650.0,257940.0,1650.01091534,0.8954273288,0.0509522181172,0.0536204530827,2.29656567252,3.83168935022,3.82189231726,8.38563300893
0.3,0.5,1.0,5.0,0.2,650.0,1650.0,259244.0,1650.02176541,0.900001528131,0.0497741728565,0.0502242990121,2.27253758624,3.77635103,3.78067327485,8.06115934226
0.3,0.5,1.0,5.0,0.2,650.0,1650.0,257555.0,1650.00557797,0.902701552339,0.0494199513448,0.0478784963162,2.31490397655,3.81772897304,3.81703322595,8.22972952453
0.3,0.5,1.0,5.0,0.2,650.0,1650.0,260072.0,1650.01576596,0.90902752918,0.0493241592135,0.0416483116063,2.30600782218,3.69332176925,3.79374339878,8.01146889702
0.3,0.5,1.0,5.0,0.2,650.0,1650.0,258095.0,1650.0007341,0.908696879929,0.0482571696224,0.0430459504488,2.30406559959,3.78507593469,3.7198136682,7.94251040404
0.3,0.5,1.0,5.0,0.2,650.0,1650.0,259352.0,1650.01396714,0.906882247214,0.0465788974988,0.046538855287,2.29183589394,3.75880101206,3.7091643009,7.86723904899
0.3,0.5,1.0,5.0,0.2,650.0,1650.0,259225.0,1650.00058921,0.90070799506,0.0478331252848,0.0514588796552,2.30750413468,3.80421372238,3.87979983434,8.21567493763
0.3,0.5,1.0,5.0,0.2,650.0,1650.0,259672.0,1650.00275835,0.899629249696,0.0487881714668,0.0515825788377,2.29461785351,3.76895600993,3.73761673647,7.98456997201
0.3,0.5,1.0,5.0,0.2,650.0,1650.0,259576.0,1650.0015062,0.898755356235,0.0489246910839,0.0523199526812,2.22831878705,3.74684954829,3.67286910209,7.83590952821
0.3,0.5,1.0,5.0,0.2,650.0,1650.0,260163.0,1650.00322427,0.900064246165,0.0518191515642,0.0481166022708,2.25178869425,3.74625121392,3.70617813803,7.98127379715
0.3,0.5,1.0,5.0,0.2,650.0,1650.0,258294.0,1650.01030983,0.898785793473,0.0520500520072,0.0491641545201,2.26887557045,3.78306326718,3.77856733245,8.13442750954
0.3,0.5,1.0,5.0,0.2,650.0,1650.0,259090.0,1650.0180861,0.900777284038,0.0502855821578,0.0489371338042,2.29217148272,3.84915379353,3.7697026074,8.36675498584
0.3,0.5,1.0,5.0,0.2,650.0,1650.0,259773.0,1650.00463991,0.903251095979,0.0472078896258,0.0495410143955,2.28056187543,3.7496005033,3.71880523972,7.96364980425
0.3,0.5,1.0,5.0,0.2,650.0,1650.0,259274.0,1650.00125698,0.905417491773,0.0517662143387,0.0428162938887,2.31480152472,3.82586240785,3.75335768317,8.11466840587
0.3,0.5,1.0,5.0,0.2,650.0,1650.0,259387.0,1650.0018258,0.908268439549,0.0498066261148,0.0419249343366,2.26614992372,3.74401416819,3.71437493012,8.00085418492
