# Supplementary material for: Crossed and Locked Quotes in a Multi-Market Simulation
Source: PLoS One. 2016 Mar 9;11(3):e0151096. doi: 10.1371/journal.pone.0151096 (PMC4784946; doi:10.1371/journal.pone.0151096)
Supplement: S1 Dataset — Simulation output and summary files for main results. (ZIP) [file pone.0151096.s001.zip › main_results/main_results_137.out]

SLURM_ARRAY_TASK_ID:  137
0.3,0.55,1.0,5.0,0.2,650.0,1650.0,259205.0,1650.00080382,0.917324169016,0.0444871884985,0.0381886424858,2.35034632716,3.8032474331,3.75415786002,8.09119404794
0.3,0.55,1.0,5.0,0.2,650.0,1650.0,259062.0,1650.00389497,0.915015029009,0.0453049379282,0.0396800330628,2.36067368913,3.82335371341,3.79673903686,8.09283033728
0.3,0.55,1.0,5.0,0.2,650.0,1650.0,257282.0,1650.0014916,0.917303559409,0.0439619149231,0.0387345256678,2.3430270622,3.73281601604,3.79295642831,7.97022244436
0.3,0.55,1.0,5.0,0.2,650.0,1650.0,258208.0,1650.00240043,0.914921283253,0.0457504156758,0.0393283010708,2.41337881506,3.86144181077,3.89512484431,8.41711457392
0.3,0.55,1.0,5.0,0.2,650.0,1650.0,258223.0,1650.00189138,0.91289333404,0.0437014968851,0.0434051690749,2.40535756054,3.8799087366,3.86109311461,8.35103857379
0.3,0.55,1.0,5.0,0.2,650.0,1650.0,257753.0,1650.0058338,0.910200974656,0.0445869815387,0.0452120438051,2.36389761441,3.82363973713,3.80761550403,8.18910941547
0.3,0.55,1.0,5.0,0.2,650.0,1650.0,258275.0,1650.01273523,0.911422202623,0.043131827942,0.0454459694352,2.37683371932,3.86397021377,3.78663251704,8.23046535819
0.3,0.55,1.0,5.0,0.2,650.0,1650.0,259922.0,1650.0010933,0.907502624077,0.0480981333076,0.0443992426151,2.31555231542,3.77674086799,3.73088937747,7.96813647474
0.3,0.55,1.0,5.0,0.2,650.0,1650.0,258139.0,1650.00064738,0.923419317542,0.0403969421145,0.0361837403432,2.35924892935,3.7781643049,3.72773120491,7.94517150392
0.3,0.55,1.0,5.0,0.2,650.0,1650.0,259178.0,1650.0009757,0.915699278947,0.0447514168201,0.0395493042331,2.38007940495,3.78768250922,3.830300956,8.1728611787
0.3,0.55,1.0,5.0,0.2,650.0,1650.0,259056.0,1650.00335145,0.904790064559,0.0520103851668,0.0431995502737,2.34427001096,3.83997097162,3.86265727091,8.58092928526
0.3,0.55,1.0,5.0,0.2,650.0,1650.0,258880.0,1650.0043771,0.916326473425,0.0449291279904,0.0387443985843,2.37325769423,3.82791761197,3.80412731247,8.02431368641
0.3,0.55,1.0,5.0,0.2,650.0,1650.0,258315.0,1650.00132663,0.912660057132,0.0456560218798,0.041683920988,2.40965985996,3.87240331408,3.85832304412,8.32767992306
0.3,0.55,1.0,5.0,0.2,650.0,1650.0,258756.0,1650.0019587,0.911700114378,0.0485254800865,0.0397744055358,2.4059172847,3.90114316462,3.83219731283,8.17072882467
0.3,0.55,1.0,5.0,0.2,650.0,1650.0,258737.0,1650.00046774,0.922195068751,0.0419409594031,0.0358639718461,2.38568838711,3.76596424969,3.81190624283,7.88670126639
0.3,0.55,1.0,5.0,0.2,650.0,1650.0,257854.0,1650.00828425,0.914245881214,0.045033469206,0.0407206495803,2.33700011439,3.72766053905,3.81371030133,7.96475169992
0.3,0.55,1.0,5.0,0.2,650.0,1650.0,257366.0,1650.00075178,0.918219785921,0.0417059106319,0.0400743034468,2.38664053449,3.81660395868,3.86776538452,8.25584709814
0.3,0.55,1.0,5.0,0.2,650.0,1650.0,257575.0,1650.00040117,0.911560138171,0.0456832545186,0.0427566073105,2.3325922617,3.79766694024,3.75160994987,8.10754308252
0.3,0.55,1.0,5.0,0.2,650.0,1650.0,258043.0,1650.00568852,0.916634395136,0.0436932820504,0.0396723228133,2.34042627233,3.79968169807,3.7970059748,8.24186997377
0.3,0.55,1.0,5.0,0.2,650.0,1650.0,258971.0,1650.00197356,0.915356810061,0.0433382330296,0.0413049569094,2.33303327973,3.75580593968,3.70810078718,7.95154295039
0.3,0.55,1.0,5.0,0.2,650.0,1650.0,258202.0,1650.00167327,0.915696484442,0.0423880259144,0.0419154896434,2.33863590357,3.77321728914,3.76554832962,7.94113191286
0.3,0.55,1.0,5.0,0.2,650.0,1650.0,258913.0,1650.00084301,0.919052332082,0.0446246186541,0.0363230492643,2.38790404582,3.81745903703,3.78203447632,8.08142808697
0.3,0.55,1.0,5.0,0.2,650.0,1650.0,257657.0,1650.00323533,0.913036067933,0.0456505422499,0.0413133898175,2.3203137788,3.74627382872,3.76198882596,7.98802339815
0.3,0.55,1.0,5.0,0.2,650.0,1650.0,258564.0,1650.00051917,0.912088768798,0.044578699429,0.043332531773,2.33391225041,3.75884107641,3.79200489609,8.08445303062
0.3,0.55,1.0,5.0,0.2,650.0,1650.0,258416.0,1650.00036129,0.913385217413,0.0453085657738,0.0413062168134,2.39800877298,3.83588871317,3.88946310054,8.28328927081
0.3,0.55,1.0,5.0,0.2,650.0,1650.0,258073.0,1650.01053888,0.917076469199,0.040374068686,0.0425494621149,2.36659187812,3.80505887914,3.83246331155,8.17542621415
0.3,0.55,1.0,5.0,0.2,650.0,1650.0,257955.0,1650.00121393,0.915381158878,0.0456530663107,0.0389657748117,2.34032643927,3.77369248762,3.76533177124,8.0038233425
0.3,0.55,1.0,5.0,0.2,650.0,1650.0,257712.0,1650.00206628,0.919012314524,0.0413835265605,0.0396041589156,2.36665759872,3.80912830798,3.82943093722,8.16115208292
0.3,0.55,1.0,5.0,0.2,650.0,1650.0,258544.0,1650.00266015,0.918594588191,0.040119143067,0.0412862687423,2.35695470284,3.78014369377,3.78775292732,7.9311166243
0.3,0.55,1.0,5.0,0.2,650.0,1650.0,258244.0,1650.00248727,0.910204967658,0.0447617498028,0.0450332825388,2.35916196274,3.88547861028,3.74034332186,8.03685532437
