# Supplementary material for: Crossed and Locked Quotes in a Multi-Market Simulation
Source: PLoS One. 2016 Mar 9;11(3):e0151096. doi: 10.1371/journal.pone.0151096 (PMC4784946; doi:10.1371/journal.pone.0151096)
Supplement: S1 Dataset — Simulation output and summary files for main results. (ZIP) [file pone.0151096.s001.zip › main_results/main_results_138.out]

SLURM_ARRAY_TASK_ID:  138
0.3,0.6,1.0,5.0,0.2,650.0,1650.0,258571.0,1650.00160776,0.928033159405,0.0384737654123,0.0334930751828,2.46490271307,3.91095959143,3.85876809745,8.26089552208
0.3,0.6,1.0,5.0,0.2,650.0,1650.0,257915.0,1650.00196207,0.926173348658,0.0381556683298,0.0356709830117,2.40304638849,3.82414737859,3.79760419956,8.14075850924
0.3,0.6,1.0,5.0,0.2,650.0,1650.0,258086.0,1650.0197493,0.929202554078,0.037445344951,0.0333521009711,2.43223832521,3.84551700345,3.81965366997,8.27885654466
0.3,0.6,1.0,5.0,0.2,650.0,1650.0,258584.0,1650.00007939,0.925891814456,0.037335212108,0.0367729734361,2.41679626003,3.82092045107,3.85656868161,8.11928088072
0.3,0.6,1.0,5.0,0.2,650.0,1650.0,259221.0,1650.00269113,0.92918700876,0.0356058840154,0.0352071072242,2.45353910614,3.85231254183,3.88493026046,8.21603416934
0.3,0.6,1.0,5.0,0.2,650.0,1650.0,258581.0,1650.00054598,0.922247211936,0.0415614133371,0.0361913747272,2.43770796716,3.83852756027,3.90571668913,8.34383765276
0.3,0.6,1.0,5.0,0.2,650.0,1650.0,258205.0,1650.00294073,0.923597764295,0.0392985413434,0.0371036943618,2.42973829139,3.86462890447,3.83553226681,8.05837281216
0.3,0.6,1.0,5.0,0.2,650.0,1650.0,257017.0,1650.00021347,0.91946884292,0.0398422220154,0.0406889350648,2.46352541088,3.90512596265,3.96208279495,8.67673348672
0.3,0.6,1.0,5.0,0.2,650.0,1650.0,258366.0,1650.00995663,0.920753167283,0.0419951120182,0.0372517206984,2.41428324371,3.88149758551,3.81628569782,8.28376540074
0.3,0.6,1.0,5.0,0.2,650.0,1650.0,258792.0,1650.0064864,0.930619245152,0.0374742094882,0.0319065453601,2.44001930129,3.84554907143,3.85159039658,8.18808991922
0.3,0.6,1.0,5.0,0.2,650.0,1650.0,257547.0,1650.00950748,0.927918507687,0.0383284839946,0.033753008318,2.49013003482,3.91448479759,3.85297693602,8.08022344119
0.3,0.6,1.0,5.0,0.2,650.0,1650.0,259171.0,1650.00150194,0.933826195742,0.034420097576,0.0317537066822,2.49764280403,3.91380043621,3.87223658663,8.41622133548
0.3,0.6,1.0,5.0,0.2,650.0,1650.0,257899.0,1650.02022599,0.922767331772,0.0393278248133,0.0379048434148,2.38464680064,3.82989576283,3.79161718556,8.18785111286
0.3,0.6,1.0,5.0,0.2,650.0,1650.0,259703.0,1650.00847203,0.927835253761,0.0363168231259,0.0358479231134,2.42744069847,3.87682396729,3.76172606484,8.0127388535
0.3,0.6,1.0,5.0,0.2,650.0,1650.0,258761.0,1650.00844454,0.928851146755,0.0373363351525,0.033812518092,2.40818675137,3.81542001742,3.81915271352,8.15914185159
0.3,0.6,1.0,5.0,0.2,650.0,1650.0,258901.0,1650.01212716,0.927049184368,0.037872145673,0.0350786699592,2.43535809777,3.8810466274,3.85413092854,8.23043252215
0.3,0.6,1.0,5.0,0.2,650.0,1650.0,259452.0,1650.00338584,0.920459333035,0.0430943363103,0.0364463306549,2.39225832009,3.80667573636,3.82072222628,8.07394689183
0.3,0.6,1.0,5.0,0.2,650.0,1650.0,258172.0,1650.00394571,0.929594615443,0.0364153793124,0.0339900052451,2.44931087224,3.86342712793,3.84717629879,8.19054480427
0.3,0.6,1.0,5.0,0.2,650.0,1650.0,258359.0,1650.00381485,0.926752295244,0.0395546053505,0.0336930994058,2.4602951499,3.87617961063,3.84482189876,8.32848398712
0.3,0.6,1.0,5.0,0.2,650.0,1650.0,257658.0,1650.01378708,0.931968616933,0.0360144428913,0.0320169401759,2.4487189498,3.86026599735,3.78302996232,7.85407920138
0.3,0.6,1.0,5.0,0.2,650.0,1650.0,257942.0,1650.00377489,0.932949694585,0.0333631896538,0.0336871157615,2.50104098969,3.87576747648,3.91425980911,8.61886156148
0.3,0.6,1.0,5.0,0.2,650.0,1650.0,258336.0,1650.00410746,0.92861906279,0.040217176254,0.0311637609565,2.45810207368,3.8235760123,3.87788920136,8.15929404467
0.3,0.6,1.0,5.0,0.2,650.0,1650.0,259425.0,1650.00045639,0.924079118246,0.0394706936333,0.0364501881211,2.42597158498,3.82966689262,3.81735483349,8.15644612363
0.3,0.6,1.0,5.0,0.2,650.0,1650.0,258667.0,1650.00640799,0.925440072264,0.03914220283,0.0354177249062,2.42918854826,3.84053436667,3.83496780843,8.25541636553
0.3,0.6,1.0,5.0,0.2,650.0,1650.0,257850.0,1650.00413161,0.928553291467,0.0368031586512,0.034643549882,2.44287263972,3.8680248031,3.83845553646,8.16721230647
0.3,0.6,1.0,5.0,0.2,650.0,1650.0,258909.0,1650.00424972,0.926648177019,0.0398752356107,0.0334765873699,2.40515813183,3.7825935209,3.79191114037,7.96262160494
0.3,0.6,1.0,5.0,0.2,650.0,1650.0,258019.0,1650.00581205,0.925173532089,0.0393211978041,0.0355052701066,2.45085056024,3.89507006225,3.8884653554,8.28900341526
0.3,0.6,1.0,5.0,0.2,650.0,1650.0,258312.0,1650.01525286,0.927592686531,0.0366660906372,0.0357412228316,2.40361203925,3.82962777923,3.85004503471,8.21413907502
0.3,0.6,1.0,5.0,0.2,650.0,1650.0,257488.0,1650.00187829,0.929342968991,0.040447562764,0.0302094682447,2.4235166328,3.83262846264,3.84309645341,8.19557416268
0.3,0.6,1.0,5.0,0.2,650.0,1650.0,259559.0,1650.00063768,0.931999772959,0.0352014967055,0.032798730336,2.44094705662,3.80601918451,3.84887756977,8.04860624988
