# Supplementary material for: Crossed and Locked Quotes in a Multi-Market Simulation
Source: PLoS One. 2016 Mar 9;11(3):e0151096. doi: 10.1371/journal.pone.0151096 (PMC4784946; doi:10.1371/journal.pone.0151096)
Supplement: S1 Dataset — Simulation output and summary files for main results. (ZIP) [file pone.0151096.s001.zip › main_results/main_results_139.out]

SLURM_ARRAY_TASK_ID:  139
0.3,0.65,1.0,5.0,0.2,650.0,1650.0,258306.0,1650.00169022,0.945253311197,0.0290771215727,0.0256695672306,2.53206057368,3.92278528737,3.89044372916,8.46170729902
0.3,0.65,1.0,5.0,0.2,650.0,1650.0,259157.0,1650.00332748,0.935832303844,0.0346504210305,0.0295172751251,2.50651049897,3.90405084715,3.88197799624,8.4574208673
0.3,0.65,1.0,5.0,0.2,650.0,1650.0,259009.0,1650.00168105,0.940119579095,0.0336976835166,0.0261827373888,2.49785836586,3.85192277666,3.78608389716,7.8252475034
0.3,0.65,1.0,5.0,0.2,650.0,1650.0,258370.0,1650.00592318,0.944029479033,0.0276650536866,0.0283054672801,2.481797049,3.78509392864,3.861677418,8.06629224329
0.3,0.65,1.0,5.0,0.2,650.0,1650.0,258619.0,1650.00348834,0.936086509792,0.0331482488274,0.0307652413806,2.54692871048,3.94096904135,3.91161419307,8.45384511837
0.3,0.65,1.0,5.0,0.2,650.0,1650.0,257688.0,1650.00460588,0.938564107024,0.0321526040155,0.0292832889602,2.44796738087,3.7940276447,3.81245056133,7.84726914695
0.3,0.65,1.0,5.0,0.2,650.0,1650.0,257804.0,1650.00331771,0.943991629003,0.0298081527851,0.0262002182115,2.52555694388,3.90521672802,3.8814732731,8.24782621955
0.3,0.65,1.0,5.0,0.2,650.0,1650.0,256888.0,1650.00796668,0.943811782787,0.0305240219197,0.0256641952937,2.51132982246,3.87891296695,3.86251251179,8.15540698238
0.3,0.65,1.0,5.0,0.2,650.0,1650.0,256380.0,1650.00326049,0.940119105329,0.0290265335045,0.0308543611663,2.52381544361,3.90206717991,3.98469824784,8.76615295684
0.3,0.65,1.0,5.0,0.2,650.0,1650.0,258143.0,1650.01463732,0.94044462789,0.0331888855022,0.0263664866073,2.48446520381,3.84377674627,3.81103465797,7.97567761835
0.3,0.65,1.0,5.0,0.2,650.0,1650.0,256964.0,1650.00381604,0.937983743127,0.0297162651997,0.0322999916734,2.51019656535,3.92104570273,3.88103938078,8.34862367353
0.3,0.65,1.0,5.0,0.2,650.0,1650.0,259138.0,1650.01076299,0.935620283798,0.0328608864834,0.0315188297187,2.48492765022,3.9464842988,3.87306790967,8.4333823787
0.3,0.65,1.0,5.0,0.2,650.0,1650.0,257213.0,1650.00662396,0.937207575828,0.0329426620773,0.0298497620947,2.50028182018,3.89400356618,3.87355642479,8.24230613301
0.3,0.65,1.0,5.0,0.2,650.0,1650.0,257761.0,1650.00035207,0.947849207037,0.0280748658782,0.024075927085,2.59052759268,3.99806976456,3.96979029252,8.73632212771
0.3,0.65,1.0,5.0,0.2,650.0,1650.0,257423.0,1650.01072345,0.936672327419,0.0375800918688,0.0257475807117,2.50478873229,3.86087990633,3.90223244523,8.33891982008
0.3,0.65,1.0,5.0,0.2,650.0,1650.0,257809.0,1650.0017982,0.932946284925,0.0326518751425,0.0344018399323,2.49803845782,3.90357297874,3.92939749111,8.50288407543
0.3,0.65,1.0,5.0,0.2,650.0,1650.0,256832.0,1650.00401633,0.93909728177,0.0302680641387,0.0306346540916,2.54334118191,3.95599221814,3.93856972708,8.69057757814
0.3,0.65,1.0,5.0,0.2,650.0,1650.0,258339.0,1650.01303616,0.939162854529,0.0352397108973,0.025597434574,2.50043503578,3.91515165046,3.88354826236,8.44304018654
0.3,0.65,1.0,5.0,0.2,650.0,1650.0,255788.0,1650.02492222,0.942482227932,0.0343146196988,0.0232031523687,2.55804983934,3.93730210601,3.95190594621,8.27143991408
0.3,0.65,1.0,5.0,0.2,650.0,1650.0,257124.0,1650.00015724,0.934780684279,0.0374522905452,0.0277670251758,2.52277758334,3.95872690086,3.94072595713,8.59356844199
0.3,0.65,1.0,5.0,0.2,650.0,1650.0,257925.0,1650.00057068,0.937834669165,0.0333943720674,0.0287709587673,2.48782854602,3.87338841399,3.85232877543,8.38665705118
0.3,0.65,1.0,5.0,0.2,650.0,1650.0,258307.0,1650.00401776,0.935924007855,0.0322583923996,0.0318175997458,2.50521851436,3.90196729625,3.93286271397,8.60346524903
0.3,0.65,1.0,5.0,0.2,650.0,1650.0,257599.0,1650.00136539,0.937098534454,0.0311767543154,0.0317247112303,2.51844588499,3.89459452142,3.87948211212,8.29005043279
0.3,0.65,1.0,5.0,0.2,650.0,1650.0,258503.0,1650.00291304,0.939750351362,0.0324635398212,0.0277861088166,2.47504010631,3.83479634136,3.80258929268,7.93630584868
0.3,0.65,1.0,5.0,0.2,650.0,1650.0,258084.0,1650.01195605,0.941232730396,0.0331514734667,0.0256157961377,2.50199873791,3.85082582784,3.87751973333,8.24664064451
0.3,0.65,1.0,5.0,0.2,650.0,1650.0,258293.0,1650.01830331,0.935193360784,0.0347448091104,0.0300618301052,2.47596679562,3.90309791076,3.85680173049,8.38435795475
0.3,0.65,1.0,5.0,0.2,650.0,1650.0,257412.0,1650.00494783,0.936972011846,0.0371465566157,0.0258814315382,2.5227811099,3.93491899328,3.8887390444,8.31460560376
0.3,0.65,1.0,5.0,0.2,650.0,1650.0,258090.0,1650.00541523,0.939449299721,0.0327350690924,0.0278156311868,2.53079783997,3.92428488498,3.9442043851,8.23240393109
0.3,0.65,1.0,5.0,0.2,650.0,1650.0,258138.0,1650.00370657,0.932797242786,0.0357625119837,0.0314402452301,2.47244388815,3.8683789368,3.8109440695,8.21031020188
0.3,0.65,1.0,5.0,0.2,650.0,1650.0,257700.0,1650.01441569,0.937580420808,0.0319344104661,0.0304851687263,2.54222541592,3.90300787047,3.97480997953,8.59906387049
