# Supplementary material for: Crossed and Locked Quotes in a Multi-Market Simulation
Source: PLoS One. 2016 Mar 9;11(3):e0151096. doi: 10.1371/journal.pone.0151096 (PMC4784946; doi:10.1371/journal.pone.0151096)
Supplement: S1 Dataset — Simulation output and summary files for main results. (ZIP) [file pone.0151096.s001.zip › main_results/main_results_14.out]

SLURM_ARRAY_TASK_ID:  14
0.0,0.7,1.0,5.0,0.2,650.0,1650.0,256680.0,1650.00404672,0.931692095889,0.0359022970904,0.0324056070203,2.32800958829,3.86500252471,3.85083769722,9.72015026788
0.0,0.7,1.0,5.0,0.2,650.0,1650.0,256947.0,1650.01062978,0.931993515763,0.0361777850052,0.0318286992315,2.3132469121,3.82281907371,3.80366339313,9.47841326759
0.0,0.7,1.0,5.0,0.2,650.0,1650.0,256048.0,1650.0071357,0.927154848718,0.0372131613095,0.0356319899727,2.31453138055,3.87034368613,3.82242891279,9.95815931851
0.0,0.7,1.0,5.0,0.2,650.0,1650.0,257653.0,1650.00100841,0.925749957091,0.038411244594,0.0358387983149,2.31496322394,3.77084221637,3.87332118523,9.72085138496
0.0,0.7,1.0,5.0,0.2,650.0,1650.0,255772.0,1650.00103367,0.934766177217,0.0331848384735,0.0320489843099,2.36402633813,3.94811469538,3.85387153798,9.88934617022
0.0,0.7,1.0,5.0,0.2,650.0,1650.0,258611.0,1650.00510747,0.932526735807,0.0376326949353,0.029840569258,2.32001434502,3.79746540925,3.82196995816,9.6474301056
0.0,0.7,1.0,5.0,0.2,650.0,1650.0,257264.0,1650.02442614,0.931517900351,0.0393214583811,0.0291606412682,2.33168189426,3.7735745037,3.84665409814,9.49435382257
0.0,0.7,1.0,5.0,0.2,650.0,1650.0,256342.0,1650.0041045,0.930330695435,0.0383059394394,0.0313633651259,2.27028624503,3.73986554955,3.79980519975,9.52707007185
0.0,0.7,1.0,5.0,0.2,650.0,1650.0,258041.0,1650.00048553,0.933040579144,0.0363979082853,0.0305615125703,2.33656407744,3.82353834066,3.83067000148,9.7147419226
0.0,0.7,1.0,5.0,0.2,650.0,1650.0,257130.0,1650.01337104,0.934165360583,0.0343992152774,0.0314354241392,2.35216026446,3.87216281434,3.83879872628,9.71888474475
0.0,0.7,1.0,5.0,0.2,650.0,1650.0,255948.0,1650.00637279,0.934173696814,0.0340750207925,0.0317512823939,2.330697598,3.87288278859,3.79450114072,9.68440301229
0.0,0.7,1.0,5.0,0.2,650.0,1650.0,255726.0,1650.00083931,0.929729182176,0.0361698283473,0.0341009894771,2.34018387323,3.82061203282,3.83030418992,9.59208133555
0.0,0.7,1.0,5.0,0.2,650.0,1650.0,256333.0,1650.008938,0.92767604821,0.036348001376,0.035975950414,2.31783921651,3.841347283,3.86654989629,9.50017560576
0.0,0.7,1.0,5.0,0.2,650.0,1650.0,257809.0,1650.00241912,0.927917931853,0.0377456551656,0.0343364129812,2.33530905649,3.81065999331,3.88714312894,9.8564306495
0.0,0.7,1.0,5.0,0.2,650.0,1650.0,257810.0,1650.00072755,0.93279893017,0.036455451865,0.0307456179648,2.32847965299,3.84295348906,3.83605956727,9.75851137446
0.0,0.7,1.0,5.0,0.2,650.0,1650.0,256941.0,1650.00525887,0.93128186497,0.0381263940393,0.0305917409911,2.32246576582,3.83936516706,3.82504214148,9.82943444858
0.0,0.7,1.0,5.0,0.2,650.0,1650.0,256323.0,1650.00001398,0.929430767013,0.0346949950789,0.0358742379081,2.34960874438,3.85464437215,3.8944672175,9.89386169484
0.0,0.7,1.0,5.0,0.2,650.0,1650.0,257744.0,1650.00345019,0.928943707093,0.0359667567561,0.0350895361508,2.31834455514,3.81620370084,3.82181269578,9.60147097701
0.0,0.7,1.0,5.0,0.2,650.0,1650.0,256531.0,1650.00170012,0.927587708093,0.0407801104066,0.0316321815008,2.3161989389,3.80217183055,3.83565528309,9.61169610089
0.0,0.7,1.0,5.0,0.2,650.0,1650.0,257074.0,1650.00046969,0.938047561309,0.0318208882261,0.0301315504647,2.36933675714,3.86288340806,3.9022842831,9.69258871328
0.0,0.7,1.0,5.0,0.2,650.0,1650.0,256762.0,1650.0029547,0.924433217234,0.0369804577795,0.0385863249864,2.3317242925,3.8273376582,3.91154025247,9.81527712115
0.0,0.7,1.0,5.0,0.2,650.0,1650.0,255959.0,1650.01363428,0.931035848839,0.0333812345648,0.0355829165959,2.34951234572,3.82616753064,3.93269351618,9.66554047767
0.0,0.7,1.0,5.0,0.2,650.0,1650.0,257463.0,1650.00406539,0.921335240469,0.0419001038603,0.036764655671,2.25685453799,3.79102480187,3.75419735226,9.46547131165
0.0,0.7,1.0,5.0,0.2,650.0,1650.0,256253.0,1650.00185088,0.932920094939,0.0374206326643,0.0296592723967,2.35935084446,3.83848401413,3.82158360136,9.52704383491
0.0,0.7,1.0,5.0,0.2,650.0,1650.0,258241.0,1650.0025108,0.93750427509,0.0345826789391,0.0279130459708,2.33832285489,3.82254764724,3.826776141,9.69794161314
0.0,0.7,1.0,5.0,0.2,650.0,1650.0,256464.0,1650.00238097,0.925137025483,0.0410388182273,0.0338241562894,2.29285906196,3.81993918613,3.7460503894,9.42933905794
0.0,0.7,1.0,5.0,0.2,650.0,1650.0,257134.0,1650.00776208,0.938532323614,0.0311502311455,0.0303174452408,2.33698913777,3.82294937044,3.80096442598,9.50249469867
0.0,0.7,1.0,5.0,0.2,650.0,1650.0,257909.0,1650.00312716,0.927489927646,0.0355780099174,0.0369320624371,2.33574090342,3.8499493945,3.88181096007,9.78283396967
0.0,0.7,1.0,5.0,0.2,650.0,1650.0,257661.0,1650.00649457,0.925342323078,0.0391439393972,0.0355137375246,2.33458314307,3.87716984447,3.87742205567,10.0308783094
0.0,0.7,1.0,5.0,0.2,650.0,1650.0,256890.0,1650.00976105,0.932053733845,0.0365333927528,0.0314128734019,2.31623995228,3.78894420597,3.76866938286,9.44226804857
