# Supplementary material for: Crossed and Locked Quotes in a Multi-Market Simulation
Source: PLoS One. 2016 Mar 9;11(3):e0151096. doi: 10.1371/journal.pone.0151096 (PMC4784946; doi:10.1371/journal.pone.0151096)
Supplement: S1 Dataset — Simulation output and summary files for main results. (ZIP) [file pone.0151096.s001.zip › main_results/main_results_140.out]

SLURM_ARRAY_TASK_ID:  140
0.3,0.7,1.0,5.0,0.2,650.0,1650.0,258482.0,1650.00049218,0.951747289894,0.0252340324918,0.023018677614,2.5489637725,3.87380454442,3.88034115904,8.25886215668
0.3,0.7,1.0,5.0,0.2,650.0,1650.0,257815.0,1650.0043655,0.949825234433,0.0272148476107,0.022959917956,2.53414253755,3.84579271835,3.87023519143,7.91553504286
0.3,0.7,1.0,5.0,0.2,650.0,1650.0,257360.0,1650.00171107,0.94840599234,0.0264037127599,0.0251902948999,2.58832270947,3.95428032961,3.94792659446,8.5159372477
0.3,0.7,1.0,5.0,0.2,650.0,1650.0,256925.0,1650.00161398,0.948050158932,0.0278393822671,0.0241104588009,2.57746547607,3.95161319388,3.93126285959,8.60891887538
0.3,0.7,1.0,5.0,0.2,650.0,1650.0,257499.0,1650.00009179,0.947438998133,0.0261348061836,0.0264261956832,2.58140137168,3.94181088166,3.90585580741,8.59291745699
0.3,0.7,1.0,5.0,0.2,650.0,1650.0,257275.0,1650.00797246,0.948850942965,0.0258918283213,0.0252572287132,2.56053803721,3.96475079721,3.86428564282,8.2047007526
0.3,0.7,1.0,5.0,0.2,650.0,1650.0,257494.0,1650.02833954,0.948605419812,0.0254850263389,0.0259095538495,2.60893616834,3.98558813045,3.97473662836,8.69026707275
0.3,0.7,1.0,5.0,0.2,650.0,1650.0,256852.0,1650.01196864,0.94778549548,0.0286639175526,0.023550586967,2.59193749736,3.97410053389,3.91825058947,8.40872455349
0.3,0.7,1.0,5.0,0.2,650.0,1650.0,257364.0,1650.00092581,0.949424989123,0.0255987335515,0.0249762773252,2.55572417834,3.89082779863,3.86510112115,8.24616382017
0.3,0.7,1.0,5.0,0.2,650.0,1650.0,258539.0,1650.02212312,0.945495231988,0.0274707848439,0.027033983168,2.57530746483,3.91526191767,3.90938732005,8.18193075167
0.3,0.7,1.0,5.0,0.2,650.0,1650.0,257785.0,1650.00679607,0.951148416209,0.0262981657269,0.0225534180644,2.54750646954,3.90932762548,3.89926338035,8.37667495926
0.3,0.7,1.0,5.0,0.2,650.0,1650.0,257092.0,1650.02800235,0.945918308775,0.0259699909768,0.028111700248,2.58474630164,3.97443339987,3.94662759,8.4233279789
0.3,0.7,1.0,5.0,0.2,650.0,1650.0,258436.0,1650.00268536,0.947981779859,0.026871380794,0.0251468393475,2.58220534643,3.957907047,3.97589490604,8.5461104973
0.3,0.7,1.0,5.0,0.2,650.0,1650.0,257259.0,1650.00141611,0.94664147306,0.0292357093257,0.0241228176142,2.56694555935,3.91744812239,3.93690935408,8.48149392815
0.3,0.7,1.0,5.0,0.2,650.0,1650.0,257246.0,1650.00119561,0.946987106394,0.0308275958678,0.0221852977377,2.56977325922,3.91890922509,3.9514528345,8.60535179421
0.3,0.7,1.0,5.0,0.2,650.0,1650.0,258227.0,1650.00727753,0.950843832654,0.02579837388,0.0233577934664,2.55144249366,3.87734090073,3.85691570444,8.23281484191
0.3,0.7,1.0,5.0,0.2,650.0,1650.0,257277.0,1650.00710078,0.949311997291,0.0268250464001,0.0238629563093,2.54920701677,3.86525702419,3.89612272755,8.21554604976
0.3,0.7,1.0,5.0,0.2,650.0,1650.0,259394.0,1650.00334163,0.946710981892,0.0278953774075,0.0253936407008,2.51745694629,3.90815004172,3.82348157548,8.18180493869
0.3,0.7,1.0,5.0,0.2,650.0,1650.0,258358.0,1650.0221082,0.951438843495,0.0288503965239,0.0197107599812,2.55679245352,3.87162207032,3.87755249651,8.24214786987
0.3,0.7,1.0,5.0,0.2,650.0,1650.0,259424.0,1650.01271886,0.947533006466,0.0300756379813,0.0223913555531,2.56687214987,3.89413971906,3.92037166749,8.37307352487
0.3,0.7,1.0,5.0,0.2,650.0,1650.0,256850.0,1650.0103717,0.949842376689,0.0283955874758,0.0217620358353,2.57378851363,3.86160710431,3.94692802648,8.36094759762
0.3,0.7,1.0,5.0,0.2,650.0,1650.0,258587.0,1650.0045352,0.946069155771,0.0284253841228,0.0255054601062,2.52996750703,3.85438184477,3.88793588813,8.30102133975
0.3,0.7,1.0,5.0,0.2,650.0,1650.0,259336.0,1650.000182,0.947796295737,0.0292622652433,0.0229414390201,2.51864925569,3.83332626938,3.88551006935,8.25048042629
0.3,0.7,1.0,5.0,0.2,650.0,1650.0,258188.0,1650.01359705,0.94683131453,0.0288209691341,0.0243477163358,2.6068894183,3.94703135165,3.99230520556,8.30184826115
0.3,0.7,1.0,5.0,0.2,650.0,1650.0,257985.0,1650.00040182,0.952733563512,0.0278055248249,0.0194609116635,2.54210585586,3.90555152017,3.86114846336,8.2488970565
0.3,0.7,1.0,5.0,0.2,650.0,1650.0,257761.0,1650.01182294,0.951244722644,0.024875823081,0.0238794542746,2.60715643254,3.94283351996,3.96559657925,8.42344791909
0.3,0.7,1.0,5.0,0.2,650.0,1650.0,258368.0,1650.00645326,0.951977899625,0.0280789443974,0.0199431559771,2.60723554243,3.91814498295,3.94982656105,8.25250731886
0.3,0.7,1.0,5.0,0.2,650.0,1650.0,257644.0,1650.02537684,0.947019552198,0.0308127515101,0.0221676962921,2.54953086556,3.88148189842,3.91591970762,8.38233267728
0.3,0.7,1.0,5.0,0.2,650.0,1650.0,257070.0,1650.00633223,0.952566626859,0.0263646111784,0.0210687619628,2.59129021753,3.91392611173,3.96381079559,8.52925886722
0.3,0.7,1.0,5.0,0.2,650.0,1650.0,256778.0,1650.00689244,0.951627500225,0.0273645828363,0.0210079169386,2.57489133423,3.93057075037,3.89389574122,8.36056503925
