# Supplementary material for: Crossed and Locked Quotes in a Multi-Market Simulation
Source: PLoS One. 2016 Mar 9;11(3):e0151096. doi: 10.1371/journal.pone.0151096 (PMC4784946; doi:10.1371/journal.pone.0151096)
Supplement: S1 Dataset — Simulation output and summary files for main results. (ZIP) [file pone.0151096.s001.zip › main_results/main_results_141.out]

SLURM_ARRAY_TASK_ID:  141
0.3,0.75,1.0,5.0,0.2,650.0,1650.0,256720.0,1650.00802099,0.960000818269,0.0239756880762,0.0160234936546,2.6602649073,4.00580694329,4.01268048184,8.5852896549
0.3,0.75,1.0,5.0,0.2,650.0,1650.0,257591.0,1650.00304176,0.958069703598,0.0238741197079,0.0180561766936,2.70200487325,4.10718786649,3.99779171755,8.77044923809
0.3,0.75,1.0,5.0,0.2,650.0,1650.0,255657.0,1650.01521721,0.961229833432,0.0180832835484,0.0206868830193,2.66006461433,3.93987285489,4.0488212029,8.42700400132
0.3,0.75,1.0,5.0,0.2,650.0,1650.0,255613.0,1650.00688089,0.959453248936,0.0228285725038,0.0177181785599,2.6072331767,3.94256070806,3.91168070804,8.25304161367
0.3,0.75,1.0,5.0,0.2,650.0,1650.0,257558.0,1650.00347512,0.959363802625,0.0225996622629,0.0180365351118,2.65171465195,3.99296932296,3.98145672836,8.57341097167
0.3,0.75,1.0,5.0,0.2,650.0,1650.0,257456.0,1650.00292871,0.957968438033,0.0214113243226,0.0206202376448,2.70380910975,4.13126188144,4.06247070245,9.16735110328
0.3,0.75,1.0,5.0,0.2,650.0,1650.0,258042.0,1650.00633947,0.961456474778,0.0205984465722,0.0179450786499,2.64513478013,3.97092342442,3.95908255106,8.46355106872
0.3,0.75,1.0,5.0,0.2,650.0,1650.0,256296.0,1650.00185165,0.960352764264,0.0229278256245,0.0167194101111,2.67310153617,4.02160090023,4.00971962361,8.69885954805
0.3,0.75,1.0,5.0,0.2,650.0,1650.0,257919.0,1650.00172403,0.959647692552,0.0240182267492,0.0163340806987,2.64242126619,3.95783002665,3.92397933776,8.20083448359
0.3,0.75,1.0,5.0,0.2,650.0,1650.0,256081.0,1650.00050434,0.95691004197,0.0257646435717,0.017325314458,2.61962566273,3.93756779708,3.96032274317,8.51284291954
0.3,0.75,1.0,5.0,0.2,650.0,1650.0,256629.0,1650.00325661,0.961234592524,0.0215048505247,0.017260556951,2.60687477365,3.93324025773,3.8651927699,8.00881202587
0.3,0.75,1.0,5.0,0.2,650.0,1650.0,256679.0,1650.02498749,0.959196480494,0.0208542380559,0.0199492814498,2.64725553044,3.94980877711,4.01622369532,8.65092114751
0.3,0.75,1.0,5.0,0.2,650.0,1650.0,256635.0,1650.02123853,0.959452659521,0.0212496616296,0.0192976788493,2.64385466745,3.9510205085,3.93416524607,8.45201923873
0.3,0.75,1.0,5.0,0.2,650.0,1650.0,257169.0,1650.011322,0.95635618563,0.0226081832961,0.0210356310743,2.64362015903,3.96401016935,3.99350969135,8.46627546885
0.3,0.75,1.0,5.0,0.2,650.0,1650.0,257012.0,1650.01736621,0.960868290652,0.0211496048178,0.0179821045298,2.64434819457,3.96965930017,3.94233656572,8.65663074119
0.3,0.75,1.0,5.0,0.2,650.0,1650.0,256740.0,1650.00129474,0.958154636107,0.0225428173058,0.0193025465871,2.68933519327,4.09584336714,4.03766923824,8.96297214195
0.3,0.75,1.0,5.0,0.2,650.0,1650.0,257562.0,1650.00562484,0.958835661213,0.0217961839429,0.0193681548437,2.6215134426,3.94262700962,3.95091334442,8.37333664581
0.3,0.75,1.0,5.0,0.2,650.0,1650.0,257331.0,1650.01277358,0.958138627719,0.0236260836843,0.0182352885962,2.64753178026,3.97761950967,3.92713954818,8.47980847846
0.3,0.75,1.0,5.0,0.2,650.0,1650.0,255444.0,1650.00082436,0.957984081964,0.0222386083243,0.0197773097122,2.67144964085,4.05852271265,4.01352910321,8.79177998124
0.3,0.75,1.0,5.0,0.2,650.0,1650.0,256521.0,1650.00054913,0.961820503672,0.0212639753995,0.0169155209284,2.66667786184,4.01915161155,3.98434821375,8.67039487704
0.3,0.75,1.0,5.0,0.2,650.0,1650.0,255417.0,1650.00108734,0.96215771084,0.0218199140239,0.0160223751357,2.65039931266,3.92788196661,3.95326773009,8.57310380729
0.3,0.75,1.0,5.0,0.2,650.0,1650.0,257474.0,1650.01215427,0.959781363847,0.0203588500522,0.019859786101,2.61973058655,3.9608362443,3.98188955855,8.5756587677
0.3,0.75,1.0,5.0,0.2,650.0,1650.0,257201.0,1650.01038239,0.956913093271,0.0239210804236,0.0191658263059,2.62564057506,3.94985165207,3.97591618411,8.57759788586
0.3,0.75,1.0,5.0,0.2,650.0,1650.0,257034.0,1650.00151817,0.961993774577,0.0195401885971,0.0184660368264,2.66906291689,4.03326393674,3.9385384764,8.50846439025
0.3,0.75,1.0,5.0,0.2,650.0,1650.0,257009.0,1650.00508647,0.953613227467,0.0242778635146,0.0221089090184,2.6130483359,4.01586555246,3.92086795127,8.62465134756
0.3,0.75,1.0,5.0,0.2,650.0,1650.0,258039.0,1650.00139098,0.959536552352,0.0232858098681,0.0171776377795,2.60753907355,3.92828295969,3.92778750881,8.28615064557
0.3,0.75,1.0,5.0,0.2,650.0,1650.0,257072.0,1650.00886218,0.955211558061,0.0236211354777,0.0211673064613,2.67366237543,4.02600990847,4.04844501755,8.75914229008
0.3,0.75,1.0,5.0,0.2,650.0,1650.0,257882.0,1650.00956593,0.958533016602,0.0213378220892,0.0201291613084,2.63001723093,3.96605515071,3.96050333698,8.65947250212
0.3,0.75,1.0,5.0,0.2,650.0,1650.0,257949.0,1650.0005783,0.95476473879,0.022606056005,0.0226292052052,2.53422745932,3.86084373911,3.87894022318,8.22834891766
0.3,0.75,1.0,5.0,0.2,650.0,1650.0,256765.0,1650.00034268,0.959953557087,0.0208553665385,0.0191910763743,2.67096904499,4.00305681662,3.96067900198,8.49216300795
