# Supplementary material for: Crossed and Locked Quotes in a Multi-Market Simulation
Source: PLoS One. 2016 Mar 9;11(3):e0151096. doi: 10.1371/journal.pone.0151096 (PMC4784946; doi:10.1371/journal.pone.0151096)
Supplement: S1 Dataset — Simulation output and summary files for main results. (ZIP) [file pone.0151096.s001.zip › main_results/main_results_142.out]

SLURM_ARRAY_TASK_ID:  142
0.3,0.8,1.0,5.0,0.2,650.0,1650.0,257028.0,1650.01748617,0.967987839212,0.0182588905402,0.0137532702474,2.71374379882,4.02828092945,4.01304288485,8.50212932451
0.3,0.8,1.0,5.0,0.2,650.0,1650.0,256771.0,1650.0019389,0.964893027299,0.0192969218467,0.0158100508548,2.70611502544,4.07642983059,3.9690619098,8.88215266831
0.3,0.8,1.0,5.0,0.2,650.0,1650.0,256377.0,1650.04523811,0.968069922344,0.016361987458,0.0155680901985,2.71148936935,3.9872369242,4.00588100031,8.63104878983
0.3,0.8,1.0,5.0,0.2,650.0,1650.0,258377.0,1650.00488212,0.972399552283,0.0163799826439,0.0112204650728,2.70552426246,4.03037220623,3.93207491999,8.44051883165
0.3,0.8,1.0,5.0,0.2,650.0,1650.0,257531.0,1650.01272846,0.969092767106,0.0177405754835,0.0131666574103,2.71021941799,4.01180418684,4.0106649142,8.59390296875
0.3,0.8,1.0,5.0,0.2,650.0,1650.0,256305.0,1650.00424789,0.967173514326,0.0174499253408,0.0153765603331,2.73220454222,4.08618010708,4.06373729768,8.95552278033
0.3,0.8,1.0,5.0,0.2,650.0,1650.0,256251.0,1650.00042526,0.965527135423,0.0200024101497,0.0144704544269,2.68460260797,3.93947276371,4.0232538012,8.66133683526
0.3,0.8,1.0,5.0,0.2,650.0,1650.0,257518.0,1650.0018512,0.967805816852,0.0190204199901,0.0131737631583,2.66582548502,3.95048565538,3.99721668866,8.3830526677
0.3,0.8,1.0,5.0,0.2,650.0,1650.0,256097.0,1650.00224914,0.966889582838,0.019016540516,0.0140938766459,2.69442184356,4.04581626328,3.989402964,8.79989618849
0.3,0.8,1.0,5.0,0.2,650.0,1650.0,255880.0,1650.00637487,0.970441323678,0.0152392864192,0.0143193899031,2.68985459151,4.08136818043,3.92400191659,8.54154119347
0.3,0.8,1.0,5.0,0.2,650.0,1650.0,255924.0,1650.00323215,0.967935462578,0.016000363215,0.0160641742071,2.70560219296,4.02081819877,4.04037084426,8.83028076631
0.3,0.8,1.0,5.0,0.2,650.0,1650.0,258416.0,1650.00045823,0.965127461626,0.0198434229579,0.0150291154163,2.69665050593,4.00896688478,3.99683948817,8.59645011256
0.3,0.8,1.0,5.0,0.2,650.0,1650.0,257158.0,1650.00281136,0.967213439766,0.0156867466015,0.0170998136324,2.7133962618,4.06960910241,4.0389152561,8.6981181592
0.3,0.8,1.0,5.0,0.2,650.0,1650.0,257420.0,1650.00501269,0.96632272627,0.0180233551811,0.0156539185491,2.72382033463,4.00566891378,4.03877342109,8.72405333906
0.3,0.8,1.0,5.0,0.2,650.0,1650.0,255759.0,1650.00543539,0.969998717895,0.0168636029232,0.0131376791818,2.67634921911,3.94416708761,3.9397656824,8.17588278361
0.3,0.8,1.0,5.0,0.2,650.0,1650.0,256891.0,1650.00382607,0.968964838019,0.0160875430537,0.0149476189275,2.72598995415,4.03859180822,4.04480167292,8.65283248162
0.3,0.8,1.0,5.0,0.2,650.0,1650.0,256477.0,1650.00260398,0.965807816397,0.0195883414632,0.0146038421394,2.68442072675,4.05223510328,4.01099188891,8.80081448382
0.3,0.8,1.0,5.0,0.2,650.0,1650.0,257370.0,1650.02125727,0.966419454906,0.0191803670297,0.014400178064,2.66893256996,3.92238252725,3.98849099072,8.54207175738
0.3,0.8,1.0,5.0,0.2,650.0,1650.0,258465.0,1650.00332997,0.968581426217,0.0179894511567,0.0134291226267,2.72377881603,4.05909246991,3.99082340237,8.69902985606
0.3,0.8,1.0,5.0,0.2,650.0,1650.0,257248.0,1650.00610023,0.965695412488,0.0172769184434,0.0170276690683,2.73808151242,4.07494558104,4.02492185333,8.74260266215
0.3,0.8,1.0,5.0,0.2,650.0,1650.0,256968.0,1650.00216943,0.969911075129,0.0188096073122,0.0112793175588,2.67386578593,3.92664319923,3.91036862977,8.17255638984
0.3,0.8,1.0,5.0,0.2,650.0,1650.0,256666.0,1650.0128897,0.9668969761,0.0179007449764,0.0152022789231,2.68911246683,3.95800319135,3.97395941959,8.43674367133
0.3,0.8,1.0,5.0,0.2,650.0,1650.0,257124.0,1650.00008907,0.971278644675,0.0165452989192,0.0121760564057,2.64923367333,3.91956463419,3.92959860478,8.33261325108
0.3,0.8,1.0,5.0,0.2,650.0,1650.0,257721.0,1650.00309454,0.96561943857,0.0194284685729,0.0149520928575,2.71420048235,4.05241891477,4.01295102911,8.75557764956
0.3,0.8,1.0,5.0,0.2,650.0,1650.0,258691.0,1650.00319353,0.969684888183,0.0160512929385,0.014263818879,2.68185100909,3.95251930519,3.96968232936,8.41867255969
0.3,0.8,1.0,5.0,0.2,650.0,1650.0,256324.0,1650.01267651,0.967396192924,0.0186813074076,0.0139224996683,2.72852229758,4.01529307206,4.10044251026,8.99707769605
0.3,0.8,1.0,5.0,0.2,650.0,1650.0,256799.0,1650.00651209,0.963940787478,0.0196090798012,0.0164501327213,2.70621672068,4.02407651418,3.9816323411,8.74842671698
0.3,0.8,1.0,5.0,0.2,650.0,1650.0,257193.0,1650.00649664,0.963464149476,0.0193192678277,0.0172165826959,2.69118558662,4.01680535551,3.99007395515,8.70229066485
0.3,0.8,1.0,5.0,0.2,650.0,1650.0,257629.0,1650.00234011,0.965695442251,0.0188645242047,0.0154400335445,2.71906417033,4.053535004,4.01307125898,8.83004666662
0.3,0.8,1.0,5.0,0.2,650.0,1650.0,257083.0,1650.00775499,0.965464580914,0.0190804828759,0.0154549362104,2.67419660896,3.94353200177,4.03954859365,8.53343629363
