# Supplementary material for: Crossed and Locked Quotes in a Multi-Market Simulation
Source: PLoS One. 2016 Mar 9;11(3):e0151096. doi: 10.1371/journal.pone.0151096 (PMC4784946; doi:10.1371/journal.pone.0151096)
Supplement: S1 Dataset — Simulation output and summary files for main results. (ZIP) [file pone.0151096.s001.zip › main_results/main_results_143.out]

SLURM_ARRAY_TASK_ID:  143
0.3,0.85,1.0,5.0,0.2,650.0,1650.0,257492.0,1650.00483543,0.977763192609,0.0129667083334,0.00927009905737,2.74983597202,4.05085012236,3.98474857598,8.63156708749
0.3,0.85,1.0,5.0,0.2,650.0,1650.0,256343.0,1650.00341047,0.97667886678,0.012334443216,0.0109866900039,2.74863612465,4.02998478692,4.01832777286,8.70274971247
0.3,0.85,1.0,5.0,0.2,650.0,1650.0,257835.0,1650.01528907,0.974520871728,0.0147443436332,0.0107347846385,2.72695241237,3.93385600332,4.06398771172,8.55498512427
0.3,0.85,1.0,5.0,0.2,650.0,1650.0,257186.0,1650.0058578,0.975949711659,0.0126082135893,0.0114420747514,2.70444718369,3.95029542209,4.01080426199,8.43410316037
0.3,0.85,1.0,5.0,0.2,650.0,1650.0,256356.0,1650.01217046,0.977810969879,0.0124869650156,0.00970206510561,2.75563896843,4.00046200657,4.05011594961,8.7497490363
0.3,0.85,1.0,5.0,0.2,650.0,1650.0,257818.0,1650.00926575,0.980003520845,0.0114539493907,0.00854252976423,2.78527940138,4.01577442773,4.07473718891,8.76269856739
0.3,0.85,1.0,5.0,0.2,650.0,1650.0,255545.0,1650.0109377,0.974826194143,0.0149449596014,0.0102288462559,2.71802823463,3.99765126507,3.94695571643,8.46894687017
0.3,0.85,1.0,5.0,0.2,650.0,1650.0,257181.0,1650.00098754,0.977324527077,0.013361790348,0.00931368257458,2.74220434689,4.00534555659,4.00658769706,8.59993985579
0.3,0.85,1.0,5.0,0.2,650.0,1650.0,257515.0,1650.00017613,0.977755080061,0.0125748402554,0.00967007968368,2.78668313569,4.05633961753,4.08049028368,8.60428284196
0.3,0.85,1.0,5.0,0.2,650.0,1650.0,256964.0,1650.00032273,0.974224158681,0.0155352457281,0.0102405955906,2.73327149503,4.00835340534,3.98186295662,8.59165257043
0.3,0.85,1.0,5.0,0.2,650.0,1650.0,255162.0,1650.01884837,0.975677925427,0.0137359046985,0.0105861698742,2.74103831101,4.00649546935,4.01630032947,8.74467120043
0.3,0.85,1.0,5.0,0.2,650.0,1650.0,256662.0,1650.00019637,0.976330443558,0.0132588577277,0.0104106987144,2.79664397909,4.04656000635,4.09218906078,8.87588263556
0.3,0.85,1.0,5.0,0.2,650.0,1650.0,256781.0,1650.01954148,0.978149759637,0.0128438183025,0.00900642206055,2.77180188898,4.02649017281,4.03020427666,8.50847171322
0.3,0.85,1.0,5.0,0.2,650.0,1650.0,257320.0,1650.00350838,0.975171538184,0.0114530323196,0.0133754294968,2.72945051696,4.00043055162,4.01826475373,8.50959856873
0.3,0.85,1.0,5.0,0.2,650.0,1650.0,257502.0,1650.00700768,0.978572496119,0.0126604104888,0.00876709339181,2.70572062344,3.92696226595,3.93100069102,8.28503844012
0.3,0.85,1.0,5.0,0.2,650.0,1650.0,256240.0,1650.00059087,0.978479107551,0.0106420240506,0.0108788683986,2.7577832579,4.03567617868,4.01665680504,8.61696462174
0.3,0.85,1.0,5.0,0.2,650.0,1650.0,256664.0,1650.00587924,0.977422275941,0.0127076866112,0.00987003744753,2.78043582178,4.0513061258,3.99722205759,8.37251638194
0.3,0.85,1.0,5.0,0.2,650.0,1650.0,257771.0,1650.01434883,0.977849992548,0.0124136806325,0.00973632681998,2.75988120664,3.98487824704,4.0526343547,8.54859212216
0.3,0.85,1.0,5.0,0.2,650.0,1650.0,256910.0,1650.01642099,0.97655632309,0.0136481259844,0.0097955509254,2.74578535501,4.03049670218,4.00878995207,8.70210808202
0.3,0.85,1.0,5.0,0.2,650.0,1650.0,256091.0,1650.01609327,0.977169416604,0.0116652448788,0.0111653385173,2.74973281628,4.03778078604,4.07432433605,8.88890725592
0.3,0.85,1.0,5.0,0.2,650.0,1650.0,256531.0,1650.00292386,0.975393961592,0.0147042296109,0.00990180879742,2.71264986652,3.98004251096,3.9891820663,8.64631147937
0.3,0.85,1.0,5.0,0.2,650.0,1650.0,255896.0,1650.00464287,0.978090112369,0.0123499270357,0.00955996059562,2.76868847588,4.00225889091,4.11742972775,8.58016478648
0.3,0.85,1.0,5.0,0.2,650.0,1650.0,256926.0,1650.00090406,0.97931694936,0.0111559858494,0.00952706479031,2.77054464722,3.99513486338,4.07629736641,8.71177246142
0.3,0.85,1.0,5.0,0.2,650.0,1650.0,256635.0,1650.01161312,0.973076780037,0.0167428342783,0.0101803856848,2.76584433204,4.06500112233,4.02754195092,8.62090491881
0.3,0.85,1.0,5.0,0.2,650.0,1650.0,256971.0,1650.00174971,0.975567194661,0.0131253252427,0.0113074800964,2.79649838172,4.11380559857,4.05280305489,9.03616719976
0.3,0.85,1.0,5.0,0.2,650.0,1650.0,257052.0,1650.00168441,0.976648540988,0.0129261508835,0.0104253081284,2.72278336868,3.99912974614,4.03374943332,8.64388146171
0.3,0.85,1.0,5.0,0.2,650.0,1650.0,257480.0,1650.00138429,0.975929895709,0.0119017522839,0.0121683520076,2.77023656435,4.04513064637,4.01685712321,8.53474503206
0.3,0.85,1.0,5.0,0.2,650.0,1650.0,256293.0,1650.00064468,0.977437420933,0.0141168665795,0.00844571248722,2.7587766194,3.99631777727,4.00860771811,8.80796915636
0.3,0.85,1.0,5.0,0.2,650.0,1650.0,257284.0,1650.01684707,0.97418783454,0.0128859074018,0.0129262580583,2.74948762964,4.0389284458,3.99988361735,8.69847280824
0.3,0.85,1.0,5.0,0.2,650.0,1650.0,257069.0,1650.01251536,0.976100422631,0.0133817422784,0.0105178350904,2.80303890406,4.1031645862,4.07628847457,8.73384686542
