# Supplementary material for: Crossed and Locked Quotes in a Multi-Market Simulation
Source: PLoS One. 2016 Mar 9;11(3):e0151096. doi: 10.1371/journal.pone.0151096 (PMC4784946; doi:10.1371/journal.pone.0151096)
Supplement: S1 Dataset — Simulation output and summary files for main results. (ZIP) [file pone.0151096.s001.zip › main_results/main_results_144.out]

SLURM_ARRAY_TASK_ID:  144
0.3,0.9,1.0,5.0,0.2,650.0,1650.0,257290.0,1650.00406758,0.982308012796,0.0102635179922,0.0074284692117,2.82768221505,4.11483672554,4.07635419188,9.01543710809
0.3,0.9,1.0,5.0,0.2,650.0,1650.0,256075.0,1650.00743641,0.985442286209,0.00816698225322,0.00639073153818,2.8366253366,4.12599260231,4.09068483003,8.99954907561
0.3,0.9,1.0,5.0,0.2,650.0,1650.0,256439.0,1650.00303539,0.985647331943,0.00777752886537,0.00657513919191,2.77332216964,4.00011352198,4.00637314863,8.61328812815
0.3,0.9,1.0,5.0,0.2,650.0,1650.0,255148.0,1650.00349784,0.985760688275,0.00816529119196,0.00607402053318,2.8735304365,4.19210061531,4.12684564058,9.22113304859
0.3,0.9,1.0,5.0,0.2,650.0,1650.0,256373.0,1650.0003729,0.985637794767,0.00741217462737,0.00695003060515,2.80467538913,4.06234949816,4.09033790213,8.64725291079
0.3,0.9,1.0,5.0,0.2,650.0,1650.0,256741.0,1650.00135395,0.985830134019,0.00833397853758,0.00583588744339,2.78509604117,4.02683524206,4.02376797246,8.77121009048
0.3,0.9,1.0,5.0,0.2,650.0,1650.0,255909.0,1650.01274422,0.983628546768,0.0100713872166,0.00630006601525,2.82708089499,4.09311948132,4.13033398971,8.97039057826
0.3,0.9,1.0,5.0,0.2,650.0,1650.0,256807.0,1650.00436167,0.984839952299,0.00810106618123,0.00705898151948,2.85439691777,4.07992848265,4.16711808316,9.05101711972
0.3,0.9,1.0,5.0,0.2,650.0,1650.0,256524.0,1650.00773517,0.98480271924,0.00752488163533,0.00767239912503,2.86342394939,4.12608210474,4.12748921483,8.89306287535
0.3,0.9,1.0,5.0,0.2,650.0,1650.0,256357.0,1650.00042309,0.988615543001,0.00685206409979,0.00453239289964,2.80223499985,4.03365123558,4.03719084411,8.76811756083
0.3,0.9,1.0,5.0,0.2,650.0,1650.0,255629.0,1650.0065163,0.984227466554,0.00930479299418,0.00646774045194,2.83466739592,4.09843603269,4.07199551526,8.84113772814
0.3,0.9,1.0,5.0,0.2,650.0,1650.0,255458.0,1650.00343564,0.985838825779,0.0080951698443,0.00606600437711,2.8664225998,4.15271356545,4.09754582504,9.16898774092
0.3,0.9,1.0,5.0,0.2,650.0,1650.0,256313.0,1650.00311739,0.984551670639,0.00744019006562,0.00800813929574,2.82324415801,4.06767237283,4.1429314402,9.24566318688
0.3,0.9,1.0,5.0,0.2,650.0,1650.0,255914.0,1650.00078589,0.984590309957,0.00889783093172,0.00651185911172,2.7802494698,4.04185234722,4.01008287701,8.67445600029
0.3,0.9,1.0,5.0,0.2,650.0,1650.0,255678.0,1650.01354071,0.985309252481,0.00865141348643,0.00603933403262,2.77404387248,3.99329655317,3.98275569006,8.44356034764
0.3,0.9,1.0,5.0,0.2,650.0,1650.0,256085.0,1650.00188177,0.985466512642,0.00750821089204,0.00702527646592,2.80480202131,4.0663316718,4.03617663935,8.5966918633
0.3,0.9,1.0,5.0,0.2,650.0,1650.0,257148.0,1650.00083202,0.984285844619,0.00856702835511,0.00714712702598,2.81990863714,4.10381535407,4.12428071153,8.87288474156
0.3,0.9,1.0,5.0,0.2,650.0,1650.0,255862.0,1650.00603178,0.987329610775,0.00696796746514,0.00570242176019,2.82067356841,4.10525552773,4.09016342615,8.76598057399
0.3,0.9,1.0,5.0,0.2,650.0,1650.0,257648.0,1650.02151752,0.986177788905,0.00871014860034,0.00511206249508,2.81385480746,4.06759352558,4.0752552708,8.89727126226
0.3,0.9,1.0,5.0,0.2,650.0,1650.0,256006.0,1650.00399306,0.98179834399,0.0106943505816,0.00750730542797,2.77978735192,4.0288615787,4.02163682934,8.66033081761
0.3,0.9,1.0,5.0,0.2,650.0,1650.0,256199.0,1650.00023827,0.984701935963,0.00710772510035,0.00819033893629,2.78434804865,4.02086108582,4.0683366273,8.88962795549
0.3,0.9,1.0,5.0,0.2,650.0,1650.0,256056.0,1650.00826207,0.986259090964,0.00741447823369,0.00632643080213,2.86717450244,4.14461227446,4.14376103971,9.00209493226
0.3,0.9,1.0,5.0,0.2,650.0,1650.0,257070.0,1650.00028353,0.986752101817,0.00687436100285,0.00637353718059,2.82641844996,4.06225788881,4.12497988676,9.02489332739
0.3,0.9,1.0,5.0,0.2,650.0,1650.0,255790.0,1650.00845969,0.984975120194,0.00896816907957,0.00605671072602,2.8292129795,4.07002360169,4.09757769133,8.97550130857
0.3,0.9,1.0,5.0,0.2,650.0,1650.0,256604.0,1650.00641507,0.986503254204,0.00776468300172,0.00573206279475,2.79721978082,4.02577243514,4.04473413537,8.45483505643
0.3,0.9,1.0,5.0,0.2,650.0,1650.0,256181.0,1650.00004087,0.981953721653,0.0104054653693,0.00764081297787,2.82456282146,4.05593701657,4.08691761539,8.68782880939
0.3,0.9,1.0,5.0,0.2,650.0,1650.0,256568.0,1650.02120109,0.981829239125,0.00963823266214,0.00853252821297,2.79685822404,4.05503344514,4.02954234142,8.79028219049
0.3,0.9,1.0,5.0,0.2,650.0,1650.0,256414.0,1650.00154296,0.983752554821,0.00844715685792,0.00780028832088,2.77846758999,3.99429429491,4.05333074666,8.69574822213
0.3,0.9,1.0,5.0,0.2,650.0,1650.0,257048.0,1650.00042166,0.98015985372,0.00939359660324,0.0104465496764,2.81993739102,4.1140245577,4.13838177399,9.109186138
0.3,0.9,1.0,5.0,0.2,650.0,1650.0,256386.0,1650.00479037,0.98545616651,0.0087232391637,0.00582059432589,2.85368640345,4.1110890789,4.13652497492,9.09273298509
