# Supplementary material for: Crossed and Locked Quotes in a Multi-Market Simulation
Source: PLoS One. 2016 Mar 9;11(3):e0151096. doi: 10.1371/journal.pone.0151096 (PMC4784946; doi:10.1371/journal.pone.0151096)
Supplement: S1 Dataset — Simulation output and summary files for main results. (ZIP) [file pone.0151096.s001.zip › main_results/main_results_145.out]

SLURM_ARRAY_TASK_ID:  145
0.3,0.95,1.0,5.0,0.2,650.0,1650.0,256543.0,1650.01650669,0.994000253696,0.00318512064805,0.00281462565561,2.8917647464,4.13592348038,4.17972621932,9.12346454596
0.3,0.95,1.0,5.0,0.2,650.0,1650.0,255124.0,1650.01331407,0.99271274805,0.00384778234583,0.00343946960421,2.86920221166,4.11644658559,4.09446584731,8.88211780528
0.3,0.95,1.0,5.0,0.2,650.0,1650.0,256612.0,1650.00766203,0.993752815201,0.00314510250619,0.00310208229262,2.91500439248,4.19026808967,4.1637009556,9.00804802812
0.3,0.95,1.0,5.0,0.2,650.0,1650.0,257074.0,1650.00111565,0.992124211543,0.00471858677063,0.00315720168607,2.8808570383,4.10574945077,4.08935679182,8.87492530377
0.3,0.95,1.0,5.0,0.2,650.0,1650.0,257376.0,1650.00213329,0.992492781175,0.00467092783398,0.00283629099061,2.81365411347,4.01620683759,4.04151082265,8.58741223673
0.3,0.95,1.0,5.0,0.2,650.0,1650.0,255756.0,1650.00136166,0.993429064709,0.00313381283799,0.00343712245253,2.86544053014,4.09984647765,4.13247569034,8.9141846423
0.3,0.95,1.0,5.0,0.2,650.0,1650.0,257148.0,1650.00563821,0.992500022668,0.00491157621621,0.00258840111532,2.80098958853,3.9800689114,4.00526152997,8.60702270088
0.3,0.95,1.0,5.0,0.2,650.0,1650.0,255447.0,1650.00107466,0.993280325619,0.00374499071922,0.0029746836613,2.86754045164,4.15417837702,4.05425457999,8.92878147931
0.3,0.95,1.0,5.0,0.2,650.0,1650.0,255318.0,1650.00508081,0.991115227001,0.00473613826835,0.00414863473044,2.85236414462,4.07909684378,4.12399411551,9.07695474433
0.3,0.95,1.0,5.0,0.2,650.0,1650.0,255430.0,1650.00364387,0.993451697946,0.00350300561357,0.00304529644,2.87180667897,4.11966848615,4.05662272633,8.82142567266
0.3,0.95,1.0,5.0,0.2,650.0,1650.0,255323.0,1650.00767042,0.991458393699,0.00488869650787,0.00365290979357,2.83117560647,4.06294867872,4.05354737151,8.79642856538
0.3,0.95,1.0,5.0,0.2,650.0,1650.0,255117.0,1650.00564795,0.991569475825,0.00482681014961,0.00360371402537,2.83351966621,4.04354179576,4.04837166062,8.74682637311
0.3,0.95,1.0,5.0,0.2,650.0,1650.0,255774.0,1650.00250628,0.992525720525,0.00353811009902,0.00393616937638,2.88179328974,4.1061651268,4.16246407937,8.98853291497
0.3,0.95,1.0,5.0,0.2,650.0,1650.0,255564.0,1650.00407007,0.991538086851,0.00473151915247,0.00373039399684,2.92289926151,4.19372826202,4.16646043506,9.33564828498
0.3,0.95,1.0,5.0,0.2,650.0,1650.0,254754.0,1650.00576147,0.992603049539,0.00425670403663,0.00314024642407,2.83876623437,4.0822232315,4.05756321973,8.73716036403
0.3,0.95,1.0,5.0,0.2,650.0,1650.0,256535.0,1650.00167142,0.993215333824,0.00348294873838,0.00330171743716,2.8870447419,4.17203084284,4.12699646403,9.05343246347
0.3,0.95,1.0,5.0,0.2,650.0,1650.0,257005.0,1650.00065506,0.995074169361,0.00290350916886,0.00202232147,2.88297423655,4.10379856603,4.13692175857,8.98608114418
0.3,0.95,1.0,5.0,0.2,650.0,1650.0,256508.0,1650.010922,0.993240193527,0.00400635594608,0.0027534505269,2.84175037307,4.0772586959,4.06634944914,8.83131581448
0.3,0.95,1.0,5.0,0.2,650.0,1650.0,255011.0,1650.00201562,0.991283958917,0.00467608656497,0.00403995451786,2.89854645541,4.1450558053,4.16738793105,9.25930908626
0.3,0.95,1.0,5.0,0.2,650.0,1650.0,257123.0,1650.00264463,0.993742756016,0.00370158430892,0.00255565967468,2.79976954798,4.03148825317,4.02903084165,8.70851196636
0.3,0.95,1.0,5.0,0.2,650.0,1650.0,255695.0,1650.0038441,0.992768548679,0.0047910228735,0.00244042844708,2.85393226962,4.06984219848,4.11513077359,8.77096588321
0.3,0.95,1.0,5.0,0.2,650.0,1650.0,256096.0,1650.0058198,0.99443602398,0.00312508292167,0.0024388930982,2.83923668085,4.03456454675,4.05907154636,8.55307369284
0.3,0.95,1.0,5.0,0.2,650.0,1650.0,256733.0,1650.01028506,0.992505830274,0.00482364252205,0.00267052720406,2.84105678929,4.10421068664,4.05241659963,8.67388475683
0.3,0.95,1.0,5.0,0.2,650.0,1650.0,256668.0,1650.0087222,0.991370122921,0.00538889846547,0.00324097861376,2.81913325369,4.02897908407,4.04678441247,8.68381149836
0.3,0.95,1.0,5.0,0.2,650.0,1650.0,255463.0,1650.00866608,0.991969707318,0.00445765076712,0.00357264191532,2.87954845423,4.14665483537,4.11403537278,8.81852132985
0.3,0.95,1.0,5.0,0.2,650.0,1650.0,257629.0,1650.0174179,0.992962861453,0.00411339206441,0.00292374648231,2.82912151483,4.06130333023,4.04497180355,8.72507154249
0.3,0.95,1.0,5.0,0.2,650.0,1650.0,256270.0,1650.02131028,0.993714810152,0.00368153073325,0.00260365911461,2.88242957682,4.11171442362,4.15685764534,9.24179816801
0.3,0.95,1.0,5.0,0.2,650.0,1650.0,255885.0,1650.00255282,0.994114311415,0.00331342860174,0.00257225998374,2.90849366886,4.11669375037,4.13110452113,8.89539832912
0.3,0.95,1.0,5.0,0.2,650.0,1650.0,255553.0,1650.00193862,0.991355086855,0.0051521078122,0.00349280533289,2.88349874812,4.17770188075,4.11601511322,9.23524287458
0.3,0.95,1.0,5.0,0.2,650.0,1650.0,255138.0,1650.0051705,0.992501893176,0.00395991191226,0.00353819491185,2.88249787642,4.15025777559,4.14616349421,9.18541952427
