# Supplementary material for: Crossed and Locked Quotes in a Multi-Market Simulation
Source: PLoS One. 2016 Mar 9;11(3):e0151096. doi: 10.1371/journal.pone.0151096 (PMC4784946; doi:10.1371/journal.pone.0151096)
Supplement: S1 Dataset — Simulation output and summary files for main results. (ZIP) [file pone.0151096.s001.zip › main_results/main_results_146.out]

SLURM_ARRAY_TASK_ID:  146
0.3,1.0,1.0,5.0,0.2,650.0,1650.0,254908.0,1650.01452441,1.0,0.0,0.0,2.9527907467,4.17086325,4.23002048941,9.01736663765
0.3,1.0,1.0,5.0,0.2,650.0,1650.0,255514.0,1650.01271041,1.0,0.0,0.0,2.92592783865,4.1081869018,4.1831695961,8.73902803148
0.3,1.0,1.0,5.0,0.2,650.0,1650.0,256014.0,1650.00650284,1.0,0.0,0.0,2.93579885841,4.09870678725,4.17105124768,9.04728905239
0.3,1.0,1.0,5.0,0.2,650.0,1650.0,255180.0,1650.00321341,1.0,0.0,0.0,3.00270309653,4.25289118546,4.23616420421,9.54924106065
0.3,1.0,1.0,5.0,0.2,650.0,1650.0,255917.0,1650.00052392,1.0,0.0,0.0,2.94318878293,4.16285308566,4.16902538776,9.00835945229
0.3,1.0,1.0,5.0,0.2,650.0,1650.0,255387.0,1650.01277223,1.0,0.0,0.0,2.93803210499,4.09937456319,4.19062713197,8.94532302071
0.3,1.0,1.0,5.0,0.2,650.0,1650.0,255630.0,1650.01003123,1.0,0.0,0.0,2.87179169043,4.06906085355,4.0918881362,8.94448485669
0.3,1.0,1.0,5.0,0.2,650.0,1650.0,255353.0,1650.00516577,1.0,0.0,0.0,2.92392427436,4.12567289295,4.14321667671,9.05671713698
0.3,1.0,1.0,5.0,0.2,650.0,1650.0,255458.0,1650.03274626,1.0,0.0,0.0,2.89805306081,4.12354587768,4.12282425973,8.98675472283
0.3,1.0,1.0,5.0,0.2,650.0,1650.0,256194.0,1650.00225623,1.0,0.0,0.0,2.92016447761,4.13651616348,4.13913605457,8.90456997694
0.3,1.0,1.0,5.0,0.2,650.0,1650.0,255702.0,1650.00593274,1.0,0.0,0.0,2.91200327844,4.1362949047,4.14807954514,8.98077619188
0.3,1.0,1.0,5.0,0.2,650.0,1650.0,255708.0,1650.0010118,1.0,0.0,0.0,2.94511660414,4.22120101114,4.17124688822,9.44556191205
0.3,1.0,1.0,5.0,0.2,650.0,1650.0,256936.0,1650.01313575,1.0,0.0,0.0,2.9427890198,4.1380297909,4.20426105403,9.18084122356
0.3,1.0,1.0,5.0,0.2,650.0,1650.0,255912.0,1650.01930677,1.0,0.0,0.0,2.93352929053,4.15016389786,4.14285784747,9.29053531226
0.3,1.0,1.0,5.0,0.2,650.0,1650.0,255420.0,1650.00203724,1.0,0.0,0.0,2.95569182629,4.23521031616,4.14812278646,9.23772718482
0.3,1.0,1.0,5.0,0.2,650.0,1650.0,256502.0,1650.00485038,1.0,0.0,0.0,2.91822988185,4.17247045432,4.11606717392,8.96080619051
0.3,1.0,1.0,5.0,0.2,650.0,1650.0,257101.0,1650.0081209,1.0,0.0,0.0,2.88323433156,4.08263603476,4.08943768865,8.78737297754
0.3,1.0,1.0,5.0,0.2,650.0,1650.0,256054.0,1650.00446363,1.0,0.0,0.0,2.99789273592,4.17772480346,4.25203528004,9.18785923356
0.3,1.0,1.0,5.0,0.2,650.0,1650.0,255763.0,1650.00538633,1.0,0.0,0.0,2.90131116104,4.0963681653,4.13824728837,8.74180630789
0.3,1.0,1.0,5.0,0.2,650.0,1650.0,255710.0,1650.02095248,1.0,0.0,0.0,2.88792693905,4.0855614576,4.08453722386,8.81081618299
0.3,1.0,1.0,5.0,0.2,650.0,1650.0,254833.0,1650.0017634,1.0,0.0,0.0,3.01233061933,4.2610848879,4.25772471818,9.42872681346
0.3,1.0,1.0,5.0,0.2,650.0,1650.0,255969.0,1650.00401423,1.0,0.0,0.0,2.9264570963,4.09348662814,4.18553098841,8.8362165336
0.3,1.0,1.0,5.0,0.2,650.0,1650.0,256024.0,1650.0082104,1.0,0.0,0.0,2.91416885,4.17382170479,4.07202960609,8.93861102857
0.3,1.0,1.0,5.0,0.2,650.0,1650.0,256856.0,1650.01547341,1.0,0.0,0.0,2.90994496462,4.09753957563,4.1493724372,8.87177035347
0.3,1.0,1.0,5.0,0.2,650.0,1650.0,256525.0,1650.00495821,1.0,0.0,0.0,2.90384546122,4.12845580492,4.13728611322,9.09712762847
0.3,1.0,1.0,5.0,0.2,650.0,1650.0,257475.0,1650.00083619,1.0,0.0,0.0,2.91981038178,4.12395948502,4.0979002307,8.92028712325
0.3,1.0,1.0,5.0,0.2,650.0,1650.0,256183.0,1650.00793246,1.0,0.0,0.0,2.90115766891,4.1648615309,4.09111786541,8.72610542435
0.3,1.0,1.0,5.0,0.2,650.0,1650.0,255290.0,1650.01733102,1.0,0.0,0.0,2.88617156336,4.09922561367,4.06636477355,8.90148325368
0.3,1.0,1.0,5.0,0.2,650.0,1650.0,254159.0,1650.01632017,1.0,0.0,0.0,2.97914824137,4.17094157234,4.23933044623,9.31176884916
0.3,1.0,1.0,5.0,0.2,650.0,1650.0,256790.0,1650.00346854,1.0,0.0,0.0,2.91663546948,4.10512026621,4.11161894297,8.78224827758
