# Supplementary material for: Crossed and Locked Quotes in a Multi-Market Simulation
Source: PLoS One. 2016 Mar 9;11(3):e0151096. doi: 10.1371/journal.pone.0151096 (PMC4784946; doi:10.1371/journal.pone.0151096)
Supplement: S1 Dataset — Simulation output and summary files for main results. (ZIP) [file pone.0151096.s001.zip › main_results/main_results_147.out]

SLURM_ARRAY_TASK_ID:  147
0.35,0.0,1.0,5.0,0.2,650.0,1650.0,264970.0,1650.00322547,0.696279031774,0.124848140216,0.178872828009,1.23476176224,3.282247409,3.3554989937,7.40847472774
0.35,0.0,1.0,5.0,0.2,650.0,1650.0,263545.0,1650.00478191,0.718096093026,0.121852128705,0.160051778269,1.28922886918,3.23994746949,3.23052444454,6.63888174464
0.35,0.0,1.0,5.0,0.2,650.0,1650.0,264179.0,1650.00697974,0.696017172372,0.123202729359,0.180780098269,1.22077972338,3.26439597158,3.36673390664,7.45629309081
0.35,0.0,1.0,5.0,0.2,650.0,1650.0,263824.0,1650.02235702,0.699429908859,0.130631813932,0.169938277209,1.25207436333,3.29140155744,3.3053715495,7.12108560273
0.35,0.0,1.0,5.0,0.2,650.0,1650.0,262622.0,1650.00986799,0.697550619929,0.117841770262,0.184607609809,1.20702242713,3.33758435841,3.30924566556,7.24277595599
0.35,0.0,1.0,5.0,0.2,650.0,1650.0,263387.0,1650.00535724,0.69874894127,0.122806040155,0.178445018575,1.19835348572,3.3050018079,3.29144226818,7.28644635426
0.35,0.0,1.0,5.0,0.2,650.0,1650.0,263577.0,1650.00432572,0.697996289497,0.122109270329,0.179894440174,1.19191571277,3.30627744858,3.25795428753,7.23862005691
0.35,0.0,1.0,5.0,0.2,650.0,1650.0,264591.0,1650.00526944,0.697771888967,0.12131683304,0.180911277993,1.17968320746,3.28578030812,3.27887609126,7.27324334562
0.35,0.0,1.0,5.0,0.2,650.0,1650.0,262263.0,1650.0000156,0.709800524688,0.117947190398,0.172252284915,1.25868173661,3.30855832116,3.29955761668,7.14796825767
0.35,0.0,1.0,5.0,0.2,650.0,1650.0,265433.0,1650.00435375,0.710217953961,0.123232067214,0.166549978825,1.27193686777,3.27160935377,3.25983134723,7.02323834857
0.35,0.0,1.0,5.0,0.2,650.0,1650.0,262528.0,1650.00831983,0.701046634658,0.112311779317,0.186641586025,1.16337975925,3.28308815385,3.22046292374,7.06745387409
0.35,0.0,1.0,5.0,0.2,650.0,1650.0,263519.0,1650.03065559,0.696973283114,0.114357740022,0.188668976864,1.15706899005,3.27657791816,3.3198669856,7.4857669573
0.35,0.0,1.0,5.0,0.2,650.0,1650.0,263679.0,1650.00447002,0.705015400174,0.127073125987,0.167911473839,1.27578016128,3.27781075493,3.32463493835,7.11014793823
0.35,0.0,1.0,5.0,0.2,650.0,1650.0,263230.0,1650.02428984,0.711374407316,0.123010214192,0.165615378493,1.24901162507,3.22504604829,3.29479430609,7.02981642939
0.35,0.0,1.0,5.0,0.2,650.0,1650.0,263978.0,1650.00782663,0.71033470766,0.119057417901,0.17060787444,1.22436715133,3.19766676401,3.31047686898,7.11335049026
0.35,0.0,1.0,5.0,0.2,650.0,1650.0,262346.0,1650.01117603,0.701835846225,0.123068718958,0.175095434817,1.23009179604,3.24687809944,3.31477969885,7.03759543058
0.35,0.0,1.0,5.0,0.2,650.0,1650.0,263692.0,1650.00386687,0.69366820002,0.123114293394,0.183217506586,1.1554534474,3.15104326829,3.246910319,6.70854235222
0.35,0.0,1.0,5.0,0.2,650.0,1650.0,264870.0,1650.02136805,0.69572157465,0.119742472105,0.184535953245,1.20654693588,3.24386731184,3.31214439347,7.05713949383
0.35,0.0,1.0,5.0,0.2,650.0,1650.0,264379.0,1650.00156215,0.698459148959,0.119822313301,0.18171853774,1.17218167238,3.23455719579,3.24943142674,7.12105295332
0.35,0.0,1.0,5.0,0.2,650.0,1650.0,262953.0,1650.00107533,0.688564948786,0.125126795943,0.18630825527,1.12601964598,3.28874067551,3.22916468957,7.37419345693
0.35,0.0,1.0,5.0,0.2,650.0,1650.0,262884.0,1650.00174781,0.693154695241,0.12065231246,0.186192992299,1.14796996524,3.25421029118,3.29005620269,7.33374970733
0.35,0.0,1.0,5.0,0.2,650.0,1650.0,264020.0,1650.01347587,0.710320126935,0.121444439758,0.168235433307,1.28297457761,3.34533166848,3.3023756196,7.08560797226
0.35,0.0,1.0,5.0,0.2,650.0,1650.0,264541.0,1650.00800928,0.70002786967,0.122617806895,0.177354323435,1.23226444952,3.31798748845,3.27971605611,7.35181466376
0.35,0.0,1.0,5.0,0.2,650.0,1650.0,263527.0,1650.00131172,0.696057106029,0.121015825182,0.182927068789,1.18874205377,3.29423215832,3.257921019,7.31829731535
0.35,0.0,1.0,5.0,0.2,650.0,1650.0,264758.0,1650.00895091,0.702755257149,0.116828737579,0.180416005273,1.21458060518,3.2553926731,3.22625970789,6.96220934364
0.35,0.0,1.0,5.0,0.2,650.0,1650.0,264584.0,1650.00363537,0.701348649677,0.116196295439,0.182455054883,1.21372656816,3.2484199943,3.22881029921,7.0214958907
0.35,0.0,1.0,5.0,0.2,650.0,1650.0,264297.0,1650.01144267,0.70536262051,0.118321528259,0.176315851231,1.22142175546,3.24549299966,3.22997615532,6.89205388068
0.35,0.0,1.0,5.0,0.2,650.0,1650.0,262867.0,1650.01162604,0.686305158209,0.127157405011,0.18653743678,1.14264642355,3.23910584156,3.24870059045,7.10878232966
0.35,0.0,1.0,5.0,0.2,650.0,1650.0,263949.0,1650.01207681,0.69690921608,0.125481034426,0.177609749495,1.23573215011,3.27587279492,3.34001113297,7.24663303601
0.35,0.0,1.0,5.0,0.2,650.0,1650.0,262901.0,1650.00495027,0.694268045386,0.123836979523,0.181894975091,1.18270075661,3.28857034804,3.27554234748,7.31219525239
