# Supplementary material for: Crossed and Locked Quotes in a Multi-Market Simulation
Source: PLoS One. 2016 Mar 9;11(3):e0151096. doi: 10.1371/journal.pone.0151096 (PMC4784946; doi:10.1371/journal.pone.0151096)
Supplement: S1 Dataset — Simulation output and summary files for main results. (ZIP) [file pone.0151096.s001.zip › main_results/main_results_148.out]

SLURM_ARRAY_TASK_ID:  148
0.35,0.05,1.0,5.0,0.2,650.0,1650.0,263035.0,1650.00151094,0.737624712775,0.108361772987,0.154013514238,1.36127394905,3.31353846944,3.28447083543,7.05963340216
0.35,0.05,1.0,5.0,0.2,650.0,1650.0,262428.0,1650.00321168,0.749373596431,0.105935064483,0.144691339086,1.44063598593,3.32857243643,3.36149093745,6.94193998304
0.35,0.05,1.0,5.0,0.2,650.0,1650.0,263513.0,1650.00472026,0.730351727383,0.114758670916,0.1548896017,1.36318533298,3.3691751287,3.31393103742,7.11055452773
0.35,0.05,1.0,5.0,0.2,650.0,1650.0,264869.0,1650.00363905,0.720866896896,0.117451819322,0.161681283782,1.31043736906,3.27850326588,3.28042273659,6.99253632325
0.35,0.05,1.0,5.0,0.2,650.0,1650.0,262485.0,1650.00454984,0.733518462324,0.115391154416,0.151090383259,1.39525593295,3.38487360326,3.28887872275,6.97834061003
0.35,0.05,1.0,5.0,0.2,650.0,1650.0,263654.0,1650.00263752,0.729904446284,0.11714791469,0.152947639027,1.35890768533,3.29416181242,3.30789945139,6.87078873933
0.35,0.05,1.0,5.0,0.2,650.0,1650.0,262190.0,1650.0111458,0.747011977254,0.110241038479,0.142746984267,1.47632811851,3.34566304972,3.43053037318,7.31518531658
0.35,0.05,1.0,5.0,0.2,650.0,1650.0,263451.0,1650.00081503,0.740154583334,0.1119673044,0.147878112266,1.40488170742,3.3135005373,3.34691241406,7.21753425137
0.35,0.05,1.0,5.0,0.2,650.0,1650.0,262979.0,1650.00346859,0.736456629101,0.118175615489,0.145367755411,1.41097173662,3.28916167996,3.34650001927,6.99301879993
0.35,0.05,1.0,5.0,0.2,650.0,1650.0,264655.0,1650.00109859,0.746323788792,0.111895976237,0.141780234972,1.41433516801,3.23099423405,3.31981409732,6.76795131794
0.35,0.05,1.0,5.0,0.2,650.0,1650.0,263861.0,1650.00701023,0.735769623716,0.111018498414,0.15321187787,1.35129139981,3.3243983867,3.29407768303,7.12973971467
0.35,0.05,1.0,5.0,0.2,650.0,1650.0,263185.0,1650.0067601,0.7356094476,0.111466342763,0.152924209636,1.40283480605,3.34274056506,3.34632854863,7.07970011555
0.35,0.05,1.0,5.0,0.2,650.0,1650.0,263822.0,1650.01059083,0.73919020762,0.115503341699,0.145306450681,1.40788484039,3.34276142294,3.36077489005,7.03100250142
0.35,0.05,1.0,5.0,0.2,650.0,1650.0,262668.0,1650.01314867,0.733496246173,0.115617537712,0.150886216114,1.39740831699,3.32588576519,3.32185385932,6.82095703449
0.35,0.05,1.0,5.0,0.2,650.0,1650.0,264293.0,1650.00514114,0.746496444491,0.109736627122,0.143766928387,1.42676720757,3.2799061141,3.36669487937,6.97562228937
0.35,0.05,1.0,5.0,0.2,650.0,1650.0,262949.0,1650.00030368,0.730536116928,0.112338473545,0.157125409527,1.32580245208,3.34391617909,3.2553551793,6.97078375952
0.35,0.05,1.0,5.0,0.2,650.0,1650.0,263676.0,1650.0061394,0.727503664702,0.111490085737,0.161006249562,1.34262751397,3.30730746494,3.35345818965,7.18535978059
0.35,0.05,1.0,5.0,0.2,650.0,1650.0,263723.0,1650.00035601,0.743684614516,0.112288287395,0.144027098089,1.39871943286,3.25362152714,3.27068791742,6.62116906931
0.35,0.05,1.0,5.0,0.2,650.0,1650.0,263251.0,1650.00753943,0.729031963628,0.115890902814,0.155077133558,1.3687614116,3.33052530569,3.28168504568,7.01115320368
0.35,0.05,1.0,5.0,0.2,650.0,1650.0,263408.0,1650.00166683,0.7468162069,0.103368942529,0.149814850572,1.43143899571,3.40546279644,3.31144596651,7.02636366752
0.35,0.05,1.0,5.0,0.2,650.0,1650.0,264244.0,1650.01328439,0.732386823644,0.116397447938,0.151215728419,1.37211283671,3.27752600069,3.31608897251,6.96492602594
0.35,0.05,1.0,5.0,0.2,650.0,1650.0,262564.0,1650.02908076,0.740051328167,0.114344725451,0.145603946382,1.42493943981,3.37174516693,3.39073325627,7.12743671815
0.35,0.05,1.0,5.0,0.2,650.0,1650.0,262544.0,1650.00026378,0.738149476813,0.109216682819,0.152633840368,1.38856317553,3.28345777446,3.38692380064,7.01208021029
0.35,0.05,1.0,5.0,0.2,650.0,1650.0,263778.0,1650.00025529,0.746513024179,0.111526469913,0.141960505907,1.45133316942,3.28607435623,3.38173780376,7.0809691043
0.35,0.05,1.0,5.0,0.2,650.0,1650.0,264079.0,1650.00730664,0.739255931879,0.112030593463,0.148713474659,1.40871637477,3.29666824341,3.33608704997,7.05430669697
0.35,0.05,1.0,5.0,0.2,650.0,1650.0,262197.0,1650.00194025,0.737546618149,0.111180228932,0.151273152919,1.36760957777,3.31849213343,3.343922988,7.0581287602
0.35,0.05,1.0,5.0,0.2,650.0,1650.0,263083.0,1650.00440527,0.732664897997,0.111650823355,0.155684278649,1.36247287597,3.30052381278,3.36931608364,7.19604889756
0.35,0.05,1.0,5.0,0.2,650.0,1650.0,263450.0,1650.00474709,0.73845980006,0.110414230189,0.151125969751,1.40521015778,3.3284280338,3.36717056684,7.13394758088
0.35,0.05,1.0,5.0,0.2,650.0,1650.0,263476.0,1650.00566615,0.736566423505,0.119380757566,0.144052818929,1.3818313996,3.27664142946,3.26920353816,6.87241262204
0.35,0.05,1.0,5.0,0.2,650.0,1650.0,263307.0,1650.00671964,0.736756573031,0.115481722954,0.147761704015,1.36838665002,3.33119056831,3.32314812969,7.28848088278
