# Supplementary material for: Crossed and Locked Quotes in a Multi-Market Simulation
Source: PLoS One. 2016 Mar 9;11(3):e0151096. doi: 10.1371/journal.pone.0151096 (PMC4784946; doi:10.1371/journal.pone.0151096)
Supplement: S1 Dataset — Simulation output and summary files for main results. (ZIP) [file pone.0151096.s001.zip › main_results/main_results_149.out]

SLURM_ARRAY_TASK_ID:  149
0.35,0.1,1.0,5.0,0.2,650.0,1650.0,264239.0,1650.00304715,0.76041620114,0.109035198042,0.130548600818,1.53730366389,3.37965746601,3.38981839861,7.04834093356
0.35,0.1,1.0,5.0,0.2,650.0,1650.0,263337.0,1650.00649711,0.767396596059,0.0977118991003,0.134891504841,1.55343555911,3.44527507567,3.42976625238,7.32119098151
0.35,0.1,1.0,5.0,0.2,650.0,1650.0,264302.0,1650.00641747,0.765412819891,0.101222073337,0.133365106772,1.5674142106,3.47731947141,3.40415822921,7.23147742302
0.35,0.1,1.0,5.0,0.2,650.0,1650.0,263687.0,1650.00192929,0.77644819623,0.0994932807635,0.124058523007,1.57243798131,3.34502494387,3.42494580003,6.97964030213
0.35,0.1,1.0,5.0,0.2,650.0,1650.0,263337.0,1650.00020353,0.76903025901,0.103197689321,0.127772051669,1.55845262079,3.3939505725,3.37307621536,6.88122636822
0.35,0.1,1.0,5.0,0.2,650.0,1650.0,263027.0,1650.00440745,0.752517942056,0.109717522468,0.137764535477,1.4597485182,3.32983184327,3.31770236396,7.09993311926
0.35,0.1,1.0,5.0,0.2,650.0,1650.0,261897.0,1650.00906905,0.7598572566,0.105230026138,0.134912717262,1.54977598048,3.42345742604,3.47241142711,7.47874140201
0.35,0.1,1.0,5.0,0.2,650.0,1650.0,261887.0,1650.00952879,0.762576965803,0.107700710474,0.129722323723,1.53657395868,3.37054675001,3.3762740237,7.25355982773
0.35,0.1,1.0,5.0,0.2,650.0,1650.0,262234.0,1650.00530752,0.772927174794,0.101822479975,0.125250345231,1.56155863123,3.44459665137,3.3212470224,7.17398669851
0.35,0.1,1.0,5.0,0.2,650.0,1650.0,263864.0,1650.0139003,0.76392787038,0.101951413841,0.134120715779,1.5369824495,3.39784047314,3.37723016719,7.18809972455
0.35,0.1,1.0,5.0,0.2,650.0,1650.0,264158.0,1650.00515083,0.766518294249,0.108568874153,0.124912831597,1.54281344953,3.34305833952,3.38521075268,7.09719544053
0.35,0.1,1.0,5.0,0.2,650.0,1650.0,261877.0,1650.00542008,0.763878224618,0.105092433251,0.13102934213,1.52682264762,3.33984519097,3.37481239471,6.79614998522
0.35,0.1,1.0,5.0,0.2,650.0,1650.0,263864.0,1650.00079494,0.762769519887,0.107096035793,0.130134444321,1.55806447897,3.41334553197,3.38904256293,7.1241939528
0.35,0.1,1.0,5.0,0.2,650.0,1650.0,262463.0,1650.00481582,0.766946861712,0.104399308719,0.128653829569,1.57822787656,3.44805148325,3.36999119373,7.05363539347
0.35,0.1,1.0,5.0,0.2,650.0,1650.0,261439.0,1650.00245574,0.775662562219,0.0987675004001,0.125569937381,1.5975373357,3.47086535461,3.4712178525,7.23385806961
0.35,0.1,1.0,5.0,0.2,650.0,1650.0,263811.0,1650.01207455,0.754599330004,0.103479051287,0.141921618709,1.49273973976,3.3640767314,3.36930194537,7.04048196419
0.35,0.1,1.0,5.0,0.2,650.0,1650.0,262574.0,1650.01041737,0.754450093102,0.104416207893,0.141133699004,1.52351417217,3.3857527873,3.42227273476,7.2438189139
0.35,0.1,1.0,5.0,0.2,650.0,1650.0,262079.0,1650.00105557,0.774511288782,0.105248175136,0.120240536082,1.57090894483,3.3879406961,3.34374854711,6.97392854424
0.35,0.1,1.0,5.0,0.2,650.0,1650.0,262800.0,1650.00344686,0.754507960829,0.103842836559,0.141649202611,1.48367657167,3.30769528283,3.38371145617,7.09119192813
0.35,0.1,1.0,5.0,0.2,650.0,1650.0,263322.0,1650.0007871,0.761630116502,0.10498885043,0.133381033068,1.55454312484,3.37667643589,3.37668870643,6.85756238085
0.35,0.1,1.0,5.0,0.2,650.0,1650.0,264114.0,1650.00502147,0.767330166381,0.10422723892,0.128442594699,1.54176344009,3.33918430696,3.38837743879,6.86488663935
0.35,0.1,1.0,5.0,0.2,650.0,1650.0,261377.0,1650.00523279,0.764296724754,0.100525727623,0.135177547623,1.53535253906,3.393849674,3.37145415632,6.94553887338
0.35,0.1,1.0,5.0,0.2,650.0,1650.0,262118.0,1650.01271095,0.768553171948,0.100477736682,0.13096909137,1.5301778317,3.37363598934,3.36641394567,6.81359239355
0.35,0.1,1.0,5.0,0.2,650.0,1650.0,262940.0,1650.01350975,0.756813022519,0.10676307804,0.136423899441,1.52219398088,3.45225391327,3.43098619784,7.33059085506
0.35,0.1,1.0,5.0,0.2,650.0,1650.0,262713.0,1650.00211433,0.764390685276,0.101297948371,0.134311366353,1.54020281963,3.39501917639,3.40840401486,7.2758232973
0.35,0.1,1.0,5.0,0.2,650.0,1650.0,261811.0,1650.00606082,0.765899289559,0.0991316283909,0.13496908205,1.54547311703,3.40563732733,3.42797395907,7.16203335177
0.35,0.1,1.0,5.0,0.2,650.0,1650.0,262921.0,1650.00178169,0.755409773327,0.111314692147,0.133275534526,1.51829507507,3.36632348021,3.38202887619,7.14608539146
0.35,0.1,1.0,5.0,0.2,650.0,1650.0,264079.0,1650.0030853,0.763239352638,0.106347017506,0.130413629856,1.54413258033,3.34724314658,3.4107200279,6.94091552815
0.35,0.1,1.0,5.0,0.2,650.0,1650.0,262111.0,1650.00420103,0.766697270861,0.101595054235,0.131707674904,1.53790107142,3.41943033153,3.33825633988,7.13387458701
0.35,0.1,1.0,5.0,0.2,650.0,1650.0,261999.0,1650.01227,0.778298656684,0.100208167931,0.121493175386,1.5697158145,3.38393533781,3.33243589293,6.96522934334
