# Supplementary material for: Crossed and Locked Quotes in a Multi-Market Simulation
Source: PLoS One. 2016 Mar 9;11(3):e0151096. doi: 10.1371/journal.pone.0151096 (PMC4784946; doi:10.1371/journal.pone.0151096)
Supplement: S1 Dataset — Simulation output and summary files for main results. (ZIP) [file pone.0151096.s001.zip › main_results/main_results_15.out]

SLURM_ARRAY_TASK_ID:  15
0.0,0.75,1.0,5.0,0.2,650.0,1650.0,255632.0,1650.00890709,0.952522249439,0.0277358659879,0.0197418845735,2.4222513445,3.81644977695,3.8791955054,9.50647580272
0.0,0.75,1.0,5.0,0.2,650.0,1650.0,256505.0,1650.00745376,0.94747190058,0.0268389395317,0.0256891598879,2.41937875474,3.90160538587,3.85372145866,9.79650171739
0.0,0.75,1.0,5.0,0.2,650.0,1650.0,257473.0,1650.00180881,0.945479182739,0.0297528863053,0.0247679309552,2.38674567656,3.82148236639,3.84185283159,9.42614321943
0.0,0.75,1.0,5.0,0.2,650.0,1650.0,257226.0,1650.00327886,0.946357129697,0.0287864220893,0.0248564482142,2.40823193421,3.91835169739,3.78809017795,9.53833769392
0.0,0.75,1.0,5.0,0.2,650.0,1650.0,256337.0,1650.00300188,0.94024795916,0.0333391895729,0.0264128512671,2.40894578597,3.9193292574,3.86488815557,9.87336134156
0.0,0.75,1.0,5.0,0.2,650.0,1650.0,256285.0,1650.00582877,0.942064742457,0.0312841800698,0.0266510774733,2.41083248552,3.88102325169,3.94688302778,10.0842778929
0.0,0.75,1.0,5.0,0.2,650.0,1650.0,256688.0,1650.01386517,0.947238095856,0.0283649753606,0.0243969287837,2.4203253937,3.83873995223,3.87734976066,9.44294126207
0.0,0.75,1.0,5.0,0.2,650.0,1650.0,256880.0,1650.00357247,0.945997335856,0.030926789261,0.0230758748829,2.42094441536,3.92169316256,3.86292066185,9.73752831613
0.0,0.75,1.0,5.0,0.2,650.0,1650.0,257196.0,1650.0036992,0.948878314132,0.0279150160693,0.0232066697986,2.47533426408,3.9126664698,3.95512622532,9.78001596488
0.0,0.75,1.0,5.0,0.2,650.0,1650.0,256552.0,1650.00187546,0.947411304595,0.0272868492062,0.0253018461992,2.44711316546,3.96705858067,3.91508973148,9.83992222065
0.0,0.75,1.0,5.0,0.2,650.0,1650.0,257631.0,1650.01220708,0.943819803063,0.0290988030639,0.0270813938729,2.42480451662,3.91622228321,3.85660572693,9.55444650873
0.0,0.75,1.0,5.0,0.2,650.0,1650.0,256571.0,1650.01681069,0.949973194661,0.0270572571534,0.0229695481854,2.42751022755,3.84839433282,3.94309417315,9.75411298175
0.0,0.75,1.0,5.0,0.2,650.0,1650.0,256429.0,1650.00888125,0.938059977994,0.0317145096964,0.03022551231,2.41369587824,3.93477505541,3.94908182407,10.1006930159
0.0,0.75,1.0,5.0,0.2,650.0,1650.0,255785.0,1650.00439365,0.942107333981,0.0298843829441,0.028008283075,2.43487830634,3.90780567448,3.94315245973,9.87169361167
0.0,0.75,1.0,5.0,0.2,650.0,1650.0,257292.0,1650.00490583,0.942852027314,0.0292361876113,0.0279117850745,2.40784309982,3.87543869111,3.86418961107,9.8254622317
0.0,0.75,1.0,5.0,0.2,650.0,1650.0,257463.0,1650.00078261,0.947933062111,0.0282688921163,0.0237980457724,2.44516335091,3.93057203056,3.96000266945,10.2375461677
0.0,0.75,1.0,5.0,0.2,650.0,1650.0,257288.0,1650.01255973,0.94523517133,0.0288519462364,0.0259128824339,2.37657314447,3.82597684124,3.87105665721,9.53734179891
0.0,0.75,1.0,5.0,0.2,650.0,1650.0,256394.0,1650.00917888,0.941829193186,0.0321591315038,0.02601167531,2.3938747235,3.85485384865,3.87278474114,9.76488606291
0.0,0.75,1.0,5.0,0.2,650.0,1650.0,256999.0,1650.01063911,0.944599459627,0.0282951206402,0.0271054197324,2.45026895794,3.8952596497,4.0004462623,9.91138082951
0.0,0.75,1.0,5.0,0.2,650.0,1650.0,257769.0,1650.00011767,0.94643873588,0.0284438434673,0.0251174206523,2.42106931608,3.89502130506,3.90757270388,9.75114090979
0.0,0.75,1.0,5.0,0.2,650.0,1650.0,256635.0,1650.00229543,0.946964734538,0.0260115551387,0.0270237103236,2.39810743428,3.87133946409,3.83413405562,9.72179591721
0.0,0.75,1.0,5.0,0.2,650.0,1650.0,256907.0,1650.01483303,0.942866076158,0.0317822644599,0.0253516593818,2.39400911206,3.79662039121,3.86145151592,9.346650536
0.0,0.75,1.0,5.0,0.2,650.0,1650.0,257066.0,1650.00440359,0.943156889525,0.0282480538626,0.028595056612,2.3902735028,3.90076594636,3.85679204168,9.94442204724
0.0,0.75,1.0,5.0,0.2,650.0,1650.0,256996.0,1650.00198725,0.944939118452,0.0306515425546,0.0244093389936,2.40797091512,3.86439031523,3.89713398087,9.7725051244
0.0,0.75,1.0,5.0,0.2,650.0,1650.0,257273.0,1650.00904065,0.949299699991,0.0282799457048,0.0224203543037,2.42823317469,3.84979317978,3.93481017642,9.7709282582
0.0,0.75,1.0,5.0,0.2,650.0,1650.0,256631.0,1650.00394331,0.939820540571,0.0295842540176,0.0305952054112,2.4012960169,3.95530254152,3.87353645431,9.74965015001
0.0,0.75,1.0,5.0,0.2,650.0,1650.0,257259.0,1650.00343304,0.94225114449,0.0315602844476,0.026188571062,2.40670899944,3.81654525711,3.89182644708,9.63265522717
0.0,0.75,1.0,5.0,0.2,650.0,1650.0,257818.0,1650.00116405,0.945796240817,0.0285120849838,0.0256916741991,2.39705358839,3.87789955044,3.81858226494,9.91389231703
0.0,0.75,1.0,5.0,0.2,650.0,1650.0,255769.0,1650.00009769,0.94055992238,0.0329727675333,0.0264673100864,2.40490901118,3.89596164956,3.87555729029,9.64090116684
0.0,0.75,1.0,5.0,0.2,650.0,1650.0,257208.0,1650.01543765,0.936407047823,0.0316723149053,0.0319206372717,2.40377668206,3.89194990839,3.91413298153,9.86979648271
