# Supplementary material for: Crossed and Locked Quotes in a Multi-Market Simulation
Source: PLoS One. 2016 Mar 9;11(3):e0151096. doi: 10.1371/journal.pone.0151096 (PMC4784946; doi:10.1371/journal.pone.0151096)
Supplement: S1 Dataset — Simulation output and summary files for main results. (ZIP) [file pone.0151096.s001.zip › main_results/main_results_150.out]

SLURM_ARRAY_TASK_ID:  150
0.35,0.15,1.0,5.0,0.2,650.0,1650.0,260689.0,1650.00678696,0.788335385443,0.0925551879776,0.119109426579,1.65391377568,3.41452257078,3.4410714546,7.08822898323
0.35,0.15,1.0,5.0,0.2,650.0,1650.0,261279.0,1650.01166756,0.781538136363,0.0966463806409,0.121815482996,1.6645745807,3.4622041567,3.46927591499,7.11660702131
0.35,0.15,1.0,5.0,0.2,650.0,1650.0,261155.0,1650.0079722,0.788203431774,0.0996315101811,0.112165058045,1.67051091344,3.41425069953,3.41661166783,6.80086554749
0.35,0.15,1.0,5.0,0.2,650.0,1650.0,261179.0,1650.00175634,0.78095887541,0.101621636472,0.117419488118,1.65113485713,3.5384081678,3.52365575534,7.61665263183
0.35,0.15,1.0,5.0,0.2,650.0,1650.0,263220.0,1650.00179742,0.790868622055,0.100919978217,0.108211399728,1.68721994942,3.47663084652,3.43596270096,7.12741109419
0.35,0.15,1.0,5.0,0.2,650.0,1650.0,263133.0,1650.00150356,0.781954511649,0.0990881703241,0.118957318027,1.64263360722,3.46716819613,3.42815261463,7.20048040073
0.35,0.15,1.0,5.0,0.2,650.0,1650.0,262892.0,1650.00811812,0.799805021343,0.0953571143576,0.104837864299,1.70408223114,3.42735192707,3.44905308198,7.25409421631
0.35,0.15,1.0,5.0,0.2,650.0,1650.0,260389.0,1650.00003016,0.795270102676,0.0948402785258,0.109889618798,1.69535168648,3.46742329188,3.4067782116,7.09297743385
0.35,0.15,1.0,5.0,0.2,650.0,1650.0,262661.0,1650.00091498,0.791811466119,0.0928809885501,0.115307545331,1.68103992705,3.40323889967,3.49527776076,7.0875771813
0.35,0.15,1.0,5.0,0.2,650.0,1650.0,263176.0,1650.00468786,0.793705144826,0.0893505075854,0.116944347589,1.7076075843,3.47194951793,3.45235476817,7.12512292782
0.35,0.15,1.0,5.0,0.2,650.0,1650.0,263439.0,1650.00664145,0.79639295553,0.0895040299037,0.114103014566,1.70752264482,3.45818323858,3.48871872812,7.13181342395
0.35,0.15,1.0,5.0,0.2,650.0,1650.0,262354.0,1650.00165168,0.793316981318,0.0992467559632,0.107436262718,1.69583303646,3.44580746219,3.40988288913,7.13976396166
0.35,0.15,1.0,5.0,0.2,650.0,1650.0,261585.0,1650.00622066,0.785939932893,0.0939761867679,0.120083880339,1.64089367722,3.50362105026,3.39766271738,7.32057745784
0.35,0.15,1.0,5.0,0.2,650.0,1650.0,261946.0,1650.02692711,0.788776696677,0.0938573005074,0.117366002816,1.68982726656,3.48696164909,3.46358370732,7.22379606593
0.35,0.15,1.0,5.0,0.2,650.0,1650.0,261126.0,1650.00334738,0.781620095418,0.0949361888122,0.12344371577,1.67827350901,3.50273872603,3.48055382201,7.40989378879
0.35,0.15,1.0,5.0,0.2,650.0,1650.0,261700.0,1650.00019378,0.801496459667,0.0964223413213,0.102081199012,1.73789950763,3.46433040761,3.46634752438,7.13274380001
0.35,0.15,1.0,5.0,0.2,650.0,1650.0,262382.0,1650.00720416,0.792268362233,0.102004151752,0.105727486015,1.72348218248,3.50013826142,3.47670373285,7.31994242952
0.35,0.15,1.0,5.0,0.2,650.0,1650.0,261829.0,1650.05292846,0.780796795991,0.10254527511,0.116657928899,1.63258581815,3.36458689265,3.40012582791,6.91573936225
0.35,0.15,1.0,5.0,0.2,650.0,1650.0,261401.0,1650.00143375,0.796107575141,0.0947779394095,0.109114485449,1.71578885503,3.51001287559,3.43822913869,7.09216333276
0.35,0.15,1.0,5.0,0.2,650.0,1650.0,262896.0,1650.00105323,0.80012266487,0.0920282903163,0.107849044814,1.69439037619,3.41914653524,3.40910429882,6.97250361257
0.35,0.15,1.0,5.0,0.2,650.0,1650.0,261608.0,1650.00636785,0.781495331735,0.101489844722,0.117014823543,1.6683070663,3.49591079227,3.52997825977,7.42845641974
0.35,0.15,1.0,5.0,0.2,650.0,1650.0,262500.0,1650.00000822,0.798877349204,0.0964770914822,0.104645559314,1.70127038631,3.46561444421,3.38241301917,7.1291620072
0.35,0.15,1.0,5.0,0.2,650.0,1650.0,262626.0,1650.00612074,0.781694650285,0.10058483519,0.117720514525,1.68940988418,3.54114727512,3.42364628047,7.22807441318
0.35,0.15,1.0,5.0,0.2,650.0,1650.0,262502.0,1650.00215315,0.776488323858,0.104350676352,0.11916099979,1.63028233884,3.43352719924,3.47916708526,7.30889411123
0.35,0.15,1.0,5.0,0.2,650.0,1650.0,261909.0,1650.0043681,0.788167531351,0.0946625076925,0.117169960956,1.69248378314,3.48162466193,3.56336425017,7.54204986609
0.35,0.15,1.0,5.0,0.2,650.0,1650.0,262395.0,1650.00295386,0.794885164922,0.0895728661558,0.115541968922,1.68027203818,3.41132016385,3.44288044732,7.0467546308
0.35,0.15,1.0,5.0,0.2,650.0,1650.0,261365.0,1650.00289235,0.785326988439,0.0929309272608,0.1217420843,1.63700830104,3.41955965939,3.45375882768,7.14897987613
0.35,0.15,1.0,5.0,0.2,650.0,1650.0,262855.0,1650.00633616,0.786566627241,0.0938859983536,0.119547374406,1.62573038618,3.39832536027,3.38735874386,7.04401855488
0.35,0.15,1.0,5.0,0.2,650.0,1650.0,262302.0,1650.01423587,0.79678340853,0.0943383127616,0.108878278709,1.67197822388,3.38683636868,3.41349589807,6.75117482885
0.35,0.15,1.0,5.0,0.2,650.0,1650.0,263484.0,1650.0011171,0.778222118215,0.0992367582196,0.122541123565,1.59967216508,3.4200095252,3.3600781047,7.09577984908
