# Supplementary material for: Crossed and Locked Quotes in a Multi-Market Simulation
Source: PLoS One. 2016 Mar 9;11(3):e0151096. doi: 10.1371/journal.pone.0151096 (PMC4784946; doi:10.1371/journal.pone.0151096)
Supplement: S1 Dataset — Simulation output and summary files for main results. (ZIP) [file pone.0151096.s001.zip › main_results/main_results_151.out]

SLURM_ARRAY_TASK_ID:  151
0.35,0.2,1.0,5.0,0.2,650.0,1650.0,262043.0,1650.01404103,0.815987397789,0.0859675288049,0.0980450734059,1.82180257065,3.47491917578,3.48340626475,7.06666288795
0.35,0.2,1.0,5.0,0.2,650.0,1650.0,260351.0,1650.00627701,0.814477070935,0.0858045405075,0.0997183885572,1.79937025297,3.51488724822,3.5229887477,7.22304366522
0.35,0.2,1.0,5.0,0.2,650.0,1650.0,261306.0,1650.00540498,0.805632690086,0.0911328812911,0.103234428623,1.78931693632,3.48831232735,3.50775170172,7.23788997711
0.35,0.2,1.0,5.0,0.2,650.0,1650.0,261394.0,1650.00770289,0.816152312525,0.0881399664682,0.0957077210067,1.78797537849,3.46393418281,3.45173657314,7.04991973396
0.35,0.2,1.0,5.0,0.2,650.0,1650.0,261209.0,1650.005859,0.797141999822,0.0933230160286,0.10953498415,1.69666026907,3.40762375825,3.46510169662,7.15208179355
0.35,0.2,1.0,5.0,0.2,650.0,1650.0,260621.0,1650.00165915,0.807829173995,0.0901190875997,0.102051738406,1.77027232064,3.51636106626,3.51059387946,7.34558531605
0.35,0.2,1.0,5.0,0.2,650.0,1650.0,261973.0,1650.00143466,0.804407735193,0.0846711563813,0.110921108425,1.75504914209,3.47101897655,3.55677792699,7.33436239108
0.35,0.2,1.0,5.0,0.2,650.0,1650.0,261168.0,1650.00324532,0.798034733002,0.0944841686578,0.10748109834,1.76955788771,3.52642190808,3.53527557909,7.54714627535
0.35,0.2,1.0,5.0,0.2,650.0,1650.0,261374.0,1650.00076421,0.811525065453,0.0857900915664,0.102684842981,1.80010245612,3.54921445934,3.50404063283,7.31147164224
0.35,0.2,1.0,5.0,0.2,650.0,1650.0,262747.0,1650.00373449,0.819937318521,0.0878208305886,0.0922418508901,1.82515764729,3.49601538316,3.43835810463,7.0880826027
0.35,0.2,1.0,5.0,0.2,650.0,1650.0,261398.0,1650.00020417,0.814862578417,0.0855221088208,0.0996153127621,1.83173057822,3.55099220784,3.53704745362,7.41955057121
0.35,0.2,1.0,5.0,0.2,650.0,1650.0,261425.0,1650.00639953,0.799648213578,0.0881343004995,0.112217485923,1.71737755788,3.50066986339,3.44475346946,7.42539073306
0.35,0.2,1.0,5.0,0.2,650.0,1650.0,260900.0,1650.00083942,0.831227175306,0.0809553500865,0.0878174746073,1.85669715101,3.51733600307,3.47427003803,7.14687405527
0.35,0.2,1.0,5.0,0.2,650.0,1650.0,262782.0,1650.00436218,0.81174163398,0.0858522634361,0.102406102584,1.80414551743,3.50641136414,3.53652566003,7.33392724572
0.35,0.2,1.0,5.0,0.2,650.0,1650.0,262600.0,1650.02400572,0.805558814193,0.0930235655827,0.101417620225,1.7683871196,3.49496927261,3.47964067259,7.3684699379
0.35,0.2,1.0,5.0,0.2,650.0,1650.0,261323.0,1650.00224026,0.814666103833,0.0859457149165,0.0993881812506,1.75843918358,3.45035333422,3.44212812688,7.03035478566
0.35,0.2,1.0,5.0,0.2,650.0,1650.0,261208.0,1650.00186134,0.810778963889,0.0904815909689,0.0987394451419,1.80111789203,3.46186515898,3.53977945368,7.17401277355
0.35,0.2,1.0,5.0,0.2,650.0,1650.0,260908.0,1650.01198927,0.815246282491,0.0886163158063,0.0961374017027,1.8231851699,3.58031465178,3.51463123906,7.26505757405
0.35,0.2,1.0,5.0,0.2,650.0,1650.0,259435.0,1650.00487427,0.824825766703,0.0789743783646,0.0961998549326,1.82689071714,3.5044576561,3.54560441576,7.20321350501
0.35,0.2,1.0,5.0,0.2,650.0,1650.0,261990.0,1650.00521514,0.821847965905,0.0827260810141,0.0954259530808,1.83494835352,3.54393031532,3.53036835279,7.41002138302
0.35,0.2,1.0,5.0,0.2,650.0,1650.0,260647.0,1650.00471122,0.817489923336,0.0845397182981,0.0979703583658,1.83583524598,3.57132392736,3.4881354406,7.2629762621
0.35,0.2,1.0,5.0,0.2,650.0,1650.0,260969.0,1650.00265485,0.822656167265,0.0782914152167,0.0990524175187,1.82096577013,3.50804456802,3.48781207136,7.13419636597
0.35,0.2,1.0,5.0,0.2,650.0,1650.0,261628.0,1650.01379238,0.814333541136,0.0951747138172,0.0904917450469,1.83233783624,3.49922954494,3.57247220373,7.30047058254
0.35,0.2,1.0,5.0,0.2,650.0,1650.0,261815.0,1650.00202594,0.816900144509,0.0864544163438,0.0966454391476,1.83103599391,3.51816495331,3.5645955866,7.41829241234
0.35,0.2,1.0,5.0,0.2,650.0,1650.0,261353.0,1650.00546503,0.80511649593,0.0947597858512,0.100123718219,1.74962339613,3.41290489607,3.4968202281,7.1493377694
0.35,0.2,1.0,5.0,0.2,650.0,1650.0,262696.0,1650.01524812,0.808422493361,0.0936829842739,0.0978945223646,1.77122592314,3.46842019195,3.4408451765,7.01003446179
0.35,0.2,1.0,5.0,0.2,650.0,1650.0,260168.0,1650.00234118,0.819479037088,0.0843412898221,0.0961796730901,1.82705802258,3.5105419555,3.56100910967,7.33408119175
0.35,0.2,1.0,5.0,0.2,650.0,1650.0,261546.0,1650.00303066,0.811967040134,0.0863756914604,0.101657268406,1.79342944508,3.5382248303,3.44904030203,7.12037646106
0.35,0.2,1.0,5.0,0.2,650.0,1650.0,262022.0,1650.00323731,0.813025768884,0.0835976048728,0.103376626243,1.8050684452,3.53761811043,3.52821319149,7.11514295039
0.35,0.2,1.0,5.0,0.2,650.0,1650.0,262048.0,1650.00036549,0.801331908338,0.0889239801758,0.109744111486,1.76835621314,3.45372085968,3.52357838912,7.13215250087
