# Supplementary material for: Crossed and Locked Quotes in a Multi-Market Simulation
Source: PLoS One. 2016 Mar 9;11(3):e0151096. doi: 10.1371/journal.pone.0151096 (PMC4784946; doi:10.1371/journal.pone.0151096)
Supplement: S1 Dataset — Simulation output and summary files for main results. (ZIP) [file pone.0151096.s001.zip › main_results/main_results_152.out]

SLURM_ARRAY_TASK_ID:  152
0.35,0.25,1.0,5.0,0.2,650.0,1650.0,260238.0,1650.00560851,0.833176097075,0.0798536882442,0.0869702146804,1.89833296357,3.61127409733,3.56775276018,7.4417487415
0.35,0.25,1.0,5.0,0.2,650.0,1650.0,260359.0,1650.00355892,0.821133916456,0.0855791666814,0.0932869168623,1.85510257793,3.59573028382,3.56741101222,7.34638886481
0.35,0.25,1.0,5.0,0.2,650.0,1650.0,261218.0,1650.00323172,0.833530148521,0.080196313116,0.0862735383631,1.87385292345,3.53334559685,3.54011040552,7.32452029747
0.35,0.25,1.0,5.0,0.2,650.0,1650.0,262012.0,1650.00959173,0.833539370394,0.0797839074906,0.0866767221154,1.87858837055,3.51862502218,3.48799933474,6.99944405095
0.35,0.25,1.0,5.0,0.2,650.0,1650.0,261250.0,1650.0036142,0.827443602856,0.08362430171,0.0889320954336,1.85914193855,3.53413161508,3.52226374952,7.33670425419
0.35,0.25,1.0,5.0,0.2,650.0,1650.0,261477.0,1650.00993022,0.831904188822,0.0790650068773,0.0890308043008,1.88807162477,3.52619614165,3.57458398912,7.14982574317
0.35,0.25,1.0,5.0,0.2,650.0,1650.0,262299.0,1650.01341344,0.828003465835,0.0828974664649,0.0890990677005,1.88551059136,3.55356459301,3.53917676423,7.40155268332
0.35,0.25,1.0,5.0,0.2,650.0,1650.0,260462.0,1650.00269927,0.835367326173,0.0764717269629,0.0881609468637,1.88996485048,3.51204840131,3.52872521873,7.1887028888
0.35,0.25,1.0,5.0,0.2,650.0,1650.0,260329.0,1650.00442035,0.833828681525,0.0789275586876,0.0872437597872,1.89646695936,3.52245771804,3.56863566257,7.22898968474
0.35,0.25,1.0,5.0,0.2,650.0,1650.0,260606.0,1650.00869447,0.84054376243,0.0759937829233,0.0834624546469,1.94391286157,3.54753559872,3.59415103769,7.29968586607
0.35,0.25,1.0,5.0,0.2,650.0,1650.0,261502.0,1650.00081114,0.830651222796,0.0819452104614,0.0874035667425,1.90938574673,3.53001448849,3.58453920446,7.25727470522
0.35,0.25,1.0,5.0,0.2,650.0,1650.0,260916.0,1650.02366835,0.831978736755,0.0793610142548,0.0886602489905,1.89441855573,3.57518124225,3.53838766308,7.27142482252
0.35,0.25,1.0,5.0,0.2,650.0,1650.0,261157.0,1650.00257402,0.830814856519,0.0839238291821,0.0852613142985,1.88168699736,3.51942139944,3.46629157373,7.1277759792
0.35,0.25,1.0,5.0,0.2,650.0,1650.0,260674.0,1650.00268103,0.838061213236,0.07704103271,0.0848977540538,1.95318182855,3.58256293918,3.58934139506,7.29692039291
0.35,0.25,1.0,5.0,0.2,650.0,1650.0,261305.0,1650.00458816,0.835448295366,0.0753403777314,0.0892113269023,1.9168751362,3.56969350978,3.62209981424,7.53599747925
0.35,0.25,1.0,5.0,0.2,650.0,1650.0,261383.0,1650.00041115,0.829317233904,0.0827556080822,0.0879271580134,1.90202754058,3.58256320871,3.55428129688,7.30542057486
0.35,0.25,1.0,5.0,0.2,650.0,1650.0,260985.0,1650.02010505,0.831436705065,0.0774657506338,0.0910975443011,1.9148298162,3.51167696646,3.58073462213,7.25815691332
0.35,0.25,1.0,5.0,0.2,650.0,1650.0,260589.0,1650.02674598,0.836081353139,0.0808884139947,0.0830302328664,1.93546804645,3.55377821572,3.57878386167,7.25067074118
0.35,0.25,1.0,5.0,0.2,650.0,1650.0,261548.0,1650.01567121,0.831999945311,0.0794420553267,0.088557999362,1.91852053042,3.63614263074,3.62691460638,7.78019180746
0.35,0.25,1.0,5.0,0.2,650.0,1650.0,261063.0,1650.00104204,0.833126015324,0.0837543901044,0.0831195945715,1.90014133399,3.56407711951,3.59167226445,7.43377650129
0.35,0.25,1.0,5.0,0.2,650.0,1650.0,260301.0,1650.00698057,0.835567800356,0.0792092622089,0.0852229374352,1.90287847842,3.53547042162,3.5482274698,7.28924395817
0.35,0.25,1.0,5.0,0.2,650.0,1650.0,260548.0,1650.00133239,0.825078609753,0.0831026424343,0.0918187478127,1.89397199798,3.5891558343,3.57699437814,7.48141625222
0.35,0.25,1.0,5.0,0.2,650.0,1650.0,261134.0,1650.00655488,0.825542738017,0.0845305787493,0.089926683234,1.84849278656,3.54691455546,3.52075488325,7.2662901488
0.35,0.25,1.0,5.0,0.2,650.0,1650.0,260658.0,1650.00228741,0.832212654745,0.081399906593,0.0863874386624,1.91466300921,3.60065724029,3.56996477091,7.41398610075
0.35,0.25,1.0,5.0,0.2,650.0,1650.0,261366.0,1650.00619968,0.832210602866,0.0805130856991,0.0872763114345,1.87963253863,3.54734033228,3.51449282956,7.22918646082
0.35,0.25,1.0,5.0,0.2,650.0,1650.0,260875.0,1650.00148516,0.832736382288,0.0808407169561,0.0864229007561,1.90148771144,3.5768941902,3.50237454974,7.29890784949
0.35,0.25,1.0,5.0,0.2,650.0,1650.0,261775.0,1650.00172305,0.828363850514,0.0767523279202,0.0948838215658,1.87268780295,3.54640113945,3.56785108825,7.2940790451
0.35,0.25,1.0,5.0,0.2,650.0,1650.0,261084.0,1650.01494391,0.834878054581,0.0810214015805,0.0841005438381,1.88741938804,3.50556436048,3.55589545554,7.26363725384
0.35,0.25,1.0,5.0,0.2,650.0,1650.0,261149.0,1650.00014267,0.834388372876,0.0834441326661,0.0821674944579,1.92126190141,3.54075467716,3.58244933796,7.3044835875
0.35,0.25,1.0,5.0,0.2,650.0,1650.0,262012.0,1650.0049703,0.83194419087,0.083072417966,0.0849833911635,1.92915603881,3.58255076096,3.56824988462,7.14334657485
