# Supplementary material for: Crossed and Locked Quotes in a Multi-Market Simulation
Source: PLoS One. 2016 Mar 9;11(3):e0151096. doi: 10.1371/journal.pone.0151096 (PMC4784946; doi:10.1371/journal.pone.0151096)
Supplement: S1 Dataset — Simulation output and summary files for main results. (ZIP) [file pone.0151096.s001.zip › main_results/main_results_153.out]

SLURM_ARRAY_TASK_ID:  153
0.35,0.3,1.0,5.0,0.2,650.0,1650.0,261563.0,1650.01900918,0.845109082684,0.076268049857,0.0786228674591,1.99625800278,3.59202474257,3.58570675254,7.42597429412
0.35,0.3,1.0,5.0,0.2,650.0,1650.0,259972.0,1650.00882078,0.848980791355,0.0737209859035,0.0772982227413,2.01239528096,3.63135226639,3.59055263694,7.34970346187
0.35,0.3,1.0,5.0,0.2,650.0,1650.0,262580.0,1650.00543192,0.848143535413,0.076185012536,0.0756714520514,1.96166749225,3.53460675118,3.56009055835,7.27327878925
0.35,0.3,1.0,5.0,0.2,650.0,1650.0,260819.0,1650.00080108,0.85496485829,0.0735187488544,0.0715163928561,2.03572666328,3.6196665695,3.6644850817,7.50402864816
0.35,0.3,1.0,5.0,0.2,650.0,1650.0,260875.0,1650.00554111,0.845624552475,0.0761948507028,0.0781805968223,1.94891918216,3.55818823426,3.52587597233,7.03991373157
0.35,0.3,1.0,5.0,0.2,650.0,1650.0,261568.0,1650.00191892,0.841927052218,0.0760892343154,0.0819837134661,1.96278594925,3.5823575472,3.56214621615,7.15461605491
0.35,0.3,1.0,5.0,0.2,650.0,1650.0,260503.0,1650.00125055,0.850231444851,0.0733696980609,0.0763988570885,2.01885291286,3.63414323833,3.6199589602,7.4093429477
0.35,0.3,1.0,5.0,0.2,650.0,1650.0,259905.0,1650.0025958,0.850592298451,0.0766908450292,0.0727168565201,2.00465528854,3.55212310743,3.59128257421,7.2322239782
0.35,0.3,1.0,5.0,0.2,650.0,1650.0,260114.0,1650.00312413,0.848839278414,0.0745868544268,0.0765738671594,1.9929987618,3.62979343767,3.57170072047,7.55469778995
0.35,0.3,1.0,5.0,0.2,650.0,1650.0,262182.0,1650.00635371,0.853595080492,0.0707878964314,0.0756170230767,1.99465792874,3.57675692577,3.60144029207,7.39805431741
0.35,0.3,1.0,5.0,0.2,650.0,1650.0,260539.0,1650.00253127,0.852214092921,0.0716112015176,0.0761747055611,2.02301719684,3.6084095659,3.63193733156,7.45034238752
0.35,0.3,1.0,5.0,0.2,650.0,1650.0,260801.0,1650.0052423,0.853783539824,0.0723400447305,0.0738764154454,2.02586323674,3.65407744053,3.57220495115,7.30855687698
0.35,0.3,1.0,5.0,0.2,650.0,1650.0,260563.0,1650.005243,0.860271251308,0.0679559645715,0.0717727841209,2.06349719566,3.71029076071,3.63346455332,7.41704209364
0.35,0.3,1.0,5.0,0.2,650.0,1650.0,260249.0,1650.00363953,0.848639829572,0.0727054234888,0.0786547469396,1.98087520149,3.57781758589,3.58177598484,7.28177481617
0.35,0.3,1.0,5.0,0.2,650.0,1650.0,260361.0,1650.00258663,0.845721486278,0.0768837748595,0.0773947388623,1.98247968993,3.63042440506,3.6040080798,7.42648297042
0.35,0.3,1.0,5.0,0.2,650.0,1650.0,261110.0,1650.0091047,0.857905038577,0.0694265550457,0.0726684063776,2.0210870412,3.67544084247,3.58324494537,7.52031990062
0.35,0.3,1.0,5.0,0.2,650.0,1650.0,260550.0,1650.00173563,0.844634261752,0.0739673637394,0.0813983745084,1.98733386683,3.6433437774,3.63811680732,7.6588418738
0.35,0.3,1.0,5.0,0.2,650.0,1650.0,261124.0,1650.01551055,0.851169490793,0.0695063778611,0.0793241313455,2.005015421,3.58338394172,3.58478987127,7.31545857023
0.35,0.3,1.0,5.0,0.2,650.0,1650.0,260262.0,1650.00705084,0.85122359872,0.0745680487004,0.0742083525797,2.03677227597,3.62976903935,3.64610663274,7.43920146448
0.35,0.3,1.0,5.0,0.2,650.0,1650.0,260141.0,1650.00322501,0.853985409173,0.0668014391084,0.0792131517185,1.97794973465,3.56974467141,3.60017034783,7.49585621879
0.35,0.3,1.0,5.0,0.2,650.0,1650.0,261869.0,1650.00194388,0.846535227863,0.0720283719913,0.0814364001453,1.96858471228,3.61880553147,3.54765062712,7.33479697922
0.35,0.3,1.0,5.0,0.2,650.0,1650.0,260413.0,1650.00700266,0.846072713487,0.0758166587642,0.0781106277487,1.97095971245,3.6076269811,3.58462824834,7.49688778015
0.35,0.3,1.0,5.0,0.2,650.0,1650.0,260441.0,1650.00055815,0.843555960815,0.0731704903519,0.0832735488326,1.98018441462,3.57669912287,3.6071478758,7.52214715186
0.35,0.3,1.0,5.0,0.2,650.0,1650.0,260970.0,1650.01261471,0.848248368211,0.0709100207592,0.0808416110297,2.0021789365,3.6293024692,3.62542338535,7.72006853488
0.35,0.3,1.0,5.0,0.2,650.0,1650.0,260391.0,1650.00288796,0.860394078355,0.0717627521421,0.0678431695026,2.03460482113,3.53744547335,3.57103650463,6.91557112055
0.35,0.3,1.0,5.0,0.2,650.0,1650.0,261118.0,1650.00378587,0.858891011908,0.0696419404877,0.0714670476047,2.00488717806,3.54069480599,3.53160199455,7.09252399668
0.35,0.3,1.0,5.0,0.2,650.0,1650.0,259945.0,1650.00658008,0.85242927932,0.070224330567,0.0773463901128,1.97754302331,3.58790123556,3.56558638699,7.22350328125
0.35,0.3,1.0,5.0,0.2,650.0,1650.0,260601.0,1650.02075786,0.858211144789,0.0692265932069,0.0725622620041,2.02201119683,3.57340525636,3.58915701551,7.29917135524
0.35,0.3,1.0,5.0,0.2,650.0,1650.0,260208.0,1650.00047957,0.849908177283,0.0739856907625,0.076106131954,1.97282972782,3.57440896223,3.56121679818,7.16394026634
0.35,0.3,1.0,5.0,0.2,650.0,1650.0,260840.0,1650.02639643,0.846610141658,0.075949794572,0.0774400637703,1.97924756512,3.63912732225,3.54186981226,7.18149688893
