# Supplementary material for: Crossed and Locked Quotes in a Multi-Market Simulation
Source: PLoS One. 2016 Mar 9;11(3):e0151096. doi: 10.1371/journal.pone.0151096 (PMC4784946; doi:10.1371/journal.pone.0151096)
Supplement: S1 Dataset — Simulation output and summary files for main results. (ZIP) [file pone.0151096.s001.zip › main_results/main_results_154.out]

SLURM_ARRAY_TASK_ID:  154
0.35,0.35,1.0,5.0,0.2,650.0,1650.0,259543.0,1650.00447636,0.866586272051,0.0678476353071,0.0655660926414,2.11196315815,3.65163756707,3.66618650565,7.47482862738
0.35,0.35,1.0,5.0,0.2,650.0,1650.0,259545.0,1650.00371751,0.86174906488,0.0717523307435,0.0664986043764,2.08721392963,3.66228384189,3.66244368991,7.60659405989
0.35,0.35,1.0,5.0,0.2,650.0,1650.0,259079.0,1650.0085374,0.866803560677,0.0666151022229,0.0665813371001,2.06950349972,3.62121114394,3.60294738816,7.3614445378
0.35,0.35,1.0,5.0,0.2,650.0,1650.0,260311.0,1650.00823318,0.870187746511,0.0643868398862,0.0654254136031,2.11708856314,3.67772171961,3.66648950809,7.49149562526
0.35,0.35,1.0,5.0,0.2,650.0,1650.0,260303.0,1650.01028108,0.862297108851,0.065661274828,0.0720416163215,2.10071131655,3.69902341383,3.68277933663,7.64326109411
0.35,0.35,1.0,5.0,0.2,650.0,1650.0,259865.0,1650.01944263,0.858890303616,0.0739750518858,0.0671346444983,2.04822677941,3.62861874596,3.58094848085,7.45783247387
0.35,0.35,1.0,5.0,0.2,650.0,1650.0,260879.0,1650.00444768,0.867244816909,0.0687363866395,0.0640187964517,2.05565238822,3.60810654951,3.5448277472,7.1623707033
0.35,0.35,1.0,5.0,0.2,650.0,1650.0,259914.0,1650.02025239,0.867067378223,0.0654373607421,0.0674952610349,2.05562594315,3.61578636468,3.65617080346,7.58905537266
0.35,0.35,1.0,5.0,0.2,650.0,1650.0,260620.0,1650.00426211,0.865882675288,0.0685535228022,0.0655638019098,2.07069379949,3.61407902365,3.60326515525,7.01950996535
0.35,0.35,1.0,5.0,0.2,650.0,1650.0,261284.0,1650.02494428,0.858444003463,0.070783884934,0.0707721116027,2.07239869811,3.60939599734,3.62588894038,7.32304689156
0.35,0.35,1.0,5.0,0.2,650.0,1650.0,261158.0,1650.02025575,0.869111168409,0.0674776296523,0.0634112019384,2.10276981879,3.64247535585,3.61479532137,7.37758695009
0.35,0.35,1.0,5.0,0.2,650.0,1650.0,259323.0,1650.00669848,0.86818189374,0.0647096844,0.0671084218597,2.11718549165,3.6771649755,3.71987579502,7.66869908111
0.35,0.35,1.0,5.0,0.2,650.0,1650.0,261033.0,1650.00689269,0.872687839916,0.0633108715342,0.0640012885494,2.07448495522,3.58811604187,3.63130441471,7.39571101134
0.35,0.35,1.0,5.0,0.2,650.0,1650.0,260758.0,1650.00669168,0.864914269738,0.0691671357903,0.0659185944721,2.06994648852,3.62982522654,3.59824726049,7.47407772694
0.35,0.35,1.0,5.0,0.2,650.0,1650.0,260585.0,1650.01393289,0.864072221888,0.0684424262754,0.0674853518366,2.0335163422,3.60451810849,3.57831550002,7.29659951214
0.35,0.35,1.0,5.0,0.2,650.0,1650.0,260022.0,1650.01202,0.867937686511,0.0667454739562,0.0653168395333,2.08642459105,3.70812940098,3.60358436969,7.45673103229
0.35,0.35,1.0,5.0,0.2,650.0,1650.0,259788.0,1650.00541844,0.861350073962,0.0671608105986,0.0714891154399,2.08967323877,3.63485653208,3.71576539792,7.81265332829
0.35,0.35,1.0,5.0,0.2,650.0,1650.0,261373.0,1650.00171275,0.867418044077,0.0656615891296,0.0669203667936,2.04947390294,3.6077071745,3.6119171907,7.4638716745
0.35,0.35,1.0,5.0,0.2,650.0,1650.0,260728.0,1650.00901363,0.872856501917,0.0675689589886,0.0595745390939,2.15915794309,3.65502973821,3.69339754853,7.50231293021
0.35,0.35,1.0,5.0,0.2,650.0,1650.0,260936.0,1650.00999164,0.86237013401,0.068258529173,0.0693713368168,2.04867750236,3.57878239627,3.61786546853,7.4087663647
0.35,0.35,1.0,5.0,0.2,650.0,1650.0,260310.0,1650.00053349,0.872461783816,0.0631728908154,0.0643653253681,2.12648814426,3.66561501396,3.71134702617,7.27992002162
0.35,0.35,1.0,5.0,0.2,650.0,1650.0,260169.0,1650.00153341,0.86557299168,0.0680663864195,0.0663606219002,2.06825084217,3.61645576727,3.59375054093,7.44529844833
0.35,0.35,1.0,5.0,0.2,650.0,1650.0,259993.0,1650.00094951,0.865917496311,0.0668096516236,0.0672728520657,2.1177369401,3.68611263908,3.70905189146,7.73803507858
0.35,0.35,1.0,5.0,0.2,650.0,1650.0,259516.0,1650.00787923,0.867327129245,0.0640400152515,0.0686328555031,2.04904380808,3.56880640332,3.59899702723,7.18732388063
0.35,0.35,1.0,5.0,0.2,650.0,1650.0,260887.0,1650.01018743,0.872287676885,0.0614949808042,0.0662173423109,2.09764881778,3.64579303976,3.6614094876,7.47191984131
0.35,0.35,1.0,5.0,0.2,650.0,1650.0,260244.0,1650.01547911,0.861643235562,0.0679348588918,0.0704219055466,2.09145867571,3.72325341239,3.63236009991,7.67427714154
0.35,0.35,1.0,5.0,0.2,650.0,1650.0,259253.0,1650.0075766,0.872954533312,0.0566599117698,0.0703855549181,2.11993085696,3.67968471142,3.67438991076,7.55450245011
0.35,0.35,1.0,5.0,0.2,650.0,1650.0,259527.0,1650.00370716,0.866563054901,0.0673700106641,0.0660669344349,2.07871610795,3.63416666247,3.58940715057,7.29925570241
0.35,0.35,1.0,5.0,0.2,650.0,1650.0,260091.0,1650.01029134,0.861600200872,0.0666582501046,0.0717415490237,2.03023298602,3.59376579893,3.53038946789,7.0829063442
0.35,0.35,1.0,5.0,0.2,650.0,1650.0,259995.0,1650.00087042,0.871088042388,0.060233554548,0.0686784030643,2.11841208623,3.7161419228,3.66198210828,7.72122113105
