# Supplementary material for: Crossed and Locked Quotes in a Multi-Market Simulation
Source: PLoS One. 2016 Mar 9;11(3):e0151096. doi: 10.1371/journal.pone.0151096 (PMC4784946; doi:10.1371/journal.pone.0151096)
Supplement: S1 Dataset — Simulation output and summary files for main results. (ZIP) [file pone.0151096.s001.zip › main_results/main_results_155.out]

SLURM_ARRAY_TASK_ID:  155
0.35,0.4,1.0,5.0,0.2,650.0,1650.0,260011.0,1650.01064109,0.881611002605,0.0595284569241,0.0588605404706,2.16855516758,3.66977069871,3.68693556052,7.61001363446
0.35,0.4,1.0,5.0,0.2,650.0,1650.0,259785.0,1650.00440706,0.882343955301,0.0581786042599,0.0594774404388,2.17845117437,3.68785801561,3.75507994971,7.76868631004
0.35,0.4,1.0,5.0,0.2,650.0,1650.0,260092.0,1650.00197321,0.878238198476,0.0600962033606,0.061665598163,2.20810431261,3.78053062225,3.75942621732,7.82640451248
0.35,0.4,1.0,5.0,0.2,650.0,1650.0,259750.0,1650.01460309,0.877939195235,0.061303612016,0.0607571927488,2.16709330456,3.6765997556,3.67120321514,7.66930291321
0.35,0.4,1.0,5.0,0.2,650.0,1650.0,259386.0,1650.00064949,0.879912589361,0.0619714536675,0.0581159569715,2.19064333908,3.72010357655,3.71989456595,7.83806495946
0.35,0.4,1.0,5.0,0.2,650.0,1650.0,260884.0,1650.00664532,0.878921361472,0.060948556007,0.0601300825211,2.15299620398,3.6781269475,3.67869227895,7.6913012684
0.35,0.4,1.0,5.0,0.2,650.0,1650.0,258818.0,1650.00393907,0.874585631654,0.0615191478135,0.0638952205321,2.15150858732,3.65699752522,3.71166391351,7.73521262087
0.35,0.4,1.0,5.0,0.2,650.0,1650.0,259430.0,1650.00284342,0.885828567655,0.0587273500766,0.0554440822682,2.18686514771,3.65979813577,3.67836034444,7.33117241295
0.35,0.4,1.0,5.0,0.2,650.0,1650.0,260391.0,1650.00366396,0.878712281885,0.0604597476563,0.0608279704583,2.16099848829,3.70267042613,3.70673114481,7.63557601616
0.35,0.4,1.0,5.0,0.2,650.0,1650.0,259897.0,1650.00173509,0.879974217235,0.0595650690098,0.0604607137557,2.17688280772,3.71389829814,3.70790656535,7.83974519486
0.35,0.4,1.0,5.0,0.2,650.0,1650.0,260452.0,1650.00192697,0.876848557893,0.0624316754675,0.0607197666395,2.15738109608,3.65993516585,3.6959441449,7.67171347838
0.35,0.4,1.0,5.0,0.2,650.0,1650.0,259667.0,1650.02079632,0.883972087009,0.0598506042965,0.056177308695,2.13137500737,3.64054797425,3.61206042023,7.40237083225
0.35,0.4,1.0,5.0,0.2,650.0,1650.0,259693.0,1650.00410134,0.879720481216,0.0591607876435,0.0611187311403,2.16202845155,3.69539497454,3.68787494627,7.52691022623
0.35,0.4,1.0,5.0,0.2,650.0,1650.0,259804.0,1650.00558731,0.880288391872,0.0635915942066,0.0561200139215,2.15790222885,3.69414976002,3.67625966603,7.67400349075
0.35,0.4,1.0,5.0,0.2,650.0,1650.0,259808.0,1650.0074295,0.883094653832,0.0585789845728,0.0583263615947,2.17656279512,3.69759812234,3.67452071895,7.45224159299
0.35,0.4,1.0,5.0,0.2,650.0,1650.0,260493.0,1650.00682969,0.885379367672,0.056682265776,0.0579383665519,2.16000515739,3.64306245358,3.72005592595,7.54809261397
0.35,0.4,1.0,5.0,0.2,650.0,1650.0,261206.0,1650.00503018,0.877348012312,0.0592966623895,0.0633553252987,2.14151166519,3.65750754828,3.68096760727,7.62253787787
0.35,0.4,1.0,5.0,0.2,650.0,1650.0,260133.0,1650.00038104,0.879987356498,0.0599044075481,0.0601082359537,2.19432047201,3.74740538352,3.71728073965,7.60494151466
0.35,0.4,1.0,5.0,0.2,650.0,1650.0,258919.0,1650.00366287,0.881162758384,0.0638896550519,0.0549475865636,2.20571004118,3.70369391941,3.73680456318,7.63662293813
0.35,0.4,1.0,5.0,0.2,650.0,1650.0,260886.0,1650.03019406,0.877756068899,0.0613005810593,0.0609433500422,2.13512450066,3.59693544735,3.6980233606,7.5870400401
0.35,0.4,1.0,5.0,0.2,650.0,1650.0,259297.0,1650.0009122,0.877732197167,0.0579690218451,0.0642987809882,2.19092902664,3.75316970408,3.76180299183,7.84227861843
0.35,0.4,1.0,5.0,0.2,650.0,1650.0,259948.0,1650.00324781,0.88090825785,0.0622966196459,0.0567951225044,2.16037486596,3.66137457026,3.64409663908,7.40957321567
0.35,0.4,1.0,5.0,0.2,650.0,1650.0,258936.0,1650.00965502,0.88303664599,0.058535313358,0.0584280406519,2.14302033685,3.69134355076,3.6058338349,7.45668806225
0.35,0.4,1.0,5.0,0.2,650.0,1650.0,260084.0,1650.01215844,0.894050901954,0.0555702219684,0.0503788760776,2.21632317883,3.62249393598,3.71101823976,7.55563768607
0.35,0.4,1.0,5.0,0.2,650.0,1650.0,258816.0,1650.00289251,0.882175418242,0.055233456538,0.0625911252199,2.12070009207,3.6660186897,3.58970984411,7.4375118645
0.35,0.4,1.0,5.0,0.2,650.0,1650.0,259868.0,1650.00060256,0.880262804244,0.0614422628425,0.058294932914,2.17062582261,3.61615080857,3.69426829236,7.33046891303
0.35,0.4,1.0,5.0,0.2,650.0,1650.0,259831.0,1650.01243649,0.888394301534,0.0537208296347,0.057884868831,2.19277071184,3.68400727999,3.69621728188,7.71950348634
0.35,0.4,1.0,5.0,0.2,650.0,1650.0,258399.0,1650.00053305,0.881211325127,0.0553036677755,0.0634850070974,2.23729549944,3.83497402972,3.76709852151,8.08618218491
0.35,0.4,1.0,5.0,0.2,650.0,1650.0,260756.0,1650.01029172,0.886027662253,0.0593197282478,0.0546526094991,2.20448954663,3.69703946438,3.63244374394,7.29450746802
0.35,0.4,1.0,5.0,0.2,650.0,1650.0,260378.0,1650.00175103,0.887807962487,0.0583345869956,0.0538574505177,2.15405418588,3.65970146882,3.59707608817,7.31806567223
