# Supplementary material for: Crossed and Locked Quotes in a Multi-Market Simulation
Source: PLoS One. 2016 Mar 9;11(3):e0151096. doi: 10.1371/journal.pone.0151096 (PMC4784946; doi:10.1371/journal.pone.0151096)
Supplement: S1 Dataset — Simulation output and summary files for main results. (ZIP) [file pone.0151096.s001.zip › main_results/main_results_156.out]

SLURM_ARRAY_TASK_ID:  156
0.35,0.45,1.0,5.0,0.2,650.0,1650.0,260663.0,1650.00568204,0.896273697215,0.0514850680054,0.0522412347793,2.25646526149,3.76356960328,3.7077594032,7.74375028629
0.35,0.45,1.0,5.0,0.2,650.0,1650.0,257843.0,1650.01209461,0.899625446577,0.0498409542587,0.0505335991646,2.29554762737,3.83708287051,3.77764731744,8.02719490666
0.35,0.45,1.0,5.0,0.2,650.0,1650.0,259694.0,1650.00108922,0.889841022582,0.0556726943752,0.054486283043,2.22506428217,3.72211964599,3.71622085903,7.83348869827
0.35,0.45,1.0,5.0,0.2,650.0,1650.0,258976.0,1650.00727922,0.891398553158,0.0562269951364,0.0523744517055,2.23846420867,3.72912597423,3.69259805513,7.71414099936
0.35,0.45,1.0,5.0,0.2,650.0,1650.0,260447.0,1650.01090824,0.890108442609,0.0568498214734,0.0530417359179,2.22539263913,3.70556387625,3.69957821818,7.73511303023
0.35,0.45,1.0,5.0,0.2,650.0,1650.0,259423.0,1650.00861448,0.89480543136,0.054932759047,0.050261809593,2.24884450012,3.71194934752,3.67357995592,7.4497933718
0.35,0.45,1.0,5.0,0.2,650.0,1650.0,259854.0,1650.00053242,0.895411613544,0.0516435519672,0.0529448344885,2.25445737166,3.75580430989,3.74372367319,7.85377305305
0.35,0.45,1.0,5.0,0.2,650.0,1650.0,258974.0,1650.01078017,0.894057925675,0.0529454089307,0.0529966653944,2.2930721854,3.8251998017,3.78931919373,7.99245082609
0.35,0.45,1.0,5.0,0.2,650.0,1650.0,259854.0,1650.01505878,0.898300959945,0.0514974758066,0.0502015642486,2.24801545763,3.71692273346,3.73633772846,7.57587335714
0.35,0.45,1.0,5.0,0.2,650.0,1650.0,259547.0,1650.01311806,0.900141464595,0.0516972960746,0.0481612393308,2.30379937041,3.7825199732,3.80003898802,8.10512570972
0.35,0.45,1.0,5.0,0.2,650.0,1650.0,259973.0,1650.00234617,0.889795508575,0.0552301071532,0.0549743842716,2.26580724749,3.75829383605,3.82054176193,7.86637499542
0.35,0.45,1.0,5.0,0.2,650.0,1650.0,259495.0,1650.00229223,0.887926691024,0.0544817437926,0.057591565183,2.24779791374,3.75244994292,3.75056678493,7.89576316721
0.35,0.45,1.0,5.0,0.2,650.0,1650.0,258519.0,1650.02789457,0.897212692311,0.0522265579493,0.0505607497398,2.28483382431,3.79020404881,3.75648916453,7.82702220859
0.35,0.45,1.0,5.0,0.2,650.0,1650.0,258467.0,1650.02073741,0.888775414222,0.0555785308833,0.0556460548946,2.22789869899,3.72255990721,3.7508532448,7.83543480186
0.35,0.45,1.0,5.0,0.2,650.0,1650.0,258210.0,1650.0043544,0.891692074337,0.0533835956253,0.0549243300374,2.28306588497,3.7844545044,3.80482263855,8.22290248559
0.35,0.45,1.0,5.0,0.2,650.0,1650.0,259436.0,1650.00058727,0.898332139517,0.0529931282263,0.0486747322568,2.27274706279,3.69113671415,3.71704879407,7.41357834874
0.35,0.45,1.0,5.0,0.2,650.0,1650.0,259395.0,1650.0038275,0.884631444141,0.0588736886172,0.0564948672422,2.2695512234,3.82603068481,3.78772254424,8.18540457047
0.35,0.45,1.0,5.0,0.2,650.0,1650.0,259487.0,1650.00034549,0.895824936023,0.0546644746524,0.0495105893243,2.28546681471,3.77591243026,3.74996541541,7.70185128778
0.35,0.45,1.0,5.0,0.2,650.0,1650.0,259785.0,1650.00899113,0.902109105872,0.0525727586618,0.0453181354662,2.24348791045,3.65005083912,3.72952618439,7.39639818639
0.35,0.45,1.0,5.0,0.2,650.0,1650.0,261153.0,1650.00780416,0.893278373659,0.0567690522341,0.0499525741072,2.28097315307,3.77792242309,3.7505677685,7.58973066154
0.35,0.45,1.0,5.0,0.2,650.0,1650.0,260317.0,1650.00295299,0.893616618761,0.0527093709476,0.0536740102912,2.23530911132,3.69122742891,3.71721292416,7.50064779135
0.35,0.45,1.0,5.0,0.2,650.0,1650.0,259818.0,1650.00500417,0.897874183627,0.0507774137596,0.051348402613,2.26092360954,3.74145068703,3.75774061815,7.89947183885
0.35,0.45,1.0,5.0,0.2,650.0,1650.0,259463.0,1650.00144165,0.895375571022,0.0528793369526,0.0517450920253,2.29865195953,3.77523302083,3.77188310056,7.86051005963
0.35,0.45,1.0,5.0,0.2,650.0,1650.0,258794.0,1650.00464953,0.898148582115,0.0539481167197,0.0479033011652,2.28421023216,3.73399234977,3.74297767279,7.66903649284
0.35,0.45,1.0,5.0,0.2,650.0,1650.0,258236.0,1650.00132483,0.891753282868,0.0561421283037,0.0521045888281,2.25644890479,3.76395215827,3.79334935629,7.85302875441
0.35,0.45,1.0,5.0,0.2,650.0,1650.0,258888.0,1650.00520472,0.891300913218,0.0554256450134,0.0532734417686,2.23217137019,3.76670476798,3.68749334975,7.5207622362
0.35,0.45,1.0,5.0,0.2,650.0,1650.0,259136.0,1650.00085043,0.897990950339,0.0485832665119,0.0534257831492,2.29615972995,3.79399275787,3.83902765675,8.04507514334
0.35,0.45,1.0,5.0,0.2,650.0,1650.0,258777.0,1650.01521046,0.886651560636,0.0587906872411,0.0545577521231,2.2514153158,3.74746226459,3.8369926125,7.96393583845
0.35,0.45,1.0,5.0,0.2,650.0,1650.0,260300.0,1650.00393342,0.89398725245,0.0528943325099,0.0531184150399,2.2028823601,3.67077717241,3.65445089469,7.45372022005
0.35,0.45,1.0,5.0,0.2,650.0,1650.0,259517.0,1650.02543776,0.896594493373,0.0515780072448,0.0518274993821,2.29843846339,3.83197183321,3.79090286347,7.89684268989
