# Supplementary material for: Crossed and Locked Quotes in a Multi-Market Simulation
Source: PLoS One. 2016 Mar 9;11(3):e0151096. doi: 10.1371/journal.pone.0151096 (PMC4784946; doi:10.1371/journal.pone.0151096)
Supplement: S1 Dataset — Simulation output and summary files for main results. (ZIP) [file pone.0151096.s001.zip › main_results/main_results_157.out]

SLURM_ARRAY_TASK_ID:  157
0.35,0.5,1.0,5.0,0.2,650.0,1650.0,259427.0,1650.0022166,0.907671924083,0.0472092451469,0.0451188307701,2.33705411041,3.80420416157,3.71925654738,7.99006212043
0.35,0.5,1.0,5.0,0.2,650.0,1650.0,258515.0,1650.0028136,0.907810471013,0.0487027343799,0.0434867946071,2.34391284915,3.77506838052,3.80716113398,7.7510977296
0.35,0.5,1.0,5.0,0.2,650.0,1650.0,258646.0,1650.00001665,0.905413012639,0.0497360456431,0.0448509417175,2.31350910002,3.77321730146,3.76657039229,7.89704165617
0.35,0.5,1.0,5.0,0.2,650.0,1650.0,258804.0,1650.00551911,0.906639133448,0.0453516838677,0.048009182684,2.30927292216,3.78286769508,3.7680427439,7.84563814173
0.35,0.5,1.0,5.0,0.2,650.0,1650.0,258887.0,1650.01382463,0.909624161108,0.0416790721838,0.0486967667085,2.33125273427,3.79717919765,3.76585881156,7.64468363448
0.35,0.5,1.0,5.0,0.2,650.0,1650.0,258268.0,1650.0144651,0.913177348261,0.0451907132678,0.0416319384707,2.39603095356,3.78858548062,3.83580710819,7.79036597199
0.35,0.5,1.0,5.0,0.2,650.0,1650.0,259309.0,1650.00219519,0.907924505685,0.0486638074295,0.0434116868854,2.35715307204,3.84625274077,3.78717400535,7.87341553704
0.35,0.5,1.0,5.0,0.2,650.0,1650.0,259384.0,1650.01795072,0.90686344716,0.049754824694,0.043381728146,2.33719348395,3.82575653348,3.82264943265,8.12623424331
0.35,0.5,1.0,5.0,0.2,650.0,1650.0,258514.0,1650.01233791,0.909061408681,0.0457709518307,0.0451676394885,2.33832045086,3.81884850071,3.8339200423,7.93592236547
0.35,0.5,1.0,5.0,0.2,650.0,1650.0,260476.0,1650.01151304,0.911647680528,0.0479873139511,0.0403650055213,2.29377587915,3.70535564415,3.66638301079,7.59340974856
0.35,0.5,1.0,5.0,0.2,650.0,1650.0,257840.0,1650.00072704,0.900606189102,0.0530951208424,0.0462986900553,2.30777130615,3.74002782241,3.77704756265,7.78643070416
0.35,0.5,1.0,5.0,0.2,650.0,1650.0,258264.0,1650.00296888,0.908694558605,0.0492143604053,0.0420910809893,2.29993975158,3.77379010327,3.74453493262,7.60110550172
0.35,0.5,1.0,5.0,0.2,650.0,1650.0,259240.0,1650.0036058,0.911769238018,0.0462985309805,0.0419322310011,2.3315215498,3.72873102165,3.77068376749,7.66162383044
0.35,0.5,1.0,5.0,0.2,650.0,1650.0,259832.0,1650.00619553,0.902642778447,0.0521401943965,0.0452170271567,2.33966152728,3.78750262345,3.80780079024,7.99955094171
0.35,0.5,1.0,5.0,0.2,650.0,1650.0,258408.0,1650.00988662,0.905639927534,0.0455613613975,0.0487987110689,2.31154350947,3.78767730123,3.80001281453,7.93868029124
0.35,0.5,1.0,5.0,0.2,650.0,1650.0,260196.0,1650.02294185,0.908755222214,0.0455953199038,0.045649457882,2.29704153633,3.7190402945,3.75114523921,7.84625532779
0.35,0.5,1.0,5.0,0.2,650.0,1650.0,258166.0,1650.00272945,0.909505047189,0.0462621184742,0.0442328343369,2.39578139069,3.89411692819,3.84531864538,8.13980120038
0.35,0.5,1.0,5.0,0.2,650.0,1650.0,259382.0,1650.00524048,0.916008646976,0.0420523540665,0.0419389989572,2.36366710581,3.75983280634,3.78810082844,7.72489661014
0.35,0.5,1.0,5.0,0.2,650.0,1650.0,259333.0,1650.00335098,0.907538156105,0.0476561138668,0.0448057300286,2.32033740403,3.75629694542,3.79788197197,7.89485694806
0.35,0.5,1.0,5.0,0.2,650.0,1650.0,259315.0,1650.01931254,0.911837255235,0.0470665429103,0.0410962018547,2.37998359031,3.83528521519,3.80561497059,7.914984929
0.35,0.5,1.0,5.0,0.2,650.0,1650.0,259323.0,1650.01334456,0.906778321746,0.0481395074402,0.0450821708139,2.3080113531,3.79974694528,3.72133265527,7.75659535179
0.35,0.5,1.0,5.0,0.2,650.0,1650.0,260202.0,1650.00243557,0.917882525347,0.0459760383219,0.036141436331,2.37247052183,3.76407280908,3.80833129014,7.72979505614
0.35,0.5,1.0,5.0,0.2,650.0,1650.0,259063.0,1650.01242094,0.912002446591,0.0444663286021,0.0435312248071,2.35252364165,3.77409454728,3.7432244797,7.72800464771
0.35,0.5,1.0,5.0,0.2,650.0,1650.0,258116.0,1650.00142788,0.907405632598,0.0445649042458,0.0480294631558,2.36524118746,3.86440473632,3.84450655253,8.04327176685
0.35,0.5,1.0,5.0,0.2,650.0,1650.0,260398.0,1650.00270972,0.902227721056,0.0508984474914,0.0468738314523,2.29346340908,3.67041072662,3.8214826937,7.75866830588
0.35,0.5,1.0,5.0,0.2,650.0,1650.0,259793.0,1650.00468306,0.91329648887,0.0450874870568,0.0416160240733,2.33410308584,3.75116065273,3.7068318278,7.69961731127
0.35,0.5,1.0,5.0,0.2,650.0,1650.0,258372.0,1650.0065994,0.91436836519,0.0447424659077,0.0408891689021,2.3357408618,3.77727789325,3.76095380954,7.66252602924
0.35,0.5,1.0,5.0,0.2,650.0,1650.0,259769.0,1650.0119283,0.90947973234,0.0463418265008,0.0441784411595,2.34117931889,3.77827524402,3.81608909368,7.89502232677
0.35,0.5,1.0,5.0,0.2,650.0,1650.0,259773.0,1650.00283022,0.911130682881,0.046579339745,0.0422899773744,2.29710207926,3.73466020235,3.68864676788,7.49057766224
0.35,0.5,1.0,5.0,0.2,650.0,1650.0,259693.0,1650.02621354,0.911295591448,0.0461810539233,0.0425233546284,2.30796729033,3.70360259216,3.7414020122,7.55721275491
