# Supplementary material for: Crossed and Locked Quotes in a Multi-Market Simulation
Source: PLoS One. 2016 Mar 9;11(3):e0151096. doi: 10.1371/journal.pone.0151096 (PMC4784946; doi:10.1371/journal.pone.0151096)
Supplement: S1 Dataset — Simulation output and summary files for main results. (ZIP) [file pone.0151096.s001.zip › main_results/main_results_158.out]

SLURM_ARRAY_TASK_ID:  158
0.35,0.55,1.0,5.0,0.2,650.0,1650.0,258084.0,1650.00360251,0.914290416088,0.0415758118487,0.0441337720634,2.4252896375,3.93272028509,3.87422411823,8.43912472656
0.35,0.55,1.0,5.0,0.2,650.0,1650.0,257949.0,1650.00248075,0.917262468597,0.0454261507662,0.0373113806373,2.36716303803,3.78095175386,3.75398031317,7.63412531796
0.35,0.55,1.0,5.0,0.2,650.0,1650.0,258312.0,1650.00103977,0.922502988776,0.0404429429852,0.0370540682389,2.41627328724,3.7474098678,3.88426593214,8.05577269442
0.35,0.55,1.0,5.0,0.2,650.0,1650.0,260057.0,1650.04830996,0.922247005966,0.041957168386,0.0357958256483,2.42485421925,3.84026478924,3.82240089843,7.92584789801
0.35,0.55,1.0,5.0,0.2,650.0,1650.0,259578.0,1650.00369961,0.914351546916,0.0434735496012,0.0421749034829,2.38900858886,3.89546687726,3.7795437825,7.97817774444
0.35,0.55,1.0,5.0,0.2,650.0,1650.0,259626.0,1650.0003271,0.918345344321,0.040969839524,0.0406848161547,2.38600237646,3.79293668032,3.81521852812,7.92595825386
0.35,0.55,1.0,5.0,0.2,650.0,1650.0,258997.0,1650.00320088,0.919438727607,0.0433649463321,0.0371963260612,2.38391129629,3.78375846625,3.74996569283,7.7687776891
0.35,0.55,1.0,5.0,0.2,650.0,1650.0,257329.0,1650.00478027,0.92245014032,0.0439596381393,0.033590221541,2.44610189897,3.86771288404,3.80697951301,7.97197189983
0.35,0.55,1.0,5.0,0.2,650.0,1650.0,259951.0,1650.01979013,0.918572877516,0.043558121942,0.0378690005424,2.41214874554,3.82429205383,3.80255730028,7.92679467724
0.35,0.55,1.0,5.0,0.2,650.0,1650.0,259471.0,1650.00075259,0.924986015623,0.0407745954023,0.0342393889745,2.45751929864,3.87070187499,3.82127242574,8.05956358096
0.35,0.55,1.0,5.0,0.2,650.0,1650.0,259384.0,1650.00493056,0.921281567864,0.0436600571813,0.0350583749548,2.44811140815,3.86637807107,3.8965274672,8.13796047917
0.35,0.55,1.0,5.0,0.2,650.0,1650.0,259174.0,1650.00708991,0.920668796339,0.0405456272049,0.0387855764562,2.40708272886,3.77768516847,3.82816073496,7.78915449102
0.35,0.55,1.0,5.0,0.2,650.0,1650.0,258549.0,1650.01790164,0.915149095996,0.0426726693272,0.0421782346768,2.36210479726,3.76908314926,3.81878156041,7.70297299691
0.35,0.55,1.0,5.0,0.2,650.0,1650.0,258556.0,1650.00273121,0.921276809025,0.0379724701385,0.0407507208369,2.46675113127,3.8871229213,3.91105496642,8.24087689467
0.35,0.55,1.0,5.0,0.2,650.0,1650.0,259363.0,1650.00326431,0.921198714871,0.0404124668391,0.0383888182897,2.40833794536,3.84066467931,3.8112557105,8.08742234136
0.35,0.55,1.0,5.0,0.2,650.0,1650.0,259621.0,1650.0095259,0.919656349812,0.0411047930853,0.0392388571027,2.37338393993,3.77247044993,3.71827778132,7.65397768266
0.35,0.55,1.0,5.0,0.2,650.0,1650.0,258512.0,1650.00200153,0.925354284377,0.0396037758747,0.0350419397486,2.40113702376,3.77756862936,3.79792999361,7.53146504569
0.35,0.55,1.0,5.0,0.2,650.0,1650.0,259270.0,1650.00217136,0.92240098316,0.0405702088091,0.0370288080309,2.39601924997,3.78314615383,3.76311575887,7.8291810042
0.35,0.55,1.0,5.0,0.2,650.0,1650.0,258776.0,1650.00396633,0.921919031119,0.0408673405867,0.0372136282948,2.44128077616,3.85078936655,3.90798084866,8.38881196706
0.35,0.55,1.0,5.0,0.2,650.0,1650.0,258940.0,1650.00428889,0.914657075632,0.0432986221136,0.0420443022546,2.36857000751,3.80860224438,3.72871502544,7.86681103732
0.35,0.55,1.0,5.0,0.2,650.0,1650.0,258513.0,1650.00103047,0.919179332268,0.0399068763023,0.0409137914302,2.3855942664,3.78127939717,3.80619585281,7.7550808488
0.35,0.55,1.0,5.0,0.2,650.0,1650.0,259124.0,1650.0020828,0.920853142711,0.0432313295827,0.0359155277066,2.41908374818,3.84629467008,3.82490356159,7.91292587233
0.35,0.55,1.0,5.0,0.2,650.0,1650.0,258271.0,1650.01401643,0.910905562262,0.0445572649672,0.0445371727709,2.40559957023,3.89087068837,3.84356705854,8.14830765001
0.35,0.55,1.0,5.0,0.2,650.0,1650.0,259075.0,1650.0028793,0.919454007106,0.042389040319,0.0381569525746,2.35731739088,3.74594732035,3.73736757007,7.61886616229
0.35,0.55,1.0,5.0,0.2,650.0,1650.0,259939.0,1650.00011355,0.919310318452,0.0440663352343,0.0366233463138,2.38847521465,3.85016593656,3.7574110725,7.77282637969
0.35,0.55,1.0,5.0,0.2,650.0,1650.0,258113.0,1650.0021846,0.9157013743,0.0444933553156,0.0398052703841,2.40857709797,3.83077551554,3.84599418163,7.9143578792
0.35,0.55,1.0,5.0,0.2,650.0,1650.0,259111.0,1650.00603106,0.920310465561,0.0432907410029,0.0363987934365,2.36546879964,3.77166784545,3.73662150932,7.72099194485
0.35,0.55,1.0,5.0,0.2,650.0,1650.0,259113.0,1650.00004719,0.921381870122,0.0418417850613,0.0367763448168,2.43609458619,3.8379531361,3.88809084192,8.16949167672
0.35,0.55,1.0,5.0,0.2,650.0,1650.0,257105.0,1650.00707188,0.921683418839,0.0418691290158,0.0364474521449,2.42028558901,3.81775686056,3.86120991035,7.89119485157
0.35,0.55,1.0,5.0,0.2,650.0,1650.0,259353.0,1650.01038546,0.922537341177,0.0401514458704,0.0373112129522,2.42307487285,3.7688474503,3.8668062799,7.82582440164
