# Supplementary material for: Crossed and Locked Quotes in a Multi-Market Simulation
Source: PLoS One. 2016 Mar 9;11(3):e0151096. doi: 10.1371/journal.pone.0151096 (PMC4784946; doi:10.1371/journal.pone.0151096)
Supplement: S1 Dataset — Simulation output and summary files for main results. (ZIP) [file pone.0151096.s001.zip › main_results/main_results_159.out]

SLURM_ARRAY_TASK_ID:  159
0.35,0.6,1.0,5.0,0.2,650.0,1650.0,258833.0,1650.00580811,0.932238609259,0.03490371319,0.0328576775512,2.48008130555,3.90105907827,3.86924139468,7.99540882499
0.35,0.6,1.0,5.0,0.2,650.0,1650.0,258487.0,1650.00249668,0.936220994966,0.0345911709512,0.0291878340831,2.4890200732,3.81906629543,3.88873994035,7.8259889364
0.35,0.6,1.0,5.0,0.2,650.0,1650.0,258848.0,1650.01664672,0.93119019629,0.0361345271964,0.0326752765134,2.46117648369,3.85417237066,3.83822791941,7.89478903152
0.35,0.6,1.0,5.0,0.2,650.0,1650.0,257803.0,1650.02323348,0.932275572368,0.0347916915997,0.0329327360323,2.49721304221,3.84414854421,3.89870268887,8.19857775224
0.35,0.6,1.0,5.0,0.2,650.0,1650.0,258392.0,1650.01565295,0.930799986447,0.0387267599037,0.0304732536495,2.49717743253,3.87921804284,3.86309791391,8.13258214616
0.35,0.6,1.0,5.0,0.2,650.0,1650.0,258037.0,1650.00934661,0.928693452347,0.0366289645224,0.0346775831305,2.47532690158,3.84404037719,3.89711631221,7.95021118982
0.35,0.6,1.0,5.0,0.2,650.0,1650.0,259683.0,1650.00029276,0.93139021144,0.0342766074145,0.0343331811455,2.45308372937,3.81942792437,3.82020293677,7.90463603784
0.35,0.6,1.0,5.0,0.2,650.0,1650.0,259614.0,1650.00626,0.925031335289,0.0385446324097,0.0364240323013,2.48216975032,3.90318196859,3.87519029804,8.17143104572
0.35,0.6,1.0,5.0,0.2,650.0,1650.0,258548.0,1650.01081693,0.936567365984,0.0344179397289,0.0290146942874,2.49859026767,3.85435613108,3.89087003373,8.07715624592
0.35,0.6,1.0,5.0,0.2,650.0,1650.0,257897.0,1650.02364229,0.931752637045,0.036796434839,0.0314509281155,2.50859302561,3.88222148558,3.93199301378,8.16670639483
0.35,0.6,1.0,5.0,0.2,650.0,1650.0,259143.0,1650.00553968,0.925803035871,0.0396696787013,0.0345272854272,2.46488205199,3.83194746137,3.8708082319,7.84535516398
0.35,0.6,1.0,5.0,0.2,650.0,1650.0,258346.0,1650.00306505,0.931370859253,0.0363790689607,0.0322500717867,2.50533974886,3.8875929174,3.9626554296,8.26946644913
0.35,0.6,1.0,5.0,0.2,650.0,1650.0,260265.0,1650.00276776,0.93240075871,0.0367197725782,0.0308794687114,2.47139629155,3.82279998052,3.84700347176,7.89670068681
0.35,0.6,1.0,5.0,0.2,650.0,1650.0,258865.0,1650.0119668,0.929317459522,0.039085023133,0.031597517345,2.46990344792,3.86133339561,3.80978000938,7.79975712213
0.35,0.6,1.0,5.0,0.2,650.0,1650.0,257987.0,1650.00110201,0.932925481768,0.0336719594138,0.0334025588178,2.47111863073,3.84757853356,3.8485946895,7.98649713795
0.35,0.6,1.0,5.0,0.2,650.0,1650.0,259167.0,1650.00468968,0.935580080856,0.0336496211304,0.0307702980134,2.47024308924,3.82377825061,3.8511155952,7.98113559286
0.35,0.6,1.0,5.0,0.2,650.0,1650.0,259479.0,1650.02322107,0.934833957488,0.0358299576991,0.0293360848132,2.42970928968,3.77586026276,3.8370305133,7.90118330927
0.35,0.6,1.0,5.0,0.2,650.0,1650.0,257523.0,1650.01174007,0.931312400343,0.0378478508846,0.0308397487722,2.49294781525,3.89153065948,3.90142093831,8.12367796393
0.35,0.6,1.0,5.0,0.2,650.0,1650.0,258666.0,1650.00272178,0.933546083104,0.0346426798872,0.031811237009,2.4467451196,3.81118950691,3.87209293981,7.95978563097
0.35,0.6,1.0,5.0,0.2,650.0,1650.0,258269.0,1650.00172927,0.93378443036,0.0351815217682,0.0310340478722,2.51566723754,3.8633243774,3.94419702667,7.90435621412
0.35,0.6,1.0,5.0,0.2,650.0,1650.0,258677.0,1650.01127855,0.931987603859,0.0330350257895,0.0349773703511,2.46708663985,3.88002855845,3.8302827331,8.12407558994
0.35,0.6,1.0,5.0,0.2,650.0,1650.0,258352.0,1650.00689659,0.926171320806,0.0394223942399,0.0344062849544,2.46365462543,3.89847184165,3.83967483001,8.02466019423
0.35,0.6,1.0,5.0,0.2,650.0,1650.0,257835.0,1650.00806718,0.932643962256,0.035203557647,0.0321524800965,2.50718527128,3.92321989798,3.91391502129,8.29033186496
0.35,0.6,1.0,5.0,0.2,650.0,1650.0,257690.0,1650.00961269,0.930338281521,0.0359909539034,0.0336707645761,2.45826812503,3.82743767091,3.83693444155,8.04967827824
0.35,0.6,1.0,5.0,0.2,650.0,1650.0,257959.0,1650.00289834,0.931778485831,0.0345059119772,0.0337156021922,2.5493900613,4.01324683167,3.9760707816,8.49980214035
0.35,0.6,1.0,5.0,0.2,650.0,1650.0,258796.0,1650.00705473,0.930998877044,0.0355827638523,0.0334183591041,2.48328239518,3.89525064586,3.88794340546,8.15834370443
0.35,0.6,1.0,5.0,0.2,650.0,1650.0,257618.0,1650.00255724,0.930404671772,0.0375576446424,0.0320376835855,2.44497643277,3.8073944795,3.80129321867,7.88429502565
0.35,0.6,1.0,5.0,0.2,650.0,1650.0,259292.0,1650.01208809,0.930452431621,0.0354156671993,0.0341319011797,2.4804229457,3.88158960517,3.92571680515,8.15523837311
0.35,0.6,1.0,5.0,0.2,650.0,1650.0,259000.0,1650.00547458,0.930931848679,0.0374348380421,0.0316333132792,2.49957984765,3.89046268088,3.8773207474,8.06660573015
0.35,0.6,1.0,5.0,0.2,650.0,1650.0,259764.0,1650.00081851,0.922893217499,0.0401732693452,0.036933513156,2.4579456578,3.8745411741,3.92627713002,8.34654730421
