# Supplementary material for: Crossed and Locked Quotes in a Multi-Market Simulation
Source: PLoS One. 2016 Mar 9;11(3):e0151096. doi: 10.1371/journal.pone.0151096 (PMC4784946; doi:10.1371/journal.pone.0151096)
Supplement: S1 Dataset — Simulation output and summary files for main results. (ZIP) [file pone.0151096.s001.zip › main_results/main_results_16.out]

SLURM_ARRAY_TASK_ID:  16
0.0,0.8,1.0,5.0,0.2,650.0,1650.0,256610.0,1650.00140604,0.956733432804,0.0223008187647,0.0209657484311,2.45843625329,3.90674507044,3.89578175993,9.81152813399
0.0,0.8,1.0,5.0,0.2,650.0,1650.0,256270.0,1650.0169665,0.957871656548,0.0212024081754,0.0209259352761,2.49576405047,3.9948753248,3.94544379597,10.3366818456
0.0,0.8,1.0,5.0,0.2,650.0,1650.0,256407.0,1650.00227926,0.960248039365,0.0208616676143,0.0188902930208,2.54988870274,4.04789724637,3.92730392276,9.93639849309
0.0,0.8,1.0,5.0,0.2,650.0,1650.0,256418.0,1650.00321798,0.955564773478,0.0239383477163,0.0204968788061,2.4358582918,3.8406467305,3.86846709652,9.72392506554
0.0,0.8,1.0,5.0,0.2,650.0,1650.0,256429.0,1650.00487277,0.954443806883,0.0243792682769,0.02117692484,2.494061407,3.97504289799,3.98782853519,10.0623175684
0.0,0.8,1.0,5.0,0.2,650.0,1650.0,257543.0,1650.00152996,0.962461982463,0.0178653488148,0.0196726687227,2.50390780165,3.93894799606,3.93028731713,9.74727018172
0.0,0.8,1.0,5.0,0.2,650.0,1650.0,258603.0,1650.00631644,0.958082422358,0.0209818644084,0.0209357132336,2.46053027658,3.93506540635,3.82316901544,9.51448806782
0.0,0.8,1.0,5.0,0.2,650.0,1650.0,256436.0,1650.01901595,0.951013419241,0.0257514041419,0.0232351766172,2.49536759405,3.9448531349,3.93707286906,9.84270278097
0.0,0.8,1.0,5.0,0.2,650.0,1650.0,256286.0,1650.00206814,0.956003806115,0.0243293365014,0.0196668573839,2.4701418163,3.91143863776,3.92680635102,9.92393554174
0.0,0.8,1.0,5.0,0.2,650.0,1650.0,255856.0,1650.00132265,0.950967357302,0.0269020650951,0.0221305776031,2.47033734066,3.94990568952,3.93525762145,10.1691171588
0.0,0.8,1.0,5.0,0.2,650.0,1650.0,255742.0,1650.00519269,0.95527254642,0.0242839693314,0.0204434842486,2.47778844311,3.97561634438,3.88183050758,9.86999395244
0.0,0.8,1.0,5.0,0.2,650.0,1650.0,256502.0,1650.01208386,0.956905978385,0.0228865675375,0.0202074540778,2.50069700612,3.98197969683,3.9185886774,10.0026387658
0.0,0.8,1.0,5.0,0.2,650.0,1650.0,256140.0,1650.00927261,0.955935594995,0.0248625311821,0.0192018738229,2.49604916438,3.96167855437,3.89309711047,9.85671272529
0.0,0.8,1.0,5.0,0.2,650.0,1650.0,256002.0,1650.01344542,0.955152367464,0.0262426695005,0.0186049630359,2.46859587246,3.88028702489,3.94934985694,10.1027513095
0.0,0.8,1.0,5.0,0.2,650.0,1650.0,256006.0,1650.01037108,0.955454815525,0.0222613612224,0.0222838232526,2.52249998782,3.97359715855,4.05686041746,10.2274588405
0.0,0.8,1.0,5.0,0.2,650.0,1650.0,256989.0,1650.00468767,0.954987349262,0.0235133196337,0.0214993311041,2.48438176984,3.9432116399,3.93751395137,9.98360487535
0.0,0.8,1.0,5.0,0.2,650.0,1650.0,255259.0,1650.00334963,0.954159108588,0.0243962203385,0.0214446710735,2.47932307212,3.97359223794,3.89669221347,9.93954179154
0.0,0.8,1.0,5.0,0.2,650.0,1650.0,258200.0,1650.00708321,0.96114148147,0.0219341747844,0.0169243437454,2.43019362483,3.76614927511,3.83262082884,9.23088702416
0.0,0.8,1.0,5.0,0.2,650.0,1650.0,255075.0,1650.0006075,0.954161898338,0.0283740570106,0.0174640446517,2.49057634243,3.97740905244,3.91897057623,9.87374009599
0.0,0.8,1.0,5.0,0.2,650.0,1650.0,255810.0,1650.00432887,0.956484638586,0.0205570044443,0.0229583569696,2.52320337293,4.04895645799,4.03239330644,10.4660012166
0.0,0.8,1.0,5.0,0.2,650.0,1650.0,256903.0,1650.00053495,0.952247337155,0.0249927335306,0.0227599293141,2.45796332725,3.93431935691,3.88860234589,9.75171048632
0.0,0.8,1.0,5.0,0.2,650.0,1650.0,256259.0,1650.00550347,0.961264492619,0.0213191889234,0.0174163184575,2.51462022009,3.97766453659,3.89057946015,9.68480615067
0.0,0.8,1.0,5.0,0.2,650.0,1650.0,256263.0,1650.00492348,0.953972446064,0.0240168764649,0.0220106774707,2.45711169073,3.91882191349,3.89812774175,10.1320054907
0.0,0.8,1.0,5.0,0.2,650.0,1650.0,256939.0,1650.00760935,0.953115769761,0.0255046548181,0.0213795754211,2.44238824825,3.8631115166,3.90496276272,9.57434521631
0.0,0.8,1.0,5.0,0.2,650.0,1650.0,256346.0,1650.00414877,0.95859271914,0.0223904714259,0.0190168094343,2.54808447438,3.96093187292,4.05231967026,10.2223824301
0.0,0.8,1.0,5.0,0.2,650.0,1650.0,255690.0,1650.00410352,0.958846142809,0.0210465288137,0.0201073283776,2.46999622888,3.90540188274,3.94397118476,10.0487691298
0.0,0.8,1.0,5.0,0.2,650.0,1650.0,257344.0,1650.00192351,0.959094920144,0.0204249763609,0.0204801034955,2.42846545266,3.88254010706,3.83504866225,9.40488896992
0.0,0.8,1.0,5.0,0.2,650.0,1650.0,256601.0,1650.00119823,0.957816212468,0.0232551266287,0.0189286609034,2.51543077002,3.95595250275,3.97226105259,9.96593526892
0.0,0.8,1.0,5.0,0.2,650.0,1650.0,255683.0,1650.00649115,0.958977912699,0.0213836017505,0.0196384855502,2.5108351126,3.99635067395,3.93504652152,9.76998867413
0.0,0.8,1.0,5.0,0.2,650.0,1650.0,257006.0,1650.00200676,0.960961803426,0.0189103338537,0.0201278627201,2.51324593746,3.90943716783,3.9907893023,9.82374171844
