# Supplementary material for: Crossed and Locked Quotes in a Multi-Market Simulation
Source: PLoS One. 2016 Mar 9;11(3):e0151096. doi: 10.1371/journal.pone.0151096 (PMC4784946; doi:10.1371/journal.pone.0151096)
Supplement: S1 Dataset — Simulation output and summary files for main results. (ZIP) [file pone.0151096.s001.zip › main_results/main_results_160.out]

SLURM_ARRAY_TASK_ID:  160
0.35,0.65,1.0,5.0,0.2,650.0,1650.0,257796.0,1650.01419635,0.937879767632,0.0319817202164,0.0301385121516,2.53426040129,3.90405607697,3.94902364677,8.37727809882
0.35,0.65,1.0,5.0,0.2,650.0,1650.0,259141.0,1650.02527962,0.937874812867,0.0348551960882,0.0272699910451,2.51573290643,3.93564209491,3.81313269455,8.0086133649
0.35,0.65,1.0,5.0,0.2,650.0,1650.0,258905.0,1650.00457155,0.937368120349,0.0349669436159,0.0276649360348,2.53445913276,3.88765079088,3.92425957507,8.29543152503
0.35,0.65,1.0,5.0,0.2,650.0,1650.0,259340.0,1650.00521244,0.944237818619,0.031165752449,0.0245964289315,2.60168757155,3.95234163185,4.00518537877,8.4364809243
0.35,0.65,1.0,5.0,0.2,650.0,1650.0,257301.0,1650.00425476,0.941609908629,0.0287880817546,0.0296020096162,2.54504717082,3.96155531969,3.86301906974,8.15501034634
0.35,0.65,1.0,5.0,0.2,650.0,1650.0,259096.0,1650.01144235,0.938506941945,0.032914438284,0.0285786197707,2.52209312293,3.85475284194,3.85025312939,7.86854020284
0.35,0.65,1.0,5.0,0.2,650.0,1650.0,257441.0,1650.01597556,0.942361135431,0.0323906727915,0.0252481917771,2.58018647545,3.90134078085,3.97603275894,8.36706613161
0.35,0.65,1.0,5.0,0.2,650.0,1650.0,258315.0,1650.00222068,0.943658584935,0.0312833656301,0.0250580494353,2.53091856423,3.8698766346,3.84503867632,7.95093527808
0.35,0.65,1.0,5.0,0.2,650.0,1650.0,256431.0,1650.00224868,0.940494596869,0.0327180127343,0.026787390397,2.539803153,3.92839905867,3.89740721607,8.15759917938
0.35,0.65,1.0,5.0,0.2,650.0,1650.0,258655.0,1650.00914176,0.936327093787,0.0347804817111,0.0288924245017,2.51210891135,3.9407023947,3.87022353595,8.21322475956
0.35,0.65,1.0,5.0,0.2,650.0,1650.0,258540.0,1650.00297867,0.937924618929,0.0346439745592,0.0274314065119,2.53800465539,3.84786886623,3.89171996503,7.952539737
0.35,0.65,1.0,5.0,0.2,650.0,1650.0,256904.0,1650.00620911,0.94143477197,0.0320221312554,0.0265430967747,2.57307596039,3.9142403489,3.92506168787,8.22493114177
0.35,0.65,1.0,5.0,0.2,650.0,1650.0,258341.0,1650.00394261,0.941279464007,0.031912026093,0.0268085099,2.51232199278,3.84718096934,3.8620829025,7.88196775322
0.35,0.65,1.0,5.0,0.2,650.0,1650.0,258918.0,1650.00372008,0.943073453458,0.0293992436817,0.0275273028607,2.60124747769,3.92072932845,3.99162898435,8.16281076018
0.35,0.65,1.0,5.0,0.2,650.0,1650.0,258809.0,1650.00542266,0.941927101045,0.0282624195298,0.0298104794248,2.52927570529,3.84995890928,3.91503335447,7.97979131246
0.35,0.65,1.0,5.0,0.2,650.0,1650.0,256897.0,1650.0137794,0.941023021554,0.029402528431,0.0295744500152,2.56095159006,3.94689894627,3.96334883709,8.18914350799
0.35,0.65,1.0,5.0,0.2,650.0,1650.0,257280.0,1650.00032133,0.938975637005,0.0310092464804,0.0300151165141,2.54519021841,3.94555504544,3.95286766466,8.31493683183
0.35,0.65,1.0,5.0,0.2,650.0,1650.0,257773.0,1650.00209383,0.937467742023,0.0336654534781,0.0288668044993,2.58373568198,3.97358777196,3.97271990619,8.46570445601
0.35,0.65,1.0,5.0,0.2,650.0,1650.0,259017.0,1650.00699557,0.942807816649,0.0315472251701,0.0256449581811,2.52272784188,3.88049135013,3.85503043407,8.19115412061
0.35,0.65,1.0,5.0,0.2,650.0,1650.0,257616.0,1650.00626164,0.94080924455,0.0305884399831,0.0286023154666,2.52290498828,3.88527837622,3.87239714922,7.88491911467
0.35,0.65,1.0,5.0,0.2,650.0,1650.0,258018.0,1650.00505241,0.935037323753,0.0370314262836,0.0279312499632,2.53027836479,3.89276373485,3.87234859644,8.10360908433
0.35,0.65,1.0,5.0,0.2,650.0,1650.0,258179.0,1650.00127143,0.942853668688,0.0286439437903,0.0285023875215,2.50419703237,3.85576222357,3.85228258535,7.92800997493
0.35,0.65,1.0,5.0,0.2,650.0,1650.0,257697.0,1650.02421352,0.941470685517,0.0303175929048,0.0282117215779,2.58656178266,3.98122352894,3.98152563592,8.48667030925
0.35,0.65,1.0,5.0,0.2,650.0,1650.0,257847.0,1650.00464941,0.943571894452,0.0305931172974,0.0258349882507,2.59197158347,3.98145589398,3.91934372124,8.26672818573
0.35,0.65,1.0,5.0,0.2,650.0,1650.0,259122.0,1650.00087684,0.942635150568,0.0297566576987,0.0276081917332,2.5143878708,3.83095640682,3.83001650404,7.88209041641
0.35,0.65,1.0,5.0,0.2,650.0,1650.0,258482.0,1650.00166526,0.942224199689,0.0307044021564,0.0270713981543,2.54383315735,3.89565488979,3.85951794223,8.14082724236
0.35,0.65,1.0,5.0,0.2,650.0,1650.0,257498.0,1650.01098326,0.939817433201,0.0298256298321,0.030356936967,2.57044310214,3.92923144333,4.00060354529,8.45266785772
0.35,0.65,1.0,5.0,0.2,650.0,1650.0,257467.0,1650.0071585,0.942140690283,0.029631878806,0.0282274309109,2.57437176836,4.0088807567,3.92901263183,8.51604761207
0.35,0.65,1.0,5.0,0.2,650.0,1650.0,257836.0,1650.00399399,0.941737263715,0.0302956342117,0.0279671020738,2.56655122478,3.96200638283,3.9260583303,8.33067895241
0.35,0.65,1.0,5.0,0.2,650.0,1650.0,258164.0,1650.00306066,0.938784819848,0.0329777300088,0.0282374501437,2.5151428517,3.87332948604,3.84199919866,7.93568296802
