# Supplementary material for: Crossed and Locked Quotes in a Multi-Market Simulation
Source: PLoS One. 2016 Mar 9;11(3):e0151096. doi: 10.1371/journal.pone.0151096 (PMC4784946; doi:10.1371/journal.pone.0151096)
Supplement: S1 Dataset — Simulation output and summary files for main results. (ZIP) [file pone.0151096.s001.zip › main_results/main_results_161.out]

SLURM_ARRAY_TASK_ID:  161
0.35,0.7,1.0,5.0,0.2,650.0,1650.0,257435.0,1650.0095366,0.952853595992,0.0246581386288,0.0224882653795,2.69319602846,4.04385308091,4.0439256559,8.55065766985
0.35,0.7,1.0,5.0,0.2,650.0,1650.0,257254.0,1650.00067547,0.950336979515,0.0263063494809,0.0233566710041,2.64144903379,3.99275422181,3.99703330549,8.30252914053
0.35,0.7,1.0,5.0,0.2,650.0,1650.0,257889.0,1650.00959394,0.944720579592,0.030488144082,0.0247912763261,2.56645515483,3.90953412305,3.91578702783,8.4459803632
0.35,0.7,1.0,5.0,0.2,650.0,1650.0,258169.0,1650.02339459,0.949009290827,0.0290377117493,0.0219529974236,2.6003773809,3.92545042608,3.95747410282,8.34981040265
0.35,0.7,1.0,5.0,0.2,650.0,1650.0,257753.0,1650.00586738,0.952500358179,0.0255323304001,0.0219673114209,2.64112247655,3.98386286884,4.01313546389,8.3981033054
0.35,0.7,1.0,5.0,0.2,650.0,1650.0,257338.0,1650.00863999,0.950876445874,0.0273833736071,0.0217401805188,2.58759946351,3.92215365662,3.93329639552,7.91568514337
0.35,0.7,1.0,5.0,0.2,650.0,1650.0,256172.0,1650.00571096,0.948417229557,0.0260750056054,0.0255077648375,2.62093600174,3.96943591888,3.96538012693,8.41407377599
0.35,0.7,1.0,5.0,0.2,650.0,1650.0,258060.0,1650.0051963,0.955194985555,0.0246545532728,0.0201504611725,2.63684849596,3.94428113034,3.97415177732,8.23879836378
0.35,0.7,1.0,5.0,0.2,650.0,1650.0,258916.0,1650.00003612,0.951566697685,0.0269182633256,0.0215150389895,2.63029146645,3.96107474024,3.94620627428,8.06303313955
0.35,0.7,1.0,5.0,0.2,650.0,1650.0,257405.0,1650.00162196,0.952134326528,0.0261646357754,0.0217010376961,2.59606548135,3.92639789417,3.86527443106,7.90923267532
0.35,0.7,1.0,5.0,0.2,650.0,1650.0,258106.0,1650.00401039,0.950650299883,0.0280543403445,0.0212953597722,2.58783478172,3.89488256475,3.94069528524,8.28895126326
0.35,0.7,1.0,5.0,0.2,650.0,1650.0,257778.0,1650.00670468,0.948918167349,0.0260653071569,0.0250165254938,2.6244677636,3.94141611219,4.01146481057,8.22679036516
0.35,0.7,1.0,5.0,0.2,650.0,1650.0,257602.0,1650.00038679,0.950291793031,0.0268392649432,0.0228689420257,2.61720284922,3.97003941228,3.93861625305,8.31349601346
0.35,0.7,1.0,5.0,0.2,650.0,1650.0,256918.0,1650.00484822,0.949979598536,0.0280963714555,0.0219240300083,2.61306214122,3.9590893159,3.94205255648,8.27656901556
0.35,0.7,1.0,5.0,0.2,650.0,1650.0,258101.0,1650.0052551,0.954498482445,0.0225901850154,0.0229113325392,2.62468268324,3.94898968464,3.94439838755,8.15119959335
0.35,0.7,1.0,5.0,0.2,650.0,1650.0,257239.0,1650.00734992,0.947583105943,0.0269464559785,0.0254704380789,2.60157098558,3.97436926232,3.93994959263,8.23376459838
0.35,0.7,1.0,5.0,0.2,650.0,1650.0,257766.0,1650.00843697,0.949255154431,0.0276887899123,0.0230560556568,2.64497649424,3.96003545125,3.99313491338,8.41523678394
0.35,0.7,1.0,5.0,0.2,650.0,1650.0,257248.0,1650.00043875,0.955354516476,0.0242209355108,0.0204245480137,2.65819527215,3.93167864399,4.01405683033,8.41516793991
0.35,0.7,1.0,5.0,0.2,650.0,1650.0,257922.0,1650.0054215,0.950068272416,0.026345156533,0.0235865710506,2.60852952413,3.91928119511,3.99131858578,8.35956446564
0.35,0.7,1.0,5.0,0.2,650.0,1650.0,256775.0,1650.00992652,0.952222200267,0.0264208569947,0.021356942738,2.61859280512,3.92487577306,3.99049250619,8.29764152852
0.35,0.7,1.0,5.0,0.2,650.0,1650.0,257287.0,1650.00233982,0.954155236981,0.0238360792369,0.0220086837821,2.60303156604,3.90838333376,3.95483259437,8.22441913822
0.35,0.7,1.0,5.0,0.2,650.0,1650.0,257854.0,1650.00483086,0.951322129142,0.0249412297279,0.0237366411296,2.59435561978,3.95619065672,3.9064139809,8.05542196829
0.35,0.7,1.0,5.0,0.2,650.0,1650.0,258068.0,1650.00772178,0.952846889717,0.0235999827161,0.0235531275673,2.57672468657,3.93015464537,3.86630955443,8.05010262794
0.35,0.7,1.0,5.0,0.2,650.0,1650.0,258852.0,1650.01217482,0.955224361765,0.0247342422695,0.020041395966,2.57392504802,3.86148202932,3.8450614027,7.89718558735
0.35,0.7,1.0,5.0,0.2,650.0,1650.0,258443.0,1650.00163471,0.945488527149,0.0298607156219,0.0246507572296,2.61638441229,3.96767922096,4.01243492607,8.51412367135
0.35,0.7,1.0,5.0,0.2,650.0,1650.0,258553.0,1650.01017717,0.946842704277,0.0295497955382,0.0236075001851,2.62668832101,3.93324070404,3.99275503035,8.43777323392
0.35,0.7,1.0,5.0,0.2,650.0,1650.0,256661.0,1650.00872967,0.948338812108,0.0282676867898,0.0233935011021,2.57953545108,3.95039928541,3.90528564947,8.31523895454
0.35,0.7,1.0,5.0,0.2,650.0,1650.0,257739.0,1650.00729812,0.95130403816,0.0271939870299,0.0215019748098,2.58520939148,3.87797675517,3.90525293701,8.01476748111
0.35,0.7,1.0,5.0,0.2,650.0,1650.0,257413.0,1650.005213,0.947929250852,0.0268436084071,0.0252271407412,2.63667861493,4.00776612048,3.9827752277,8.38542470756
0.35,0.7,1.0,5.0,0.2,650.0,1650.0,257321.0,1650.00277452,0.952713688636,0.0264792742685,0.0208070370955,2.61108905263,3.93779029982,3.93073694746,8.09652818261
