# Supplementary material for: Crossed and Locked Quotes in a Multi-Market Simulation
Source: PLoS One. 2016 Mar 9;11(3):e0151096. doi: 10.1371/journal.pone.0151096 (PMC4784946; doi:10.1371/journal.pone.0151096)
Supplement: S1 Dataset — Simulation output and summary files for main results. (ZIP) [file pone.0151096.s001.zip › main_results/main_results_162.out]

SLURM_ARRAY_TASK_ID:  162
0.35,0.75,1.0,5.0,0.2,650.0,1650.0,257152.0,1650.00554645,0.963339318678,0.0197318941052,0.0169287872168,2.6883844744,3.91935523335,4.03342297025,8.38960597828
0.35,0.75,1.0,5.0,0.2,650.0,1650.0,257586.0,1650.00261099,0.958323717338,0.0260765913656,0.0155996912964,2.67570004143,3.97646303982,3.99369505864,8.03730758637
0.35,0.75,1.0,5.0,0.2,650.0,1650.0,258212.0,1650.00004462,0.960303732469,0.0220818894509,0.0176143780804,2.66501894325,3.96985617043,4.02330260248,8.35789496115
0.35,0.75,1.0,5.0,0.2,650.0,1650.0,258012.0,1650.00239307,0.961165520929,0.020569129019,0.0182653500523,2.66548568269,3.95318123229,3.93418673054,8.20404553241
0.35,0.75,1.0,5.0,0.2,650.0,1650.0,257942.0,1650.00654347,0.9621741434,0.0213882004344,0.0164376561655,2.65434846998,3.91385172208,3.98031092168,8.26597387646
0.35,0.75,1.0,5.0,0.2,650.0,1650.0,257997.0,1650.00937033,0.964220778321,0.0191080436044,0.0166711780744,2.68438439736,3.96340061935,3.96863843916,8.17217218537
0.35,0.75,1.0,5.0,0.2,650.0,1650.0,257094.0,1650.00895973,0.962365840416,0.0195775713515,0.0180565882326,2.65455949361,3.95212325114,3.99629077725,8.38400153229
0.35,0.75,1.0,5.0,0.2,650.0,1650.0,257937.0,1650.00126329,0.960531125964,0.0230563277089,0.016412546327,2.66876109438,3.9410255159,3.98130557318,8.20974815776
0.35,0.75,1.0,5.0,0.2,650.0,1650.0,256935.0,1650.003827,0.961198027872,0.0209148170628,0.0178871550651,2.63229748979,3.88981242226,3.90062713795,7.87441121067
0.35,0.75,1.0,5.0,0.2,650.0,1650.0,256996.0,1650.00535316,0.958333493581,0.0219655747808,0.0197009316378,2.68999942945,3.99179329008,4.01646790695,8.49790725082
0.35,0.75,1.0,5.0,0.2,650.0,1650.0,256298.0,1650.01065352,0.963168643316,0.0198168412026,0.0170145154813,2.70917235124,4.04529300413,3.98737090638,8.38681324765
0.35,0.75,1.0,5.0,0.2,650.0,1650.0,256903.0,1650.0019782,0.959955362275,0.0206522041397,0.0193924335854,2.63002080727,3.93466371497,3.98796671086,8.34139682523
0.35,0.75,1.0,5.0,0.2,650.0,1650.0,255502.0,1650.00749401,0.962154750445,0.0202747365147,0.0175705130408,2.66227139153,3.96499240796,3.98821212262,8.19687367486
0.35,0.75,1.0,5.0,0.2,650.0,1650.0,257989.0,1650.00188246,0.962280364158,0.0202243299511,0.0174953058907,2.68700897286,3.96406810401,4.00129599624,8.19664790126
0.35,0.75,1.0,5.0,0.2,650.0,1650.0,256692.0,1650.0072791,0.960707891566,0.020287118228,0.0190049902057,2.74467512259,4.10507513531,4.04946968004,8.78474970951
0.35,0.75,1.0,5.0,0.2,650.0,1650.0,257154.0,1650.00390494,0.961504813497,0.0209225940523,0.0175725924507,2.67223208519,3.96815403366,3.99460050741,8.41135011079
0.35,0.75,1.0,5.0,0.2,650.0,1650.0,257795.0,1650.00235486,0.959552499535,0.0213179664899,0.0191295339749,2.67711169932,4.06005924273,3.99296630116,8.62569349399
0.35,0.75,1.0,5.0,0.2,650.0,1650.0,257929.0,1650.00128639,0.963720056132,0.0186762950657,0.017603648802,2.67621870429,4.00960798753,3.9498438412,8.2403135735
0.35,0.75,1.0,5.0,0.2,650.0,1650.0,258825.0,1650.02165124,0.956578562271,0.0246895087227,0.0187319290064,2.6377447746,3.95750691488,3.86753337985,7.83622701182
0.35,0.75,1.0,5.0,0.2,650.0,1650.0,256742.0,1650.00048001,0.95890785239,0.0232843989481,0.0178077486617,2.67610653701,3.99233320427,3.96441111505,8.44968724292
0.35,0.75,1.0,5.0,0.2,650.0,1650.0,257624.0,1650.00132531,0.960126082828,0.0227703027561,0.0171036144162,2.65776056041,3.92827081496,3.96930515745,8.10114568626
0.35,0.75,1.0,5.0,0.2,650.0,1650.0,257802.0,1650.00389897,0.955771802824,0.0236707410392,0.020557456137,2.63901014933,3.98216815245,3.94649934388,8.30789963062
0.35,0.75,1.0,5.0,0.2,650.0,1650.0,256357.0,1650.00262411,0.962237815951,0.0219026384925,0.0158595455566,2.66986064141,4.00655448456,3.94341281452,8.38004602247
0.35,0.75,1.0,5.0,0.2,650.0,1650.0,256404.0,1650.0000956,0.961260616701,0.02130012823,0.0174392550693,2.67157393014,3.96825968351,3.97292864893,8.21012038866
0.35,0.75,1.0,5.0,0.2,650.0,1650.0,256631.0,1650.00066217,0.961165454632,0.0198307235912,0.019003821777,2.6381750587,3.9636768919,3.941649458,8.32331364388
0.35,0.75,1.0,5.0,0.2,650.0,1650.0,256833.0,1650.00058086,0.958463327321,0.0243414725084,0.0171952001704,2.65798245122,3.96136581767,3.96035956424,8.35431483299
0.35,0.75,1.0,5.0,0.2,650.0,1650.0,257997.0,1650.00758195,0.963663671399,0.0190448580732,0.017291470528,2.72595534243,4.05226737613,4.02297482432,8.53065139949
0.35,0.75,1.0,5.0,0.2,650.0,1650.0,257398.0,1650.00044303,0.960802931984,0.0212572261161,0.0179398418995,2.65826365865,3.95322072006,3.93231236687,8.23236533712
0.35,0.75,1.0,5.0,0.2,650.0,1650.0,257913.0,1650.00617693,0.958478348593,0.0236663805439,0.0178552708626,2.6719050215,3.99529778613,3.95363646627,8.37095997809
0.35,0.75,1.0,5.0,0.2,650.0,1650.0,258083.0,1650.00225416,0.960257342237,0.0228741282839,0.0168685294793,2.6654647721,3.98025376258,3.93184485939,8.39309889157
