# Supplementary material for: Crossed and Locked Quotes in a Multi-Market Simulation
Source: PLoS One. 2016 Mar 9;11(3):e0151096. doi: 10.1371/journal.pone.0151096 (PMC4784946; doi:10.1371/journal.pone.0151096)
Supplement: S1 Dataset — Simulation output and summary files for main results. (ZIP) [file pone.0151096.s001.zip › main_results/main_results_163.out]

SLURM_ARRAY_TASK_ID:  163
0.35,0.8,1.0,5.0,0.2,650.0,1650.0,258269.0,1650.00242275,0.971060201188,0.0154535585765,0.0134862402358,2.7223287074,3.98191980656,3.99263382108,8.117898984
0.35,0.8,1.0,5.0,0.2,650.0,1650.0,257637.0,1650.00066151,0.967317748237,0.0164885505956,0.0161937011673,2.71029265599,3.98273142389,3.9807177514,8.48387906538
0.35,0.8,1.0,5.0,0.2,650.0,1650.0,257433.0,1650.01503074,0.967271947365,0.0183879015549,0.0143401510801,2.68252770303,3.93444716867,3.97227113843,8.23956901601
0.35,0.8,1.0,5.0,0.2,650.0,1650.0,257785.0,1650.00516642,0.968804776319,0.0164031325812,0.0147920911,2.71921898437,3.98394774295,4.03886620967,8.56644979461
0.35,0.8,1.0,5.0,0.2,650.0,1650.0,256736.0,1650.01749303,0.969638615961,0.0166928878837,0.0136684961551,2.74281324665,4.03692793993,4.030421664,8.57758022716
0.35,0.8,1.0,5.0,0.2,650.0,1650.0,258356.0,1650.00960748,0.969687405024,0.0164865730673,0.0138260219091,2.72526470549,4.01026927887,4.008582393,8.48541247713
0.35,0.8,1.0,5.0,0.2,650.0,1650.0,257516.0,1650.00524958,0.971480921284,0.0154820038157,0.0130370749007,2.7338979738,4.02142239234,4.04935361022,8.59350663514
0.35,0.8,1.0,5.0,0.2,650.0,1650.0,255392.0,1650.01216209,0.968881123226,0.0140839104735,0.0170349663008,2.72984014701,4.0664384411,4.02275257561,8.46961539706
0.35,0.8,1.0,5.0,0.2,650.0,1650.0,257364.0,1650.01350154,0.970440201894,0.0172460493206,0.0123137487853,2.73835944389,4.01498949035,3.9952821573,8.20153836044
0.35,0.8,1.0,5.0,0.2,650.0,1650.0,257291.0,1650.0115075,0.970873442514,0.0156061393217,0.0135204181646,2.73214952193,4.00141387061,3.98946843238,8.33801161058
0.35,0.8,1.0,5.0,0.2,650.0,1650.0,257375.0,1650.00054275,0.969735251772,0.0167268300384,0.01353791819,2.78307167817,4.11205044421,4.09209061295,8.6262280416
0.35,0.8,1.0,5.0,0.2,650.0,1650.0,257797.0,1650.00640055,0.968562735955,0.0165709545951,0.01486630945,2.66935480868,3.89096127004,3.95385095436,8.09245253667
0.35,0.8,1.0,5.0,0.2,650.0,1650.0,257537.0,1650.00896972,0.971441764185,0.0145205106494,0.0140377251654,2.68059586075,3.94159647374,4.03077052147,8.32114937786
0.35,0.8,1.0,5.0,0.2,650.0,1650.0,257743.0,1650.00365519,0.966387801943,0.01718995946,0.0164222385971,2.71363543012,4.01021004745,4.00250406069,8.47023814463
0.35,0.8,1.0,5.0,0.2,650.0,1650.0,258198.0,1650.00470524,0.972747184285,0.0145615355007,0.0126912802145,2.73059497429,4.03888950643,3.98472737882,8.28306898759
0.35,0.8,1.0,5.0,0.2,650.0,1650.0,258594.0,1650.00367188,0.969010244554,0.0180923992567,0.0128973561896,2.71325553237,3.98890007803,3.9950037285,8.33974602996
0.35,0.8,1.0,5.0,0.2,650.0,1650.0,257657.0,1650.01761027,0.972181877891,0.0131309447893,0.0146871773196,2.74368145884,4.0307252117,3.99738207332,8.28139680507
0.35,0.8,1.0,5.0,0.2,650.0,1650.0,256622.0,1650.00503233,0.972432459051,0.0158177794199,0.0117497615291,2.78936378483,4.09747084262,4.12010268499,8.85785749492
0.35,0.8,1.0,5.0,0.2,650.0,1650.0,257085.0,1650.01049225,0.970463438069,0.015992458651,0.0135441032803,2.70732732794,3.9579597701,3.97499544585,8.19718562588
0.35,0.8,1.0,5.0,0.2,650.0,1650.0,256793.0,1650.00592521,0.969367272407,0.0168839967818,0.0137487308114,2.74456281464,4.09368978876,4.00967845425,8.40604044534
0.35,0.8,1.0,5.0,0.2,650.0,1650.0,257783.0,1650.02131584,0.967071670453,0.0180226116454,0.0149057179019,2.73044312786,3.99172029214,4.04473423127,8.58788090049
0.35,0.8,1.0,5.0,0.2,650.0,1650.0,257234.0,1650.01132031,0.971348996551,0.0159713915897,0.0126796118592,2.76439698713,4.07018327143,4.07730621493,8.46566132955
0.35,0.8,1.0,5.0,0.2,650.0,1650.0,258115.0,1650.00058851,0.96885821102,0.0178838095337,0.0132579794463,2.68533993703,3.93081346287,3.95538046066,8.22172621086
0.35,0.8,1.0,5.0,0.2,650.0,1650.0,257302.0,1650.0098417,0.969226520606,0.0166312172037,0.0141422621902,2.68465253484,3.98069949398,3.96820198302,8.19030616875
0.35,0.8,1.0,5.0,0.2,650.0,1650.0,256670.0,1650.00003792,0.967453337228,0.0182233268387,0.0143233359329,2.77488541035,4.05776922628,4.05720490728,8.69844306511
0.35,0.8,1.0,5.0,0.2,650.0,1650.0,256204.0,1650.00197738,0.966944602344,0.0174394881451,0.0156159095108,2.73567737353,4.03588294896,4.06043743676,8.67206844528
0.35,0.8,1.0,5.0,0.2,650.0,1650.0,258046.0,1650.00232192,0.968932457826,0.0158275189944,0.01524002318,2.71654190312,3.97255814281,4.02997184084,8.35832918409
0.35,0.8,1.0,5.0,0.2,650.0,1650.0,256419.0,1650.00383964,0.975297378237,0.0127415377003,0.0119610840626,2.77992739636,4.06454235601,4.01250144358,8.3523031981
0.35,0.8,1.0,5.0,0.2,650.0,1650.0,257092.0,1650.0078266,0.968992573756,0.0154436806422,0.0155637456021,2.72595619731,3.99007086836,4.02736631188,8.43114106067
0.35,0.8,1.0,5.0,0.2,650.0,1650.0,256984.0,1650.00035292,0.974670775354,0.0139804534941,0.0113487711518,2.7702759869,4.03657633157,4.09658645895,8.5818244248
