# Supplementary material for: Crossed and Locked Quotes in a Multi-Market Simulation
Source: PLoS One. 2016 Mar 9;11(3):e0151096. doi: 10.1371/journal.pone.0151096 (PMC4784946; doi:10.1371/journal.pone.0151096)
Supplement: S1 Dataset — Simulation output and summary files for main results. (ZIP) [file pone.0151096.s001.zip › main_results/main_results_164.out]

SLURM_ARRAY_TASK_ID:  164
0.35,0.85,1.0,5.0,0.2,650.0,1650.0,256727.0,1650.00244425,0.979371611924,0.010558852419,0.0100695356571,2.79802741064,4.03884951654,4.08893196834,8.56614973384
0.35,0.85,1.0,5.0,0.2,650.0,1650.0,257142.0,1650.00119586,0.980912030146,0.0111550431665,0.00793292668731,2.77720003227,4.07478608564,4.04355849901,8.62116312621
0.35,0.85,1.0,5.0,0.2,650.0,1650.0,256301.0,1650.01568224,0.973462573494,0.0140513420147,0.0124860844909,2.75543010716,4.04323244621,4.05317079192,8.52235638795
0.35,0.85,1.0,5.0,0.2,650.0,1650.0,256676.0,1650.00116209,0.974279800759,0.0151137563033,0.0106064429373,2.77963376188,4.0312504019,4.07519798198,8.78326973539
0.35,0.85,1.0,5.0,0.2,650.0,1650.0,256680.0,1650.00771029,0.977692089316,0.0122146706311,0.0100932400529,2.82765920329,4.12531421941,4.1130891504,8.72941292356
0.35,0.85,1.0,5.0,0.2,650.0,1650.0,257361.0,1650.00454816,0.976153197078,0.0148710118789,0.0089757910435,2.73977866623,3.96628853372,3.98348005301,7.96591364627
0.35,0.85,1.0,5.0,0.2,650.0,1650.0,256513.0,1650.00030745,0.979697262222,0.0114078290196,0.00889490875856,2.82467968518,4.07508749114,4.09468143791,8.64411121851
0.35,0.85,1.0,5.0,0.2,650.0,1650.0,256753.0,1650.00036462,0.97886186497,0.0119972632308,0.00914087179945,2.77035165033,3.96955867352,4.03570270695,8.36592461127
0.35,0.85,1.0,5.0,0.2,650.0,1650.0,257245.0,1650.00009616,0.975685105937,0.0131432359665,0.0111716580964,2.80930815779,4.12349199522,4.10898121434,8.81618356574
0.35,0.85,1.0,5.0,0.2,650.0,1650.0,256390.0,1650.0119722,0.975770283879,0.0128658584576,0.0113638576633,2.76571307092,4.03540909861,4.05475349058,8.55244784807
0.35,0.85,1.0,5.0,0.2,650.0,1650.0,256552.0,1650.00417649,0.979192522742,0.0114818147784,0.00932566247926,2.7469197771,3.98662846573,3.96159666142,8.19194442807
0.35,0.85,1.0,5.0,0.2,650.0,1650.0,256341.0,1650.00383131,0.977114966046,0.0128026175994,0.0100824163547,2.79327907605,4.04014561908,4.02712726279,8.45341124819
0.35,0.85,1.0,5.0,0.2,650.0,1650.0,256593.0,1650.01146794,0.97787535872,0.0140023415527,0.00812229972754,2.82757610195,4.07008799656,4.13905563753,8.79702698293
0.35,0.85,1.0,5.0,0.2,650.0,1650.0,257310.0,1650.01107091,0.97718848979,0.011397619252,0.0114138909582,2.79146576888,4.10070501747,4.06319682031,8.68835429468
0.35,0.85,1.0,5.0,0.2,650.0,1650.0,256172.0,1650.00593809,0.976810539696,0.0140733414731,0.00911611883092,2.80775455584,4.12114546226,4.0572031055,8.56970261887
0.35,0.85,1.0,5.0,0.2,650.0,1650.0,256824.0,1650.00408483,0.977432024935,0.0127467667602,0.00982120830489,2.76150820548,4.00333428381,4.01448339887,8.37820443527
0.35,0.85,1.0,5.0,0.2,650.0,1650.0,258824.0,1650.00661205,0.976543293818,0.0134597001366,0.0099970060451,2.75278525227,3.96432729363,4.04070279744,8.45673854333
0.35,0.85,1.0,5.0,0.2,650.0,1650.0,256105.0,1650.00706507,0.978705781987,0.0120653566306,0.00922886138195,2.79110719533,4.04006486855,4.09098556213,8.68761674235
0.35,0.85,1.0,5.0,0.2,650.0,1650.0,256581.0,1650.01025456,0.977125755116,0.012738362558,0.0101358823264,2.78219234836,4.03929458715,4.08696964789,8.69587868964
0.35,0.85,1.0,5.0,0.2,650.0,1650.0,255509.0,1650.00084689,0.978879554491,0.0118581221919,0.00926232331748,2.81893438432,4.09796428402,4.03124376281,8.52484563546
0.35,0.85,1.0,5.0,0.2,650.0,1650.0,256775.0,1650.0070695,0.977197466707,0.0130573301198,0.00974520317279,2.77557050164,3.96876922611,4.05201409664,8.45385157637
0.35,0.85,1.0,5.0,0.2,650.0,1650.0,256044.0,1650.00828449,0.977563343861,0.0113218056048,0.0111148505339,2.80016954892,4.0674346522,4.09501951039,8.71351716051
0.35,0.85,1.0,5.0,0.2,650.0,1650.0,255472.0,1650.00116458,0.977891756697,0.0120803500232,0.01002789328,2.85302695955,4.14595889476,4.10363608141,8.83404497863
0.35,0.85,1.0,5.0,0.2,650.0,1650.0,257244.0,1650.00488986,0.980025386597,0.0112789618876,0.00869565151519,2.7845352766,4.03988012211,4.05078951021,8.36555569643
0.35,0.85,1.0,5.0,0.2,650.0,1650.0,256334.0,1650.0152653,0.978090397472,0.0120546175016,0.00985498502601,2.78554050369,4.00143605687,4.05466629829,8.62096981524
0.35,0.85,1.0,5.0,0.2,650.0,1650.0,256023.0,1650.00739695,0.975331145055,0.0128262316533,0.0118426232916,2.81690269953,4.1195337453,4.11176693705,8.84784625238
0.35,0.85,1.0,5.0,0.2,650.0,1650.0,256251.0,1650.00064977,0.976784132723,0.0129016213153,0.0103142459616,2.8221555709,4.1119156285,4.1080035575,8.74219640163
0.35,0.85,1.0,5.0,0.2,650.0,1650.0,255707.0,1650.00305371,0.979310701771,0.0129866798428,0.00770261838625,2.83098562795,4.13533604647,4.05453181791,8.81500844298
0.35,0.85,1.0,5.0,0.2,650.0,1650.0,255900.0,1650.01232327,0.975997037073,0.0130468164248,0.0109561465019,2.8526731421,4.11086119913,4.1864596651,8.64011947379
0.35,0.85,1.0,5.0,0.2,650.0,1650.0,257003.0,1650.00246469,0.979466793142,0.0116552133121,0.00887799354622,2.83721731687,4.07338874911,4.18186207632,8.78582857121
