# Supplementary material for: Crossed and Locked Quotes in a Multi-Market Simulation
Source: PLoS One. 2016 Mar 9;11(3):e0151096. doi: 10.1371/journal.pone.0151096 (PMC4784946; doi:10.1371/journal.pone.0151096)
Supplement: S1 Dataset — Simulation output and summary files for main results. (ZIP) [file pone.0151096.s001.zip › main_results/main_results_165.out]

SLURM_ARRAY_TASK_ID:  165
0.35,0.9,1.0,5.0,0.2,650.0,1650.0,256154.0,1650.00573632,0.987661187106,0.00746395824312,0.00487485465097,2.82013642119,4.00121632742,4.07296276976,8.35569716494
0.35,0.9,1.0,5.0,0.2,650.0,1650.0,257044.0,1650.01929176,0.986127778658,0.00734910811649,0.00652311322501,2.8830420426,4.1150766995,4.13015361135,8.96280951005
0.35,0.9,1.0,5.0,0.2,650.0,1650.0,257025.0,1650.00426376,0.98501970675,0.00747691631163,0.00750337693852,2.81765884386,4.06780549165,4.00883707319,8.61874056725
0.35,0.9,1.0,5.0,0.2,650.0,1650.0,255459.0,1650.00919447,0.983234936972,0.0103141575151,0.00645090551339,2.8520121116,4.06777147701,4.1507814759,8.70394618246
0.35,0.9,1.0,5.0,0.2,650.0,1650.0,256343.0,1650.01631468,0.984652386104,0.00746312724754,0.00788448664833,2.86066905282,4.08721020793,4.13336003306,8.74949855585
0.35,0.9,1.0,5.0,0.2,650.0,1650.0,257265.0,1650.0065237,0.986257108691,0.00673979286876,0.00700309843994,2.84666407229,4.09823037139,4.08680934909,8.80240886782
0.35,0.9,1.0,5.0,0.2,650.0,1650.0,256044.0,1650.00080539,0.986616981288,0.00810632548237,0.00527669323005,2.84255436247,4.08024546073,4.07591271278,8.55710704449
0.35,0.9,1.0,5.0,0.2,650.0,1650.0,255893.0,1650.00560693,0.98422150542,0.00949583350467,0.00628266107502,2.85143141879,4.08787281902,4.105937321,8.69598994804
0.35,0.9,1.0,5.0,0.2,650.0,1650.0,257244.0,1650.00258263,0.983593178574,0.00777232313339,0.00863449829311,2.84199582431,4.06816217874,4.06901632167,8.65323263473
0.35,0.9,1.0,5.0,0.2,650.0,1650.0,255294.0,1650.00090279,0.986150002077,0.00765950280973,0.00619049511286,2.86289766212,4.10527683076,4.11547064379,8.54329522518
0.35,0.9,1.0,5.0,0.2,650.0,1650.0,258341.0,1650.00352056,0.986078395069,0.00848465089249,0.00543695403801,2.82076453587,4.06697128674,4.02979050172,8.66763212151
0.35,0.9,1.0,5.0,0.2,650.0,1650.0,257466.0,1650.00018047,0.985575148167,0.00773197499822,0.00669287683485,2.83275208771,4.05657645014,4.0756749394,8.52917901261
0.35,0.9,1.0,5.0,0.2,650.0,1650.0,256666.0,1650.00540742,0.987055093046,0.00614831203477,0.00679659491948,2.87350432875,4.14531695671,4.15152498086,8.70381476713
0.35,0.9,1.0,5.0,0.2,650.0,1650.0,256240.0,1650.00029928,0.986983327692,0.00777226320136,0.00524440910686,2.85718286016,4.0584839665,4.11721540188,8.4823535318
0.35,0.9,1.0,5.0,0.2,650.0,1650.0,257105.0,1650.00523264,0.986507594888,0.00757229191115,0.00592011320096,2.81615495896,4.05208692864,4.0558896334,8.60741677532
0.35,0.9,1.0,5.0,0.2,650.0,1650.0,257930.0,1650.00297875,0.98545584242,0.00656237336462,0.00798178421576,2.81467111245,3.98803838828,4.06810065337,8.30112850742
0.35,0.9,1.0,5.0,0.2,650.0,1650.0,256626.0,1650.00429488,0.983616823609,0.00910513231309,0.0072780440784,2.85254841834,4.11724117247,4.07617579346,8.69974923433
0.35,0.9,1.0,5.0,0.2,650.0,1650.0,257406.0,1650.00883427,0.984567429845,0.00881121819464,0.00662135196021,2.82518572672,4.05831597302,4.08919630105,8.60413962627
0.35,0.9,1.0,5.0,0.2,650.0,1650.0,256476.0,1650.00280337,0.983551117173,0.00981908938814,0.00662979343846,2.78129207102,3.98033884472,3.98899272647,8.12894018915
0.35,0.9,1.0,5.0,0.2,650.0,1650.0,256273.0,1650.01439084,0.983801762559,0.00866819344955,0.00753004399124,2.81875403787,4.03158451702,4.07460304174,8.57482361283
0.35,0.9,1.0,5.0,0.2,650.0,1650.0,257559.0,1650.00577731,0.983918261136,0.00787736605665,0.00820437280721,2.82376791742,4.10829879545,4.04087620052,8.5238219199
0.35,0.9,1.0,5.0,0.2,650.0,1650.0,256313.0,1650.00057856,0.985866107482,0.0069740423082,0.00715985020961,2.89939387855,4.09621221853,4.14787611036,8.67776619525
0.35,0.9,1.0,5.0,0.2,650.0,1650.0,255651.0,1650.00737912,0.985944875747,0.00803933967247,0.00601578458087,2.88596788476,4.13676862247,4.09988494088,8.65623440681
0.35,0.9,1.0,5.0,0.2,650.0,1650.0,256664.0,1650.01231643,0.987700460753,0.0067093720005,0.00559016724602,2.83590667864,4.08456841503,4.02479549496,8.56822026662
0.35,0.9,1.0,5.0,0.2,650.0,1650.0,256075.0,1650.00266994,0.985273001786,0.00854712372485,0.00617987448918,2.87482404803,4.13661087048,4.14964399509,8.90527925867
0.35,0.9,1.0,5.0,0.2,650.0,1650.0,256830.0,1650.00049102,0.986963019656,0.00735202232418,0.00568495802027,2.82030664876,4.06506359751,4.08481284069,8.61377770309
0.35,0.9,1.0,5.0,0.2,650.0,1650.0,256984.0,1650.00314609,0.985624451558,0.00734177330557,0.00703377513688,2.86899879556,4.07688639055,4.12807556717,8.64854270279
0.35,0.9,1.0,5.0,0.2,650.0,1650.0,255157.0,1650.00071422,0.984764637035,0.00808953713634,0.00714582582835,2.92457553164,4.20368211987,4.17683974452,8.86894906358
0.35,0.9,1.0,5.0,0.2,650.0,1650.0,256135.0,1650.01228205,0.985779668216,0.00777427370937,0.00644605807476,2.86902706842,4.14114997987,4.03562706306,8.54333895562
0.35,0.9,1.0,5.0,0.2,650.0,1650.0,257853.0,1650.01164529,0.985546265751,0.0079974851207,0.00645624912837,2.83401353913,4.05018122947,4.04596739001,8.5873494837
