# Supplementary material for: Crossed and Locked Quotes in a Multi-Market Simulation
Source: PLoS One. 2016 Mar 9;11(3):e0151096. doi: 10.1371/journal.pone.0151096 (PMC4784946; doi:10.1371/journal.pone.0151096)
Supplement: S1 Dataset — Simulation output and summary files for main results. (ZIP) [file pone.0151096.s001.zip › main_results/main_results_166.out]

SLURM_ARRAY_TASK_ID:  166
0.35,0.95,1.0,5.0,0.2,650.0,1650.0,256539.0,1650.00160196,0.991979528053,0.00523830902496,0.00278216292183,2.83829861784,4.02154169117,4.06400935483,8.48511873933
0.35,0.95,1.0,5.0,0.2,650.0,1650.0,256531.0,1650.00904984,0.993868819698,0.00383108550166,0.00230009480062,2.92933577935,4.09708818345,4.16108943939,8.61684864674
0.35,0.95,1.0,5.0,0.2,650.0,1650.0,256025.0,1650.00509245,0.992181750547,0.00444210829229,0.0033761411611,2.90167764253,4.15323828358,4.11743291941,8.69172914034
0.35,0.95,1.0,5.0,0.2,650.0,1650.0,255192.0,1650.00242504,0.992093216902,0.00392029248135,0.00398649061685,2.88649959528,4.07346226099,4.11136970794,8.56057564681
0.35,0.95,1.0,5.0,0.2,650.0,1650.0,256148.0,1650.00416754,0.993279423168,0.00375697044061,0.00296360639126,2.90929242047,4.11728265952,4.15597927562,8.82846316394
0.35,0.95,1.0,5.0,0.2,650.0,1650.0,257121.0,1650.00580318,0.993108029249,0.00392967492853,0.00296229582265,2.89393995279,4.14214628981,4.15407419011,8.791048167
0.35,0.95,1.0,5.0,0.2,650.0,1650.0,257081.0,1650.00024933,0.992439175045,0.00446725296337,0.0030935719919,2.82251998754,4.00964259027,3.96177441282,8.29404958497
0.35,0.95,1.0,5.0,0.2,650.0,1650.0,256675.0,1650.01244818,0.991364991964,0.00413241418803,0.00450259384795,2.87369430742,4.11679679554,4.11004863715,8.69406430863
0.35,0.95,1.0,5.0,0.2,650.0,1650.0,257385.0,1650.00481618,0.99272677092,0.00409067214497,0.00318255693493,2.89849803919,4.09801561716,4.08878963968,8.52918657083
0.35,0.95,1.0,5.0,0.2,650.0,1650.0,255796.0,1650.00145347,0.992841660459,0.00380165931085,0.0033566802303,2.91837806352,4.15763961993,4.14112989584,8.78560353062
0.35,0.95,1.0,5.0,0.2,650.0,1650.0,255574.0,1650.00985887,0.993477263707,0.00421171816433,0.00231101812883,2.88570906719,4.06032288504,4.1083849457,8.63747057563
0.35,0.95,1.0,5.0,0.2,650.0,1650.0,256945.0,1650.01428543,0.993538827287,0.00424138004054,0.00221979267241,2.92377137055,4.15385510038,4.17055859021,8.87430453315
0.35,0.95,1.0,5.0,0.2,650.0,1650.0,257017.0,1650.00309982,0.993250316013,0.00369328589919,0.0030563980875,2.8729576534,4.10979422359,4.07115154605,8.69884552804
0.35,0.95,1.0,5.0,0.2,650.0,1650.0,256255.0,1650.01187188,0.991579868888,0.00471347700107,0.00370665411096,2.89556175997,4.10611550586,4.10757649546,8.52022946329
0.35,0.95,1.0,5.0,0.2,650.0,1650.0,254783.0,1650.00165521,0.992446525574,0.00426290872253,0.00329056570388,2.93899089417,4.20238777383,4.17990904767,8.98768555072
0.35,0.95,1.0,5.0,0.2,650.0,1650.0,255451.0,1650.00082782,0.993515913957,0.00303695512239,0.00344713092103,2.8471614311,4.04357274112,4.04332913369,8.5198320794
0.35,0.95,1.0,5.0,0.2,650.0,1650.0,256591.0,1650.01320748,0.993051447876,0.00362218754599,0.00332636457799,2.91948825769,4.16961275181,4.13093236543,8.99301776902
0.35,0.95,1.0,5.0,0.2,650.0,1650.0,257348.0,1650.00500202,0.993672120597,0.00380875169303,0.0025191277103,2.91486376929,4.10756590494,4.15594022939,8.75636303228
0.35,0.95,1.0,5.0,0.2,650.0,1650.0,256361.0,1650.01056649,0.993408954817,0.00371054323349,0.00288050194957,2.97421896101,4.24959418267,4.19821402469,9.22146354955
0.35,0.95,1.0,5.0,0.2,650.0,1650.0,256217.0,1650.00136983,0.99353833141,0.00394877648302,0.0025128921067,2.90814541178,4.13820971856,4.1514045158,8.84277512108
0.35,0.95,1.0,5.0,0.2,650.0,1650.0,258500.0,1650.01752621,0.992306189149,0.0039973376825,0.00369647316823,2.86437804357,4.05485134087,4.07191460488,8.56697127405
0.35,0.95,1.0,5.0,0.2,650.0,1650.0,257376.0,1650.01902082,0.99425365187,0.0030649949681,0.00268135316171,2.84942879424,4.05605382587,4.05044968211,8.41256668643
0.35,0.95,1.0,5.0,0.2,650.0,1650.0,255780.0,1650.00134166,0.993593436796,0.00343444000254,0.00297212320188,2.92898492611,4.19655296208,4.12224216119,9.00623472589
0.35,0.95,1.0,5.0,0.2,650.0,1650.0,255966.0,1650.00003543,0.993219872218,0.00343879561217,0.00334133216974,2.88501379974,4.06667705832,4.09018119088,8.50117025053
0.35,0.95,1.0,5.0,0.2,650.0,1650.0,256562.0,1650.0031047,0.992075582798,0.00461977216019,0.00330464504139,2.94803142097,4.17362273582,4.18801745344,8.93537956694
0.35,0.95,1.0,5.0,0.2,650.0,1650.0,256386.0,1650.00241273,0.99374065801,0.00386388088681,0.00239546110295,2.84552744775,4.05151355304,4.04970415828,8.50850973837
0.35,0.95,1.0,5.0,0.2,650.0,1650.0,256694.0,1650.0089808,0.992115195431,0.00461839877241,0.00326640579678,2.85832486235,4.01878134641,4.0856695841,8.60870161901
0.35,0.95,1.0,5.0,0.2,650.0,1650.0,257948.0,1650.00461768,0.994839578317,0.00286377449916,0.00229664718395,2.8999593653,4.11545070837,4.08638095651,8.69635050024
0.35,0.95,1.0,5.0,0.2,650.0,1650.0,256733.0,1650.0000448,0.993922566454,0.00292104793826,0.00315638560749,2.94736244169,4.15428775934,4.18718543371,9.03786024954
0.35,0.95,1.0,5.0,0.2,650.0,1650.0,256031.0,1650.01634673,0.993346862413,0.00409719861156,0.00255593897516,2.96850101343,4.22192665697,4.2191772082,9.18410409137
