# Supplementary material for: Crossed and Locked Quotes in a Multi-Market Simulation
Source: PLoS One. 2016 Mar 9;11(3):e0151096. doi: 10.1371/journal.pone.0151096 (PMC4784946; doi:10.1371/journal.pone.0151096)
Supplement: S1 Dataset — Simulation output and summary files for main results. (ZIP) [file pone.0151096.s001.zip › main_results/main_results_167.out]

SLURM_ARRAY_TASK_ID:  167
0.35,1.0,1.0,5.0,0.2,650.0,1650.0,255751.0,1650.01657863,1.0,0.0,0.0,2.98338254318,4.1941056329,4.21285785885,9.27619205706
0.35,1.0,1.0,5.0,0.2,650.0,1650.0,254398.0,1650.00485658,1.0,0.0,0.0,3.00565580003,4.20994860641,4.23418791106,9.04904028727
0.35,1.0,1.0,5.0,0.2,650.0,1650.0,254833.0,1650.0120656,1.0,0.0,0.0,2.93457395677,4.14431716469,4.11580523189,8.69341333853
0.35,1.0,1.0,5.0,0.2,650.0,1650.0,256634.0,1650.00470698,1.0,0.0,0.0,3.01895080126,4.22324646905,4.29467137288,9.48028969022
0.35,1.0,1.0,5.0,0.2,650.0,1650.0,256672.0,1650.00709824,1.0,0.0,0.0,2.933032301,4.20010891034,4.11875167522,8.96928029765
0.35,1.0,1.0,5.0,0.2,650.0,1650.0,257260.0,1650.00723642,1.0,0.0,0.0,2.93532981508,4.11889114327,4.12011869781,8.60304417854
0.35,1.0,1.0,5.0,0.2,650.0,1650.0,254903.0,1650.00117851,1.0,0.0,0.0,2.96763339941,4.16719862974,4.17783351607,8.78403465898
0.35,1.0,1.0,5.0,0.2,650.0,1650.0,255124.0,1650.00420477,1.0,0.0,0.0,2.92821126627,4.13968857834,4.10841519815,8.79123293535
0.35,1.0,1.0,5.0,0.2,650.0,1650.0,255937.0,1650.01863386,1.0,0.0,0.0,2.92048178207,4.13465309695,4.07249234143,8.60735236875
0.35,1.0,1.0,5.0,0.2,650.0,1650.0,257251.0,1650.00036371,1.0,0.0,0.0,2.88409566025,3.99883200075,4.04543684371,8.22591092093
0.35,1.0,1.0,5.0,0.2,650.0,1650.0,256974.0,1650.00627454,1.0,0.0,0.0,2.99400109073,4.20085695026,4.22907349089,9.00956979285
0.35,1.0,1.0,5.0,0.2,650.0,1650.0,255980.0,1650.01743718,1.0,0.0,0.0,2.96301208117,4.15120727448,4.1457199759,8.91055300216
0.35,1.0,1.0,5.0,0.2,650.0,1650.0,256005.0,1650.00476759,1.0,0.0,0.0,2.92049727848,4.09393469576,4.13238607438,8.59894036837
0.35,1.0,1.0,5.0,0.2,650.0,1650.0,256009.0,1650.00009241,1.0,0.0,0.0,2.94565791203,4.16036748616,4.12577977281,8.91512289924
0.35,1.0,1.0,5.0,0.2,650.0,1650.0,257365.0,1650.00314542,1.0,0.0,0.0,2.91923039033,4.08462647487,4.09768878345,8.83282995303
0.35,1.0,1.0,5.0,0.2,650.0,1650.0,255835.0,1650.01379146,1.0,0.0,0.0,2.96478826623,4.13123959698,4.19616128634,8.86982538811
0.35,1.0,1.0,5.0,0.2,650.0,1650.0,255155.0,1650.03353341,1.0,0.0,0.0,2.95795909155,4.10622603643,4.15453635198,8.57777056974
0.35,1.0,1.0,5.0,0.2,650.0,1650.0,256088.0,1650.00136298,1.0,0.0,0.0,2.98705716955,4.25367503557,4.21008777189,9.06439117722
0.35,1.0,1.0,5.0,0.2,650.0,1650.0,256741.0,1650.00267018,1.0,0.0,0.0,2.99020492542,4.2194146569,4.19681801164,8.92787884383
0.35,1.0,1.0,5.0,0.2,650.0,1650.0,256296.0,1650.00027606,1.0,0.0,0.0,2.99482290577,4.23600342513,4.21991793479,9.19504085806
0.35,1.0,1.0,5.0,0.2,650.0,1650.0,256249.0,1650.00041802,1.0,0.0,0.0,2.93062467522,4.11329086547,4.11199542244,8.68846027136
0.35,1.0,1.0,5.0,0.2,650.0,1650.0,257183.0,1650.00804379,1.0,0.0,0.0,2.95901071201,4.15881027051,4.15464423142,8.86541858486
0.35,1.0,1.0,5.0,0.2,650.0,1650.0,256034.0,1650.00437298,1.0,0.0,0.0,2.94378110274,4.15470010066,4.14670975688,9.01212271365
0.35,1.0,1.0,5.0,0.2,650.0,1650.0,256330.0,1650.00212944,1.0,0.0,0.0,2.94751820323,4.17704457759,4.09904622505,8.60313012494
0.35,1.0,1.0,5.0,0.2,650.0,1650.0,256840.0,1650.00996806,1.0,0.0,0.0,2.93357794776,4.08757926429,4.1423662786,8.6708491482
0.35,1.0,1.0,5.0,0.2,650.0,1650.0,255668.0,1650.00771809,1.0,0.0,0.0,2.96088987302,4.12890633442,4.17315560228,8.77780495672
0.35,1.0,1.0,5.0,0.2,650.0,1650.0,256994.0,1650.00087869,1.0,0.0,0.0,2.88833584416,4.09409866814,4.03704173671,8.59837890308
0.35,1.0,1.0,5.0,0.2,650.0,1650.0,256646.0,1650.00583698,1.0,0.0,0.0,2.93909271822,4.12339085963,4.12875525091,8.66150771387
0.35,1.0,1.0,5.0,0.2,650.0,1650.0,255858.0,1650.00821631,1.0,0.0,0.0,2.98904254519,4.2477885522,4.16529203157,8.91068951607
0.35,1.0,1.0,5.0,0.2,650.0,1650.0,256983.0,1650.00251245,1.0,0.0,0.0,2.9653782196,4.14176600697,4.16205700331,8.94174683734
