# Supplementary material for: Crossed and Locked Quotes in a Multi-Market Simulation
Source: PLoS One. 2016 Mar 9;11(3):e0151096. doi: 10.1371/journal.pone.0151096 (PMC4784946; doi:10.1371/journal.pone.0151096)
Supplement: S1 Dataset — Simulation output and summary files for main results. (ZIP) [file pone.0151096.s001.zip › main_results/main_results_168.out]

SLURM_ARRAY_TASK_ID:  168
0.4,0.0,1.0,5.0,0.2,650.0,1650.0,263234.0,1650.00377516,0.724036821823,0.117279218007,0.15868396017,1.34169875638,3.28765609105,3.39525148335,6.93139251657
0.4,0.0,1.0,5.0,0.2,650.0,1650.0,264668.0,1650.0023457,0.714345092834,0.119178157835,0.166476749331,1.28543205619,3.24963089902,3.24773031916,6.71774982234
0.4,0.0,1.0,5.0,0.2,650.0,1650.0,262857.0,1650.00347738,0.720430322334,0.120801035278,0.158768642388,1.30426195412,3.30590111655,3.31172254868,6.92810749153
0.4,0.0,1.0,5.0,0.2,650.0,1650.0,264655.0,1650.00131338,0.728131347095,0.116880082511,0.154988570395,1.36753826819,3.29862640488,3.30650392303,6.62511242629
0.4,0.0,1.0,5.0,0.2,650.0,1650.0,264047.0,1650.00745245,0.729798695084,0.118868598167,0.151332706749,1.38803579095,3.31857396495,3.31108281658,6.88396907507
0.4,0.0,1.0,5.0,0.2,650.0,1650.0,263546.0,1650.02482433,0.721467718604,0.121665775911,0.156866505485,1.33970225496,3.27584015797,3.27449894999,6.76533056183
0.4,0.0,1.0,5.0,0.2,650.0,1650.0,263588.0,1650.00089951,0.72937944473,0.112425888216,0.158194667055,1.32172034119,3.3127919144,3.30824750798,6.9048468899
0.4,0.0,1.0,5.0,0.2,650.0,1650.0,263570.0,1650.00229545,0.723614341388,0.115458104978,0.160927553634,1.33219079495,3.29348822289,3.29243524961,6.72975807428
0.4,0.0,1.0,5.0,0.2,650.0,1650.0,264628.0,1650.01077729,0.706548460251,0.119002564437,0.174448975313,1.27717052505,3.29792278691,3.26759379952,6.82240124758
0.4,0.0,1.0,5.0,0.2,650.0,1650.0,262986.0,1650.00691199,0.719383280542,0.116133542526,0.164483176932,1.33909338074,3.35219539206,3.3260563946,6.90339633933
0.4,0.0,1.0,5.0,0.2,650.0,1650.0,263425.0,1650.00244789,0.718756043231,0.114146329398,0.16709762737,1.33837445165,3.3208763095,3.38077683589,7.06600431197
0.4,0.0,1.0,5.0,0.2,650.0,1650.0,263638.0,1650.00138448,0.72891785351,0.117127548383,0.153954598107,1.37708599607,3.34362939669,3.31556824063,6.98193628227
0.4,0.0,1.0,5.0,0.2,650.0,1650.0,263039.0,1650.00304786,0.72763518432,0.116786358595,0.155578457084,1.38102164649,3.35133025784,3.29531674244,6.83168850101
0.4,0.0,1.0,5.0,0.2,650.0,1650.0,263256.0,1650.00513039,0.73042603347,0.107843690383,0.161730276147,1.37340007528,3.32806897724,3.28356979449,6.73770651972
0.4,0.0,1.0,5.0,0.2,650.0,1650.0,263763.0,1650.00663083,0.713900728699,0.116402618843,0.169696652458,1.26095198414,3.29808739587,3.22791853696,6.71786696331
0.4,0.0,1.0,5.0,0.2,650.0,1650.0,264261.0,1650.00265418,0.708030277427,0.122100203618,0.169869518955,1.24664774732,3.30588356806,3.20187470607,6.76061968017
0.4,0.0,1.0,5.0,0.2,650.0,1650.0,264924.0,1650.00687585,0.723007812776,0.117274693323,0.159717493901,1.31663844513,3.25708951275,3.27715781199,6.61367130143
0.4,0.0,1.0,5.0,0.2,650.0,1650.0,263632.0,1650.00002377,0.7301643299,0.110570372733,0.159265297367,1.34762209039,3.3556389154,3.33022620712,6.88527542876
0.4,0.0,1.0,5.0,0.2,650.0,1650.0,263928.0,1650.00176275,0.722213675877,0.116583497817,0.161202826305,1.34870942894,3.30242594587,3.3851484439,6.96547965935
0.4,0.0,1.0,5.0,0.2,650.0,1650.0,263370.0,1650.00254319,0.711638402906,0.12291839605,0.165443201044,1.30117145321,3.30494916725,3.30877493088,6.94533115118
0.4,0.0,1.0,5.0,0.2,650.0,1650.0,263183.0,1650.0057466,0.729783873503,0.114616729147,0.15559939735,1.34867735974,3.31195421697,3.301653504,6.69153881786
0.4,0.0,1.0,5.0,0.2,650.0,1650.0,263387.0,1650.00810219,0.713835039008,0.114523496224,0.171641464768,1.29809999689,3.31399045308,3.30274464894,6.89980296977
0.4,0.0,1.0,5.0,0.2,650.0,1650.0,263906.0,1650.01844349,0.717603659164,0.117742977888,0.164653362948,1.3135058792,3.30954040696,3.23127970874,6.68274384783
0.4,0.0,1.0,5.0,0.2,650.0,1650.0,264233.0,1650.00206506,0.715374174616,0.117799731866,0.166826093518,1.29415306002,3.29131408329,3.287204883,6.80924396119
0.4,0.0,1.0,5.0,0.2,650.0,1650.0,264516.0,1650.00181372,0.728556006022,0.12159157529,0.149852418688,1.3739007342,3.34478790345,3.25649844078,6.79285069364
0.4,0.0,1.0,5.0,0.2,650.0,1650.0,263399.0,1650.00396413,0.709907378889,0.117606273025,0.172486348087,1.25937305427,3.31140054209,3.24604408388,6.86376714561
0.4,0.0,1.0,5.0,0.2,650.0,1650.0,264589.0,1650.02410233,0.732226525612,0.119736911838,0.148036562551,1.38478840571,3.3355137064,3.25142145672,6.92991374066
0.4,0.0,1.0,5.0,0.2,650.0,1650.0,262817.0,1650.00285686,0.714426892076,0.123839507461,0.161733600462,1.29906675875,3.28039112779,3.28252567236,6.65006451812
0.4,0.0,1.0,5.0,0.2,650.0,1650.0,263622.0,1650.00720364,0.728824808201,0.113684200076,0.157490991723,1.36440668997,3.34982825208,3.26276674967,6.86607346536
0.4,0.0,1.0,5.0,0.2,650.0,1650.0,263372.0,1650.00249418,0.739048698966,0.111280750664,0.14967055037,1.3896343695,3.33290892996,3.26494973703,6.67405375303
