# Supplementary material for: Crossed and Locked Quotes in a Multi-Market Simulation
Source: PLoS One. 2016 Mar 9;11(3):e0151096. doi: 10.1371/journal.pone.0151096 (PMC4784946; doi:10.1371/journal.pone.0151096)
Supplement: S1 Dataset — Simulation output and summary files for main results. (ZIP) [file pone.0151096.s001.zip › main_results/main_results_169.out]

SLURM_ARRAY_TASK_ID:  169
0.4,0.05,1.0,5.0,0.2,650.0,1650.0,263810.0,1650.00064024,0.749678028852,0.108773642283,0.141548328865,1.46184096088,3.40365637417,3.2645077505,6.72299203117
0.4,0.05,1.0,5.0,0.2,650.0,1650.0,262692.0,1650.00056282,0.745948146798,0.111364818517,0.142687034684,1.48004642772,3.37631901977,3.3700674797,6.9685368479
0.4,0.05,1.0,5.0,0.2,650.0,1650.0,263395.0,1650.00306872,0.746241772173,0.11144440971,0.142313818118,1.45034558819,3.3296005879,3.2833588661,6.72697069701
0.4,0.05,1.0,5.0,0.2,650.0,1650.0,262740.0,1650.00182478,0.749832421211,0.103241967935,0.146925610854,1.45745371306,3.36666580675,3.36379039236,6.99590527422
0.4,0.05,1.0,5.0,0.2,650.0,1650.0,263206.0,1650.00071133,0.762773178906,0.106233350402,0.130993470692,1.52102048923,3.35139348168,3.33532070664,6.49994892193
0.4,0.05,1.0,5.0,0.2,650.0,1650.0,263065.0,1650.00037627,0.754401061347,0.10088951606,0.144709422593,1.520826977,3.37520991039,3.39203132865,6.81186585528
0.4,0.05,1.0,5.0,0.2,650.0,1650.0,263584.0,1650.02303731,0.736952458811,0.119494450093,0.143553091097,1.40793859554,3.29051410839,3.28773674334,6.58563227817
0.4,0.05,1.0,5.0,0.2,650.0,1650.0,262733.0,1650.00651218,0.75323723353,0.1116415329,0.13512123357,1.5003268423,3.33502489572,3.35393814501,6.81275767229
0.4,0.05,1.0,5.0,0.2,650.0,1650.0,263428.0,1650.00721156,0.750071717859,0.110611019977,0.139317262164,1.48961549047,3.42230737097,3.40902399164,7.13857467847
0.4,0.05,1.0,5.0,0.2,650.0,1650.0,262551.0,1650.00179138,0.752881640122,0.104688300474,0.142430059404,1.48962763165,3.35455935042,3.38257126106,6.80672181512
0.4,0.05,1.0,5.0,0.2,650.0,1650.0,262887.0,1650.00242212,0.760283895037,0.107961974515,0.131754130448,1.53333793871,3.30259979785,3.38894917302,6.74135027203
0.4,0.05,1.0,5.0,0.2,650.0,1650.0,262612.0,1650.0012312,0.738408594613,0.116601008063,0.144990397325,1.45910443972,3.36511563624,3.34867394169,6.74816902054
0.4,0.05,1.0,5.0,0.2,650.0,1650.0,263395.0,1650.00217231,0.740571453207,0.105224624859,0.154203921934,1.41921417577,3.30915140338,3.34904949182,6.85226989215
0.4,0.05,1.0,5.0,0.2,650.0,1650.0,264540.0,1650.00882759,0.758218432068,0.103799918874,0.137981649057,1.52211177775,3.37305384433,3.39326413637,6.88483641107
0.4,0.05,1.0,5.0,0.2,650.0,1650.0,263296.0,1650.00508713,0.756482772076,0.102768352908,0.140748875016,1.50819472461,3.36171703902,3.33949794017,6.62304244945
0.4,0.05,1.0,5.0,0.2,650.0,1650.0,262470.0,1650.01287018,0.747367650667,0.11239838538,0.140233963954,1.44519817702,3.31948906343,3.2844664454,6.69613951682
0.4,0.05,1.0,5.0,0.2,650.0,1650.0,263629.0,1650.01692101,0.74555794569,0.107718856811,0.146723197499,1.45292792974,3.36650518043,3.31320790851,6.82592878656
0.4,0.05,1.0,5.0,0.2,650.0,1650.0,263386.0,1650.031848,0.744224793931,0.107087516534,0.148687689534,1.45849156047,3.33029911116,3.38524956278,6.9138350548
0.4,0.05,1.0,5.0,0.2,650.0,1650.0,264959.0,1650.00390549,0.736960343669,0.11597437574,0.147065280591,1.44082844054,3.29107450396,3.34361218668,6.52589816207
0.4,0.05,1.0,5.0,0.2,650.0,1650.0,263260.0,1650.01001098,0.747988455086,0.114404485724,0.137607059191,1.4784412833,3.30763649803,3.40831888133,6.79353262534
0.4,0.05,1.0,5.0,0.2,650.0,1650.0,262930.0,1650.0052274,0.755363620798,0.106678409944,0.137957969258,1.50882719189,3.38368139893,3.37379828076,6.8724428412
0.4,0.05,1.0,5.0,0.2,650.0,1650.0,262622.0,1650.00179038,0.739856457358,0.110328182705,0.149815359937,1.40569453387,3.39714068119,3.31826512175,6.91395119668
0.4,0.05,1.0,5.0,0.2,650.0,1650.0,263544.0,1650.00115976,0.754851572962,0.112338106928,0.13281032011,1.51944587961,3.32524687551,3.32092308108,6.55517110739
0.4,0.05,1.0,5.0,0.2,650.0,1650.0,263945.0,1650.00213773,0.750183983179,0.112164643269,0.137651373552,1.46158390293,3.27271715571,3.34816313244,6.66374484378
0.4,0.05,1.0,5.0,0.2,650.0,1650.0,262964.0,1650.01730019,0.733713502052,0.110499848454,0.155786649494,1.44592929715,3.35479288054,3.45706863336,7.17050557228
0.4,0.05,1.0,5.0,0.2,650.0,1650.0,262284.0,1650.00301347,0.758885517326,0.108466281133,0.132648201542,1.50050811341,3.35458786158,3.3312689126,6.73669123806
0.4,0.05,1.0,5.0,0.2,650.0,1650.0,262548.0,1650.00741013,0.747128479015,0.110215006119,0.142656514866,1.44333417357,3.29574726821,3.31025145084,6.79262033378
0.4,0.05,1.0,5.0,0.2,650.0,1650.0,263210.0,1650.00053962,0.758584567312,0.110345595325,0.131069837363,1.50760158919,3.38079406967,3.35315560069,6.62409026281
0.4,0.05,1.0,5.0,0.2,650.0,1650.0,264855.0,1650.01208091,0.763997591546,0.111078480501,0.124923927952,1.54610916204,3.34440373423,3.32418892772,6.39412996695
0.4,0.05,1.0,5.0,0.2,650.0,1650.0,263508.0,1650.00152052,0.754236721139,0.109042052794,0.136721226067,1.47360827796,3.3852697654,3.35379005954,6.85280018988
