# Supplementary material for: Crossed and Locked Quotes in a Multi-Market Simulation
Source: PLoS One. 2016 Mar 9;11(3):e0151096. doi: 10.1371/journal.pone.0151096 (PMC4784946; doi:10.1371/journal.pone.0151096)
Supplement: S1 Dataset — Simulation output and summary files for main results. (ZIP) [file pone.0151096.s001.zip › main_results/main_results_17.out]

SLURM_ARRAY_TASK_ID:  17
0.0,0.85,1.0,5.0,0.2,650.0,1650.0,256698.0,1650.00495361,0.968826814076,0.0169083185378,0.0142648673867,2.53631348473,3.94519829178,3.91028445514,10.0212146825
0.0,0.85,1.0,5.0,0.2,650.0,1650.0,255978.0,1650.00043486,0.970380954861,0.0157248031237,0.0138942420156,2.55366166526,3.91741617019,3.95619609997,9.97663081579
0.0,0.85,1.0,5.0,0.2,650.0,1650.0,256972.0,1650.00242573,0.969576180655,0.0159860738903,0.0144377454546,2.55572922281,3.95093559547,3.97554967963,9.9416782455
0.0,0.85,1.0,5.0,0.2,650.0,1650.0,256337.0,1650.00576167,0.971115639825,0.0152964842632,0.0135878759123,2.59391586721,4.12353863241,3.94652223424,10.2885773576
0.0,0.85,1.0,5.0,0.2,650.0,1650.0,254825.0,1650.00039632,0.971898545556,0.0164391247578,0.0116623296862,2.55894571396,3.947705619,3.94491247758,9.77054181467
0.0,0.85,1.0,5.0,0.2,650.0,1650.0,256533.0,1650.00113346,0.967321001162,0.0165967664255,0.0160822324125,2.5556345773,3.97866670111,3.99242501918,10.1800629877
0.0,0.85,1.0,5.0,0.2,650.0,1650.0,256737.0,1650.01157261,0.97030656463,0.0166934422311,0.0129999931392,2.55672754125,3.91456921048,4.00262962532,9.90153007086
0.0,0.85,1.0,5.0,0.2,650.0,1650.0,255411.0,1650.00861102,0.970003653483,0.0157030811113,0.0142932654056,2.56520124199,4.03222255611,3.96316965979,9.83721624539
0.0,0.85,1.0,5.0,0.2,650.0,1650.0,256466.0,1650.0009656,0.969887302878,0.0158542633018,0.0142584338197,2.52224593481,3.91203097367,3.90281885156,9.76740236694
0.0,0.85,1.0,5.0,0.2,650.0,1650.0,256470.0,1650.00954288,0.968613688834,0.0158227082661,0.0155636028996,2.5514531208,3.94327941121,4.0202414232,10.0825659336
0.0,0.85,1.0,5.0,0.2,650.0,1650.0,255955.0,1650.00892855,0.97070174604,0.0151824776413,0.0141157763188,2.56885671185,3.9344627628,4.0026423341,10.0537761359
0.0,0.85,1.0,5.0,0.2,650.0,1650.0,255767.0,1650.00256711,0.970235198076,0.0173877881261,0.0123770137982,2.55788124553,3.97382107253,3.97441824236,9.95668280469
0.0,0.85,1.0,5.0,0.2,650.0,1650.0,255946.0,1650.01009817,0.965987311393,0.017725578552,0.0162871100555,2.525781657,3.86152558278,4.01083432759,10.0636239329
0.0,0.85,1.0,5.0,0.2,650.0,1650.0,256978.0,1650.00927804,0.968566668822,0.0182527646427,0.0131805665353,2.47174424005,3.88221925059,3.78558429851,9.12592571253
0.0,0.85,1.0,5.0,0.2,650.0,1650.0,256101.0,1650.01656968,0.968102332618,0.0166754182665,0.0152222491155,2.57286683426,4.01383757723,3.99779287526,10.3247194112
0.0,0.85,1.0,5.0,0.2,650.0,1650.0,256729.0,1650.00211638,0.9696288871,0.0156895815548,0.0146815313448,2.55285313144,3.97719449087,3.96909640272,9.93301225379
0.0,0.85,1.0,5.0,0.2,650.0,1650.0,256115.0,1650.02583695,0.96881310498,0.0182712966607,0.012915598359,2.58903705867,4.02798766017,3.99265560031,10.1796536619
0.0,0.85,1.0,5.0,0.2,650.0,1650.0,256714.0,1650.00419586,0.97110758222,0.0164685839777,0.012423833802,2.55543486219,3.95009338026,3.96093313554,9.81100002377
0.0,0.85,1.0,5.0,0.2,650.0,1650.0,254906.0,1650.00512057,0.972101206299,0.0149460556875,0.0129527380131,2.59586545912,4.03710566622,4.02050796627,10.3893555827
0.0,0.85,1.0,5.0,0.2,650.0,1650.0,255877.0,1650.00589986,0.966454559696,0.0193175967196,0.014227843584,2.51134491695,3.93654112337,3.89820968178,9.90649047941
0.0,0.85,1.0,5.0,0.2,650.0,1650.0,256506.0,1650.01026805,0.971898402571,0.0151345500423,0.0129670473866,2.58058540467,3.98677490017,3.93370880793,9.81919762393
0.0,0.85,1.0,5.0,0.2,650.0,1650.0,256270.0,1650.00519296,0.968894675984,0.0186613020496,0.0124440219659,2.53634480426,3.9138145139,3.95210454695,9.9131311705
0.0,0.85,1.0,5.0,0.2,650.0,1650.0,255352.0,1650.00332246,0.966755437576,0.0181443484156,0.0151002140081,2.59083228812,4.0229589348,4.01465597862,10.1467686609
0.0,0.85,1.0,5.0,0.2,650.0,1650.0,254658.0,1650.00147177,0.966277569601,0.0176513843838,0.0160710460151,2.52067266105,3.92713467514,3.90407536714,9.74030613884
0.0,0.85,1.0,5.0,0.2,650.0,1650.0,255897.0,1650.0239308,0.967446860258,0.0196987081266,0.0128544316157,2.56469234382,3.9433585724,3.98588479941,9.96449641435
0.0,0.85,1.0,5.0,0.2,650.0,1650.0,256093.0,1650.00186127,0.968166537163,0.0174515475596,0.0143819152779,2.56451542084,3.92180060147,4.02779837956,9.79131828693
0.0,0.85,1.0,5.0,0.2,650.0,1650.0,256579.0,1650.00804374,0.968937713014,0.0154142495441,0.0156480374422,2.54568100711,3.9180688956,3.94346232467,9.80992181539
0.0,0.85,1.0,5.0,0.2,650.0,1650.0,255954.0,1650.00763941,0.968734886556,0.0169086896049,0.0143564238395,2.54507204937,3.88482759785,3.94033816315,9.69275708644
0.0,0.85,1.0,5.0,0.2,650.0,1650.0,255886.0,1650.00855725,0.969439044742,0.017655361497,0.012905593761,2.52195295348,3.90410763356,3.88598510032,9.42584930181
0.0,0.85,1.0,5.0,0.2,650.0,1650.0,256259.0,1650.00009306,0.967957740335,0.0166594399931,0.0153828196715,2.6015840937,4.07391837234,4.02881417755,10.4767782953
