# Supplementary material for: Crossed and Locked Quotes in a Multi-Market Simulation
Source: PLoS One. 2016 Mar 9;11(3):e0151096. doi: 10.1371/journal.pone.0151096 (PMC4784946; doi:10.1371/journal.pone.0151096)
Supplement: S1 Dataset — Simulation output and summary files for main results. (ZIP) [file pone.0151096.s001.zip › main_results/main_results_170.out]

SLURM_ARRAY_TASK_ID:  170
0.4,0.1,1.0,5.0,0.2,650.0,1650.0,261404.0,1650.00475253,0.783249351514,0.100018963865,0.116731684621,1.65519159825,3.49629388763,3.40846071105,7.25076657389
0.4,0.1,1.0,5.0,0.2,650.0,1650.0,263684.0,1650.00318291,0.775321658501,0.0965331486612,0.128145192837,1.62703375398,3.43965820392,3.40273131147,6.80775449244
0.4,0.1,1.0,5.0,0.2,650.0,1650.0,263268.0,1650.00301685,0.769438884658,0.104597923699,0.125963191643,1.58829937619,3.39029819681,3.44902069994,6.85847589425
0.4,0.1,1.0,5.0,0.2,650.0,1650.0,263358.0,1650.00348048,0.787927705312,0.0976999623109,0.114372332377,1.64640838986,3.37409906009,3.39010143588,6.75221727469
0.4,0.1,1.0,5.0,0.2,650.0,1650.0,261801.0,1650.00556152,0.785073068841,0.0971874135012,0.117739517658,1.69033997685,3.43408302207,3.47346802753,6.8678456402
0.4,0.1,1.0,5.0,0.2,650.0,1650.0,263068.0,1650.00752791,0.774235661644,0.102622915797,0.123141422559,1.57844948998,3.40473188106,3.38843538046,6.86164083241
0.4,0.1,1.0,5.0,0.2,650.0,1650.0,262188.0,1650.00228155,0.780515182515,0.100034394891,0.119450422594,1.6017379886,3.35105713175,3.40248569314,6.74080024054
0.4,0.1,1.0,5.0,0.2,650.0,1650.0,262383.0,1650.0019257,0.790902002664,0.0990949086607,0.110003088675,1.65158917112,3.4097792042,3.34107350667,6.47072260658
0.4,0.1,1.0,5.0,0.2,650.0,1650.0,261217.0,1650.00501769,0.775397768294,0.0979250945925,0.126677137113,1.63595571143,3.48921333488,3.47896029857,7.16748224881
0.4,0.1,1.0,5.0,0.2,650.0,1650.0,261881.0,1650.01596999,0.78069452612,0.0952554824384,0.124049991442,1.69282815927,3.48481732342,3.46652794444,6.80330517294
0.4,0.1,1.0,5.0,0.2,650.0,1650.0,262639.0,1650.00030583,0.781608091804,0.098343046995,0.120048861201,1.67386192723,3.42555864768,3.43401154047,6.86757597881
0.4,0.1,1.0,5.0,0.2,650.0,1650.0,261512.0,1650.00313063,0.779788972389,0.0982207815876,0.121990246023,1.61789017953,3.40724063246,3.37353459314,6.52967005545
0.4,0.1,1.0,5.0,0.2,650.0,1650.0,263292.0,1650.00090064,0.778638705266,0.102131291945,0.119230002789,1.6242698261,3.38697989109,3.41206353465,6.77571501483
0.4,0.1,1.0,5.0,0.2,650.0,1650.0,261602.0,1650.00563844,0.797671544034,0.0939469583202,0.108381497645,1.67684296277,3.4271501355,3.40737948019,6.80733940933
0.4,0.1,1.0,5.0,0.2,650.0,1650.0,262391.0,1650.00479167,0.780736769699,0.0995007929749,0.119762437326,1.63704550759,3.40573985619,3.42246940746,6.9118299555
0.4,0.1,1.0,5.0,0.2,650.0,1650.0,262528.0,1650.00889145,0.790724867604,0.0958267957663,0.113448336629,1.65688055708,3.40442192448,3.40151835467,6.8213088485
0.4,0.1,1.0,5.0,0.2,650.0,1650.0,262554.0,1650.00308575,0.784631565342,0.0976558972692,0.117712537388,1.64887030655,3.40198197805,3.4225389247,6.97448615273
0.4,0.1,1.0,5.0,0.2,650.0,1650.0,263149.0,1650.0076807,0.784060728837,0.0944264764357,0.121512794728,1.61631618916,3.36689610419,3.41192440499,6.86992023076
0.4,0.1,1.0,5.0,0.2,650.0,1650.0,262969.0,1650.00713919,0.780083779731,0.097081963652,0.122834256617,1.65519916846,3.46517975341,3.48694305857,7.20402503654
0.4,0.1,1.0,5.0,0.2,650.0,1650.0,262999.0,1650.00974703,0.771696675514,0.102287886178,0.126015438308,1.59896631952,3.40285460788,3.44921399175,6.86339917426
0.4,0.1,1.0,5.0,0.2,650.0,1650.0,262965.0,1650.00231326,0.782608805319,0.0972591372667,0.120132057415,1.63475883495,3.38540318083,3.42945931511,6.72103231902
0.4,0.1,1.0,5.0,0.2,650.0,1650.0,263138.0,1650.00139012,0.780556719626,0.101729661888,0.117713618486,1.63728306017,3.40556371521,3.45441651839,6.93419370436
0.4,0.1,1.0,5.0,0.2,650.0,1650.0,262254.0,1650.0079203,0.78251375192,0.101997594596,0.115488653484,1.61299205162,3.35423784894,3.37809578697,6.68281414455
0.4,0.1,1.0,5.0,0.2,650.0,1650.0,262438.0,1650.00112076,0.76658278506,0.104924228603,0.128492986337,1.61621481253,3.42299721835,3.47223730716,6.95295042003
0.4,0.1,1.0,5.0,0.2,650.0,1650.0,263911.0,1650.00412171,0.797044511051,0.0944474449882,0.108508043961,1.6703459042,3.38916037573,3.35516168274,6.45509597437
0.4,0.1,1.0,5.0,0.2,650.0,1650.0,263272.0,1650.00081248,0.779769191485,0.0974837608861,0.122747047629,1.60874032818,3.40858064373,3.40668338712,6.93418072961
0.4,0.1,1.0,5.0,0.2,650.0,1650.0,261536.0,1650.00119642,0.767901420368,0.104792595234,0.127305984398,1.57502538822,3.35389579727,3.34706504052,6.54562919247
0.4,0.1,1.0,5.0,0.2,650.0,1650.0,262241.0,1650.00012524,0.770690782204,0.107071593875,0.122237623921,1.58003638132,3.34090673579,3.4032056048,6.88909350398
0.4,0.1,1.0,5.0,0.2,650.0,1650.0,262325.0,1650.00265126,0.772942199688,0.100470207944,0.126587592368,1.5798244031,3.39826809257,3.36304613078,6.85030466508
0.4,0.1,1.0,5.0,0.2,650.0,1650.0,262764.0,1650.00197944,0.769838544541,0.101292964995,0.128868490464,1.5997167166,3.40230544914,3.47561499917,6.93644440377
