# Supplementary material for: Crossed and Locked Quotes in a Multi-Market Simulation
Source: PLoS One. 2016 Mar 9;11(3):e0151096. doi: 10.1371/journal.pone.0151096 (PMC4784946; doi:10.1371/journal.pone.0151096)
Supplement: S1 Dataset — Simulation output and summary files for main results. (ZIP) [file pone.0151096.s001.zip › main_results/main_results_171.out]

SLURM_ARRAY_TASK_ID:  171
0.4,0.15,1.0,5.0,0.2,650.0,1650.0,262082.0,1650.01833791,0.797155801528,0.0909383001592,0.111905898313,1.70978151758,3.43677068027,3.4508728632,6.98016007182
0.4,0.15,1.0,5.0,0.2,650.0,1650.0,263037.0,1650.01311004,0.803218666893,0.0902417221535,0.106539610953,1.75616462942,3.39640239174,3.51113392789,6.79162337216
0.4,0.15,1.0,5.0,0.2,650.0,1650.0,262224.0,1650.00346575,0.796488016036,0.0899978681144,0.11351411585,1.71943856813,3.48144809868,3.50858099753,7.09357901799
0.4,0.15,1.0,5.0,0.2,650.0,1650.0,262001.0,1650.0019357,0.805336022149,0.0911304923945,0.103533485456,1.77430314348,3.48490882438,3.48854906595,7.08799523459
0.4,0.15,1.0,5.0,0.2,650.0,1650.0,261514.0,1650.0238327,0.806276823653,0.0888534367167,0.10486973963,1.72654653291,3.38623501634,3.44345967786,6.62923899778
0.4,0.15,1.0,5.0,0.2,650.0,1650.0,262285.0,1650.00465882,0.791587612768,0.0957818220508,0.112630565181,1.70829812574,3.46663053426,3.43385744861,6.97465534384
0.4,0.15,1.0,5.0,0.2,650.0,1650.0,262761.0,1650.00688782,0.801520370009,0.0960723781059,0.102407251885,1.73432937362,3.45547617953,3.4079032341,6.8012119272
0.4,0.15,1.0,5.0,0.2,650.0,1650.0,262500.0,1650.0023019,0.795464530404,0.0971037549046,0.107431714691,1.72458003622,3.46722730628,3.53013550045,6.96985036368
0.4,0.15,1.0,5.0,0.2,650.0,1650.0,261157.0,1650.00704501,0.800197381307,0.0878673706637,0.111935248029,1.76485968137,3.49384329342,3.50338152196,6.89902441006
0.4,0.15,1.0,5.0,0.2,650.0,1650.0,263612.0,1650.00108225,0.812066109658,0.0902091678211,0.0977247225207,1.76486679981,3.43814405869,3.42180506273,6.73962194882
0.4,0.15,1.0,5.0,0.2,650.0,1650.0,263008.0,1650.0105019,0.805973251043,0.0924114751929,0.101615273764,1.74292383458,3.42043227219,3.45828398341,6.90798493778
0.4,0.15,1.0,5.0,0.2,650.0,1650.0,261011.0,1650.00841497,0.793846961427,0.0967561841328,0.10939685444,1.71709786334,3.51253333741,3.46979425774,7.13264252151
0.4,0.15,1.0,5.0,0.2,650.0,1650.0,262103.0,1650.00020509,0.802920293696,0.0925104085745,0.104569297729,1.74479111789,3.45034782639,3.476314614,7.1017016801
0.4,0.15,1.0,5.0,0.2,650.0,1650.0,261987.0,1650.01847971,0.803262174627,0.0964537023743,0.100284122999,1.76970871612,3.45990991342,3.48762038716,6.90057998321
0.4,0.15,1.0,5.0,0.2,650.0,1650.0,262654.0,1650.00130878,0.80253271872,0.094836437587,0.102630843693,1.72401391609,3.38537663427,3.43489688959,6.5260662592
0.4,0.15,1.0,5.0,0.2,650.0,1650.0,261171.0,1650.00718634,0.795531687038,0.0951555045445,0.109312808417,1.71704920765,3.4109019312,3.44337433342,6.91512867096
0.4,0.15,1.0,5.0,0.2,650.0,1650.0,262353.0,1650.00127382,0.808389304156,0.0878629158039,0.10374778004,1.78501356642,3.44763728401,3.48319833841,6.78195614266
0.4,0.15,1.0,5.0,0.2,650.0,1650.0,262661.0,1650.00119726,0.799996931257,0.0896399470762,0.110363121667,1.71325680712,3.41410608854,3.45083697435,6.73504762641
0.4,0.15,1.0,5.0,0.2,650.0,1650.0,262202.0,1650.00008999,0.798422729317,0.0913747444718,0.110202526211,1.74008523224,3.4967174992,3.46747304432,7.22734791784
0.4,0.15,1.0,5.0,0.2,650.0,1650.0,261238.0,1650.0004766,0.799811770788,0.0953343965783,0.104853832634,1.73469174232,3.45102700838,3.45374453322,6.95004734237
0.4,0.15,1.0,5.0,0.2,650.0,1650.0,263115.0,1650.00269221,0.808736632326,0.0922643928162,0.0989989748579,1.71912400204,3.41137613863,3.34115356269,6.48179604067
0.4,0.15,1.0,5.0,0.2,650.0,1650.0,262672.0,1650.00172875,0.805021497486,0.088987044853,0.105991457661,1.73454471555,3.49978168617,3.44758483916,6.94832295915
0.4,0.15,1.0,5.0,0.2,650.0,1650.0,261264.0,1650.00660917,0.792772324532,0.094228429405,0.112999246063,1.73993995635,3.48748980603,3.48721322525,7.02253988204
0.4,0.15,1.0,5.0,0.2,650.0,1650.0,262223.0,1650.00379663,0.784525009833,0.0955641136688,0.119910876498,1.68002098634,3.44875132764,3.48756781065,7.11103327076
0.4,0.15,1.0,5.0,0.2,650.0,1650.0,261475.0,1650.0066075,0.803674321492,0.0899361082461,0.106389570262,1.7727513268,3.48520652049,3.46584618997,6.95384713946
0.4,0.15,1.0,5.0,0.2,650.0,1650.0,263741.0,1650.00339972,0.783666662727,0.0985993883805,0.117733948892,1.68794246695,3.48670618466,3.51319820612,7.20528496107
0.4,0.15,1.0,5.0,0.2,650.0,1650.0,260420.0,1650.00221076,0.811603485147,0.0870526334342,0.101343881418,1.79406803791,3.45002138236,3.54436084162,6.93683157208
0.4,0.15,1.0,5.0,0.2,650.0,1650.0,262577.0,1650.00139832,0.8054696447,0.0918523627146,0.102677992586,1.74336681597,3.48894485908,3.46753123206,7.14138188826
0.4,0.15,1.0,5.0,0.2,650.0,1650.0,262901.0,1650.00039863,0.806620936312,0.0881996519415,0.105179411746,1.78690194089,3.5073930812,3.51092360423,6.96763351418
0.4,0.15,1.0,5.0,0.2,650.0,1650.0,262961.0,1650.00870616,0.797328872651,0.0994523705457,0.103218756803,1.74734695676,3.43096500466,3.46892596509,6.79617190851
