# Supplementary material for: Crossed and Locked Quotes in a Multi-Market Simulation
Source: PLoS One. 2016 Mar 9;11(3):e0151096. doi: 10.1371/journal.pone.0151096 (PMC4784946; doi:10.1371/journal.pone.0151096)
Supplement: S1 Dataset — Simulation output and summary files for main results. (ZIP) [file pone.0151096.s001.zip › main_results/main_results_172.out]

SLURM_ARRAY_TASK_ID:  172
0.4,0.2,1.0,5.0,0.2,650.0,1650.0,260742.0,1650.00252194,0.821110485302,0.0858275558319,0.0930619588661,1.85619572066,3.4769118857,3.61761238962,7.1465370842
0.4,0.2,1.0,5.0,0.2,650.0,1650.0,261332.0,1650.00078205,0.809458104154,0.0881539447318,0.102387951114,1.85261061647,3.56172955413,3.57583359237,7.26586728493
0.4,0.2,1.0,5.0,0.2,650.0,1650.0,261566.0,1650.00015972,0.823265651613,0.0837907934219,0.0929435549654,1.84973935129,3.49204815281,3.50451475184,6.86359311716
0.4,0.2,1.0,5.0,0.2,650.0,1650.0,261238.0,1650.00123768,0.822184184836,0.0842521231044,0.0935636920594,1.83872466163,3.49829779445,3.46483535074,6.76870181805
0.4,0.2,1.0,5.0,0.2,650.0,1650.0,261175.0,1650.00338231,0.825153948013,0.0832006859467,0.0916453660398,1.8796802054,3.53306771267,3.54732263953,7.07956740283
0.4,0.2,1.0,5.0,0.2,650.0,1650.0,261693.0,1650.00260778,0.826011400699,0.0851065157478,0.0888820835534,1.90575766339,3.56290739386,3.54871626411,6.98692634884
0.4,0.2,1.0,5.0,0.2,650.0,1650.0,260869.0,1650.00471681,0.832379840838,0.077166641496,0.0904535176663,1.89998616158,3.54535465252,3.53378819758,6.98018741295
0.4,0.2,1.0,5.0,0.2,650.0,1650.0,261371.0,1650.00009893,0.817828259983,0.0813388111595,0.100832928857,1.8362018175,3.52448649747,3.51293674187,6.96516549361
0.4,0.2,1.0,5.0,0.2,650.0,1650.0,260689.0,1650.00150511,0.817265546106,0.0872991856468,0.0954352682473,1.87118227321,3.517843649,3.60064123718,7.18059094795
0.4,0.2,1.0,5.0,0.2,650.0,1650.0,262383.0,1650.01318824,0.828268817624,0.0848712494415,0.0868599329345,1.86990643352,3.46949117648,3.50627860725,6.67343195612
0.4,0.2,1.0,5.0,0.2,650.0,1650.0,262426.0,1650.00161352,0.80826191816,0.0871281294051,0.104609952435,1.77657145291,3.52701676192,3.48887063408,7.02592227905
0.4,0.2,1.0,5.0,0.2,650.0,1650.0,262721.0,1650.01567404,0.821283597297,0.0852859152256,0.0934304874772,1.82168519942,3.52979104518,3.46516148062,7.01392392501
0.4,0.2,1.0,5.0,0.2,650.0,1650.0,261427.0,1650.00391207,0.822330068826,0.0815517529488,0.0961181782251,1.89672460726,3.60102889516,3.56575431102,7.29823594391
0.4,0.2,1.0,5.0,0.2,650.0,1650.0,261093.0,1650.01694918,0.814062004078,0.0885072881209,0.0974307078012,1.81564737165,3.50539904191,3.44349401533,6.9251413883
0.4,0.2,1.0,5.0,0.2,650.0,1650.0,262612.0,1650.00292923,0.818147237077,0.0834968045316,0.0983559583919,1.80927074405,3.43967928657,3.46261286231,6.81554109544
0.4,0.2,1.0,5.0,0.2,650.0,1650.0,261044.0,1650.00149525,0.824898968746,0.0854730733663,0.0896279578878,1.91583387866,3.55403037601,3.59025387024,7.09282722371
0.4,0.2,1.0,5.0,0.2,650.0,1650.0,261723.0,1650.00092451,0.827709979192,0.0845325759772,0.0877574448312,1.88167642012,3.52393424747,3.5456956669,6.90675369924
0.4,0.2,1.0,5.0,0.2,650.0,1650.0,260033.0,1650.01080525,0.815158556605,0.0868749588665,0.0979664845284,1.82589546406,3.51491149663,3.51213434501,7.05609609817
0.4,0.2,1.0,5.0,0.2,650.0,1650.0,260654.0,1650.00977615,0.818537737992,0.0853213760593,0.0961408859488,1.85011504935,3.47044766267,3.55713521867,6.90727995322
0.4,0.2,1.0,5.0,0.2,650.0,1650.0,261366.0,1650.00091156,0.82190707035,0.0860476308611,0.0920452987889,1.85450790904,3.49009358873,3.47245848771,6.7148358381
0.4,0.2,1.0,5.0,0.2,650.0,1650.0,261354.0,1650.00136421,0.830645285173,0.0847113705019,0.0846433443253,1.88357859564,3.50162906946,3.49691631116,6.9546058518
0.4,0.2,1.0,5.0,0.2,650.0,1650.0,260909.0,1650.01267083,0.82662254961,0.0803473002169,0.0930301501726,1.93822509723,3.61431175092,3.60956418978,7.23473695506
0.4,0.2,1.0,5.0,0.2,650.0,1650.0,259923.0,1650.002285,0.817820306972,0.0881778547539,0.0940018382739,1.83321148178,3.5039147187,3.52650384766,7.12022132797
0.4,0.2,1.0,5.0,0.2,650.0,1650.0,260530.0,1650.00994427,0.814063525406,0.0869213920174,0.099015082577,1.86589369105,3.57433953833,3.61367629795,7.41421487968
0.4,0.2,1.0,5.0,0.2,650.0,1650.0,262515.0,1650.00143206,0.819868432898,0.0798858430291,0.100245724073,1.80636104803,3.49396243002,3.45673957507,6.80080385029
0.4,0.2,1.0,5.0,0.2,650.0,1650.0,263276.0,1650.0002484,0.814131936294,0.0862908505804,0.0995772131261,1.79061742457,3.43581482315,3.44420793743,6.79557583721
0.4,0.2,1.0,5.0,0.2,650.0,1650.0,262037.0,1650.00067301,0.830421523138,0.076793269851,0.0927852070105,1.89547321198,3.55296002071,3.58272956073,6.97550267159
0.4,0.2,1.0,5.0,0.2,650.0,1650.0,261650.0,1650.02278667,0.805995107182,0.0923682458687,0.101636646949,1.80924646243,3.49973047058,3.48529367696,6.84761645439
0.4,0.2,1.0,5.0,0.2,650.0,1650.0,262144.0,1650.00250922,0.808562405124,0.0935512078371,0.0978863870384,1.84248432476,3.58126976864,3.53638365006,7.1646579829
0.4,0.2,1.0,5.0,0.2,650.0,1650.0,260998.0,1650.00513039,0.81946796683,0.0853587194168,0.0951733137536,1.82934945626,3.52038187596,3.46488529768,6.8752359272
