# Supplementary material for: Crossed and Locked Quotes in a Multi-Market Simulation
Source: PLoS One. 2016 Mar 9;11(3):e0151096. doi: 10.1371/journal.pone.0151096 (PMC4784946; doi:10.1371/journal.pone.0151096)
Supplement: S1 Dataset — Simulation output and summary files for main results. (ZIP) [file pone.0151096.s001.zip › main_results/main_results_173.out]

SLURM_ARRAY_TASK_ID:  173
0.4,0.25,1.0,5.0,0.2,650.0,1650.0,260168.0,1650.00207158,0.835290593842,0.0737280056246,0.0909814005334,1.96070172596,3.58438104203,3.65223292551,7.4003378139
0.4,0.25,1.0,5.0,0.2,650.0,1650.0,260906.0,1650.00604146,0.843039324509,0.0746078924006,0.0823527830903,1.96334235725,3.60481614326,3.56932212055,7.24750840912
0.4,0.25,1.0,5.0,0.2,650.0,1650.0,261345.0,1650.0022031,0.831385010701,0.0835524822409,0.0850625070581,1.93542922263,3.56090478918,3.5429971179,7.03144188331
0.4,0.25,1.0,5.0,0.2,650.0,1650.0,261226.0,1650.00445895,0.844774555816,0.075089955658,0.0801354885264,1.98787652414,3.55199393528,3.62874457018,7.0021795592
0.4,0.25,1.0,5.0,0.2,650.0,1650.0,261730.0,1650.00197017,0.843970340183,0.0769142484291,0.0791154113875,1.96904913888,3.57997964867,3.50840009691,6.84795060818
0.4,0.25,1.0,5.0,0.2,650.0,1650.0,261471.0,1650.02828429,0.841043392137,0.0777320713767,0.0812245364861,1.98097881129,3.54968065008,3.60606846456,7.05714396323
0.4,0.25,1.0,5.0,0.2,650.0,1650.0,260829.0,1650.01362578,0.84127822534,0.0739840085792,0.0847377660811,1.97576446933,3.61351352927,3.59317305414,7.29989238498
0.4,0.25,1.0,5.0,0.2,650.0,1650.0,262177.0,1650.00197006,0.850946197244,0.0740064163815,0.0750473863743,2.00636674093,3.52307450247,3.62956471409,6.89609552865
0.4,0.25,1.0,5.0,0.2,650.0,1650.0,261007.0,1650.01005956,0.850027457395,0.075588049322,0.074384493283,1.97183699238,3.51835739723,3.55654596461,7.12144140166
0.4,0.25,1.0,5.0,0.2,650.0,1650.0,260357.0,1650.00687624,0.841562140031,0.074518870704,0.0839189892651,1.9714156849,3.617346959,3.60120274107,7.30109134151
0.4,0.25,1.0,5.0,0.2,650.0,1650.0,261759.0,1650.00216885,0.837793782142,0.0776089453848,0.0845972724728,1.93016633181,3.55564429369,3.57521711009,7.21000050963
0.4,0.25,1.0,5.0,0.2,650.0,1650.0,261366.0,1650.00351355,0.849464918609,0.0729327460367,0.0776023353546,2.00993837373,3.5791132986,3.67359984177,7.27185451358
0.4,0.25,1.0,5.0,0.2,650.0,1650.0,259820.0,1650.00734644,0.835362004902,0.081663207232,0.0829747878663,1.98136844634,3.58101695425,3.67381079107,7.3870348746
0.4,0.25,1.0,5.0,0.2,650.0,1650.0,261708.0,1650.00668717,0.840483464951,0.077399167106,0.082117367943,1.9630741217,3.54326171341,3.60203289039,7.24360146639
0.4,0.25,1.0,5.0,0.2,650.0,1650.0,261804.0,1650.00198991,0.840065813921,0.0773121105211,0.0826220755582,1.9378550385,3.50733819151,3.51546571569,6.69138766504
0.4,0.25,1.0,5.0,0.2,650.0,1650.0,261930.0,1650.0016091,0.847805603654,0.0766839129415,0.0755104834045,1.97466294401,3.51477587111,3.56522989434,6.97999159266
0.4,0.25,1.0,5.0,0.2,650.0,1650.0,261356.0,1650.01543536,0.838191739211,0.0781819278554,0.0836263329339,1.95336650645,3.60523769242,3.59313682393,7.3027251151
0.4,0.25,1.0,5.0,0.2,650.0,1650.0,261477.0,1650.00971871,0.853153019788,0.0761193439675,0.0707276362443,1.9786425675,3.50958181471,3.52479061588,6.75997195648
0.4,0.25,1.0,5.0,0.2,650.0,1650.0,261433.0,1650.01111726,0.839826914109,0.0761194369148,0.0840536489763,1.95434405729,3.57696137877,3.54586903002,6.94296710737
0.4,0.25,1.0,5.0,0.2,650.0,1650.0,261030.0,1650.000382,0.840729616602,0.0743656073881,0.0849047760099,1.95517411283,3.58893038018,3.54013053631,7.11804507977
0.4,0.25,1.0,5.0,0.2,650.0,1650.0,261014.0,1650.00008461,0.84538475142,0.072978961324,0.0816362872556,2.00369698264,3.59757168059,3.62035522958,7.22022787889
0.4,0.25,1.0,5.0,0.2,650.0,1650.0,263063.0,1650.00016573,0.835108369219,0.0815849811765,0.0833066496041,1.94450588144,3.53963282104,3.57795791884,7.02991395653
0.4,0.25,1.0,5.0,0.2,650.0,1650.0,261494.0,1650.01710336,0.832911106452,0.0778274232334,0.0892614703142,1.93902993692,3.51628624842,3.61772087434,7.23229554288
0.4,0.25,1.0,5.0,0.2,650.0,1650.0,260763.0,1650.01352277,0.847542953206,0.0728254532271,0.0796315935666,1.98787109828,3.59248940257,3.61623516,7.18483718753
0.4,0.25,1.0,5.0,0.2,650.0,1650.0,260226.0,1650.01110771,0.837914441446,0.0795191638865,0.082566394667,1.99168245902,3.60632084972,3.6217240934,7.26343897929
0.4,0.25,1.0,5.0,0.2,650.0,1650.0,261496.0,1650.00074361,0.846528225948,0.0691196643789,0.0843521096731,2.02228227777,3.63578174078,3.64470552768,7.19440263077
0.4,0.25,1.0,5.0,0.2,650.0,1650.0,262044.0,1650.02351201,0.839783904122,0.076922403027,0.0832936928514,1.9395816892,3.5576005819,3.52824008222,6.92029853203
0.4,0.25,1.0,5.0,0.2,650.0,1650.0,261317.0,1650.01143981,0.832420885285,0.0823785475874,0.0852005671279,1.93148774087,3.56295266716,3.54679722787,7.06388776985
0.4,0.25,1.0,5.0,0.2,650.0,1650.0,263151.0,1650.01350265,0.831480269455,0.0831003279973,0.0854194025481,1.88216105678,3.48958604863,3.48467558907,6.89544193134
0.4,0.25,1.0,5.0,0.2,650.0,1650.0,260919.0,1650.00547783,0.852400812562,0.0702226655484,0.0773765218892,1.98701055838,3.5805843977,3.57132320522,6.94739713022
