# Supplementary material for: Crossed and Locked Quotes in a Multi-Market Simulation
Source: PLoS One. 2016 Mar 9;11(3):e0151096. doi: 10.1371/journal.pone.0151096 (PMC4784946; doi:10.1371/journal.pone.0151096)
Supplement: S1 Dataset — Simulation output and summary files for main results. (ZIP) [file pone.0151096.s001.zip › main_results/main_results_174.out]

SLURM_ARRAY_TASK_ID:  174
0.4,0.3,1.0,5.0,0.2,650.0,1650.0,260982.0,1650.00018503,0.848980925512,0.0746825717454,0.0763365027423,2.02863841645,3.58179460381,3.61829634861,7.1480470461
0.4,0.3,1.0,5.0,0.2,650.0,1650.0,261553.0,1650.00516981,0.855255099299,0.072359110118,0.0723857905829,2.05394572323,3.62796815564,3.58680900801,7.25870670825
0.4,0.3,1.0,5.0,0.2,650.0,1650.0,260925.0,1650.01344081,0.850249831816,0.0723982912933,0.0773518768906,2.01967369051,3.58734691295,3.61382427417,7.05702222606
0.4,0.3,1.0,5.0,0.2,650.0,1650.0,262024.0,1650.00211443,0.850692647391,0.0767446842313,0.0725626683774,2.03360341275,3.6463292179,3.57792794334,7.33393090313
0.4,0.3,1.0,5.0,0.2,650.0,1650.0,261409.0,1650.00191571,0.85608941705,0.0726221303758,0.0712884525739,2.03528609955,3.61503692521,3.54689440927,7.03354752809
0.4,0.3,1.0,5.0,0.2,650.0,1650.0,259753.0,1650.0036945,0.865378726842,0.0618704581601,0.0727508149979,2.10974648556,3.63854418708,3.7617471633,7.60600771633
0.4,0.3,1.0,5.0,0.2,650.0,1650.0,262401.0,1650.00152178,0.856461180613,0.0709011230329,0.0726376963543,2.08808332323,3.63506021994,3.68041135963,7.3128692962
0.4,0.3,1.0,5.0,0.2,650.0,1650.0,260687.0,1650.00265183,0.852919618919,0.0707202188399,0.0763601622407,2.10851777276,3.74562406854,3.67806230451,7.2546435337
0.4,0.3,1.0,5.0,0.2,650.0,1650.0,260732.0,1650.00042086,0.859192394939,0.0711514861021,0.0696561189587,2.04604584717,3.57772539901,3.6174099177,7.24889505547
0.4,0.3,1.0,5.0,0.2,650.0,1650.0,261319.0,1650.00068423,0.859964409506,0.0693156301236,0.0707199603706,2.05580727502,3.60128181209,3.61600133596,7.38328292258
0.4,0.3,1.0,5.0,0.2,650.0,1650.0,261144.0,1650.02326054,0.86293212388,0.0692238736785,0.067844002441,2.06320001961,3.63974853389,3.63902504597,7.27363333327
0.4,0.3,1.0,5.0,0.2,650.0,1650.0,261529.0,1650.00609135,0.864727121123,0.0652885760127,0.0699843028643,2.07810791974,3.60646246226,3.63801417475,7.18142437508
0.4,0.3,1.0,5.0,0.2,650.0,1650.0,260811.0,1650.0122352,0.851962740578,0.0747206426714,0.0733166167502,2.00879793454,3.54528280839,3.56255959935,6.95366406149
0.4,0.3,1.0,5.0,0.2,650.0,1650.0,260897.0,1650.00866156,0.855970997658,0.0722282172172,0.0718007851252,2.04273108006,3.64242193544,3.54156481849,7.03256306959
0.4,0.3,1.0,5.0,0.2,650.0,1650.0,260534.0,1650.02298554,0.859878444644,0.0677845537417,0.0723370016141,2.02986620665,3.61149582204,3.60088215234,7.18892992696
0.4,0.3,1.0,5.0,0.2,650.0,1650.0,260223.0,1650.00299179,0.856561465102,0.0709679470714,0.0724705878266,2.06497491625,3.67047081104,3.63458462209,7.14871745688
0.4,0.3,1.0,5.0,0.2,650.0,1650.0,260076.0,1650.00503748,0.858152853681,0.0674298427168,0.0744173036019,2.03699254382,3.56557870413,3.63911778791,7.16517193938
0.4,0.3,1.0,5.0,0.2,650.0,1650.0,260051.0,1650.00032896,0.860479452521,0.0670211433321,0.0724994041466,2.0955452487,3.65945402904,3.7179324344,7.30264925412
0.4,0.3,1.0,5.0,0.2,650.0,1650.0,261706.0,1650.00206807,0.858290390334,0.0733718029672,0.0683378066986,2.074566198,3.62543612307,3.65874687168,7.22414713269
0.4,0.3,1.0,5.0,0.2,650.0,1650.0,261141.0,1650.00898288,0.853390573681,0.0715692899622,0.075040136357,2.02745594578,3.59870008448,3.64195040109,7.36894052645
0.4,0.3,1.0,5.0,0.2,650.0,1650.0,260004.0,1650.00344389,0.863102156254,0.0685932434922,0.0683046002542,2.0681844874,3.64806962192,3.61623343372,7.21302722034
0.4,0.3,1.0,5.0,0.2,650.0,1650.0,260767.0,1650.00577847,0.857818402785,0.0699500974032,0.0722314998118,2.02538442162,3.58145953048,3.59569881525,7.15887595172
0.4,0.3,1.0,5.0,0.2,650.0,1650.0,261614.0,1650.00315174,0.853563809532,0.0719286835803,0.0745075068876,2.04008415894,3.5872009226,3.58879708628,7.01442109544
0.4,0.3,1.0,5.0,0.2,650.0,1650.0,261750.0,1650.01114924,0.862712707417,0.067206583734,0.0700807088493,2.04677583886,3.59553081271,3.57080752174,7.05636381386
0.4,0.3,1.0,5.0,0.2,650.0,1650.0,260849.0,1650.00892162,0.859869487027,0.069771411133,0.0703591018403,2.03969232597,3.55482383913,3.54797735908,6.87406585014
0.4,0.3,1.0,5.0,0.2,650.0,1650.0,261260.0,1650.00258919,0.855937717812,0.0694454416908,0.0746168404967,2.06375739831,3.59662215331,3.62325519567,7.15889951324
0.4,0.3,1.0,5.0,0.2,650.0,1650.0,260756.0,1650.00306897,0.859104477953,0.0675225284932,0.073372993554,2.07999701502,3.6846122816,3.61817050895,7.24948435639
0.4,0.3,1.0,5.0,0.2,650.0,1650.0,260979.0,1650.00941316,0.854754582595,0.0715323756283,0.073713041777,2.04548997306,3.61820767004,3.63109401809,7.24334726749
0.4,0.3,1.0,5.0,0.2,650.0,1650.0,260197.0,1650.00620195,0.868719626625,0.0690740559782,0.0622063173967,2.09097501789,3.61662189694,3.64492952904,7.09696057606
0.4,0.3,1.0,5.0,0.2,650.0,1650.0,261616.0,1650.00270889,0.856062423879,0.0718414953773,0.0720960807436,2.05665308056,3.5978355078,3.62571630616,7.27426499188
