# Supplementary material for: Crossed and Locked Quotes in a Multi-Market Simulation
Source: PLoS One. 2016 Mar 9;11(3):e0151096. doi: 10.1371/journal.pone.0151096 (PMC4784946; doi:10.1371/journal.pone.0151096)
Supplement: S1 Dataset — Simulation output and summary files for main results. (ZIP) [file pone.0151096.s001.zip › main_results/main_results_175.out]

SLURM_ARRAY_TASK_ID:  175
0.4,0.35,1.0,5.0,0.2,650.0,1650.0,260964.0,1650.00074364,0.8821816541,0.0603569929866,0.0574613529139,2.12240314629,3.61367764464,3.61292921568,7.10350894579
0.4,0.35,1.0,5.0,0.2,650.0,1650.0,261351.0,1650.00681247,0.878379566232,0.0616231260837,0.0599973076839,2.15500806146,3.63162402076,3.63762049268,7.2350647805
0.4,0.35,1.0,5.0,0.2,650.0,1650.0,260506.0,1650.01965711,0.878446422186,0.0625554441038,0.05899813371,2.13046833743,3.69305889801,3.59403810354,7.31872439926
0.4,0.35,1.0,5.0,0.2,650.0,1650.0,259636.0,1650.00118015,0.87910909051,0.0625511363,0.0583397731897,2.1893193255,3.70035455722,3.70772472057,7.44376626392
0.4,0.35,1.0,5.0,0.2,650.0,1650.0,259883.0,1650.00055653,0.86332749479,0.0678301037121,0.0688424014982,2.10669446905,3.67858057636,3.64672589705,7.52066764467
0.4,0.35,1.0,5.0,0.2,650.0,1650.0,262006.0,1650.00572658,0.869622805958,0.0656584212925,0.0647187727493,2.17777181291,3.74919889426,3.6969792376,7.70282083537
0.4,0.35,1.0,5.0,0.2,650.0,1650.0,260909.0,1650.00980885,0.870598637753,0.0630232104208,0.0663781518264,2.10592855503,3.63819216999,3.59556492617,7.0887903324
0.4,0.35,1.0,5.0,0.2,650.0,1650.0,261039.0,1650.00321682,0.866965950951,0.0684088298714,0.0646252191771,2.11587058089,3.6293624373,3.65759781914,7.3463222337
0.4,0.35,1.0,5.0,0.2,650.0,1650.0,259651.0,1650.00059314,0.87191879979,0.0606574667408,0.0674237334692,2.149516806,3.68574346464,3.66499031621,7.38298073834
0.4,0.35,1.0,5.0,0.2,650.0,1650.0,259948.0,1650.03615985,0.875043816697,0.0648228928457,0.0601332904572,2.13246471561,3.61337789363,3.63832590604,7.06944989715
0.4,0.35,1.0,5.0,0.2,650.0,1650.0,260563.0,1650.0016389,0.870600179395,0.0617980089507,0.067601811654,2.15502932876,3.70353655526,3.65764455895,7.27528943502
0.4,0.35,1.0,5.0,0.2,650.0,1650.0,260063.0,1650.00809328,0.873367061487,0.0632064524005,0.0634264861128,2.19190951739,3.78146702362,3.75202670919,7.71819666844
0.4,0.35,1.0,5.0,0.2,650.0,1650.0,259220.0,1650.01037108,0.871670351473,0.064466618181,0.0638630303462,2.14959878894,3.67982649073,3.64459529551,7.3775356318
0.4,0.35,1.0,5.0,0.2,650.0,1650.0,260802.0,1650.00321136,0.874040840085,0.0631387107018,0.0628204492127,2.16127557981,3.71293964291,3.69574723837,7.42383094154
0.4,0.35,1.0,5.0,0.2,650.0,1650.0,260318.0,1650.00041999,0.878238212091,0.0634524634767,0.0583093244321,2.13978634001,3.65817902789,3.62845575563,7.17544411482
0.4,0.35,1.0,5.0,0.2,650.0,1650.0,261009.0,1650.00461885,0.872108908946,0.0594443302213,0.0684467608332,2.14609310087,3.69926165823,3.69851896789,7.39442895726
0.4,0.35,1.0,5.0,0.2,650.0,1650.0,260736.0,1650.00071197,0.870095033019,0.063821771511,0.0660831954705,2.14839318573,3.72090934031,3.67003252291,7.60304264993
0.4,0.35,1.0,5.0,0.2,650.0,1650.0,261696.0,1650.01653261,0.874885222962,0.058926731392,0.0661880456457,2.16630676884,3.74685000901,3.68069539771,7.54627111948
0.4,0.35,1.0,5.0,0.2,650.0,1650.0,261644.0,1650.00462027,0.872759356263,0.0616563351876,0.0655843085489,2.08221548455,3.57150956798,3.57732935785,6.99848487148
0.4,0.35,1.0,5.0,0.2,650.0,1650.0,260936.0,1650.00059667,0.875431591877,0.0625810319747,0.0619873761487,2.19783854652,3.7164503382,3.76796674207,7.62211074039
0.4,0.35,1.0,5.0,0.2,650.0,1650.0,260337.0,1650.00241667,0.877674258961,0.0639832903584,0.0583424506802,2.1111357289,3.5731279574,3.59203380647,6.7645567079
0.4,0.35,1.0,5.0,0.2,650.0,1650.0,260216.0,1650.0074624,0.872841263592,0.0655045034853,0.0616542329231,2.13841478151,3.63148132866,3.63832739876,7.00050562171
0.4,0.35,1.0,5.0,0.2,650.0,1650.0,260202.0,1650.00362856,0.868533335528,0.0664362843262,0.0650303801459,2.15479388467,3.69414627598,3.71974412045,7.51375901732
0.4,0.35,1.0,5.0,0.2,650.0,1650.0,261780.0,1650.0108413,0.869563590165,0.0668422388767,0.0635941709579,2.15410219838,3.72606757373,3.70604398544,7.54606803599
0.4,0.35,1.0,5.0,0.2,650.0,1650.0,260729.0,1650.00266341,0.872015782197,0.0606485892029,0.0673356286001,2.16149991499,3.70147657245,3.68245537745,7.35854775957
0.4,0.35,1.0,5.0,0.2,650.0,1650.0,260947.0,1650.00154706,0.877400971709,0.0625995708531,0.0599994574382,2.15495138976,3.60626774333,3.67062315545,7.35927267046
0.4,0.35,1.0,5.0,0.2,650.0,1650.0,259246.0,1650.00768508,0.878509689285,0.0591958048881,0.0622945058267,2.16617512798,3.68857014604,3.69498644962,7.47958676865
0.4,0.35,1.0,5.0,0.2,650.0,1650.0,259862.0,1650.00359159,0.873972513065,0.0654805704785,0.0605469164566,2.14971591732,3.68841332746,3.72171142293,7.26001379321
0.4,0.35,1.0,5.0,0.2,650.0,1650.0,260234.0,1650.0061726,0.866618681227,0.0684118371173,0.0649694816555,2.10322174022,3.65812189885,3.62054102869,7.39961884251
0.4,0.35,1.0,5.0,0.2,650.0,1650.0,259285.0,1650.00366809,0.862890905481,0.0701412236061,0.0669678709129,2.07189237195,3.57920600216,3.59929423225,7.04526740365
