# Supplementary material for: Crossed and Locked Quotes in a Multi-Market Simulation
Source: PLoS One. 2016 Mar 9;11(3):e0151096. doi: 10.1371/journal.pone.0151096 (PMC4784946; doi:10.1371/journal.pone.0151096)
Supplement: S1 Dataset — Simulation output and summary files for main results. (ZIP) [file pone.0151096.s001.zip › main_results/main_results_176.out]

SLURM_ARRAY_TASK_ID:  176
0.4,0.4,1.0,5.0,0.2,650.0,1650.0,259015.0,1650.00013825,0.891581094539,0.0530169408537,0.0554019646077,2.21710212522,3.65558154693,3.75398071099,7.54153863054
0.4,0.4,1.0,5.0,0.2,650.0,1650.0,261439.0,1650.0024602,0.884303913841,0.0577785593711,0.0579175267882,2.21132402588,3.67253162415,3.75518703985,7.24139613399
0.4,0.4,1.0,5.0,0.2,650.0,1650.0,260422.0,1650.00265386,0.888907601198,0.0519137402689,0.0591786585331,2.27069766104,3.80145313621,3.75976384893,7.69388147758
0.4,0.4,1.0,5.0,0.2,650.0,1650.0,260140.0,1650.00605918,0.883200637172,0.0598493147383,0.05695004809,2.19514525537,3.69750288546,3.6868730696,7.44483472797
0.4,0.4,1.0,5.0,0.2,650.0,1650.0,259760.0,1650.00245742,0.888169265114,0.0548309093335,0.0569998255525,2.24565181744,3.77064764133,3.6905997882,7.4411869904
0.4,0.4,1.0,5.0,0.2,650.0,1650.0,260512.0,1650.0017922,0.887954817579,0.057939114534,0.0541060678868,2.22487475485,3.67333926595,3.7166023699,7.25711419116
0.4,0.4,1.0,5.0,0.2,650.0,1650.0,260290.0,1650.00326673,0.887424145729,0.0584081639047,0.0541676903668,2.20954558837,3.69740319125,3.75356046892,7.47422940624
0.4,0.4,1.0,5.0,0.2,650.0,1650.0,260892.0,1650.0001277,0.891274007121,0.058545163539,0.0501808293405,2.18549033275,3.6585078144,3.65364443193,7.50382174061
0.4,0.4,1.0,5.0,0.2,650.0,1650.0,260146.0,1650.01129777,0.881980590495,0.0558447765705,0.0621746329347,2.20152336472,3.73227402514,3.73734349458,7.45232133546
0.4,0.4,1.0,5.0,0.2,650.0,1650.0,261463.0,1650.00380089,0.88370459564,0.0576208434435,0.0586745609165,2.19693522847,3.72997407808,3.64846984084,7.26726405863
0.4,0.4,1.0,5.0,0.2,650.0,1650.0,260394.0,1650.00249832,0.88342172249,0.0591763058926,0.0574019716173,2.19690500845,3.69967853355,3.6596456104,7.325044474
0.4,0.4,1.0,5.0,0.2,650.0,1650.0,260760.0,1650.01323605,0.882863600808,0.0622461009172,0.0548902982747,2.17601149701,3.68131003522,3.63514238783,7.43097294803
0.4,0.4,1.0,5.0,0.2,650.0,1650.0,260145.0,1650.00117766,0.885011109721,0.0565549081766,0.0584339821024,2.19832177253,3.66037868959,3.69937651916,7.5517978663
0.4,0.4,1.0,5.0,0.2,650.0,1650.0,259366.0,1650.01698887,0.888754480071,0.0603728985519,0.0508726213771,2.19379998981,3.59898402731,3.68966895646,6.98031495044
0.4,0.4,1.0,5.0,0.2,650.0,1650.0,259112.0,1650.0169166,0.885926574125,0.056908153289,0.0571652725861,2.24873575881,3.7580243393,3.74982933607,7.57603134033
0.4,0.4,1.0,5.0,0.2,650.0,1650.0,260053.0,1650.00189487,0.887172739727,0.0554151275415,0.0574121327317,2.23534299741,3.73491606839,3.73894124392,7.69669723161
0.4,0.4,1.0,5.0,0.2,650.0,1650.0,259551.0,1650.00258637,0.89088961904,0.0552103942223,0.0538999867378,2.21936820494,3.66580883056,3.6808925554,7.07161161619
0.4,0.4,1.0,5.0,0.2,650.0,1650.0,259844.0,1650.00258297,0.885727566964,0.0585521572022,0.0557202758339,2.24779369501,3.77936865251,3.72212460944,7.67716642122
0.4,0.4,1.0,5.0,0.2,650.0,1650.0,259954.0,1650.00877506,0.888753376599,0.057526930297,0.0537196931037,2.17937728958,3.63566674413,3.61933548592,7.17298222424
0.4,0.4,1.0,5.0,0.2,650.0,1650.0,260030.0,1650.0028903,0.888236189228,0.0556178815415,0.0561459292302,2.26378469113,3.77042732436,3.73123847518,7.46841185649
0.4,0.4,1.0,5.0,0.2,650.0,1650.0,259337.0,1650.00732133,0.893310099279,0.0536544966628,0.0530354040585,2.23187888319,3.73253424845,3.73056918182,7.69095897613
0.4,0.4,1.0,5.0,0.2,650.0,1650.0,261241.0,1650.00487396,0.894654954024,0.0536442744309,0.0517007715452,2.25694038995,3.72257768556,3.71073773148,7.34192047877
0.4,0.4,1.0,5.0,0.2,650.0,1650.0,258621.0,1650.0018014,0.883070699271,0.0609826617255,0.0559466390032,2.2135843735,3.7213567964,3.71516774348,7.43438001319
0.4,0.4,1.0,5.0,0.2,650.0,1650.0,259052.0,1650.00604699,0.878986484495,0.0611030333323,0.0599104821722,2.23829353944,3.76350706377,3.74101012125,7.68597232144
0.4,0.4,1.0,5.0,0.2,650.0,1650.0,259081.0,1650.01516035,0.894926485589,0.0530789567888,0.051994557622,2.23318508218,3.7075755261,3.71558328118,7.43254415467
0.4,0.4,1.0,5.0,0.2,650.0,1650.0,259232.0,1650.00359949,0.888850348454,0.0554467852874,0.055702866259,2.2648874824,3.76867091365,3.78897032927,7.58298277892
0.4,0.4,1.0,5.0,0.2,650.0,1650.0,258889.0,1650.00859068,0.887423282219,0.054408041447,0.0581686763337,2.24316110551,3.77796592802,3.7555440013,7.60185089083
0.4,0.4,1.0,5.0,0.2,650.0,1650.0,260021.0,1650.00777722,0.884567804626,0.0589541459346,0.0564780494391,2.23313567329,3.75052490877,3.7172802872,7.42463705101
0.4,0.4,1.0,5.0,0.2,650.0,1650.0,259592.0,1650.00878172,0.8876081398,0.0574139679513,0.0549778922487,2.24188788403,3.71890101812,3.70969239406,7.41629744013
0.4,0.4,1.0,5.0,0.2,650.0,1650.0,258824.0,1650.00062774,0.887333604031,0.0554454996338,0.0572208963351,2.25173081674,3.68485946349,3.80252767129,7.54472669889
