# Supplementary material for: Crossed and Locked Quotes in a Multi-Market Simulation
Source: PLoS One. 2016 Mar 9;11(3):e0151096. doi: 10.1371/journal.pone.0151096 (PMC4784946; doi:10.1371/journal.pone.0151096)
Supplement: S1 Dataset — Simulation output and summary files for main results. (ZIP) [file pone.0151096.s001.zip › main_results/main_results_177.out]

SLURM_ARRAY_TASK_ID:  177
0.4,0.45,1.0,5.0,0.2,650.0,1650.0,258216.0,1650.01791451,0.902061464389,0.0514571065371,0.0464814290742,2.29750192248,3.76546438816,3.73934944101,7.72934523843
0.4,0.45,1.0,5.0,0.2,650.0,1650.0,259591.0,1650.00819799,0.900687311358,0.0511884952684,0.0481241933736,2.32943313009,3.79673630079,3.79639482853,7.61020467726
0.4,0.45,1.0,5.0,0.2,650.0,1650.0,258816.0,1650.0044505,0.899375152993,0.055102575119,0.0455222718882,2.29057359813,3.72961300132,3.74900406184,7.37460874954
0.4,0.45,1.0,5.0,0.2,650.0,1650.0,259221.0,1650.00140319,0.899812999403,0.0514346563084,0.0487523442888,2.27326589941,3.71518654443,3.6820822573,7.41062272734
0.4,0.45,1.0,5.0,0.2,650.0,1650.0,259936.0,1650.00350925,0.900501012946,0.0513041897442,0.0481947973094,2.28972297251,3.7193446241,3.77714160467,7.43212216282
0.4,0.45,1.0,5.0,0.2,650.0,1650.0,259916.0,1650.02069899,0.90132508889,0.0519840830524,0.0466908280579,2.33228923859,3.71775817679,3.81531880775,7.44497035524
0.4,0.45,1.0,5.0,0.2,650.0,1650.0,258902.0,1650.00257159,0.897417533414,0.0542683119211,0.0483141546648,2.27068886305,3.72479440203,3.68815920893,7.55937671046
0.4,0.45,1.0,5.0,0.2,650.0,1650.0,259692.0,1650.01000259,0.898355216701,0.0492658698922,0.0523789134068,2.30242924917,3.75089410704,3.72591839478,7.47389329691
0.4,0.45,1.0,5.0,0.2,650.0,1650.0,260035.0,1650.00331342,0.901975997758,0.0490333439697,0.0489906582723,2.32966183834,3.82170043207,3.78725254567,7.70765626309
0.4,0.45,1.0,5.0,0.2,650.0,1650.0,259783.0,1650.00669736,0.900001158654,0.0505005343698,0.0494983069759,2.2805281262,3.7588858359,3.71261977441,7.51924484851
0.4,0.45,1.0,5.0,0.2,650.0,1650.0,260360.0,1650.00374979,0.89962977752,0.0507601787286,0.0496100437511,2.29525780705,3.75895777487,3.74961363966,7.53599936796
0.4,0.45,1.0,5.0,0.2,650.0,1650.0,261002.0,1650.00475906,0.901278704194,0.0520675950416,0.0466537007648,2.29401466634,3.70824869607,3.76428232059,7.55174322585
0.4,0.45,1.0,5.0,0.2,650.0,1650.0,259695.0,1650.00062299,0.894722553465,0.0556940404847,0.0495834060504,2.2906125113,3.74789007923,3.72678783697,7.67889080886
0.4,0.45,1.0,5.0,0.2,650.0,1650.0,259863.0,1650.00252718,0.894176535452,0.0527733115463,0.053050153002,2.24101380658,3.68813826291,3.70838627591,7.32730188944
0.4,0.45,1.0,5.0,0.2,650.0,1650.0,259186.0,1650.00434788,0.90284843786,0.0510988072884,0.0460527548518,2.32808479956,3.73645396528,3.76003491905,7.29525722421
0.4,0.45,1.0,5.0,0.2,650.0,1650.0,259148.0,1650.01448536,0.904356094429,0.0491098805368,0.0465340250338,2.27412451831,3.6840242242,3.70034589497,7.38052478355
0.4,0.45,1.0,5.0,0.2,650.0,1650.0,258225.0,1650.00164829,0.89867885313,0.0536071724288,0.0477139744415,2.31886749819,3.79516882779,3.82600158485,7.6563654236
0.4,0.45,1.0,5.0,0.2,650.0,1650.0,258679.0,1650.00478851,0.899071895546,0.0512501643332,0.049677940121,2.323858752,3.79740247385,3.75217232357,7.7167672748
0.4,0.45,1.0,5.0,0.2,650.0,1650.0,259415.0,1650.00264807,0.903397553071,0.0509863282554,0.0456161186731,2.33397972149,3.83057541433,3.8132780008,7.72680329817
0.4,0.45,1.0,5.0,0.2,650.0,1650.0,257887.0,1650.00183861,0.899175850733,0.0522753134919,0.0485488357749,2.30247949702,3.76497094462,3.76712831726,7.63440246934
0.4,0.45,1.0,5.0,0.2,650.0,1650.0,257146.0,1650.00859544,0.903019014521,0.0504128318293,0.0465681536494,2.30032611704,3.73817276472,3.71421222843,7.41020192031
0.4,0.45,1.0,5.0,0.2,650.0,1650.0,259665.0,1650.00931594,0.900672190009,0.0525075172741,0.0468202927172,2.27447797753,3.70354170792,3.70896456485,7.33501771144
0.4,0.45,1.0,5.0,0.2,650.0,1650.0,259374.0,1650.00155477,0.895910193394,0.0508043581931,0.0532854484131,2.23577971885,3.67550787035,3.72145170305,7.34200132444
0.4,0.45,1.0,5.0,0.2,650.0,1650.0,258811.0,1650.0071856,0.899497624151,0.053480195383,0.0470221804665,2.29135608522,3.74383254518,3.77237074711,7.60035171187
0.4,0.45,1.0,5.0,0.2,650.0,1650.0,258667.0,1650.00507905,0.899945934895,0.0517347886782,0.0483192764269,2.32041074599,3.80241433726,3.80225969847,7.87745809759
0.4,0.45,1.0,5.0,0.2,650.0,1650.0,259429.0,1650.00014216,0.900901587992,0.0501195331025,0.0489788789057,2.32277095474,3.78760454732,3.7553321145,7.5883683023
0.4,0.45,1.0,5.0,0.2,650.0,1650.0,259405.0,1650.00706536,0.905233515339,0.0479360021951,0.0468304824657,2.35065532077,3.80562695771,3.76187269694,7.727505319
0.4,0.45,1.0,5.0,0.2,650.0,1650.0,258708.0,1650.00826079,0.898694587098,0.0497872085763,0.051518204326,2.27245021884,3.78774124166,3.67199587311,7.43416958461
0.4,0.45,1.0,5.0,0.2,650.0,1650.0,259155.0,1650.00075638,0.899563573283,0.0491973533603,0.0512390733563,2.35128445646,3.80125147423,3.79325864903,7.63357820526
0.4,0.45,1.0,5.0,0.2,650.0,1650.0,259309.0,1650.00224753,0.902812051219,0.0457993000597,0.0513886487214,2.32451061515,3.7969603306,3.78295340502,7.39018498277
