# Supplementary material for: Crossed and Locked Quotes in a Multi-Market Simulation
Source: PLoS One. 2016 Mar 9;11(3):e0151096. doi: 10.1371/journal.pone.0151096 (PMC4784946; doi:10.1371/journal.pone.0151096)
Supplement: S1 Dataset — Simulation output and summary files for main results. (ZIP) [file pone.0151096.s001.zip › main_results/main_results_178.out]

SLURM_ARRAY_TASK_ID:  178
0.4,0.5,1.0,5.0,0.2,650.0,1650.0,259079.0,1650.0076554,0.921928835168,0.0411170513412,0.0369541134904,2.38286335965,3.79621544767,3.77930906174,7.51446214907
0.4,0.5,1.0,5.0,0.2,650.0,1650.0,259724.0,1650.00389736,0.911726856919,0.047396843754,0.0408762993269,2.39683262428,3.82886152921,3.80097848156,7.71079659723
0.4,0.5,1.0,5.0,0.2,650.0,1650.0,259028.0,1650.00917045,0.907889621183,0.0505967280596,0.0415136507576,2.36838137417,3.77487568691,3.80296033992,7.59167325949
0.4,0.5,1.0,5.0,0.2,650.0,1650.0,260191.0,1650.02246277,0.910408285942,0.0448234846094,0.0447682294488,2.39402488224,3.81956496835,3.79866990933,7.71375886581
0.4,0.5,1.0,5.0,0.2,650.0,1650.0,258762.0,1650.00342352,0.911646464615,0.0460276153837,0.0423259200013,2.34988120695,3.77046298692,3.71831577184,7.3610871867
0.4,0.5,1.0,5.0,0.2,650.0,1650.0,258536.0,1650.01931144,0.913524475498,0.0424451098783,0.0440304146238,2.39072314984,3.84422504873,3.81831618292,7.71636858499
0.4,0.5,1.0,5.0,0.2,650.0,1650.0,259823.0,1650.00397069,0.915479514994,0.0440317331827,0.0404887518237,2.35670501315,3.8202977473,3.69713321542,7.38707351883
0.4,0.5,1.0,5.0,0.2,650.0,1650.0,258828.0,1650.00313093,0.906598348594,0.048185512144,0.0452161392616,2.34454712292,3.8069496614,3.78214827634,7.75502338404
0.4,0.5,1.0,5.0,0.2,650.0,1650.0,259074.0,1650.00016949,0.914227615012,0.0467879241253,0.0389844608631,2.42696729514,3.84097070281,3.79064597729,7.91835020749
0.4,0.5,1.0,5.0,0.2,650.0,1650.0,259704.0,1650.00408932,0.917127936946,0.043771476964,0.0391005860904,2.3585503708,3.69750440007,3.76177639619,7.26118137737
0.4,0.5,1.0,5.0,0.2,650.0,1650.0,259452.0,1650.001328,0.909182836366,0.0457912600784,0.0450259035556,2.35406172212,3.78165961374,3.81775930275,7.73145118279
0.4,0.5,1.0,5.0,0.2,650.0,1650.0,258891.0,1650.00698832,0.916133331067,0.0413360773953,0.0425305915372,2.34877738164,3.75762787014,3.77895727327,7.66120517054
0.4,0.5,1.0,5.0,0.2,650.0,1650.0,259855.0,1650.00977508,0.918507317295,0.0397500018503,0.0417426808546,2.40937894093,3.84718250948,3.82847976966,7.78099275049
0.4,0.5,1.0,5.0,0.2,650.0,1650.0,258692.0,1650.00999977,0.911896831281,0.0460993153544,0.0420038533645,2.35163196975,3.78461100105,3.78712528322,7.52809922294
0.4,0.5,1.0,5.0,0.2,650.0,1650.0,259698.0,1650.00312026,0.911126994764,0.0443597310142,0.0445132742221,2.40499405694,3.84040956015,3.82610626699,7.68774856444
0.4,0.5,1.0,5.0,0.2,650.0,1650.0,260137.0,1650.00407471,0.907752303907,0.0474527957727,0.0447949003203,2.38016041629,3.78104615392,3.83880091717,7.82498513659
0.4,0.5,1.0,5.0,0.2,650.0,1650.0,259024.0,1650.0150591,0.911674649285,0.0485480728168,0.039777277898,2.41395618023,3.82819312236,3.8316601713,7.99243957883
0.4,0.5,1.0,5.0,0.2,650.0,1650.0,258476.0,1650.00451027,0.914896585615,0.0453846251115,0.039718789273,2.36769382304,3.76245652241,3.78727788614,7.65595645157
0.4,0.5,1.0,5.0,0.2,650.0,1650.0,258809.0,1650.00244606,0.918940839286,0.0412198108112,0.0398393499026,2.46625937933,3.89662031537,3.87665787097,7.87862956953
0.4,0.5,1.0,5.0,0.2,650.0,1650.0,258705.0,1650.01366575,0.908482621839,0.047040317069,0.0444770610915,2.37563090387,3.82817954495,3.85556279933,7.7284918627
0.4,0.5,1.0,5.0,0.2,650.0,1650.0,259830.0,1650.00482172,0.908852121131,0.0505273958097,0.0406204830598,2.34831171122,3.74197612094,3.74240191295,7.43320656156
0.4,0.5,1.0,5.0,0.2,650.0,1650.0,258469.0,1650.00094029,0.911836326638,0.0460959510489,0.0420677223133,2.38740243881,3.8340288557,3.80908708313,7.82160240798
0.4,0.5,1.0,5.0,0.2,650.0,1650.0,259552.0,1650.00151534,0.906545789547,0.0474270692298,0.0460271412236,2.3374314945,3.77121828797,3.76908855105,7.56711248559
0.4,0.5,1.0,5.0,0.2,650.0,1650.0,259130.0,1650.00076644,0.909580665848,0.0471006637378,0.0433186704138,2.39749113297,3.8673510702,3.80351526684,7.72044328909
0.4,0.5,1.0,5.0,0.2,650.0,1650.0,260456.0,1650.00298806,0.907544612325,0.0496179195351,0.0428374681395,2.34243501062,3.78210717574,3.76016996354,7.63968803283
0.4,0.5,1.0,5.0,0.2,650.0,1650.0,259524.0,1650.00103683,0.906548574708,0.0457129474015,0.0477384778901,2.3280339913,3.78240108021,3.75165420087,7.58337478914
0.4,0.5,1.0,5.0,0.2,650.0,1650.0,260199.0,1650.00041293,0.915295912271,0.0486373273994,0.0360667603297,2.35798246514,3.75938712855,3.73541205763,7.33109162392
0.4,0.5,1.0,5.0,0.2,650.0,1650.0,259771.0,1650.01408717,0.917138564121,0.0423733421636,0.0404880937157,2.40887283134,3.82077478932,3.81821070652,7.56573668608
0.4,0.5,1.0,5.0,0.2,650.0,1650.0,259698.0,1650.0034973,0.914031160494,0.0437234153011,0.0422454242049,2.38345091407,3.80945339143,3.77770840984,7.62752674405
0.4,0.5,1.0,5.0,0.2,650.0,1650.0,258813.0,1650.00745781,0.906521972412,0.0490675824923,0.0444104450961,2.39446261684,3.86073417546,3.84835937597,7.89091761735
