# Supplementary material for: Crossed and Locked Quotes in a Multi-Market Simulation
Source: PLoS One. 2016 Mar 9;11(3):e0151096. doi: 10.1371/journal.pone.0151096 (PMC4784946; doi:10.1371/journal.pone.0151096)
Supplement: S1 Dataset — Simulation output and summary files for main results. (ZIP) [file pone.0151096.s001.zip › main_results/main_results_179.out]

SLURM_ARRAY_TASK_ID:  179
0.4,0.55,1.0,5.0,0.2,650.0,1650.0,259467.0,1650.00610743,0.92235116402,0.0415519844119,0.0360968515686,2.43901978947,3.80564366613,3.87194495207,7.68052722956
0.4,0.55,1.0,5.0,0.2,650.0,1650.0,257129.0,1650.00518175,0.92313625088,0.0388895022086,0.037974246911,2.48651352966,3.89937044752,3.8606404105,7.76198080904
0.4,0.55,1.0,5.0,0.2,650.0,1650.0,258811.0,1650.01516352,0.923480148931,0.0386375074266,0.0378823436421,2.43349506293,3.82291643251,3.80297983714,7.61097157822
0.4,0.55,1.0,5.0,0.2,650.0,1650.0,259546.0,1650.00246654,0.923366358037,0.0401604149115,0.0364732270519,2.47539230326,3.83484940344,3.87985019922,7.89473112619
0.4,0.55,1.0,5.0,0.2,650.0,1650.0,259279.0,1650.00562391,0.917831267135,0.0439728307867,0.0381959020782,2.4396081926,3.86066768446,3.81421486545,7.79373417673
0.4,0.55,1.0,5.0,0.2,650.0,1650.0,259208.0,1650.00700021,0.923706619004,0.0374747699897,0.0388186110064,2.43594615219,3.81856944823,3.86330076633,7.77307408461
0.4,0.55,1.0,5.0,0.2,650.0,1650.0,260465.0,1650.0075586,0.928106018616,0.0379286107789,0.0339653706046,2.45166366636,3.80085228371,3.8364582404,7.51872557214
0.4,0.55,1.0,5.0,0.2,650.0,1650.0,258012.0,1650.00126219,0.922830701043,0.039494202061,0.037675096896,2.39696284199,3.75118829074,3.7657813373,7.37374959715
0.4,0.55,1.0,5.0,0.2,650.0,1650.0,258593.0,1650.01098369,0.919091976203,0.0412992395787,0.0396087842185,2.40147659719,3.81228122108,3.84444449767,7.85833028565
0.4,0.55,1.0,5.0,0.2,650.0,1650.0,258229.0,1650.00663637,0.924697342305,0.0391604426609,0.0361422150337,2.46537173758,3.84527085966,3.85062921833,7.81579871924
0.4,0.55,1.0,5.0,0.2,650.0,1650.0,258042.0,1650.00608822,0.918591166665,0.0429911378899,0.0384176954451,2.45127553158,3.79484023132,3.91631544066,7.71582376974
0.4,0.55,1.0,5.0,0.2,650.0,1650.0,258085.0,1650.00041455,0.923244083939,0.0428202237871,0.0339356922741,2.45980140823,3.81141207879,3.8589809489,7.69033557427
0.4,0.55,1.0,5.0,0.2,650.0,1650.0,258301.0,1650.0022061,0.916741442519,0.0434837677131,0.0397747897677,2.43694328948,3.82880143187,3.87826081968,7.68877290499
0.4,0.55,1.0,5.0,0.2,650.0,1650.0,258742.0,1650.00711901,0.926566041458,0.0404480070524,0.0329859514895,2.48013528017,3.81611413552,3.84168836105,7.58847743572
0.4,0.55,1.0,5.0,0.2,650.0,1650.0,258538.0,1650.00902662,0.92841717027,0.0390392497424,0.0325435799874,2.45907679615,3.84602230224,3.82181565072,7.62348374737
0.4,0.55,1.0,5.0,0.2,650.0,1650.0,258635.0,1650.00219043,0.926533308732,0.0384921101526,0.0349745811157,2.43187814282,3.81365576002,3.86544450622,7.83881789616
0.4,0.55,1.0,5.0,0.2,650.0,1650.0,259379.0,1650.00015616,0.923478039625,0.0401701919933,0.0363517683814,2.45645283048,3.83700493822,3.81180892274,7.76301265486
0.4,0.55,1.0,5.0,0.2,650.0,1650.0,259342.0,1650.00003077,0.926776704219,0.0391308585852,0.034092437196,2.48050822994,3.89620027312,3.86616065941,7.80186047325
0.4,0.55,1.0,5.0,0.2,650.0,1650.0,258414.0,1650.00205758,0.926891186909,0.0359378466969,0.0371709663943,2.50055298341,3.89930380818,3.90885617073,7.93837703564
0.4,0.55,1.0,5.0,0.2,650.0,1650.0,258864.0,1650.00372151,0.925027959587,0.0410372562286,0.0339347841846,2.42920892168,3.78512573977,3.79500335451,7.70594175517
0.4,0.55,1.0,5.0,0.2,650.0,1650.0,259129.0,1650.00258785,0.922166174499,0.0409328801193,0.0369009453814,2.48027207817,3.84448225581,3.91122432403,7.98665523079
0.4,0.55,1.0,5.0,0.2,650.0,1650.0,258258.0,1650.0122221,0.924793783663,0.0375473725753,0.0376588437617,2.48106764696,3.85317281171,3.90680736329,7.86210878855
0.4,0.55,1.0,5.0,0.2,650.0,1650.0,258830.0,1650.01407568,0.92782619091,0.0389232907962,0.0332505182937,2.47716131859,3.8662776819,3.86626975279,7.87155566095
0.4,0.55,1.0,5.0,0.2,650.0,1650.0,258404.0,1650.01192752,0.920141729943,0.0404564789905,0.0394017910662,2.40092239022,3.78873984642,3.82412936723,7.69691304752
0.4,0.55,1.0,5.0,0.2,650.0,1650.0,258705.0,1650.00754535,0.920941595747,0.0424382632799,0.0366201409728,2.41728419423,3.79934835669,3.79430887661,7.69841897316
0.4,0.55,1.0,5.0,0.2,650.0,1650.0,257989.0,1650.00379049,0.928043434355,0.0386548246886,0.0333017409561,2.46084915044,3.81312484606,3.83696399727,7.68287066382
0.4,0.55,1.0,5.0,0.2,650.0,1650.0,258596.0,1650.01392022,0.927157279282,0.035582707196,0.0372600135224,2.48682302506,3.83909740146,3.8893319852,7.71856543642
0.4,0.55,1.0,5.0,0.2,650.0,1650.0,259208.0,1650.0043455,0.925865980681,0.0393743068663,0.0347597124528,2.46065079892,3.8203889392,3.87185074944,7.86770512363
0.4,0.55,1.0,5.0,0.2,650.0,1650.0,258842.0,1650.00620609,0.922521185707,0.0410683517343,0.0364104625582,2.45282813917,3.84071902778,3.87569930576,7.82086864135
0.4,0.55,1.0,5.0,0.2,650.0,1650.0,257785.0,1650.01225325,0.92436578657,0.0414969309023,0.0341372825276,2.51574386478,3.92296844788,3.94042024463,7.92812093647
