# Supplementary material for: Crossed and Locked Quotes in a Multi-Market Simulation
Source: PLoS One. 2016 Mar 9;11(3):e0151096. doi: 10.1371/journal.pone.0151096 (PMC4784946; doi:10.1371/journal.pone.0151096)
Supplement: S1 Dataset — Simulation output and summary files for main results. (ZIP) [file pone.0151096.s001.zip › main_results/main_results_18.out]

SLURM_ARRAY_TASK_ID:  18
0.0,0.9,1.0,5.0,0.2,650.0,1650.0,255500.0,1650.01397938,0.979347603962,0.011226084621,0.0094263114175,2.65286006137,4.05640426511,4.07903080962,10.3851827208
0.0,0.9,1.0,5.0,0.2,650.0,1650.0,256745.0,1650.00352363,0.980274620179,0.00993931257544,0.00978606724553,2.55860588051,3.87301843314,3.88331463388,9.33868565178
0.0,0.9,1.0,5.0,0.2,650.0,1650.0,255918.0,1650.00261815,0.979008629625,0.0109432718717,0.0100480985028,2.67191396979,4.10386005621,4.02275509099,10.2566995553
0.0,0.9,1.0,5.0,0.2,650.0,1650.0,256096.0,1650.00677603,0.976991564108,0.0138910759382,0.0091173599541,2.63505688327,4.00369699418,4.03943471271,10.0903574691
0.0,0.9,1.0,5.0,0.2,650.0,1650.0,255833.0,1650.0001378,0.98010926272,0.00948369400575,0.0104070432739,2.62754997179,4.07539575669,3.98823392297,10.4136047777
0.0,0.9,1.0,5.0,0.2,650.0,1650.0,255572.0,1650.01236707,0.98031647489,0.0108964631562,0.00878706195395,2.6406991415,4.07042056019,4.00585775847,10.0970904357
0.0,0.9,1.0,5.0,0.2,650.0,1650.0,254937.0,1650.01475609,0.977869926819,0.0149435029608,0.0071865702199,2.67227963301,4.06519399925,4.12571325692,10.4502377948
0.0,0.9,1.0,5.0,0.2,650.0,1650.0,256908.0,1650.01988374,0.980653768709,0.0124598689812,0.00688636231026,2.58440844266,3.98147646833,3.84142776356,9.45204165512
0.0,0.9,1.0,5.0,0.2,650.0,1650.0,256296.0,1650.01920803,0.981537247972,0.0114688481947,0.00699390383312,2.60181865022,3.90785413632,3.93738687448,9.77109584736
0.0,0.9,1.0,5.0,0.2,650.0,1650.0,255424.0,1650.0075002,0.977740296572,0.0130205365766,0.00923916685174,2.6480925032,4.04847555774,4.03295404714,10.2666962149
0.0,0.9,1.0,5.0,0.2,650.0,1650.0,256073.0,1650.01068012,0.979567063477,0.0111270778422,0.00930585868033,2.6170126892,3.94404731197,3.97189151685,9.55097279931
0.0,0.9,1.0,5.0,0.2,650.0,1650.0,254736.0,1650.00726345,0.977199757758,0.0140251622886,0.00877507995387,2.64220514431,4.05193831589,4.0486455622,10.4962134498
0.0,0.9,1.0,5.0,0.2,650.0,1650.0,255969.0,1650.00064105,0.98202254356,0.0100346083499,0.00794284809051,2.61152537935,3.97758090394,4.03800144208,10.1858504703
0.0,0.9,1.0,5.0,0.2,650.0,1650.0,256180.0,1650.00699992,0.977141855812,0.0126406895983,0.0102174545893,2.649865011,4.03740715579,4.08286913943,10.3917199058
0.0,0.9,1.0,5.0,0.2,650.0,1650.0,256335.0,1650.00125553,0.975911470273,0.0137585070356,0.0103300226919,2.59258143846,4.00361676041,4.00112136958,9.8266754363
0.0,0.9,1.0,5.0,0.2,650.0,1650.0,256792.0,1650.00406545,0.978517213241,0.0118178124095,0.00966497434926,2.62247640981,3.98670497394,4.00738554726,9.78006882033
0.0,0.9,1.0,5.0,0.2,650.0,1650.0,255097.0,1650.00496158,0.979591859366,0.0112762879935,0.00913185264081,2.61735694454,4.0589486607,3.94704946469,10.1606308009
0.0,0.9,1.0,5.0,0.2,650.0,1650.0,256868.0,1650.00209999,0.978856312437,0.0106172608577,0.0105264267056,2.5747904064,3.96300340016,3.91596512571,9.79925278739
0.0,0.9,1.0,5.0,0.2,650.0,1650.0,255741.0,1650.01000087,0.980563361329,0.0115094345308,0.00792720413993,2.61605235405,3.92515762173,3.99502232122,9.53854895737
0.0,0.9,1.0,5.0,0.2,650.0,1650.0,254351.0,1650.00368093,0.980144138755,0.0117915621973,0.00806429904741,2.6880523742,4.12766943606,4.06004573175,10.4318345566
0.0,0.9,1.0,5.0,0.2,650.0,1650.0,255509.0,1650.0016923,0.980007741677,0.0111597994007,0.00883245892192,2.65483090936,4.06046262941,4.07750195563,10.3974884305
0.0,0.9,1.0,5.0,0.2,650.0,1650.0,255425.0,1650.00254478,0.981785318023,0.00920314853694,0.00901153343971,2.63955693859,4.08568775155,3.97137706647,10.0454181448
0.0,0.9,1.0,5.0,0.2,650.0,1650.0,255558.0,1650.00050838,0.980461390074,0.00982721323547,0.00971139669033,2.63536726291,4.07032813878,4.03838265813,10.3193061099
0.0,0.9,1.0,5.0,0.2,650.0,1650.0,255179.0,1650.00656962,0.980591514279,0.00943202976995,0.00997645595093,2.63359811036,4.04648250119,4.00258870866,10.1176658277
0.0,0.9,1.0,5.0,0.2,650.0,1650.0,255515.0,1650.00251037,0.980117355095,0.0106339932304,0.00924865167481,2.66548340968,4.07498379591,4.02448284985,10.24734195
0.0,0.9,1.0,5.0,0.2,650.0,1650.0,254422.0,1650.00979402,0.979455282065,0.0104971224178,0.0100475955169,2.63877911159,4.10346258224,4.04041449319,10.4314637497
0.0,0.9,1.0,5.0,0.2,650.0,1650.0,255378.0,1650.00035091,0.980157721615,0.0113117525211,0.00853052586351,2.65204918154,4.01707004693,4.02233259206,9.99376896558
0.0,0.9,1.0,5.0,0.2,650.0,1650.0,255938.0,1650.00312081,0.977315138913,0.0130391838796,0.00964567720716,2.5751458078,3.8998593227,3.98253844964,9.76904730647
0.0,0.9,1.0,5.0,0.2,650.0,1650.0,255257.0,1650.00378506,0.98044459292,0.0125640047188,0.00699140236165,2.63621896724,4.0146430912,4.05859823183,10.2933189583
0.0,0.9,1.0,5.0,0.2,650.0,1650.0,256929.0,1650.00707442,0.981331821925,0.0105311168736,0.00813706120128,2.67315108995,4.01595698286,4.06436179336,10.1911649991
