# Supplementary material for: Crossed and Locked Quotes in a Multi-Market Simulation
Source: PLoS One. 2016 Mar 9;11(3):e0151096. doi: 10.1371/journal.pone.0151096 (PMC4784946; doi:10.1371/journal.pone.0151096)
Supplement: S1 Dataset — Simulation output and summary files for main results. (ZIP) [file pone.0151096.s001.zip › main_results/main_results_180.out]

SLURM_ARRAY_TASK_ID:  180
0.4,0.6,1.0,5.0,0.2,650.0,1650.0,259832.0,1650.02283793,0.93020163317,0.0380974059927,0.0317009608371,2.5059138849,3.85454464559,3.87418944924,7.91776463042
0.4,0.6,1.0,5.0,0.2,650.0,1650.0,259440.0,1650.01393934,0.931976011531,0.0378323176007,0.0301916708685,2.53442385509,3.86500208745,3.90774860406,7.92667941732
0.4,0.6,1.0,5.0,0.2,650.0,1650.0,257592.0,1650.01540798,0.932592476557,0.0347358683906,0.0326716550526,2.52748120476,3.91108558068,3.91310801534,7.82350515364
0.4,0.6,1.0,5.0,0.2,650.0,1650.0,258651.0,1650.00463854,0.935804354626,0.0351377569582,0.0290578884162,2.50615833058,3.84881335414,3.8452893281,7.67800223226
0.4,0.6,1.0,5.0,0.2,650.0,1650.0,258704.0,1650.01755395,0.93905794958,0.0316030881623,0.0293389622574,2.53768367587,3.94044595177,3.87697770921,8.00894405988
0.4,0.6,1.0,5.0,0.2,650.0,1650.0,258673.0,1650.00026858,0.93280942561,0.0362798342438,0.0309107401463,2.50946113684,3.85803660623,3.85944513515,7.8873176516
0.4,0.6,1.0,5.0,0.2,650.0,1650.0,259152.0,1650.01098414,0.93575014708,0.0349844547949,0.0292653981256,2.52302996252,3.91281803301,3.86996611204,7.83909522488
0.4,0.6,1.0,5.0,0.2,650.0,1650.0,259636.0,1650.00691259,0.93281718042,0.0372625114026,0.0299203081776,2.51712602812,3.85301836029,3.900475089,7.80646523769
0.4,0.6,1.0,5.0,0.2,650.0,1650.0,260031.0,1650.0107611,0.940679436612,0.0328513494194,0.0264692139687,2.49977256149,3.83428613117,3.75915613915,7.62784388056
0.4,0.6,1.0,5.0,0.2,650.0,1650.0,258509.0,1650.00490115,0.937929951326,0.0355865118508,0.0264835368228,2.55391959789,3.91587102599,3.88479373397,7.62780336153
0.4,0.6,1.0,5.0,0.2,650.0,1650.0,258017.0,1650.00991869,0.934243823013,0.033981024861,0.0317751521256,2.51037236706,3.87474833926,3.8794114011,7.98166073656
0.4,0.6,1.0,5.0,0.2,650.0,1650.0,260057.0,1650.00088369,0.934061674175,0.0351489938226,0.0307893320024,2.47841546222,3.84052606442,3.85941378753,7.81242669628
0.4,0.6,1.0,5.0,0.2,650.0,1650.0,259092.0,1650.00431508,0.932816173586,0.0364859655249,0.0306978608888,2.51573841657,3.84855745993,3.85573782878,7.49285748617
0.4,0.6,1.0,5.0,0.2,650.0,1650.0,258354.0,1650.01494403,0.934262965915,0.0365136908566,0.0292233432283,2.54197925541,3.93175285427,3.88366442134,7.83059079125
0.4,0.6,1.0,5.0,0.2,650.0,1650.0,259318.0,1650.00302792,0.933287999535,0.038690732529,0.028021267936,2.50103175101,3.84421828907,3.81885335276,7.46454368286
0.4,0.6,1.0,5.0,0.2,650.0,1650.0,257373.0,1650.00759182,0.93100413692,0.0362246287412,0.0327712343384,2.52449670761,3.90626038526,3.93700427356,8.12449278181
0.4,0.6,1.0,5.0,0.2,650.0,1650.0,258462.0,1650.01040085,0.933099580692,0.0353036466344,0.0315967726731,2.53196425595,3.89579170688,3.90818167408,7.92999236632
0.4,0.6,1.0,5.0,0.2,650.0,1650.0,258413.0,1650.00386846,0.931052976908,0.0380989239632,0.0308480991286,2.50661025875,3.86141999887,3.89198280689,7.78895423386
0.4,0.6,1.0,5.0,0.2,650.0,1650.0,258353.0,1650.0061251,0.931467408195,0.0360777177599,0.0324548740453,2.5478265408,3.90895526648,3.92747109834,7.88981094584
0.4,0.6,1.0,5.0,0.2,650.0,1650.0,260041.0,1650.00240576,0.935770505611,0.0325437253926,0.0316857689961,2.50701017291,3.88002934047,3.87308292822,7.92620407885
0.4,0.6,1.0,5.0,0.2,650.0,1650.0,258784.0,1650.0110481,0.934623952741,0.033890904037,0.0314851432219,2.5186970855,3.85861746271,3.87648139683,7.85552839769
0.4,0.6,1.0,5.0,0.2,650.0,1650.0,258057.0,1650.00480991,0.932419248772,0.0351248463533,0.0324559048751,2.49938854494,3.88151560752,3.85500804761,7.82118971514
0.4,0.6,1.0,5.0,0.2,650.0,1650.0,258892.0,1650.00196091,0.92890203064,0.0371025991394,0.0339953702202,2.48893080722,3.83609562649,3.85594567934,7.85976495598
0.4,0.6,1.0,5.0,0.2,650.0,1650.0,259185.0,1650.01134405,0.937511720423,0.0336524488908,0.0288358306859,2.51844369405,3.85468878222,3.88241847975,7.89302022062
0.4,0.6,1.0,5.0,0.2,650.0,1650.0,258615.0,1650.00557965,0.933264392856,0.0328288111448,0.0339067959992,2.5672538532,3.90930720619,4.02477869591,8.26043988797
0.4,0.6,1.0,5.0,0.2,650.0,1650.0,259214.0,1650.0024146,0.935196349804,0.0341964690116,0.0306071811843,2.49798772649,3.8336079394,3.865892826,7.73099206664
0.4,0.6,1.0,5.0,0.2,650.0,1650.0,260081.0,1650.01032674,0.939663218354,0.0320732528837,0.0282635287625,2.52849548344,3.81980244255,3.83969332345,7.47754184605
0.4,0.6,1.0,5.0,0.2,650.0,1650.0,259257.0,1650.00275624,0.934179469631,0.0376045504071,0.028215979962,2.49246208137,3.81281207606,3.84124144084,7.55893409147
0.4,0.6,1.0,5.0,0.2,650.0,1650.0,259571.0,1650.00256158,0.937610047218,0.0343984944171,0.0279914583653,2.50779965247,3.82672597146,3.84735875039,7.62170017511
0.4,0.6,1.0,5.0,0.2,650.0,1650.0,258064.0,1650.00296121,0.934153460579,0.0350301729314,0.0308163664895,2.51881751151,3.84865519979,3.90146838922,7.96672840511
