# Supplementary material for: Crossed and Locked Quotes in a Multi-Market Simulation
Source: PLoS One. 2016 Mar 9;11(3):e0151096. doi: 10.1371/journal.pone.0151096 (PMC4784946; doi:10.1371/journal.pone.0151096)
Supplement: S1 Dataset — Simulation output and summary files for main results. (ZIP) [file pone.0151096.s001.zip › main_results/main_results_181.out]

SLURM_ARRAY_TASK_ID:  181
0.4,0.65,1.0,5.0,0.2,650.0,1650.0,259898.0,1650.00662863,0.942762401725,0.0311450469373,0.0260925513378,2.53465498981,3.82888399419,3.85165016552,7.6433708004
0.4,0.65,1.0,5.0,0.2,650.0,1650.0,258577.0,1650.00171324,0.941791023667,0.0304080193394,0.0278009569937,2.6012974201,3.91981110749,4.00093253309,7.96647831202
0.4,0.65,1.0,5.0,0.2,650.0,1650.0,258139.0,1650.00391798,0.944467505438,0.0291216535088,0.0264108410536,2.55421756338,3.8743510942,3.84452750068,7.75224699965
0.4,0.65,1.0,5.0,0.2,650.0,1650.0,257291.0,1650.00051042,0.947922066327,0.0263791367574,0.0256987969153,2.58186487638,3.92499954314,3.88135025179,7.91048180552
0.4,0.65,1.0,5.0,0.2,650.0,1650.0,258086.0,1650.00123195,0.940359619764,0.0317344702842,0.0279059099514,2.549047846,3.9026962357,3.85513019075,7.74833668406
0.4,0.65,1.0,5.0,0.2,650.0,1650.0,258851.0,1650.00130977,0.945389103595,0.0294516316692,0.0251592647357,2.59576880547,3.9379486746,3.8786632812,7.94337039911
0.4,0.65,1.0,5.0,0.2,650.0,1650.0,256798.0,1650.01772284,0.9443217291,0.0268638009829,0.0288144699169,2.54011472242,3.87634845688,3.89641480735,7.92811032029
0.4,0.65,1.0,5.0,0.2,650.0,1650.0,257350.0,1650.00178625,0.946832050106,0.026098417141,0.027069532753,2.59604839789,3.91273736,3.95070380318,7.96400607249
0.4,0.65,1.0,5.0,0.2,650.0,1650.0,258117.0,1650.00896244,0.942709549651,0.0307171402449,0.0265733101041,2.59878444645,3.93606883124,3.99523205799,8.04019038829
0.4,0.65,1.0,5.0,0.2,650.0,1650.0,256936.0,1650.00313647,0.943653888784,0.0301239893139,0.0262221219024,2.62337130552,3.94165269637,3.98632108703,8.02436041548
0.4,0.65,1.0,5.0,0.2,650.0,1650.0,257183.0,1650.00812808,0.941891722411,0.0294850158412,0.028623261748,2.58774326522,3.94576162888,3.92452676065,8.10487689548
0.4,0.65,1.0,5.0,0.2,650.0,1650.0,258205.0,1650.0117287,0.943805804644,0.0306277539956,0.02556644136,2.59131194006,3.94671156696,3.91608549206,8.00586276153
0.4,0.65,1.0,5.0,0.2,650.0,1650.0,257825.0,1650.00375704,0.942411431403,0.0315401205948,0.0260484480019,2.57142952319,3.86150336744,3.95989031266,7.89148537719
0.4,0.65,1.0,5.0,0.2,650.0,1650.0,258074.0,1650.00063489,0.947952571121,0.0300004856357,0.0220469432436,2.63851130345,3.91596391129,3.99841174424,8.16824897919
0.4,0.65,1.0,5.0,0.2,650.0,1650.0,257942.0,1650.00207594,0.944630571955,0.0295245637156,0.0258448643294,2.54591073045,3.84029815178,3.86192344443,7.58078206708
0.4,0.65,1.0,5.0,0.2,650.0,1650.0,258562.0,1650.00175998,0.944509199931,0.029867353036,0.0256234470329,2.62888259067,3.98626397354,3.94902039958,7.96982723852
0.4,0.65,1.0,5.0,0.2,650.0,1650.0,258673.0,1650.00630846,0.941301737654,0.0325934483624,0.0261048139838,2.57210443544,3.91714432396,3.89955253585,8.03015021222
0.4,0.65,1.0,5.0,0.2,650.0,1650.0,259350.0,1650.00517919,0.944634477141,0.0304815362813,0.0248839865779,2.52799340778,3.81548007881,3.8447355531,7.6059820558
0.4,0.65,1.0,5.0,0.2,650.0,1650.0,257423.0,1650.00321408,0.944162655245,0.0278965196399,0.0279408251154,2.60468340148,3.93492334433,4.00093298729,8.20740738292
0.4,0.65,1.0,5.0,0.2,650.0,1650.0,257040.0,1650.01309009,0.940499657661,0.0302440666649,0.0292562756742,2.52188716555,3.82941964841,3.89679603503,7.73996550713
0.4,0.65,1.0,5.0,0.2,650.0,1650.0,258943.0,1650.00539246,0.943018017174,0.028243307717,0.0287386751089,2.52894319038,3.85836473096,3.86253775254,7.99670072318
0.4,0.65,1.0,5.0,0.2,650.0,1650.0,259305.0,1650.00047966,0.941296349892,0.0321678086406,0.0265358414679,2.52314401138,3.84732959569,3.83839814963,7.70766835795
0.4,0.65,1.0,5.0,0.2,650.0,1650.0,258780.0,1650.01215388,0.937319562428,0.0349363810408,0.0277440565313,2.56088215375,3.88408703204,3.91277382423,7.89155866125
0.4,0.65,1.0,5.0,0.2,650.0,1650.0,256451.0,1650.02121162,0.942385277477,0.0320172891093,0.0255974334137,2.59237700791,3.94757609375,3.93762004459,8.05462190719
0.4,0.65,1.0,5.0,0.2,650.0,1650.0,258858.0,1650.00648638,0.940370855929,0.0318350106704,0.0277941334004,2.5390517571,3.85918320139,3.87579455146,7.62198203764
0.4,0.65,1.0,5.0,0.2,650.0,1650.0,257043.0,1650.01426968,0.945783018152,0.0284152258767,0.0258017559715,2.61696144977,3.97162423056,3.90497660952,8.16195787942
0.4,0.65,1.0,5.0,0.2,650.0,1650.0,259872.0,1650.00701019,0.940231415327,0.0330236818851,0.0267449027879,2.53180721862,3.87038320866,3.80553512023,7.65476267624
0.4,0.65,1.0,5.0,0.2,650.0,1650.0,258151.0,1650.02648322,0.942287544464,0.0326088648649,0.0251035906713,2.56348958274,3.89241846457,3.88868773311,7.9809252835
0.4,0.65,1.0,5.0,0.2,650.0,1650.0,257761.0,1650.00535913,0.947765558587,0.0289794671049,0.0232549743081,2.58437072519,3.90500066997,3.86913727338,7.81985448697
0.4,0.65,1.0,5.0,0.2,650.0,1650.0,258295.0,1650.00908115,0.939120479038,0.032616648914,0.0282628720479,2.55461299295,3.88176088213,3.85333981212,7.69308650018
