# Supplementary material for: Crossed and Locked Quotes in a Multi-Market Simulation
Source: PLoS One. 2016 Mar 9;11(3):e0151096. doi: 10.1371/journal.pone.0151096 (PMC4784946; doi:10.1371/journal.pone.0151096)
Supplement: S1 Dataset — Simulation output and summary files for main results. (ZIP) [file pone.0151096.s001.zip › main_results/main_results_182.out]

SLURM_ARRAY_TASK_ID:  182
0.4,0.7,1.0,5.0,0.2,650.0,1650.0,258710.0,1650.01139186,0.95427744562,0.0240388086801,0.0216837457002,2.62707984676,3.93586500236,3.95659602846,7.92464720648
0.4,0.7,1.0,5.0,0.2,650.0,1650.0,257954.0,1650.00507041,0.950734301916,0.026934331668,0.022331366416,2.58156743867,3.86903621089,3.88901923571,7.78629060469
0.4,0.7,1.0,5.0,0.2,650.0,1650.0,258590.0,1650.00440243,0.952382424776,0.0253330472432,0.0222845279812,2.55913506311,3.8345153596,3.87083606193,7.74386135857
0.4,0.7,1.0,5.0,0.2,650.0,1650.0,257625.0,1650.00609708,0.956231452618,0.024816263401,0.0189522839805,2.63413295618,3.9041691144,3.94465399384,7.85511639714
0.4,0.7,1.0,5.0,0.2,650.0,1650.0,258788.0,1650.00827161,0.956155899288,0.0253594479624,0.0184846527492,2.62061262609,3.90157812823,3.91728439255,7.95737555606
0.4,0.7,1.0,5.0,0.2,650.0,1650.0,257877.0,1650.00843899,0.957952825939,0.0240210768837,0.0180260971768,2.68381512467,3.98449602681,4.00264343568,7.98490595419
0.4,0.7,1.0,5.0,0.2,650.0,1650.0,258637.0,1650.00017156,0.956002510563,0.024519860181,0.0194776292562,2.67652554855,3.97138190771,3.99660480132,8.0568676471
0.4,0.7,1.0,5.0,0.2,650.0,1650.0,257821.0,1650.00928293,0.949851937656,0.0276615435661,0.0224865187775,2.63104200998,3.92568449234,3.97302428739,8.13812810686
0.4,0.7,1.0,5.0,0.2,650.0,1650.0,256378.0,1650.00336845,0.955746277229,0.0235748308272,0.020678891944,2.63187510322,3.9294495465,3.91995501288,7.77210831219
0.4,0.7,1.0,5.0,0.2,650.0,1650.0,257598.0,1650.00546902,0.951318876712,0.0274724108485,0.0212087124397,2.57358261194,3.90409178072,3.80887216544,7.56135831853
0.4,0.7,1.0,5.0,0.2,650.0,1650.0,258989.0,1650.00082166,0.953644039865,0.0254725031354,0.0208834569993,2.66051161264,3.96628515834,3.97640132777,8.02491388765
0.4,0.7,1.0,5.0,0.2,650.0,1650.0,257776.0,1650.02258934,0.954028499898,0.025831125205,0.0201403748973,2.60689528964,3.89165687857,3.92068586017,7.71390680913
0.4,0.7,1.0,5.0,0.2,650.0,1650.0,258925.0,1650.00132474,0.953716748889,0.0250698739398,0.0212133771708,2.58567804277,3.89414431197,3.91590946669,7.77737887073
0.4,0.7,1.0,5.0,0.2,650.0,1650.0,257684.0,1650.0044043,0.951388179774,0.0272870838853,0.0213247363406,2.62567425935,3.95989146972,3.89306687926,7.97594831068
0.4,0.7,1.0,5.0,0.2,650.0,1650.0,257922.0,1650.00272885,0.954599407441,0.0254107438486,0.0199898487099,2.6397764304,3.91085991263,3.99143758136,7.73791750128
0.4,0.7,1.0,5.0,0.2,650.0,1650.0,259488.0,1650.02049707,0.952900347589,0.0259692418361,0.0211304105745,2.5957422985,3.90763121778,3.85837315777,7.92772206638
0.4,0.7,1.0,5.0,0.2,650.0,1650.0,256732.0,1650.00339139,0.95246351833,0.0257967702393,0.0217397114306,2.60820095914,3.92269657252,3.92821832874,7.84902707439
0.4,0.7,1.0,5.0,0.2,650.0,1650.0,257780.0,1650.00194349,0.953971741474,0.026322413781,0.0197058447452,2.64749901143,3.94006721007,3.92839789794,8.10001179561
0.4,0.7,1.0,5.0,0.2,650.0,1650.0,259086.0,1650.00257196,0.955754454846,0.0245901678365,0.0196553773174,2.619827737,3.93651697261,3.91479034273,7.9576775427
0.4,0.7,1.0,5.0,0.2,650.0,1650.0,258973.0,1650.01372256,0.958895643134,0.0215265390047,0.0195778178613,2.65086386634,3.96132551956,3.92677740687,7.99496766302
0.4,0.7,1.0,5.0,0.2,650.0,1650.0,258330.0,1650.00172374,0.957143361006,0.0241266025114,0.0187300364823,2.6878745809,3.97370107813,4.01566921236,8.28643429313
0.4,0.7,1.0,5.0,0.2,650.0,1650.0,257993.0,1650.00102247,0.950203791965,0.0260292587797,0.0237669492553,2.60218649065,3.88432094162,3.93360094958,7.90047106291
0.4,0.7,1.0,5.0,0.2,650.0,1650.0,257655.0,1650.01723563,0.95815013604,0.0226830603419,0.0191668036182,2.63933458692,3.93995647827,3.88836773336,7.93790964357
0.4,0.7,1.0,5.0,0.2,650.0,1650.0,256901.0,1650.00565191,0.952778885178,0.0254070811852,0.0218140336364,2.58864635934,3.94621742699,3.87508594503,7.89480806351
0.4,0.7,1.0,5.0,0.2,650.0,1650.0,257779.0,1650.00286102,0.955205500561,0.023854649079,0.0209398503597,2.62507246258,3.9667059955,3.91946576436,8.06665833113
0.4,0.7,1.0,5.0,0.2,650.0,1650.0,258016.0,1650.0000672,0.953019652106,0.0266856101545,0.0202947377398,2.67151583928,3.9946201438,3.93421123681,7.90827182619
0.4,0.7,1.0,5.0,0.2,650.0,1650.0,258143.0,1650.00018928,0.955184777024,0.0275094272516,0.0173057957245,2.6284520719,3.89265440785,3.86751448338,7.61197864663
0.4,0.7,1.0,5.0,0.2,650.0,1650.0,257922.0,1650.0104139,0.952360985743,0.0262946288902,0.0213443853671,2.62481595393,3.94459166875,3.93240900187,8.09419579276
0.4,0.7,1.0,5.0,0.2,650.0,1650.0,258528.0,1650.00198105,0.953773780973,0.0250600441441,0.0211661748826,2.62728908506,3.90378807124,3.95404391436,8.07160165014
0.4,0.7,1.0,5.0,0.2,650.0,1650.0,257776.0,1650.00184079,0.953994062376,0.0256617995952,0.0203441380286,2.68997874516,3.97495868805,4.0142826035,8.07714017618
