# Supplementary material for: Crossed and Locked Quotes in a Multi-Market Simulation
Source: PLoS One. 2016 Mar 9;11(3):e0151096. doi: 10.1371/journal.pone.0151096 (PMC4784946; doi:10.1371/journal.pone.0151096)
Supplement: S1 Dataset — Simulation output and summary files for main results. (ZIP) [file pone.0151096.s001.zip › main_results/main_results_183.out]

SLURM_ARRAY_TASK_ID:  183
0.4,0.75,1.0,5.0,0.2,650.0,1650.0,257326.0,1650.00792529,0.962929547504,0.0204284163904,0.0166420361055,2.6993752633,3.96536751491,3.96154917917,8.20423074931
0.4,0.75,1.0,5.0,0.2,650.0,1650.0,259549.0,1650.00838407,0.961606125908,0.0215017217854,0.0168921523063,2.66151910571,3.91297136535,3.925043793,7.90338707903
0.4,0.75,1.0,5.0,0.2,650.0,1650.0,256772.0,1650.00395163,0.962838095534,0.0208640707857,0.0162978336802,2.70943205976,3.96674569886,3.96724028982,8.03389386793
0.4,0.75,1.0,5.0,0.2,650.0,1650.0,255684.0,1650.00423852,0.961133050814,0.0194755189537,0.0193914302322,2.70789512069,4.0433939335,4.01717786752,8.30547404283
0.4,0.75,1.0,5.0,0.2,650.0,1650.0,257225.0,1650.00329289,0.962473601594,0.0205401124537,0.0169862859525,2.65323554979,3.95552334431,3.90511431148,8.0260880313
0.4,0.75,1.0,5.0,0.2,650.0,1650.0,257271.0,1650.02844373,0.965376639241,0.0195100710662,0.0151132896924,2.73737447692,4.04715481498,4.04748587307,8.41575522575
0.4,0.75,1.0,5.0,0.2,650.0,1650.0,258508.0,1650.00087738,0.961299374026,0.0209709461924,0.0177296797818,2.75340137041,4.06584690819,4.06777671865,8.39306901081
0.4,0.75,1.0,5.0,0.2,650.0,1650.0,257223.0,1650.0152606,0.965995276516,0.0172526905968,0.0167520328869,2.70060730234,4.00303274004,3.96751032405,8.03649781515
0.4,0.75,1.0,5.0,0.2,650.0,1650.0,257324.0,1650.00225026,0.965807257218,0.017497462419,0.0166952803633,2.78056930684,4.07291314985,4.08106835619,8.40011723907
0.4,0.75,1.0,5.0,0.2,650.0,1650.0,257388.0,1650.00654625,0.964522053121,0.0179349283496,0.0175430185295,2.71225695815,3.96579608043,3.97463897416,7.82956129369
0.4,0.75,1.0,5.0,0.2,650.0,1650.0,257111.0,1650.00675441,0.9591237652,0.0228507006312,0.0180255341691,2.65790203541,3.90514537084,3.95856865071,7.75455757783
0.4,0.75,1.0,5.0,0.2,650.0,1650.0,256779.0,1650.00103142,0.961062723671,0.021461546107,0.0174757302219,2.69478762271,4.01366301486,3.93445875938,8.15302213213
0.4,0.75,1.0,5.0,0.2,650.0,1650.0,256537.0,1650.00009996,0.964288744377,0.0199279688586,0.0157832867644,2.68929504149,3.95163737659,3.94610271162,7.70286029471
0.4,0.75,1.0,5.0,0.2,650.0,1650.0,257853.0,1650.02935326,0.962048387687,0.0209084574697,0.0170431548436,2.6594915056,4.01673112228,3.88524936416,7.95537434173
0.4,0.75,1.0,5.0,0.2,650.0,1650.0,258489.0,1650.01313852,0.965656015492,0.018130337683,0.0162136468248,2.74786888329,4.06203706826,4.02928032557,8.42782958637
0.4,0.75,1.0,5.0,0.2,650.0,1650.0,258663.0,1650.00622633,0.960713849239,0.0222517289824,0.0170344217787,2.63969714592,3.91371186207,3.90558105151,7.87822689612
0.4,0.75,1.0,5.0,0.2,650.0,1650.0,257904.0,1650.00397863,0.968646755929,0.0164900995056,0.0148631445654,2.74551735949,4.03794662145,3.97358249648,8.02341423814
0.4,0.75,1.0,5.0,0.2,650.0,1650.0,257660.0,1650.00099305,0.964219505695,0.0194034738132,0.0163770204917,2.7227017844,4.01069251403,4.04053334903,8.23529614503
0.4,0.75,1.0,5.0,0.2,650.0,1650.0,257829.0,1650.00072718,0.963470694596,0.0204428096512,0.0160864957529,2.7577196209,4.09133978602,4.04654798531,8.47206845502
0.4,0.75,1.0,5.0,0.2,650.0,1650.0,257270.0,1650.00506829,0.961897821185,0.0203096962004,0.0177924826142,2.70868365571,4.0097257098,3.9988866628,8.11277219074
0.4,0.75,1.0,5.0,0.2,650.0,1650.0,256524.0,1650.00314003,0.963557518544,0.0201601060145,0.0162823754418,2.72784178467,4.06526361738,4.01330121529,8.38046713507
0.4,0.75,1.0,5.0,0.2,650.0,1650.0,258263.0,1650.00079394,0.961952105093,0.0217030939706,0.0163448009362,2.71906921106,4.05406248695,4.00632267419,8.45772543772
0.4,0.75,1.0,5.0,0.2,650.0,1650.0,256923.0,1650.00782197,0.959180095638,0.0221208848877,0.0186990194742,2.68838883098,3.97286351524,4.00835649332,8.26768089782
0.4,0.75,1.0,5.0,0.2,650.0,1650.0,256706.0,1650.00371997,0.962000854182,0.0220721614797,0.0159269843381,2.68958332395,3.94328550074,3.98450270813,8.19318904439
0.4,0.75,1.0,5.0,0.2,650.0,1650.0,256963.0,1650.00004486,0.964826707659,0.0191169628541,0.016056329487,2.70712255455,3.92040544282,4.04069244185,8.09965249843
0.4,0.75,1.0,5.0,0.2,650.0,1650.0,258357.0,1650.0097261,0.964573634189,0.0197220494929,0.0157043163181,2.71118809065,3.98667385013,3.97959690364,8.09958190285
0.4,0.75,1.0,5.0,0.2,650.0,1650.0,257772.0,1650.00517479,0.96431135668,0.0186769343991,0.017011708921,2.69886118091,3.96225819324,3.99076841021,8.1084361196
0.4,0.75,1.0,5.0,0.2,650.0,1650.0,258159.0,1650.00203215,0.96177284939,0.0222685126141,0.015958637996,2.66104547037,3.93445853737,3.90801529146,7.91876987895
0.4,0.75,1.0,5.0,0.2,650.0,1650.0,256733.0,1650.00935906,0.96183196063,0.0213659523932,0.0168020869766,2.67460278014,3.98737050352,3.94110076719,8.10539030651
0.4,0.75,1.0,5.0,0.2,650.0,1650.0,257659.0,1650.00425903,0.962917270981,0.0205964864835,0.0164862425353,2.70539056274,3.99397931648,4.00689253487,8.21164098912
