# Supplementary material for: Crossed and Locked Quotes in a Multi-Market Simulation
Source: PLoS One. 2016 Mar 9;11(3):e0151096. doi: 10.1371/journal.pone.0151096 (PMC4784946; doi:10.1371/journal.pone.0151096)
Supplement: S1 Dataset — Simulation output and summary files for main results. (ZIP) [file pone.0151096.s001.zip › main_results/main_results_184.out]

SLURM_ARRAY_TASK_ID:  184
0.4,0.8,1.0,5.0,0.2,650.0,1650.0,257232.0,1650.00249877,0.973661424214,0.0139007247985,0.0124378509876,2.8208421857,4.06628447905,4.09117548027,8.47177231559
0.4,0.8,1.0,5.0,0.2,650.0,1650.0,258246.0,1650.01017049,0.971695183233,0.0156155239947,0.0126892927723,2.75789322374,4.02383780776,4.02094067045,8.22048117882
0.4,0.8,1.0,5.0,0.2,650.0,1650.0,257360.0,1650.00583438,0.969450835345,0.0145096091945,0.0160395554603,2.74821317775,3.96907842457,4.06765767973,8.27719950574
0.4,0.8,1.0,5.0,0.2,650.0,1650.0,257287.0,1650.01566263,0.970683601629,0.0151765372476,0.0141398611234,2.76609056581,4.03390162307,4.03675970283,8.27639350425
0.4,0.8,1.0,5.0,0.2,650.0,1650.0,257164.0,1650.00353041,0.971313181513,0.0162236334137,0.0124631850735,2.74300262229,4.00095192602,3.96853445962,8.13377118585
0.4,0.8,1.0,5.0,0.2,650.0,1650.0,257395.0,1650.00690764,0.969256819919,0.0147314711937,0.0160117088876,2.74917716483,4.00807558963,4.07214500633,8.32939872401
0.4,0.8,1.0,5.0,0.2,650.0,1650.0,256109.0,1650.0024416,0.969432254033,0.0176994871236,0.0128682588438,2.72888705245,3.99976084038,3.9688011378,8.14567627741
0.4,0.8,1.0,5.0,0.2,650.0,1650.0,257299.0,1650.00197787,0.969622215704,0.0183693083105,0.0120084759853,2.82178682281,4.122353837,4.103832151,8.66897354559
0.4,0.8,1.0,5.0,0.2,650.0,1650.0,257156.0,1650.0139529,0.972428008869,0.0157440244693,0.0118279666615,2.79348029424,4.02613931228,4.07147168511,8.07665004573
0.4,0.8,1.0,5.0,0.2,650.0,1650.0,256673.0,1650.00119925,0.972000505828,0.0162363443246,0.0117631498478,2.79257339815,4.02882971206,4.05838415493,8.34184280312
0.4,0.8,1.0,5.0,0.2,650.0,1650.0,258387.0,1650.0065746,0.972519996499,0.0164474530644,0.011032550437,2.8157761384,4.07909461373,4.11194110442,8.37346904344
0.4,0.8,1.0,5.0,0.2,650.0,1650.0,256930.0,1650.00678803,0.969144858091,0.0167656604202,0.014089481489,2.76641370768,4.05218399356,4.06474131073,8.56408839057
0.4,0.8,1.0,5.0,0.2,650.0,1650.0,256600.0,1650.00229226,0.971556603029,0.016131204434,0.0123121925372,2.75967713729,4.0101678558,4.00423805537,8.04263143685
0.4,0.8,1.0,5.0,0.2,650.0,1650.0,257203.0,1650.00683066,0.970663953581,0.0164470851573,0.0128889612614,2.83851957004,4.0639156174,4.13152680188,8.52834755115
0.4,0.8,1.0,5.0,0.2,650.0,1650.0,256358.0,1650.00002606,0.970182511713,0.0160421997099,0.0137752885774,2.76262802062,4.00642475163,4.05320511,8.22584559086
0.4,0.8,1.0,5.0,0.2,650.0,1650.0,258210.0,1650.00242563,0.970559646655,0.0158525646864,0.0135877886585,2.70462274947,3.95336228437,3.92849718293,7.81773063018
0.4,0.8,1.0,5.0,0.2,650.0,1650.0,256030.0,1650.0035189,0.968544907887,0.0190938236657,0.0123612684469,2.76755460199,4.05813027341,3.97666964098,8.31986492209
0.4,0.8,1.0,5.0,0.2,650.0,1650.0,256613.0,1650.00201972,0.966228738557,0.0193938059729,0.0143774554697,2.75589379805,4.04998831813,4.01709479291,8.19218874452
0.4,0.8,1.0,5.0,0.2,650.0,1650.0,255158.0,1650.00098079,0.968657828487,0.018785488232,0.0125566832811,2.78676709336,4.05398035859,4.07859815198,8.49367937343
0.4,0.8,1.0,5.0,0.2,650.0,1650.0,256491.0,1650.00223462,0.969858997582,0.015028672503,0.0151123299151,2.77591158286,4.04557870095,4.0473424764,8.48791710487
0.4,0.8,1.0,5.0,0.2,650.0,1650.0,257616.0,1650.01083581,0.968902682557,0.017703096324,0.0133942211193,2.80451766692,4.09984352406,4.07333441858,8.43133634644
0.4,0.8,1.0,5.0,0.2,650.0,1650.0,256423.0,1650.00239382,0.970331623472,0.0166946649936,0.0129737115344,2.7579754167,4.01414182251,4.04387744402,8.20313777926
0.4,0.8,1.0,5.0,0.2,650.0,1650.0,256626.0,1650.01151898,0.967860203677,0.0169633266431,0.0151764696798,2.78948914442,4.07700484496,4.07330536938,8.34501278334
0.4,0.8,1.0,5.0,0.2,650.0,1650.0,256933.0,1650.00200306,0.973341768062,0.0152183639208,0.0114398680173,2.75151853356,4.03822863367,4.0113631635,8.17706638409
0.4,0.8,1.0,5.0,0.2,650.0,1650.0,256980.0,1650.0111387,0.969414803725,0.0165261096338,0.0140590866414,2.78422666247,4.0153786639,4.06585978854,8.37922536127
0.4,0.8,1.0,5.0,0.2,650.0,1650.0,257644.0,1650.01055721,0.967005764433,0.0185300627389,0.0144641728279,2.76787457436,4.08655442772,4.00722829909,8.41495770847
0.4,0.8,1.0,5.0,0.2,650.0,1650.0,257812.0,1650.0063556,0.973102166964,0.0154522056169,0.0114456274187,2.7713637308,4.04996785169,4.02540828221,8.44952700653
0.4,0.8,1.0,5.0,0.2,650.0,1650.0,257488.0,1650.00973896,0.969140686221,0.0185849167802,0.012274396999,2.70865457884,3.96659063481,3.97001538028,7.9267536759
0.4,0.8,1.0,5.0,0.2,650.0,1650.0,256297.0,1650.00371175,0.974664728228,0.0116232353951,0.0137120363771,2.80946721809,4.08747457967,4.06445289111,8.49258395555
0.4,0.8,1.0,5.0,0.2,650.0,1650.0,255919.0,1650.00382645,0.96948079149,0.017063330018,0.0134558784922,2.73913013331,4.00297270407,3.9631474204,8.02566721185
