# Supplementary material for: Crossed and Locked Quotes in a Multi-Market Simulation
Source: PLoS One. 2016 Mar 9;11(3):e0151096. doi: 10.1371/journal.pone.0151096 (PMC4784946; doi:10.1371/journal.pone.0151096)
Supplement: S1 Dataset — Simulation output and summary files for main results. (ZIP) [file pone.0151096.s001.zip › main_results/main_results_185.out]

SLURM_ARRAY_TASK_ID:  185
0.4,0.85,1.0,5.0,0.2,650.0,1650.0,259033.0,1650.01379214,0.977571696227,0.0128661827281,0.0095621210453,2.772568141,4.0340925716,3.94391583277,8.0911632848
0.4,0.85,1.0,5.0,0.2,650.0,1650.0,256933.0,1650.01168748,0.978173705453,0.0119246994123,0.00990159513432,2.80340022006,4.01709311408,4.0112554434,8.10689584398
0.4,0.85,1.0,5.0,0.2,650.0,1650.0,257687.0,1650.00306634,0.978579408882,0.00895043233001,0.0124701587878,2.8592732949,4.14017095887,4.09350044737,8.5740540643
0.4,0.85,1.0,5.0,0.2,650.0,1650.0,257296.0,1650.00411816,0.978581100675,0.0109981474697,0.010420751855,2.86318748059,4.13952478483,4.09896929106,8.61170761583
0.4,0.85,1.0,5.0,0.2,650.0,1650.0,255937.0,1650.00750268,0.977592790065,0.0118972716463,0.0105099382891,2.82778217732,4.10462790544,4.0856228229,8.62086870659
0.4,0.85,1.0,5.0,0.2,650.0,1650.0,256737.0,1650.00389225,0.980562936475,0.0110890435174,0.00834802000707,2.88594495143,4.15560764473,4.12527468161,8.74399086565
0.4,0.85,1.0,5.0,0.2,650.0,1650.0,257752.0,1650.00201896,0.979181109477,0.0117054418897,0.00911344863361,2.80481964636,4.05729202603,4.00511338745,8.50764891561
0.4,0.85,1.0,5.0,0.2,650.0,1650.0,256505.0,1650.00491674,0.977128100881,0.013213476839,0.0096584222798,2.7965788246,4.0601135526,4.02136604287,8.3270907118
0.4,0.85,1.0,5.0,0.2,650.0,1650.0,256405.0,1650.0006811,0.98005810422,0.0098936938701,0.0100482019095,2.7969500274,4.0352086422,4.00364675688,8.24722773884
0.4,0.85,1.0,5.0,0.2,650.0,1650.0,257286.0,1650.01364534,0.973807592452,0.015699797722,0.0104926098263,2.80718011205,4.06594475662,4.05369385516,8.23557615918
0.4,0.85,1.0,5.0,0.2,650.0,1650.0,257108.0,1650.00931938,0.977789547157,0.0124525375254,0.0097579153175,2.78577062021,4.01533142307,4.03461640505,8.40150918082
0.4,0.85,1.0,5.0,0.2,650.0,1650.0,257093.0,1650.00301663,0.978869212336,0.0115221875413,0.0096086001231,2.79014665148,4.00499612179,4.00197550462,8.1189451653
0.4,0.85,1.0,5.0,0.2,650.0,1650.0,257597.0,1650.01455156,0.976971752707,0.0105315154051,0.0124967318874,2.77214293731,4.05567440597,3.99136103494,8.28105588201
0.4,0.85,1.0,5.0,0.2,650.0,1650.0,258059.0,1650.00102433,0.976418005863,0.013559600447,0.0100223936895,2.8238955593,4.07910785978,4.09073368612,8.08363485998
0.4,0.85,1.0,5.0,0.2,650.0,1650.0,257866.0,1650.00572111,0.980166896984,0.0116288939115,0.00820420910471,2.82602175456,4.07018396791,4.10899676462,8.45323222182
0.4,0.85,1.0,5.0,0.2,650.0,1650.0,256102.0,1650.00178824,0.979884929999,0.0105594296033,0.00955564039766,2.81998701184,4.11139229624,4.05004686317,8.47746803232
0.4,0.85,1.0,5.0,0.2,650.0,1650.0,256127.0,1650.00587686,0.978779464206,0.0111191028149,0.0101014329793,2.85144601408,4.10654175762,4.1143901333,8.68995595644
0.4,0.85,1.0,5.0,0.2,650.0,1650.0,257828.0,1650.04285229,0.978694510451,0.0129663159649,0.00833917358464,2.77780839075,3.99927830156,3.98542582333,8.0439712352
0.4,0.85,1.0,5.0,0.2,650.0,1650.0,257654.0,1650.00278563,0.976931775033,0.0129805536681,0.0100876712986,2.80724245216,4.07783150573,4.01835625121,8.42787882621
0.4,0.85,1.0,5.0,0.2,650.0,1650.0,256850.0,1650.0098289,0.979176960425,0.0118853144414,0.00893772513321,2.79996013622,4.05220828675,4.04308373542,8.33684422903
0.4,0.85,1.0,5.0,0.2,650.0,1650.0,257902.0,1650.017943,0.979944174554,0.0126497258189,0.00740609962673,2.79751859208,4.03213789848,4.02515750939,8.36511888451
0.4,0.85,1.0,5.0,0.2,650.0,1650.0,257297.0,1650.01290896,0.979735734902,0.0117043250186,0.00855994007982,2.86750449106,4.10202106473,4.14475869847,8.4947820986
0.4,0.85,1.0,5.0,0.2,650.0,1650.0,256257.0,1650.02513597,0.978280491977,0.0128121965159,0.00890731150713,2.85017128153,4.15086766782,4.07080574855,8.51771073456
0.4,0.85,1.0,5.0,0.2,650.0,1650.0,257749.0,1650.00162295,0.977608371884,0.0136965228512,0.00869510526482,2.78529908263,3.98319650249,3.9949433428,8.10861803454
0.4,0.85,1.0,5.0,0.2,650.0,1650.0,256213.0,1650.00526862,0.97874193041,0.0105336055648,0.0107244640253,2.79908539057,4.03575543978,3.97311323875,8.21848991468
0.4,0.85,1.0,5.0,0.2,650.0,1650.0,257820.0,1650.003468,0.977796600393,0.012802503089,0.00940089651799,2.81921313174,4.07351770291,4.05881596079,8.28370421391
0.4,0.85,1.0,5.0,0.2,650.0,1650.0,257238.0,1650.00116879,0.974749505751,0.0131306199856,0.0121198742637,2.77986343656,4.07026640982,4.00867513927,8.44738819981
0.4,0.85,1.0,5.0,0.2,650.0,1650.0,256704.0,1650.00461195,0.979359878655,0.0120868968003,0.00855322454431,2.73326256519,3.92203671207,4.0000695072,7.97380126994
0.4,0.85,1.0,5.0,0.2,650.0,1650.0,256252.0,1650.00457303,0.982523920553,0.00905213794107,0.00842394150598,2.87130023354,4.10256391985,4.12183364052,8.53870066983
0.4,0.85,1.0,5.0,0.2,650.0,1650.0,256624.0,1650.00784907,0.982489158819,0.00920937327816,0.0083014679031,2.81440443972,4.04950306699,4.04590443577,8.1795061089
