# Supplementary material for: Crossed and Locked Quotes in a Multi-Market Simulation
Source: PLoS One. 2016 Mar 9;11(3):e0151096. doi: 10.1371/journal.pone.0151096 (PMC4784946; doi:10.1371/journal.pone.0151096)
Supplement: S1 Dataset — Simulation output and summary files for main results. (ZIP) [file pone.0151096.s001.zip › main_results/main_results_186.out]

SLURM_ARRAY_TASK_ID:  186
0.4,0.9,1.0,5.0,0.2,650.0,1650.0,256585.0,1650.02548552,0.986065239654,0.00685319369322,0.00708156665279,2.93132454484,4.16551226987,4.17621908188,8.84219735416
0.4,0.9,1.0,5.0,0.2,650.0,1650.0,255902.0,1650.03425325,0.987079022403,0.00813133506474,0.00478964253256,2.8996290803,4.12169117562,4.13661548746,8.26693013242
0.4,0.9,1.0,5.0,0.2,650.0,1650.0,257928.0,1650.01589259,0.985438293361,0.00819649077473,0.00636521586429,2.83743131959,4.01687167021,4.08041520447,8.22174929897
0.4,0.9,1.0,5.0,0.2,650.0,1650.0,256766.0,1650.00268018,0.985006056813,0.0080048566778,0.00698908650889,2.88853590231,4.11007672511,4.10633426334,8.52372216557
0.4,0.9,1.0,5.0,0.2,650.0,1650.0,256626.0,1650.00812518,0.986506379669,0.00758701000084,0.0059066103304,2.85256200495,4.06503180745,4.0741321368,8.55433286834
0.4,0.9,1.0,5.0,0.2,650.0,1650.0,256445.0,1650.00235803,0.984918624407,0.00816877193009,0.00691260366278,2.87395171694,4.09938373095,4.08551073737,8.58623373127
0.4,0.9,1.0,5.0,0.2,650.0,1650.0,255890.0,1650.00831525,0.983267087412,0.00850512569865,0.0082277868898,2.9101551003,4.18579772442,4.15411879308,8.88978174536
0.4,0.9,1.0,5.0,0.2,650.0,1650.0,255305.0,1650.00240507,0.985355580473,0.00732100415807,0.00732341536863,2.92387718959,4.16906118578,4.19466918679,8.79838788172
0.4,0.9,1.0,5.0,0.2,650.0,1650.0,256354.0,1650.00593073,0.986859364071,0.00796132159197,0.00517931433668,2.83193928253,4.04636026292,4.02586583165,8.12679723422
0.4,0.9,1.0,5.0,0.2,650.0,1650.0,257403.0,1650.00735838,0.98648567299,0.00792859055888,0.00558573645077,2.78283493564,3.95547190401,3.99057657987,8.0935730725
0.4,0.9,1.0,5.0,0.2,650.0,1650.0,255924.0,1650.00727311,0.985059249193,0.00759002060776,0.00735073019953,2.83183729367,4.06845729321,4.0385780986,8.408552186
0.4,0.9,1.0,5.0,0.2,650.0,1650.0,257347.0,1650.00070435,0.987222249489,0.00612192477562,0.0066558257352,2.87702049915,4.09565291715,4.0950046318,8.25976936606
0.4,0.9,1.0,5.0,0.2,650.0,1650.0,257046.0,1650.01096368,0.986052265492,0.00650233785981,0.00744539664849,2.8767246055,4.09676845239,4.09089810089,8.3788225522
0.4,0.9,1.0,5.0,0.2,650.0,1650.0,258046.0,1650.00182771,0.986299672063,0.00584762416905,0.00785270376835,2.8938023324,4.13779589638,4.1431037531,8.56169991
0.4,0.9,1.0,5.0,0.2,650.0,1650.0,256676.0,1650.00683969,0.985642593576,0.00741454986166,0.00694285656273,2.81701198633,4.05058456255,4.04019689298,8.46740110081
0.4,0.9,1.0,5.0,0.2,650.0,1650.0,256553.0,1650.00337249,0.987600263987,0.00739493078724,0.00500480522622,2.88236040058,4.10024099927,4.10967634641,8.40574148429
0.4,0.9,1.0,5.0,0.2,650.0,1650.0,256257.0,1650.00144728,0.984819099431,0.00938421053304,0.00579669003643,2.77954781895,3.93950394153,3.98926408547,7.83689078247
0.4,0.9,1.0,5.0,0.2,650.0,1650.0,256571.0,1650.00945511,0.987243166088,0.00731773697614,0.00543909693597,2.87990622792,4.09763019316,4.13441071836,8.4686023546
0.4,0.9,1.0,5.0,0.2,650.0,1650.0,256520.0,1650.00002787,0.98771373037,0.00651934760161,0.00576692202886,2.8828248954,4.11424097649,4.12994088413,8.62702795362
0.4,0.9,1.0,5.0,0.2,650.0,1650.0,256645.0,1650.00900653,0.986697680525,0.00725084261521,0.00605147686019,2.8648151321,4.07368715106,4.0611199384,8.30689478486
0.4,0.9,1.0,5.0,0.2,650.0,1650.0,256291.0,1650.00677127,0.985462446312,0.00854087749953,0.0059966761884,2.8825158789,4.1247177325,4.10713291691,8.50661520575
0.4,0.9,1.0,5.0,0.2,650.0,1650.0,256785.0,1650.00001072,0.986096278604,0.0080750551782,0.00582866621787,2.83706119619,4.05373549044,4.06473990852,8.14625659422
0.4,0.9,1.0,5.0,0.2,650.0,1650.0,256390.0,1650.00861089,0.985763156053,0.00872752245766,0.00550932148904,2.89743039037,4.1286266671,4.12641990172,8.78970782277
0.4,0.9,1.0,5.0,0.2,650.0,1650.0,254560.0,1650.0066999,0.984519252639,0.00993914521098,0.00554160215042,2.89419610644,4.1386903999,4.10950922932,8.64071585008
0.4,0.9,1.0,5.0,0.2,650.0,1650.0,257833.0,1650.01450747,0.986472560153,0.0075297029059,0.00599773694131,2.85426186481,4.05650530437,4.06807779268,8.16258042655
0.4,0.9,1.0,5.0,0.2,650.0,1650.0,256908.0,1650.00803374,0.986536575888,0.00774160681062,0.00572181730101,2.86080691266,4.05784545392,4.1071323078,8.41556564808
0.4,0.9,1.0,5.0,0.2,650.0,1650.0,256038.0,1650.00317209,0.984115368965,0.0099229770389,0.00596165399572,2.85258710171,4.07082215461,4.08324385041,8.34990928641
0.4,0.9,1.0,5.0,0.2,650.0,1650.0,257216.0,1650.00410133,0.98496307246,0.00846697033475,0.00656995720528,2.86549182034,4.0950541957,4.11143909325,8.68242354519
0.4,0.9,1.0,5.0,0.2,650.0,1650.0,256930.0,1650.00601981,0.985596569835,0.00843957513931,0.00596385502566,2.81937515492,4.00933909077,4.02922584232,8.20567590514
0.4,0.9,1.0,5.0,0.2,650.0,1650.0,255417.0,1650.00220611,0.986372329746,0.00707266114295,0.00655500911153,2.86368420103,4.11849536052,4.10065123408,8.70711168992
