# Supplementary material for: Crossed and Locked Quotes in a Multi-Market Simulation
Source: PLoS One. 2016 Mar 9;11(3):e0151096. doi: 10.1371/journal.pone.0151096 (PMC4784946; doi:10.1371/journal.pone.0151096)
Supplement: S1 Dataset — Simulation output and summary files for main results. (ZIP) [file pone.0151096.s001.zip › main_results/main_results_187.out]

SLURM_ARRAY_TASK_ID:  187
0.4,0.95,1.0,5.0,0.2,650.0,1650.0,257328.0,1650.01192498,0.991842508768,0.00488785208801,0.00326963914405,2.874397567,4.03927586225,4.06177937317,8.2972421028
0.4,0.95,1.0,5.0,0.2,650.0,1650.0,256738.0,1650.00772197,0.993686840271,0.00369369551531,0.0026194642138,2.98422692718,4.18660574472,4.23526164658,8.82455699434
0.4,0.95,1.0,5.0,0.2,650.0,1650.0,256613.0,1650.00207567,0.99286704506,0.00409374820577,0.00303920673444,2.9654947373,4.16531984782,4.20941594696,8.63575122508
0.4,0.95,1.0,5.0,0.2,650.0,1650.0,257080.0,1650.00440708,0.993634309081,0.00418716484647,0.00217852607276,2.87663193116,4.04554225496,4.0550229101,8.2878621676
0.4,0.95,1.0,5.0,0.2,650.0,1650.0,255147.0,1650.00248585,0.992221710642,0.00414226755669,0.00363602180161,2.95889786415,4.19240720716,4.20842247559,8.93599515248
0.4,0.95,1.0,5.0,0.2,650.0,1650.0,255238.0,1650.00430775,0.993625793703,0.00380459863761,0.00256960765927,2.91055596625,4.13488722008,4.08641363291,8.32463466934
0.4,0.95,1.0,5.0,0.2,650.0,1650.0,256204.0,1650.0088632,0.994102104056,0.00311127135024,0.00278662459376,2.94128306053,4.12069708906,4.20547924397,8.63181205277
0.4,0.95,1.0,5.0,0.2,650.0,1650.0,256525.0,1650.00111549,0.99364386673,0.00368393172303,0.00267220154715,2.92858308316,4.1440537835,4.08655581608,8.47176087123
0.4,0.95,1.0,5.0,0.2,650.0,1650.0,257055.0,1650.00024121,0.992746443697,0.00432935464816,0.00292420165442,2.84845127237,4.04831450343,4.02388918383,8.19717576075
0.4,0.95,1.0,5.0,0.2,650.0,1650.0,257171.0,1650.00143483,0.993108153415,0.00436479662382,0.00252704996166,2.96199446322,4.18795513256,4.19199353378,8.7158936079
0.4,0.95,1.0,5.0,0.2,650.0,1650.0,256956.0,1650.00269369,0.993031189874,0.00438070657798,0.00258810354839,2.89857525733,4.06150228424,4.10448921259,8.4695559728
0.4,0.95,1.0,5.0,0.2,650.0,1650.0,256158.0,1650.00325816,0.992934029214,0.00482613738709,0.00223983339897,2.90713453031,4.16378860121,4.03862526248,8.54419925036
0.4,0.95,1.0,5.0,0.2,650.0,1650.0,256850.0,1650.00804355,0.992448609753,0.0043264317669,0.00322495848049,2.94471519976,4.14105306167,4.13404052432,8.66955689471
0.4,0.95,1.0,5.0,0.2,650.0,1650.0,257475.0,1650.01361847,0.991954269777,0.00485807788241,0.00318765234084,2.88177624463,4.027455965,4.07692098054,8.48070588793
0.4,0.95,1.0,5.0,0.2,650.0,1650.0,256968.0,1650.00640617,0.993466466236,0.00341551100349,0.00311802276009,2.94528574989,4.14837268329,4.13629980306,8.67411197284
0.4,0.95,1.0,5.0,0.2,650.0,1650.0,257286.0,1650.00209156,0.992145237909,0.00402614852782,0.00382861356303,2.93034239966,4.13427564057,4.15271464852,8.55791380189
0.4,0.95,1.0,5.0,0.2,650.0,1650.0,254910.0,1650.00216737,0.992669381605,0.00378356878103,0.00354704961424,2.92711468834,4.16215305402,4.1505929768,8.94149872698
0.4,0.95,1.0,5.0,0.2,650.0,1650.0,256232.0,1650.00620294,0.992812478511,0.00441645354242,0.00277106794689,2.92994598302,4.13753897238,4.1051935956,8.59868240021
0.4,0.95,1.0,5.0,0.2,650.0,1650.0,256475.0,1650.00466702,0.991037662146,0.00436778417411,0.00459455368036,2.91823177359,4.14464503446,4.13062248869,8.52893303252
0.4,0.95,1.0,5.0,0.2,650.0,1650.0,256076.0,1650.00128979,0.995962949917,0.00234373751821,0.00169331256474,2.89284322069,4.02523699507,4.0885424009,8.22361773484
0.4,0.95,1.0,5.0,0.2,650.0,1650.0,255809.0,1650.00262539,0.994781028283,0.00270153851398,0.00251743320313,2.94991360984,4.19235888221,4.12366360824,8.52238114289
0.4,0.95,1.0,5.0,0.2,650.0,1650.0,255428.0,1650.00026626,0.992258195068,0.00438540786557,0.00335639706671,2.96488437899,4.17037404409,4.19806588461,8.81225571609
0.4,0.95,1.0,5.0,0.2,650.0,1650.0,255136.0,1650.00049685,0.994440192898,0.00238433869103,0.00317546841116,2.91900030467,4.14540892711,4.10369846349,8.64101415865
0.4,0.95,1.0,5.0,0.2,650.0,1650.0,256538.0,1650.00167389,0.993310978182,0.00368448648109,0.00300453533696,2.89553258362,4.09605050351,4.07336545166,8.41684925087
0.4,0.95,1.0,5.0,0.2,650.0,1650.0,255838.0,1650.00288473,0.995230542672,0.00262186802817,0.00214758929953,2.94968997982,4.16729719316,4.17556876604,8.87022576809
0.4,0.95,1.0,5.0,0.2,650.0,1650.0,256706.0,1650.00669679,0.994861643749,0.0032354975353,0.00190285871583,2.94932640018,4.13350382582,4.14434005533,8.39341217663
0.4,0.95,1.0,5.0,0.2,650.0,1650.0,255243.0,1650.0127276,0.99483647024,0.0029454790532,0.002218050707,2.96678829218,4.15854971321,4.20006618774,8.71786472224
0.4,0.95,1.0,5.0,0.2,650.0,1650.0,256928.0,1650.01196708,0.994686925637,0.00282115521713,0.00249191914556,2.9107767609,4.1289687892,4.05388622275,8.39437594785
0.4,0.95,1.0,5.0,0.2,650.0,1650.0,256616.0,1650.00592634,0.993054214108,0.00355337912839,0.00339240676411,2.95218063839,4.14852128341,4.21702561299,8.75218613941
0.4,0.95,1.0,5.0,0.2,650.0,1650.0,256799.0,1650.01102802,0.994238714136,0.00335250604618,0.0024087798178,2.93459849438,4.13802769211,4.16072457764,8.65527401791
