# Supplementary material for: Crossed and Locked Quotes in a Multi-Market Simulation
Source: PLoS One. 2016 Mar 9;11(3):e0151096. doi: 10.1371/journal.pone.0151096 (PMC4784946; doi:10.1371/journal.pone.0151096)
Supplement: S1 Dataset — Simulation output and summary files for main results. (ZIP) [file pone.0151096.s001.zip › main_results/main_results_188.out]

SLURM_ARRAY_TASK_ID:  188
0.4,1.0,1.0,5.0,0.2,650.0,1650.0,256223.0,1650.00582631,1.0,0.0,0.0,2.97875232768,4.14183627905,4.205402954,8.84219737042
0.4,1.0,1.0,5.0,0.2,650.0,1650.0,256998.0,1650.02206518,1.0,0.0,0.0,2.94241777925,4.12679487631,4.08885349655,8.60164032551
0.4,1.0,1.0,5.0,0.2,650.0,1650.0,257495.0,1650.03751777,1.0,0.0,0.0,2.9326212889,4.08739571458,4.08777907171,8.40497128141
0.4,1.0,1.0,5.0,0.2,650.0,1650.0,255511.0,1650.00161512,1.0,0.0,0.0,2.98321174836,4.18354112364,4.15221553576,8.45304504614
0.4,1.0,1.0,5.0,0.2,650.0,1650.0,255216.0,1650.015041,1.0,0.0,0.0,2.94179262295,4.0914721834,4.12634938735,8.38108441567
0.4,1.0,1.0,5.0,0.2,650.0,1650.0,255420.0,1650.01477717,1.0,0.0,0.0,3.03579012029,4.26066699403,4.24812040776,9.2641506916
0.4,1.0,1.0,5.0,0.2,650.0,1650.0,256532.0,1650.00301026,1.0,0.0,0.0,2.99897228175,4.18239333236,4.15492428156,8.63454158921
0.4,1.0,1.0,5.0,0.2,650.0,1650.0,257270.0,1650.00325758,1.0,0.0,0.0,2.99096063796,4.14812893566,4.18394199989,8.72533064968
0.4,1.0,1.0,5.0,0.2,650.0,1650.0,255686.0,1650.00386786,1.0,0.0,0.0,2.9929692356,4.17454515102,4.14796461616,8.77842564321
0.4,1.0,1.0,5.0,0.2,650.0,1650.0,254929.0,1650.01977141,1.0,0.0,0.0,3.00705494501,4.23397769128,4.15645095003,8.70196742968
0.4,1.0,1.0,5.0,0.2,650.0,1650.0,257331.0,1650.00255156,1.0,0.0,0.0,2.94973785082,4.07178534591,4.13373573577,8.33907725493
0.4,1.0,1.0,5.0,0.2,650.0,1650.0,255614.0,1650.01263723,1.0,0.0,0.0,2.97272871023,4.17256559851,4.11526100081,8.45898792973
0.4,1.0,1.0,5.0,0.2,650.0,1650.0,255810.0,1650.00107879,1.0,0.0,0.0,2.92201063939,4.08377547429,4.0907135292,8.35209562554
0.4,1.0,1.0,5.0,0.2,650.0,1650.0,257227.0,1650.01101876,1.0,0.0,0.0,2.97731000118,4.16609764514,4.12389532716,8.60817174363
0.4,1.0,1.0,5.0,0.2,650.0,1650.0,254141.0,1650.00841389,1.0,0.0,0.0,3.01443712771,4.2068552198,4.23131461658,8.89338657101
0.4,1.0,1.0,5.0,0.2,650.0,1650.0,256062.0,1650.01442168,1.0,0.0,0.0,2.98831233123,4.18689973366,4.16886953869,8.7409600414
0.4,1.0,1.0,5.0,0.2,650.0,1650.0,256246.0,1650.02312555,1.0,0.0,0.0,2.97000100611,4.14704551599,4.16537335454,8.52050189232
0.4,1.0,1.0,5.0,0.2,650.0,1650.0,255707.0,1650.0010279,1.0,0.0,0.0,2.99808340029,4.20658968625,4.13849448399,8.56588608347
0.4,1.0,1.0,5.0,0.2,650.0,1650.0,256179.0,1650.00333893,1.0,0.0,0.0,2.98739034846,4.25851655209,4.12889569868,8.92806966241
0.4,1.0,1.0,5.0,0.2,650.0,1650.0,256941.0,1650.00172203,1.0,0.0,0.0,2.98867613937,4.17010681225,4.14098462407,8.53747439017
0.4,1.0,1.0,5.0,0.2,650.0,1650.0,255982.0,1650.00239038,1.0,0.0,0.0,3.02203654187,4.25665362955,4.23985600768,8.98648489511
0.4,1.0,1.0,5.0,0.2,650.0,1650.0,255880.0,1650.00278459,1.0,0.0,0.0,2.97495815365,4.15242943406,4.16423382367,8.77775270266
0.4,1.0,1.0,5.0,0.2,650.0,1650.0,256287.0,1650.00095386,1.0,0.0,0.0,2.95653110335,4.10853594411,4.10110178446,8.41635712896
0.4,1.0,1.0,5.0,0.2,650.0,1650.0,256444.0,1650.00883151,1.0,0.0,0.0,2.91753043233,4.09300216167,4.05435416468,8.38617316111
0.4,1.0,1.0,5.0,0.2,650.0,1650.0,255266.0,1650.03456558,1.0,0.0,0.0,3.00834728322,4.22316812249,4.2074377159,8.77456616242
0.4,1.0,1.0,5.0,0.2,650.0,1650.0,255472.0,1650.00469585,1.0,0.0,0.0,2.95139765307,4.10923869124,4.08853994717,8.32003033827
0.4,1.0,1.0,5.0,0.2,650.0,1650.0,256619.0,1650.00148637,1.0,0.0,0.0,2.93128076378,4.06930557921,4.10787977973,8.36510968365
0.4,1.0,1.0,5.0,0.2,650.0,1650.0,254610.0,1650.00200961,1.0,0.0,0.0,3.00359628385,4.26166801647,4.16206760039,9.00451890156
0.4,1.0,1.0,5.0,0.2,650.0,1650.0,256966.0,1650.00464419,1.0,0.0,0.0,2.95040578395,4.10292024349,4.0904954131,8.43781389088
0.4,1.0,1.0,5.0,0.2,650.0,1650.0,254831.0,1650.00221743,1.0,0.0,0.0,3.01578364971,4.21409678493,4.19280091185,8.83606414225
