# Supplementary material for: Crossed and Locked Quotes in a Multi-Market Simulation
Source: PLoS One. 2016 Mar 9;11(3):e0151096. doi: 10.1371/journal.pone.0151096 (PMC4784946; doi:10.1371/journal.pone.0151096)
Supplement: S1 Dataset — Simulation output and summary files for main results. (ZIP) [file pone.0151096.s001.zip › main_results/main_results_189.out]

SLURM_ARRAY_TASK_ID:  189
0.45,0.0,1.0,5.0,0.2,650.0,1650.0,263705.0,1650.0045863,0.74617769648,0.11205955134,0.14176275218,1.4710405538,3.35733636601,3.29038583307,6.43440862076
0.45,0.0,1.0,5.0,0.2,650.0,1650.0,265134.0,1650.00083848,0.746104261891,0.109790840634,0.144104897475,1.4044979249,3.24222102383,3.23960283363,6.1048286095
0.45,0.0,1.0,5.0,0.2,650.0,1650.0,263942.0,1650.00355785,0.735979230263,0.112736921247,0.151283848491,1.39580294659,3.27095161467,3.27096545695,6.27098536801
0.45,0.0,1.0,5.0,0.2,650.0,1650.0,264296.0,1650.02215281,0.740888671568,0.110279073403,0.148832255029,1.45421233599,3.37900499708,3.29588186634,6.53451211444
0.45,0.0,1.0,5.0,0.2,650.0,1650.0,264175.0,1650.00138994,0.74231750801,0.109576163368,0.148106328622,1.43073947428,3.36310349463,3.32506096112,6.51071893618
0.45,0.0,1.0,5.0,0.2,650.0,1650.0,264524.0,1650.00084891,0.745578592258,0.105737887311,0.148683520431,1.47345838395,3.31444580001,3.43858374518,6.71180839049
0.45,0.0,1.0,5.0,0.2,650.0,1650.0,263863.0,1650.00058163,0.741289907778,0.111131481855,0.147578610367,1.45183512987,3.33093746481,3.31102543555,6.48957695409
0.45,0.0,1.0,5.0,0.2,650.0,1650.0,264164.0,1650.00304862,0.729387113904,0.10992924818,0.160683637915,1.35628276867,3.31774728783,3.32117196529,6.72795822785
0.45,0.0,1.0,5.0,0.2,650.0,1650.0,263250.0,1650.0105659,0.721533543447,0.116001114041,0.162465342512,1.38661903334,3.32975230341,3.3739829141,6.7501614578
0.45,0.0,1.0,5.0,0.2,650.0,1650.0,264399.0,1650.01117239,0.735651948734,0.11010064453,0.154247406736,1.36743373865,3.30309988827,3.30984744773,6.55955644632
0.45,0.0,1.0,5.0,0.2,650.0,1650.0,264696.0,1650.00057002,0.740299360179,0.117349234858,0.142351404964,1.47213633581,3.43165557708,3.34375897938,6.757925341
0.45,0.0,1.0,5.0,0.2,650.0,1650.0,264599.0,1650.00492292,0.733190493389,0.110618095036,0.156191411575,1.40540063794,3.35910265659,3.31211031726,6.58008954876
0.45,0.0,1.0,5.0,0.2,650.0,1650.0,262768.0,1650.00248208,0.750708518157,0.111450357751,0.137841124091,1.50005723489,3.43378110682,3.34382043122,6.82259669977
0.45,0.0,1.0,5.0,0.2,650.0,1650.0,262876.0,1650.00010135,0.753207091553,0.104803127766,0.141989780681,1.48302833959,3.40845590472,3.32718527766,6.50223450492
0.45,0.0,1.0,5.0,0.2,650.0,1650.0,265041.0,1650.00908705,0.744631407259,0.11117612494,0.144192467801,1.46775060306,3.32154028098,3.35295622632,6.47231725361
0.45,0.0,1.0,5.0,0.2,650.0,1650.0,263200.0,1650.00062334,0.739044591209,0.111687300701,0.149268108089,1.43454703915,3.35643737289,3.31502717395,6.58229225624
0.45,0.0,1.0,5.0,0.2,650.0,1650.0,263683.0,1650.0117062,0.735905483502,0.112552400224,0.151542116274,1.43625332349,3.38037329547,3.31206951505,6.49875168445
0.45,0.0,1.0,5.0,0.2,650.0,1650.0,263677.0,1650.00867562,0.744721215686,0.113684391489,0.141594392826,1.45392559924,3.36122007395,3.24296958754,6.47033724629
0.45,0.0,1.0,5.0,0.2,650.0,1650.0,263131.0,1650.0041285,0.73647884626,0.110707841443,0.152813312297,1.39513981726,3.29489034915,3.34399956021,6.66466175217
0.45,0.0,1.0,5.0,0.2,650.0,1650.0,265306.0,1650.00001945,0.752899729095,0.107832270907,0.139267999998,1.48628934601,3.31565034866,3.32356130362,6.39343166811
0.45,0.0,1.0,5.0,0.2,650.0,1650.0,264203.0,1650.01298648,0.749791639472,0.10820953205,0.141998828478,1.46785474885,3.29710531419,3.31761090306,6.37152553493
0.45,0.0,1.0,5.0,0.2,650.0,1650.0,264848.0,1650.0017381,0.740634360226,0.113083372424,0.14628226735,1.40351298737,3.26766857134,3.30106486463,6.45993263461
0.45,0.0,1.0,5.0,0.2,650.0,1650.0,264399.0,1650.0015333,0.750370708673,0.112939999352,0.136689291975,1.52648597859,3.36694132559,3.32097522276,6.25793708163
0.45,0.0,1.0,5.0,0.2,650.0,1650.0,264213.0,1650.00278963,0.72657942857,0.113231015696,0.160189555734,1.34797040296,3.29420251896,3.31833558127,6.55896506206
0.45,0.0,1.0,5.0,0.2,650.0,1650.0,263650.0,1650.00365687,0.740761275194,0.116907670894,0.142331053912,1.45483829059,3.35678020561,3.28021605283,6.52994483078
0.45,0.0,1.0,5.0,0.2,650.0,1650.0,262911.0,1650.00102939,0.747116337802,0.102971721461,0.149911940737,1.45517304725,3.32630815208,3.3838108773,6.56240506678
0.45,0.0,1.0,5.0,0.2,650.0,1650.0,264279.0,1650.02712866,0.72902413843,0.113111828457,0.157864033113,1.39917235863,3.34665611591,3.29994693274,6.5605573081
0.45,0.0,1.0,5.0,0.2,650.0,1650.0,264733.0,1650.00065064,0.750926312234,0.113218415983,0.135855271783,1.49834258545,3.32435951152,3.35073498474,6.39476477231
0.45,0.0,1.0,5.0,0.2,650.0,1650.0,264823.0,1650.00144312,0.737072593001,0.109124729865,0.153802677134,1.38465785223,3.23341963776,3.35765326938,6.59071018371
0.45,0.0,1.0,5.0,0.2,650.0,1650.0,264775.0,1650.01781779,0.736951646678,0.121147196927,0.141901156396,1.41602656926,3.30101781751,3.29435333859,6.52338085674
