# Supplementary material for: Crossed and Locked Quotes in a Multi-Market Simulation
Source: PLoS One. 2016 Mar 9;11(3):e0151096. doi: 10.1371/journal.pone.0151096 (PMC4784946; doi:10.1371/journal.pone.0151096)
Supplement: S1 Dataset — Simulation output and summary files for main results. (ZIP) [file pone.0151096.s001.zip › main_results/main_results_19.out]

SLURM_ARRAY_TASK_ID:  19
0.0,0.95,1.0,5.0,0.2,650.0,1650.0,256830.0,1650.00120333,0.99219804591,0.00394384041581,0.00385811367421,2.66046063155,4.00968546649,3.99178816576,9.97010010177
0.0,0.95,1.0,5.0,0.2,650.0,1650.0,254942.0,1650.00347208,0.990522039759,0.00521597184588,0.0042619883954,2.67385370138,4.04308966257,4.00280192636,9.94399076105
0.0,0.95,1.0,5.0,0.2,650.0,1650.0,254865.0,1650.00447333,0.990718306214,0.00458085751124,0.00470083627485,2.67045805705,4.01820426369,4.0657608689,10.1322145794
0.0,0.95,1.0,5.0,0.2,650.0,1650.0,256565.0,1650.0020946,0.989678934332,0.00653074118361,0.00379032448465,2.6973988192,4.02079968202,4.14688607022,10.5627389572
0.0,0.95,1.0,5.0,0.2,650.0,1650.0,255933.0,1650.00902916,0.989241104566,0.00603787062756,0.00472102480656,2.68515480669,4.03216440536,4.07763925917,10.1696991621
0.0,0.95,1.0,5.0,0.2,650.0,1650.0,255683.0,1650.00755949,0.991823324828,0.00455125690706,0.00362541826513,2.69195766627,4.06284679588,3.96774271777,10.0830212764
0.0,0.95,1.0,5.0,0.2,650.0,1650.0,255181.0,1650.00373032,0.986827748898,0.0067774809576,0.00639477014418,2.67239386352,4.05969574413,4.04345912278,10.3803417926
0.0,0.95,1.0,5.0,0.2,650.0,1650.0,255550.0,1650.00014012,0.988187559216,0.00598670927902,0.00582573150499,2.70195862208,4.04431292552,4.1155653379,10.606379023
0.0,0.95,1.0,5.0,0.2,650.0,1650.0,256282.0,1650.0021377,0.989192738397,0.00465262712775,0.0061546344756,2.61388723138,3.93411552292,3.97835359267,9.89518138632
0.0,0.95,1.0,5.0,0.2,650.0,1650.0,254526.0,1650.00016933,0.99089681371,0.00461521549904,0.00448797079111,2.73282309859,4.12082706914,4.06624328292,10.4863378766
0.0,0.95,1.0,5.0,0.2,650.0,1650.0,254129.0,1650.00623979,0.991892031862,0.004239753582,0.00386821455591,2.7088683687,4.12401871656,4.03867244067,10.3215525114
0.0,0.95,1.0,5.0,0.2,650.0,1650.0,254888.0,1650.00426882,0.990347561949,0.00593488547549,0.0037175525754,2.64208585962,3.95526941647,3.96366767411,9.69863357832
0.0,0.95,1.0,5.0,0.2,650.0,1650.0,255156.0,1650.00724607,0.990645237582,0.00484518281104,0.00450957960689,2.68015154633,4.03101705677,4.01543941586,9.84039595637
0.0,0.95,1.0,5.0,0.2,650.0,1650.0,254668.0,1650.011698,0.988631091482,0.00648295403198,0.00488595448633,2.69653094174,4.08361168809,4.06523378388,10.3732489394
0.0,0.95,1.0,5.0,0.2,650.0,1650.0,254443.0,1650.00434083,0.989967593421,0.00620467862577,0.00382772795366,2.74189961031,4.150329593,4.10428042984,10.5289370774
0.0,0.95,1.0,5.0,0.2,650.0,1650.0,254811.0,1650.00878302,0.990847971315,0.0061518049131,0.00300022377216,2.72381775493,4.07642409512,4.07108487794,10.3828028544
0.0,0.95,1.0,5.0,0.2,650.0,1650.0,254506.0,1650.00244969,0.991678627382,0.00474888948139,0.0035724831363,2.72054430201,4.06217669818,4.0930002806,10.3532562859
0.0,0.95,1.0,5.0,0.2,650.0,1650.0,254889.0,1650.00850943,0.98839373154,0.00535407183822,0.00625219662199,2.65608242917,4.04620800645,3.94590225539,9.71006429794
0.0,0.95,1.0,5.0,0.2,650.0,1650.0,254803.0,1650.00451611,0.990553155529,0.00493932548618,0.00450751898509,2.66824525182,4.04532190038,4.01404244314,10.3026956092
0.0,0.95,1.0,5.0,0.2,650.0,1650.0,255380.0,1650.00039298,0.990809949875,0.00525333825466,0.00393671187016,2.64256931008,3.96482799092,3.95951714239,9.61678294303
0.0,0.95,1.0,5.0,0.2,650.0,1650.0,256337.0,1650.00204215,0.99045820138,0.00529891021105,0.00424288840866,2.74012132519,4.11641084747,4.09366199991,10.2849926677
0.0,0.95,1.0,5.0,0.2,650.0,1650.0,255949.0,1650.00436008,0.991621278847,0.00333926048197,0.00503946067124,2.63306335022,4.01115189912,3.95332512026,9.90530189993
0.0,0.95,1.0,5.0,0.2,650.0,1650.0,256161.0,1650.00130867,0.990941834375,0.005337969431,0.00372019619405,2.68282837662,4.02603839456,4.05448894544,10.085136915
0.0,0.95,1.0,5.0,0.2,650.0,1650.0,256128.0,1650.02267472,0.992809249211,0.00332899842904,0.00386175235982,2.65318737555,3.99811364505,4.00657562865,9.92952807972
0.0,0.95,1.0,5.0,0.2,650.0,1650.0,255857.0,1650.00237018,0.987131536911,0.00801485602109,0.00485360706803,2.64789602237,4.02039022898,3.98841030433,10.085781218
0.0,0.95,1.0,5.0,0.2,650.0,1650.0,255952.0,1650.00864249,0.990947984763,0.00562684766865,0.00342516756809,2.64360952985,3.9902479683,3.95878752973,9.9458293217
0.0,0.95,1.0,5.0,0.2,650.0,1650.0,255387.0,1650.00062136,0.991137406669,0.00434431416421,0.00451827916635,2.71026111361,4.0403636411,4.11505948958,10.4868381668
0.0,0.95,1.0,5.0,0.2,650.0,1650.0,254825.0,1650.00093425,0.990324617004,0.00483026118866,0.00484512180695,2.72211410542,4.08285258602,4.1347062695,10.5076751512
0.0,0.95,1.0,5.0,0.2,650.0,1650.0,255999.0,1650.00673701,0.987701419595,0.00770188344712,0.00459669695815,2.7003301755,4.00551126279,4.06703343876,10.225453059
0.0,0.95,1.0,5.0,0.2,650.0,1650.0,255995.0,1650.02898386,0.989500312514,0.00631909891585,0.00418058856991,2.63060897842,3.96517623653,4.03152536838,10.093073141
