# Supplementary material for: Crossed and Locked Quotes in a Multi-Market Simulation
Source: PLoS One. 2016 Mar 9;11(3):e0151096. doi: 10.1371/journal.pone.0151096 (PMC4784946; doi:10.1371/journal.pone.0151096)
Supplement: S1 Dataset — Simulation output and summary files for main results. (ZIP) [file pone.0151096.s001.zip › main_results/main_results_190.out]

SLURM_ARRAY_TASK_ID:  190
0.45,0.05,1.0,5.0,0.2,650.0,1650.0,263192.0,1650.00835161,0.775289935883,0.0994915198328,0.125218544284,1.63444443699,3.50137824286,3.42560348715,6.70935575776
0.45,0.05,1.0,5.0,0.2,650.0,1650.0,263879.0,1650.0056087,0.778458360708,0.100275550744,0.121266088549,1.59243717779,3.35130989545,3.36851156237,6.31078255427
0.45,0.05,1.0,5.0,0.2,650.0,1650.0,264113.0,1650.00131831,0.779050423167,0.0975608273045,0.123388749528,1.60808795023,3.37018092524,3.39676516973,6.52060407473
0.45,0.05,1.0,5.0,0.2,650.0,1650.0,263797.0,1650.0083227,0.771165390551,0.107031522399,0.121803087051,1.62623344222,3.4072328272,3.40752174194,6.55264992522
0.45,0.05,1.0,5.0,0.2,650.0,1650.0,261683.0,1650.00058078,0.767780532031,0.100894704494,0.131324763475,1.58890410213,3.45749875059,3.37016447907,6.64937263493
0.45,0.05,1.0,5.0,0.2,650.0,1650.0,262779.0,1650.00016398,0.77488418787,0.101677203562,0.123438608568,1.57882967939,3.34390779029,3.39879645622,6.50391060538
0.45,0.05,1.0,5.0,0.2,650.0,1650.0,263644.0,1650.00485586,0.770737334284,0.107882870411,0.121379795305,1.60223022042,3.39898548708,3.39629626275,6.49129751447
0.45,0.05,1.0,5.0,0.2,650.0,1650.0,264355.0,1650.00073794,0.756796515597,0.104558078772,0.138645405631,1.51299573762,3.32590097616,3.42408442673,6.62148022584
0.45,0.05,1.0,5.0,0.2,650.0,1650.0,262937.0,1650.00798368,0.771783564174,0.104924365356,0.123292070469,1.62389825378,3.40302368659,3.39516610993,6.65262391781
0.45,0.05,1.0,5.0,0.2,650.0,1650.0,262467.0,1650.01633967,0.778442562037,0.0990875256781,0.122469912285,1.62361116613,3.40627194781,3.40714755965,6.41454300206
0.45,0.05,1.0,5.0,0.2,650.0,1650.0,262430.0,1650.00414026,0.763182728476,0.105360067991,0.131457203533,1.57383400861,3.3415360998,3.369470308,6.53477742292
0.45,0.05,1.0,5.0,0.2,650.0,1650.0,262504.0,1650.0008406,0.756539297441,0.106327844023,0.137132858536,1.57251209326,3.4378627384,3.38754587678,6.69751517861
0.45,0.05,1.0,5.0,0.2,650.0,1650.0,262833.0,1650.00896477,0.770401645749,0.105355160965,0.124243193286,1.6099686008,3.36427558332,3.40190360312,6.5473169107
0.45,0.05,1.0,5.0,0.2,650.0,1650.0,263452.0,1650.01500869,0.763065570814,0.104475306632,0.132459122554,1.54250387852,3.36175520563,3.3475585489,6.62123227416
0.45,0.05,1.0,5.0,0.2,650.0,1650.0,264528.0,1650.00435257,0.77533282067,0.0987214770034,0.125945702326,1.60432447386,3.34195804377,3.36002635138,6.37983775145
0.45,0.05,1.0,5.0,0.2,650.0,1650.0,264150.0,1650.001302,0.770158794289,0.102051600487,0.127789605224,1.59717963864,3.38579401451,3.37825751691,6.57709509781
0.45,0.05,1.0,5.0,0.2,650.0,1650.0,262673.0,1650.00609781,0.764297327554,0.0978410404538,0.137861631992,1.56353928164,3.42237516824,3.43129460098,6.83367713634
0.45,0.05,1.0,5.0,0.2,650.0,1650.0,261780.0,1650.00084473,0.764444498626,0.10830051304,0.127254988333,1.56633038015,3.40108214734,3.36050922203,6.67359260658
0.45,0.05,1.0,5.0,0.2,650.0,1650.0,262752.0,1650.00214057,0.758872945233,0.108335153744,0.132791901023,1.5473920824,3.41431705291,3.38604230953,6.77594716909
0.45,0.05,1.0,5.0,0.2,650.0,1650.0,263266.0,1650.01905712,0.766258537834,0.103597864947,0.130143597219,1.55803340163,3.32852551306,3.37043278025,6.38349260607
0.45,0.05,1.0,5.0,0.2,650.0,1650.0,263133.0,1650.00268823,0.782423315494,0.105674836498,0.111901848008,1.64114801205,3.36395373357,3.33092090456,6.34575099379
0.45,0.05,1.0,5.0,0.2,650.0,1650.0,263184.0,1650.03341049,0.768064862984,0.105033724308,0.126901412709,1.58200525647,3.41092915773,3.38418305708,6.63417839129
0.45,0.05,1.0,5.0,0.2,650.0,1650.0,262692.0,1650.00281815,0.774608557077,0.100682119995,0.124709322928,1.59757875131,3.39953625689,3.35239697954,6.47176142751
0.45,0.05,1.0,5.0,0.2,650.0,1650.0,264522.0,1650.00330119,0.760316837712,0.103207147599,0.136476014689,1.56729023521,3.42485553125,3.36595783637,6.54408413854
0.45,0.05,1.0,5.0,0.2,650.0,1650.0,262663.0,1650.00900847,0.775798099085,0.102366195799,0.121835705116,1.61568038819,3.41221309881,3.42217497572,6.57135707565
0.45,0.05,1.0,5.0,0.2,650.0,1650.0,263388.0,1650.00350944,0.776313772682,0.102557958161,0.121128269157,1.59428653802,3.39700837293,3.35117447196,6.34783596712
0.45,0.05,1.0,5.0,0.2,650.0,1650.0,262783.0,1650.00243107,0.77280469995,0.104147314677,0.123047985373,1.60949474994,3.31816973791,3.40745341834,6.50421878716
0.45,0.05,1.0,5.0,0.2,650.0,1650.0,262888.0,1650.00052564,0.766849115058,0.0973629550434,0.135787929899,1.57572701967,3.43942682325,3.41723137081,6.66755700441
0.45,0.05,1.0,5.0,0.2,650.0,1650.0,263938.0,1650.00638958,0.768834322598,0.105937325736,0.125228351667,1.55789525856,3.31669427856,3.37401288077,6.3834081784
0.45,0.05,1.0,5.0,0.2,650.0,1650.0,263892.0,1650.00087642,0.749732542575,0.106863182718,0.143404274706,1.49824426491,3.34799121483,3.39490799754,6.66136900929
