# Supplementary material for: Crossed and Locked Quotes in a Multi-Market Simulation
Source: PLoS One. 2016 Mar 9;11(3):e0151096. doi: 10.1371/journal.pone.0151096 (PMC4784946; doi:10.1371/journal.pone.0151096)
Supplement: S1 Dataset — Simulation output and summary files for main results. (ZIP) [file pone.0151096.s001.zip › main_results/main_results_191.out]

SLURM_ARRAY_TASK_ID:  191
0.45,0.1,1.0,5.0,0.2,650.0,1650.0,262294.0,1650.00603746,0.792280304706,0.0976618323174,0.110057862977,1.69630931093,3.39672166388,3.44733727119,6.47926678211
0.45,0.1,1.0,5.0,0.2,650.0,1650.0,262758.0,1650.00258335,0.789555764423,0.100853846982,0.109590388595,1.70870980632,3.36810119796,3.41755537874,6.50981884853
0.45,0.1,1.0,5.0,0.2,650.0,1650.0,262484.0,1650.00149754,0.791924650545,0.0949372188424,0.113138130612,1.72533197264,3.48110867171,3.46426991279,6.77477383442
0.45,0.1,1.0,5.0,0.2,650.0,1650.0,261529.0,1650.0010719,0.796064217747,0.0951475468568,0.108788235396,1.73519323971,3.42982890793,3.48726742028,6.69430588345
0.45,0.1,1.0,5.0,0.2,650.0,1650.0,262555.0,1650.01263821,0.790087745737,0.0981310922727,0.111781161991,1.68232289236,3.42166427181,3.41703256902,6.6737368284
0.45,0.1,1.0,5.0,0.2,650.0,1650.0,262697.0,1650.00760403,0.775500710994,0.0993405438817,0.125158745124,1.64967685107,3.46540225876,3.42815307785,6.73739834026
0.45,0.1,1.0,5.0,0.2,650.0,1650.0,261676.0,1650.00983847,0.783382032365,0.0980405306018,0.118577437033,1.68231063613,3.43126743915,3.46283846231,6.78074044259
0.45,0.1,1.0,5.0,0.2,650.0,1650.0,263149.0,1650.00503138,0.794653883256,0.0937222334179,0.111623883326,1.70066417048,3.41738156565,3.43011775535,6.62833399434
0.45,0.1,1.0,5.0,0.2,650.0,1650.0,264463.0,1650.00787739,0.800829141412,0.0927434142656,0.106427444323,1.71379747964,3.38778321685,3.41123472586,6.32990604373
0.45,0.1,1.0,5.0,0.2,650.0,1650.0,262166.0,1650.00219572,0.79232258864,0.0971585479495,0.110518863411,1.71671027891,3.42316719256,3.4722291397,6.65464501075
0.45,0.1,1.0,5.0,0.2,650.0,1650.0,261263.0,1650.01313669,0.795831324971,0.100098591233,0.104070083796,1.76281426361,3.46614530666,3.52997170499,6.62141626121
0.45,0.1,1.0,5.0,0.2,650.0,1650.0,262841.0,1650.00383233,0.783991297083,0.0985916562289,0.117417046688,1.65959371967,3.40281111385,3.43583856171,6.755967331
0.45,0.1,1.0,5.0,0.2,650.0,1650.0,263106.0,1650.02668393,0.800462323217,0.0950961402419,0.104441536541,1.7642174957,3.41853407024,3.48693750814,6.56111872584
0.45,0.1,1.0,5.0,0.2,650.0,1650.0,262114.0,1650.00722883,0.786463983891,0.0924586973424,0.121077318767,1.67567731312,3.48591299475,3.46550503077,6.9332707609
0.45,0.1,1.0,5.0,0.2,650.0,1650.0,263194.0,1650.00245996,0.789623025667,0.0983445205939,0.112032453739,1.67356373329,3.41566874614,3.39954213505,6.49315221796
0.45,0.1,1.0,5.0,0.2,650.0,1650.0,262880.0,1650.00077699,0.794837473985,0.0970561033432,0.108106422671,1.73194892519,3.4698284517,3.42834935221,6.5838899703
0.45,0.1,1.0,5.0,0.2,650.0,1650.0,262233.0,1650.00247562,0.792172442549,0.0920933749597,0.115734182491,1.72825077409,3.49785445781,3.45313238495,6.74617901887
0.45,0.1,1.0,5.0,0.2,650.0,1650.0,263369.0,1650.001988,0.790220024107,0.0992284216574,0.110551554236,1.70475271568,3.42386155256,3.50132762742,6.64278938043
0.45,0.1,1.0,5.0,0.2,650.0,1650.0,264973.0,1650.00502664,0.783562923985,0.105680580916,0.110756495099,1.71779068422,3.42332047142,3.48003296484,6.68020263849
0.45,0.1,1.0,5.0,0.2,650.0,1650.0,262848.0,1650.0122777,0.807360036629,0.0905250249455,0.102114938426,1.79103489801,3.50709971208,3.50220330342,6.70862763503
0.45,0.1,1.0,5.0,0.2,650.0,1650.0,261786.0,1650.00023829,0.795318307737,0.0917948662718,0.112886825991,1.70901432941,3.42372542611,3.42083069038,6.62520808704
0.45,0.1,1.0,5.0,0.2,650.0,1650.0,263888.0,1650.01398121,0.79702008151,0.0926882668302,0.110291651659,1.70976009971,3.39458688762,3.43750135426,6.74098380566
0.45,0.1,1.0,5.0,0.2,650.0,1650.0,263579.0,1650.00185513,0.797023700309,0.0941352794448,0.108841020246,1.7347534103,3.44808497512,3.3932055553,6.53977337592
0.45,0.1,1.0,5.0,0.2,650.0,1650.0,262995.0,1650.00030321,0.788159825445,0.0964452876759,0.115394886879,1.67132254031,3.38811059623,3.43954513299,6.74095242032
0.45,0.1,1.0,5.0,0.2,650.0,1650.0,262618.0,1650.00726726,0.788807776512,0.0962548174355,0.114937406052,1.71307000197,3.40045050858,3.47044154025,6.54216095369
0.45,0.1,1.0,5.0,0.2,650.0,1650.0,263503.0,1650.00290292,0.791822357067,0.0965672653041,0.111610377628,1.72861654621,3.46375750216,3.45451831618,6.62889561412
0.45,0.1,1.0,5.0,0.2,650.0,1650.0,261802.0,1650.00036715,0.78332645867,0.101123468335,0.115550072995,1.68178885571,3.43751228814,3.48247031171,6.95045319617
0.45,0.1,1.0,5.0,0.2,650.0,1650.0,263545.0,1650.00651243,0.798554685897,0.0933840266666,0.108061287436,1.734630531,3.45060146017,3.45368496555,6.45880042208
0.45,0.1,1.0,5.0,0.2,650.0,1650.0,263012.0,1650.00972448,0.795339063153,0.0966846027749,0.107976334072,1.75860355597,3.53282822208,3.48284627058,6.89752789109
0.45,0.1,1.0,5.0,0.2,650.0,1650.0,262214.0,1650.00060168,0.78776621922,0.0912519694833,0.120981811297,1.73624026241,3.56635691831,3.51260862882,7.18371552639
