# Supplementary material for: Crossed and Locked Quotes in a Multi-Market Simulation
Source: PLoS One. 2016 Mar 9;11(3):e0151096. doi: 10.1371/journal.pone.0151096 (PMC4784946; doi:10.1371/journal.pone.0151096)
Supplement: S1 Dataset — Simulation output and summary files for main results. (ZIP) [file pone.0151096.s001.zip › main_results/main_results_192.out]

SLURM_ARRAY_TASK_ID:  192
0.45,0.15,1.0,5.0,0.2,650.0,1650.0,262338.0,1650.0092649,0.818230724803,0.0880705106853,0.0936987645119,1.85912529851,3.47899603871,3.53169427297,6.68610126331
0.45,0.15,1.0,5.0,0.2,650.0,1650.0,260499.0,1650.0039216,0.817285211562,0.0835607695107,0.0991540189269,1.86964168934,3.5577453032,3.55679955592,7.02186537369
0.45,0.15,1.0,5.0,0.2,650.0,1650.0,262470.0,1650.01608903,0.814096953721,0.0915806975456,0.0943223487336,1.8321870943,3.5098391844,3.4999995376,6.75989290146
0.45,0.15,1.0,5.0,0.2,650.0,1650.0,262228.0,1650.00078485,0.823169499006,0.0834725445372,0.0933579564564,1.80413463108,3.37926807278,3.47154871022,6.31413669383
0.45,0.15,1.0,5.0,0.2,650.0,1650.0,261492.0,1650.0058561,0.807800949096,0.0921505596129,0.100048491291,1.77391221427,3.49291979702,3.41535980403,6.62648919798
0.45,0.15,1.0,5.0,0.2,650.0,1650.0,261664.0,1650.00040122,0.808801218544,0.0892137959065,0.10198498555,1.76716596326,3.48307768245,3.4130944667,6.59834745115
0.45,0.15,1.0,5.0,0.2,650.0,1650.0,262428.0,1650.0092756,0.81085631036,0.0926920324546,0.0964516571854,1.81552860254,3.49813840435,3.49926041229,6.74824466139
0.45,0.15,1.0,5.0,0.2,650.0,1650.0,262088.0,1650.00288354,0.803705126738,0.0919527538193,0.104342119443,1.82261733646,3.50722367531,3.54878452527,6.85692738304
0.45,0.15,1.0,5.0,0.2,650.0,1650.0,261898.0,1650.004314,0.815557539191,0.0868126998654,0.0976297609433,1.8550264591,3.48797546531,3.50994572685,6.64654378945
0.45,0.15,1.0,5.0,0.2,650.0,1650.0,262367.0,1650.00114717,0.811696360697,0.0809363343057,0.107367304997,1.80126428466,3.5363073522,3.52778542861,6.99093889541
0.45,0.15,1.0,5.0,0.2,650.0,1650.0,263578.0,1650.01272745,0.817815737649,0.08178535582,0.100398906531,1.82720585736,3.45319691034,3.51412564498,6.56619738685
0.45,0.15,1.0,5.0,0.2,650.0,1650.0,261209.0,1650.00383909,0.809899415057,0.0892854305427,0.100815154401,1.78450341878,3.44489411633,3.45576525625,6.57615123638
0.45,0.15,1.0,5.0,0.2,650.0,1650.0,262330.0,1650.01684188,0.815091383239,0.0892798629801,0.095628753781,1.85020414414,3.4846583837,3.51460202656,6.74880015777
0.45,0.15,1.0,5.0,0.2,650.0,1650.0,262875.0,1650.00237105,0.807599919314,0.0909545199118,0.101445560774,1.76674919219,3.36711798991,3.42434447732,6.38833351145
0.45,0.15,1.0,5.0,0.2,650.0,1650.0,262801.0,1650.00050485,0.811234044717,0.0829831612922,0.105782793991,1.79930228743,3.48941805466,3.50325565532,6.7493923021
0.45,0.15,1.0,5.0,0.2,650.0,1650.0,262391.0,1650.006095,0.828385436751,0.0813530226252,0.0902615406241,1.88440556103,3.52190522454,3.49993762198,6.66064749527
0.45,0.15,1.0,5.0,0.2,650.0,1650.0,261309.0,1650.00530241,0.811828847332,0.0858911779341,0.102279974734,1.81793490326,3.51113658304,3.45829919941,6.70211257699
0.45,0.15,1.0,5.0,0.2,650.0,1650.0,262453.0,1650.00713584,0.806875034236,0.0901553327212,0.102969633043,1.78502429324,3.45236250335,3.52190688938,6.81077564976
0.45,0.15,1.0,5.0,0.2,650.0,1650.0,264331.0,1650.00069711,0.799648047805,0.0948943429572,0.105457609238,1.75993093598,3.45654529563,3.44389119636,6.84716851514
0.45,0.15,1.0,5.0,0.2,650.0,1650.0,262815.0,1650.01136841,0.815005348514,0.0863273225571,0.0986673289287,1.81689763051,3.46303157323,3.48908118487,6.47720677549
0.45,0.15,1.0,5.0,0.2,650.0,1650.0,261769.0,1650.01440339,0.799840734779,0.0941850750856,0.105974190135,1.74217430516,3.44830024328,3.45704550337,6.76202183935
0.45,0.15,1.0,5.0,0.2,650.0,1650.0,263140.0,1650.00874454,0.812642250596,0.0886930097777,0.0986647396263,1.83647246915,3.50330872179,3.51629507277,6.76086309278
0.45,0.15,1.0,5.0,0.2,650.0,1650.0,261335.0,1650.00574578,0.802084685224,0.0887862540715,0.109129060704,1.79934622164,3.50869803173,3.50436709547,6.77464745073
0.45,0.15,1.0,5.0,0.2,650.0,1650.0,261843.0,1650.01748381,0.813588723747,0.0909947239219,0.0954165523309,1.86187863862,3.49835498442,3.54766515709,6.68928731045
0.45,0.15,1.0,5.0,0.2,650.0,1650.0,262599.0,1650.00000163,0.806928422827,0.0900064438191,0.103065133354,1.78365248045,3.47359109322,3.49784966079,6.81404516268
0.45,0.15,1.0,5.0,0.2,650.0,1650.0,262941.0,1650.00424643,0.808938375417,0.0876544000959,0.103407224487,1.79946375609,3.5774611257,3.47379730864,6.9081214125
0.45,0.15,1.0,5.0,0.2,650.0,1650.0,262237.0,1650.00252983,0.814479022763,0.0882856074243,0.0972353698125,1.77767506929,3.39488658601,3.40263584011,6.47354137966
0.45,0.15,1.0,5.0,0.2,650.0,1650.0,261936.0,1650.00096477,0.813825379566,0.088840123659,0.0973344967752,1.81468010978,3.4319645324,3.49212479332,6.62971850564
0.45,0.15,1.0,5.0,0.2,650.0,1650.0,262213.0,1650.00085932,0.817707879297,0.0870703242002,0.095221796503,1.84524541754,3.48690749895,3.49843646364,6.63922351086
0.45,0.15,1.0,5.0,0.2,650.0,1650.0,261610.0,1650.01008898,0.815013776419,0.0832120825269,0.101774141054,1.87830579384,3.57982943016,3.55827954816,6.98904385278
