# Supplementary material for: Crossed and Locked Quotes in a Multi-Market Simulation
Source: PLoS One. 2016 Mar 9;11(3):e0151096. doi: 10.1371/journal.pone.0151096 (PMC4784946; doi:10.1371/journal.pone.0151096)
Supplement: S1 Dataset — Simulation output and summary files for main results. (ZIP) [file pone.0151096.s001.zip › main_results/main_results_193.out]

SLURM_ARRAY_TASK_ID:  193
0.45,0.2,1.0,5.0,0.2,650.0,1650.0,261881.0,1650.00221122,0.827269452268,0.0887110516718,0.0840194960606,1.9114833956,3.54332341277,3.51339008768,6.58714255518
0.45,0.2,1.0,5.0,0.2,650.0,1650.0,261651.0,1650.0079038,0.82442125563,0.086054495272,0.0895242490981,1.92039238565,3.56675989834,3.55611753935,6.99535996509
0.45,0.2,1.0,5.0,0.2,650.0,1650.0,262992.0,1650.0036779,0.821650382077,0.0837521508324,0.0945974670904,1.88387152253,3.5351784418,3.55464849327,7.06459880114
0.45,0.2,1.0,5.0,0.2,650.0,1650.0,262564.0,1650.00234634,0.831842160357,0.0831229544792,0.0850348851637,1.9167978584,3.57615585906,3.52271146427,6.92101022093
0.45,0.2,1.0,5.0,0.2,650.0,1650.0,260927.0,1650.00081039,0.831244997997,0.0829823192294,0.0857726827732,1.90573515082,3.53414843013,3.54250310254,6.78252281714
0.45,0.2,1.0,5.0,0.2,650.0,1650.0,261572.0,1650.00358325,0.842336026291,0.0762854364596,0.0813785372491,1.94366364852,3.5129076214,3.49979379759,6.70683169756
0.45,0.2,1.0,5.0,0.2,650.0,1650.0,263351.0,1650.00184102,0.830438867632,0.0820024286062,0.0875587037619,1.90966664021,3.4970889095,3.50175215832,6.62057633785
0.45,0.2,1.0,5.0,0.2,650.0,1650.0,261702.0,1650.00131571,0.833809647854,0.0781531614315,0.0880371907147,1.93073111897,3.59483423327,3.56311300403,6.94158437828
0.45,0.2,1.0,5.0,0.2,650.0,1650.0,261179.0,1650.01059259,0.836956922035,0.0848194905694,0.0782235873953,1.93227529947,3.50782651854,3.48277597948,6.53440341784
0.45,0.2,1.0,5.0,0.2,650.0,1650.0,261803.0,1650.00407743,0.833700925066,0.0838638650583,0.0824352098754,1.95029306008,3.55062820811,3.59014667237,6.9959299375
0.45,0.2,1.0,5.0,0.2,650.0,1650.0,262061.0,1650.00360919,0.830883987822,0.0822101083796,0.0869059037984,1.96625075251,3.54901430474,3.60114482897,6.98809697008
0.45,0.2,1.0,5.0,0.2,650.0,1650.0,260123.0,1650.0050786,0.840534776622,0.0769027049711,0.0825625184064,1.95607920401,3.61546320105,3.50215667492,6.75807017417
0.45,0.2,1.0,5.0,0.2,650.0,1650.0,260594.0,1650.00317766,0.836963207131,0.0810018361102,0.082034956759,1.95239625061,3.54603233104,3.58288015804,6.93283826053
0.45,0.2,1.0,5.0,0.2,650.0,1650.0,262732.0,1650.00783156,0.833390091941,0.0869409459868,0.0796689620726,1.94539233371,3.50806227602,3.55176349246,6.65463901804
0.45,0.2,1.0,5.0,0.2,650.0,1650.0,260911.0,1650.00198995,0.829112740882,0.0819040874426,0.0889831716758,1.92801066024,3.58807779125,3.56284825616,6.9777722992
0.45,0.2,1.0,5.0,0.2,650.0,1650.0,260857.0,1650.00201356,0.832842279905,0.0726706649467,0.0944870551481,1.90890473461,3.54452520101,3.55156200536,6.78425667408
0.45,0.2,1.0,5.0,0.2,650.0,1650.0,261267.0,1650.01385383,0.828104425052,0.0792567816922,0.092638793256,1.92871161269,3.59543000614,3.56028358004,6.98113590754
0.45,0.2,1.0,5.0,0.2,650.0,1650.0,261898.0,1650.0014832,0.840457332662,0.0771430938324,0.0823995735061,1.9561694576,3.56812754012,3.53792434621,6.71907333625
0.45,0.2,1.0,5.0,0.2,650.0,1650.0,262637.0,1650.00205384,0.839733834044,0.0783827778682,0.0818833880879,1.97169753356,3.55126574487,3.58961086824,6.75508059805
0.45,0.2,1.0,5.0,0.2,650.0,1650.0,263209.0,1650.0021116,0.830657265801,0.0832556017309,0.0860871324685,1.90654787964,3.49404971862,3.57633201751,6.76624722156
0.45,0.2,1.0,5.0,0.2,650.0,1650.0,262839.0,1650.00999947,0.830014992998,0.0831498176809,0.0868351893213,1.91889909449,3.54432230232,3.56869159897,6.86375923034
0.45,0.2,1.0,5.0,0.2,650.0,1650.0,261745.0,1650.00340392,0.836026442738,0.0800640168273,0.0839095404345,1.96460355158,3.61635715641,3.51022256967,6.75395897502
0.45,0.2,1.0,5.0,0.2,650.0,1650.0,263045.0,1650.01030212,0.833805999254,0.0799662462608,0.0862277544849,1.92683489412,3.58488446014,3.5002214725,6.77318507929
0.45,0.2,1.0,5.0,0.2,650.0,1650.0,261480.0,1650.00121737,0.825864900947,0.0828180490363,0.0913170500169,1.87891347979,3.53803351008,3.49745946243,6.81900629425
0.45,0.2,1.0,5.0,0.2,650.0,1650.0,262958.0,1650.00321964,0.833086805656,0.0805943213914,0.086318872953,1.94409223928,3.54342997357,3.58743662305,6.76190228791
0.45,0.2,1.0,5.0,0.2,650.0,1650.0,261544.0,1650.00233185,0.827421815038,0.0773244031331,0.0952537818291,1.8692019383,3.57049203998,3.5092342396,6.83719973233
0.45,0.2,1.0,5.0,0.2,650.0,1650.0,260599.0,1650.00207005,0.831791430465,0.0776972365025,0.0905113330327,1.95381606475,3.57915601499,3.58911601937,6.87156811127
0.45,0.2,1.0,5.0,0.2,650.0,1650.0,261490.0,1650.00878435,0.831052443897,0.0800672916401,0.0888802644626,1.90485522889,3.5018505745,3.56858914125,6.8519056833
0.45,0.2,1.0,5.0,0.2,650.0,1650.0,262023.0,1650.01184513,0.826306108009,0.0806450482846,0.0930488437064,1.89531758993,3.50195257649,3.54545274439,6.77808760972
0.45,0.2,1.0,5.0,0.2,650.0,1650.0,263727.0,1650.01591131,0.826434059962,0.078126731869,0.0954392081694,1.89388838043,3.50896139994,3.57999201327,6.87936128072
