# Supplementary material for: Crossed and Locked Quotes in a Multi-Market Simulation
Source: PLoS One. 2016 Mar 9;11(3):e0151096. doi: 10.1371/journal.pone.0151096 (PMC4784946; doi:10.1371/journal.pone.0151096)
Supplement: S1 Dataset — Simulation output and summary files for main results. (ZIP) [file pone.0151096.s001.zip › main_results/main_results_194.out]

SLURM_ARRAY_TASK_ID:  194
0.45,0.25,1.0,5.0,0.2,650.0,1650.0,261653.0,1650.00237937,0.849146003056,0.0749760365907,0.0758779603536,2.02479999221,3.54188303306,3.61807571876,6.71022052769
0.45,0.25,1.0,5.0,0.2,650.0,1650.0,261661.0,1650.00567076,0.851793284413,0.0753750306748,0.072831684912,2.03510662985,3.63686685886,3.56219660496,6.96621881046
0.45,0.25,1.0,5.0,0.2,650.0,1650.0,260618.0,1650.00824516,0.846082448735,0.0760161902785,0.077901360986,2.03220603513,3.59957191379,3.6719621381,7.08779686006
0.45,0.25,1.0,5.0,0.2,650.0,1650.0,261159.0,1650.01381088,0.847015612677,0.0736503751015,0.079334012221,2.00617017932,3.56274395239,3.5996692845,6.8783527817
0.45,0.25,1.0,5.0,0.2,650.0,1650.0,262005.0,1650.0100097,0.84628033051,0.0758574295042,0.0778622399853,1.9831111354,3.50367456607,3.58400699947,6.61819127975
0.45,0.25,1.0,5.0,0.2,650.0,1650.0,260267.0,1650.00345999,0.854089784569,0.072109412567,0.0738008028637,2.05542688011,3.64288630973,3.63156011298,7.04947287474
0.45,0.25,1.0,5.0,0.2,650.0,1650.0,260885.0,1650.00178516,0.841554599711,0.0796451543503,0.078800245939,2.01284351107,3.6307089352,3.61812670572,7.06395528639
0.45,0.25,1.0,5.0,0.2,650.0,1650.0,261293.0,1650.00490513,0.855503606173,0.0682895521146,0.0762068417124,2.04234795131,3.62335209486,3.59663324313,6.99687744749
0.45,0.25,1.0,5.0,0.2,650.0,1650.0,261666.0,1650.00065825,0.851248815047,0.0702899460353,0.0784612389173,2.03641695383,3.61374980167,3.61530800489,6.88719849419
0.45,0.25,1.0,5.0,0.2,650.0,1650.0,260746.0,1650.00194821,0.849994896621,0.0719069383013,0.0780981650775,2.0556595286,3.6347630832,3.62677761235,6.92215231892
0.45,0.25,1.0,5.0,0.2,650.0,1650.0,260911.0,1650.00531571,0.851781792855,0.0720796726091,0.0761385345354,2.01739552555,3.59816037489,3.57189724203,6.76118824984
0.45,0.25,1.0,5.0,0.2,650.0,1650.0,261566.0,1650.00288832,0.845508127622,0.0794426229831,0.0750492493952,2.04718851009,3.60367609743,3.65100364823,6.99300907821
0.45,0.25,1.0,5.0,0.2,650.0,1650.0,261629.0,1650.01541998,0.848075048538,0.0749041588407,0.0770207926212,1.99651999216,3.5692155782,3.5798166732,6.99529888986
0.45,0.25,1.0,5.0,0.2,650.0,1650.0,260845.0,1650.00096141,0.860982583749,0.0713375543356,0.0676798619149,2.02884219325,3.55358602889,3.51865349654,6.60943882054
0.45,0.25,1.0,5.0,0.2,650.0,1650.0,261698.0,1650.00043555,0.835551897071,0.0764241169211,0.0880239860082,1.94022881073,3.51670316895,3.5316372015,6.78421075122
0.45,0.25,1.0,5.0,0.2,650.0,1650.0,261522.0,1650.00351574,0.858012706741,0.0709135492677,0.0710737439908,2.03481931008,3.56213131482,3.56624889015,6.77497409108
0.45,0.25,1.0,5.0,0.2,650.0,1650.0,261750.0,1650.00486863,0.853849042639,0.073365313534,0.072785643827,1.99351602353,3.49183642656,3.53926963684,6.5434834992
0.45,0.25,1.0,5.0,0.2,650.0,1650.0,261757.0,1650.01554705,0.848287845641,0.0755519794033,0.0761601749559,1.99750681861,3.53642255137,3.53339792003,6.74890158357
0.45,0.25,1.0,5.0,0.2,650.0,1650.0,259930.0,1650.00395527,0.850452016414,0.0757022989504,0.0738456846355,2.04766001555,3.60599079859,3.66525869172,6.95920190547
0.45,0.25,1.0,5.0,0.2,650.0,1650.0,260397.0,1650.0056405,0.839845950865,0.0754529514515,0.0847010976837,2.01346181732,3.62412850399,3.62154912775,7.1524839641
0.45,0.25,1.0,5.0,0.2,650.0,1650.0,260145.0,1650.01123166,0.856718908938,0.0689295847152,0.0743515063471,2.02488320463,3.56915592578,3.56809052782,6.68883295312
0.45,0.25,1.0,5.0,0.2,650.0,1650.0,261237.0,1650.02780267,0.849299994641,0.0737217259693,0.0769782793894,2.02528727229,3.56418681486,3.6002512762,6.87657345878
0.45,0.25,1.0,5.0,0.2,650.0,1650.0,262420.0,1650.01133979,0.856292579569,0.0701208098801,0.0735866105508,2.04729632946,3.61186550959,3.59897909852,6.99349186914
0.45,0.25,1.0,5.0,0.2,650.0,1650.0,261031.0,1650.00479063,0.843468403668,0.0742902767971,0.0822413195347,2.0400749946,3.67225081163,3.66221180409,7.11841703287
0.45,0.25,1.0,5.0,0.2,650.0,1650.0,261113.0,1650.01654191,0.854080174204,0.0701296751462,0.0757901506494,2.02566905137,3.55263059311,3.59410628096,6.85989514443
0.45,0.25,1.0,5.0,0.2,650.0,1650.0,263181.0,1650.0004934,0.857206851612,0.072322189977,0.0704709584111,2.00739210066,3.5672530522,3.52584244048,6.67750189829
0.45,0.25,1.0,5.0,0.2,650.0,1650.0,260646.0,1650.01236765,0.845069116526,0.0754042664336,0.0795266170406,1.99478963848,3.58472831552,3.58018244067,7.09483716075
0.45,0.25,1.0,5.0,0.2,650.0,1650.0,260925.0,1650.02142418,0.853154767627,0.0706142354501,0.0762309969229,2.0519835648,3.60226702532,3.64864269584,7.03684848177
0.45,0.25,1.0,5.0,0.2,650.0,1650.0,261787.0,1650.00015505,0.846795794529,0.075218092536,0.077986112935,2.02887237917,3.59609529401,3.63349193444,6.86065801155
0.45,0.25,1.0,5.0,0.2,650.0,1650.0,260497.0,1650.00163066,0.85229494859,0.0722401892178,0.0754648621923,2.00596570045,3.59609314808,3.56478637739,6.69782854762
