# Supplementary material for: Crossed and Locked Quotes in a Multi-Market Simulation
Source: PLoS One. 2016 Mar 9;11(3):e0151096. doi: 10.1371/journal.pone.0151096 (PMC4784946; doi:10.1371/journal.pone.0151096)
Supplement: S1 Dataset — Simulation output and summary files for main results. (ZIP) [file pone.0151096.s001.zip › main_results/main_results_195.out]

SLURM_ARRAY_TASK_ID:  195
0.45,0.3,1.0,5.0,0.2,650.0,1650.0,259812.0,1650.00143459,0.864580269174,0.0670663813774,0.0683533494488,2.08403548122,3.62714905689,3.62743751664,7.10454867757
0.45,0.3,1.0,5.0,0.2,650.0,1650.0,260618.0,1650.0084692,0.87094186466,0.0639860136281,0.0650721217118,2.14821831054,3.67104306566,3.68222247636,7.00818617501
0.45,0.3,1.0,5.0,0.2,650.0,1650.0,260565.0,1650.00102653,0.865456804695,0.0658611955286,0.0686819997768,2.07826540222,3.6004827467,3.60729454414,6.93938869512
0.45,0.3,1.0,5.0,0.2,650.0,1650.0,260937.0,1650.01712336,0.867978196203,0.0717350312563,0.0602867725408,2.10011591186,3.57786696456,3.63835970218,6.67279107886
0.45,0.3,1.0,5.0,0.2,650.0,1650.0,261206.0,1650.00850506,0.86297341882,0.0677688436253,0.069257737555,2.12400624082,3.63174000215,3.65888391488,7.03282646231
0.45,0.3,1.0,5.0,0.2,650.0,1650.0,259625.0,1650.00295026,0.864853844135,0.0640415763792,0.0711045794854,2.14750054782,3.73688682203,3.67790894273,7.45068862347
0.45,0.3,1.0,5.0,0.2,650.0,1650.0,260883.0,1650.00263044,0.864336326552,0.0674084758505,0.0682551975979,2.10350359574,3.67029300112,3.64281363234,7.1306386764
0.45,0.3,1.0,5.0,0.2,650.0,1650.0,261444.0,1650.00758637,0.869539159456,0.0663779634297,0.0640828771141,2.11833384517,3.64254485305,3.64222357069,6.99994952054
0.45,0.3,1.0,5.0,0.2,650.0,1650.0,261339.0,1650.00621293,0.871226389002,0.064053629577,0.0647199814208,2.12221456392,3.61882279966,3.64386118339,7.06064428604
0.45,0.3,1.0,5.0,0.2,650.0,1650.0,260726.0,1650.00028269,0.860709130763,0.0696894379411,0.0696014312958,2.08665700509,3.62191292087,3.62061328917,6.95191213732
0.45,0.3,1.0,5.0,0.2,650.0,1650.0,260561.0,1650.00600025,0.861148503922,0.0679172666883,0.0709342293894,2.03491796527,3.60042651442,3.53627684813,6.85051744005
0.45,0.3,1.0,5.0,0.2,650.0,1650.0,261008.0,1650.0024938,0.868319619783,0.0633194091324,0.068360971085,2.08967961666,3.56319652538,3.61848992695,6.86821749812
0.45,0.3,1.0,5.0,0.2,650.0,1650.0,259200.0,1650.00334364,0.855822546236,0.065986038679,0.0781914150849,2.03824182268,3.60118854837,3.60768590796,6.82839615067
0.45,0.3,1.0,5.0,0.2,650.0,1650.0,262322.0,1650.00036232,0.863482654932,0.06705860851,0.0694587365576,2.08210941433,3.53646672757,3.60951003755,6.68703934224
0.45,0.3,1.0,5.0,0.2,650.0,1650.0,260563.0,1650.00897542,0.875574789391,0.0668571863864,0.0575680242224,2.18786907113,3.67399544581,3.72563745704,7.17512873602
0.45,0.3,1.0,5.0,0.2,650.0,1650.0,260910.0,1650.00174847,0.869723583385,0.0654061624053,0.0648702542097,2.09947742651,3.66300610144,3.55609708219,6.96432330516
0.45,0.3,1.0,5.0,0.2,650.0,1650.0,261258.0,1650.0071052,0.861638691134,0.069220187906,0.06914112096,2.09811743955,3.65263062412,3.63894122059,7.098808359
0.45,0.3,1.0,5.0,0.2,650.0,1650.0,261488.0,1650.03969034,0.862978706338,0.0647127244658,0.0723085691963,2.09488827632,3.619618374,3.61369756782,6.88648259262
0.45,0.3,1.0,5.0,0.2,650.0,1650.0,261792.0,1650.01243351,0.862898416382,0.0691651284317,0.0679364551865,2.04178946748,3.60348833901,3.52084899091,6.9030230605
0.45,0.3,1.0,5.0,0.2,650.0,1650.0,259835.0,1650.00150824,0.857006894589,0.0712179461035,0.071775159307,2.07574183207,3.62756168364,3.65786857323,7.06199363695
0.45,0.3,1.0,5.0,0.2,650.0,1650.0,259901.0,1650.00001865,0.868324546945,0.0652976623182,0.0663777907365,2.14210266153,3.6967618445,3.67002433031,7.04224065998
0.45,0.3,1.0,5.0,0.2,650.0,1650.0,261707.0,1650.00001221,0.859745920147,0.0723449728315,0.0679091070211,2.07678034523,3.53203256775,3.65079288739,7.10654880784
0.45,0.3,1.0,5.0,0.2,650.0,1650.0,259597.0,1650.00135644,0.86519911024,0.0644872426394,0.0703136471208,2.12702376192,3.67046189799,3.66960255773,7.0652471779
0.45,0.3,1.0,5.0,0.2,650.0,1650.0,262754.0,1650.00634609,0.868970362867,0.0655432494575,0.0654863876756,2.12495618838,3.65263248908,3.61242807387,6.97864032638
0.45,0.3,1.0,5.0,0.2,650.0,1650.0,261572.0,1650.00875116,0.861419995223,0.0704819951464,0.0680980096309,2.10747208485,3.63843691141,3.63873026327,7.03208317571
0.45,0.3,1.0,5.0,0.2,650.0,1650.0,260150.0,1650.00020765,0.871708026716,0.0631894631219,0.0651025101618,2.15422443938,3.65049910899,3.67647758253,7.11596584323
0.45,0.3,1.0,5.0,0.2,650.0,1650.0,261420.0,1650.00590975,0.863679191618,0.0692545944822,0.0670662138995,2.13878162308,3.66116084609,3.65754251194,7.19351044076
0.45,0.3,1.0,5.0,0.2,650.0,1650.0,262278.0,1650.01231978,0.863729837935,0.0674058258817,0.0688643361833,2.10762355016,3.57755645638,3.65484896622,7.01902991034
0.45,0.3,1.0,5.0,0.2,650.0,1650.0,260306.0,1650.00829977,0.855978911228,0.0751317525871,0.0688893361854,2.09976282477,3.62674166866,3.63794357954,7.01504071983
0.45,0.3,1.0,5.0,0.2,650.0,1650.0,261660.0,1650.00488264,0.865189959413,0.0725025457943,0.0623074947931,2.09361984648,3.56089288573,3.61838735957,6.58582996353
