# Supplementary material for: Crossed and Locked Quotes in a Multi-Market Simulation
Source: PLoS One. 2016 Mar 9;11(3):e0151096. doi: 10.1371/journal.pone.0151096 (PMC4784946; doi:10.1371/journal.pone.0151096)
Supplement: S1 Dataset — Simulation output and summary files for main results. (ZIP) [file pone.0151096.s001.zip › main_results/main_results_196.out]

SLURM_ARRAY_TASK_ID:  196
0.45,0.35,1.0,5.0,0.2,650.0,1650.0,259290.0,1650.00019949,0.878995294802,0.062316220026,0.0586884851722,2.20531398922,3.72625264764,3.66911760671,7.20858545984
0.45,0.35,1.0,5.0,0.2,650.0,1650.0,259661.0,1650.00501257,0.878697243053,0.0610229703724,0.0602797865747,2.18339397298,3.69117596069,3.71143205111,7.16433466638
0.45,0.35,1.0,5.0,0.2,650.0,1650.0,259650.0,1650.00002811,0.87688799573,0.0605656040876,0.0625464001823,2.20194186432,3.67515794291,3.73736952554,7.23788630122
0.45,0.35,1.0,5.0,0.2,650.0,1650.0,260179.0,1650.00680687,0.87792050116,0.0601246083828,0.0619548904571,2.15244579862,3.65057234614,3.65905950483,6.95434300257
0.45,0.35,1.0,5.0,0.2,650.0,1650.0,259376.0,1650.01358321,0.875205992168,0.0622144160898,0.0625795917423,2.20830185352,3.73987944211,3.75031766747,7.38181878593
0.45,0.35,1.0,5.0,0.2,650.0,1650.0,259645.0,1650.00645125,0.873674760373,0.0636041550648,0.0627210845624,2.1634882927,3.63803030408,3.68404956347,7.07582666761
0.45,0.35,1.0,5.0,0.2,650.0,1650.0,259262.0,1650.00653231,0.872269647617,0.0623495082603,0.0653808441225,2.19463679878,3.70260526642,3.73519900804,7.35988022919
0.45,0.35,1.0,5.0,0.2,650.0,1650.0,259693.0,1650.00379971,0.880370172692,0.0610582619964,0.0585715653116,2.17221043492,3.64042469341,3.68303886526,6.93306165735
0.45,0.35,1.0,5.0,0.2,650.0,1650.0,259629.0,1650.00375478,0.876627133032,0.0585594462357,0.0648134207319,2.20444457272,3.70722103617,3.74640340291,7.21557277617
0.45,0.35,1.0,5.0,0.2,650.0,1650.0,261738.0,1650.00049692,0.882622783522,0.0591421941918,0.0582350222867,2.1864596802,3.67925652196,3.66654137181,7.14661280092
0.45,0.35,1.0,5.0,0.2,650.0,1650.0,260467.0,1650.01250354,0.889283224965,0.0550380567126,0.055678718322,2.26747450508,3.72045787849,3.76009338834,7.35968330822
0.45,0.35,1.0,5.0,0.2,650.0,1650.0,260732.0,1650.01414769,0.881613148226,0.0597251436406,0.0586617081331,2.22231124472,3.69737671013,3.66816370817,7.04795904522
0.45,0.35,1.0,5.0,0.2,650.0,1650.0,259866.0,1650.00155121,0.875781521572,0.062016249059,0.0622022293686,2.14075596154,3.60601256075,3.65654050879,7.12569619203
0.45,0.35,1.0,5.0,0.2,650.0,1650.0,260403.0,1650.01825183,0.882022940495,0.0635414795671,0.0544355799382,2.19024580007,3.67991029641,3.61989411369,6.93183345719
0.45,0.35,1.0,5.0,0.2,650.0,1650.0,259685.0,1650.01582894,0.886523869971,0.0614022474801,0.0520738825491,2.20910887171,3.68641831023,3.66084061964,6.98284658233
0.45,0.35,1.0,5.0,0.2,650.0,1650.0,259947.0,1650.00408282,0.879882294996,0.0607428194746,0.0593748855291,2.19816262954,3.66910341334,3.72712713485,7.04284636423
0.45,0.35,1.0,5.0,0.2,650.0,1650.0,261492.0,1650.00587687,0.879825077522,0.0581693036609,0.0620056188168,2.1672448914,3.67951864178,3.61626633106,7.06425164004
0.45,0.35,1.0,5.0,0.2,650.0,1650.0,260783.0,1650.00168632,0.89087920251,0.0557595773381,0.0533612201523,2.21489102838,3.64205693506,3.66757754721,7.01587538321
0.45,0.35,1.0,5.0,0.2,650.0,1650.0,260370.0,1650.0302632,0.882427100371,0.0551689058279,0.0624039938008,2.26171094582,3.76991308887,3.78865319013,7.34234935207
0.45,0.35,1.0,5.0,0.2,650.0,1650.0,260465.0,1650.00108604,0.873894961737,0.0670566881329,0.0590483501302,2.1604629098,3.70367204622,3.68223053461,7.35284519713
0.45,0.35,1.0,5.0,0.2,650.0,1650.0,261622.0,1650.00155274,0.880801976473,0.0573120767018,0.0618859468249,2.16575001245,3.61496681936,3.66362862389,6.95206498786
0.45,0.35,1.0,5.0,0.2,650.0,1650.0,259403.0,1650.00475703,0.87959894179,0.0603118918319,0.0600891663786,2.26255903028,3.80095338718,3.78245630609,7.50265607457
0.45,0.35,1.0,5.0,0.2,650.0,1650.0,259784.0,1650.00592978,0.880999571945,0.0642710752481,0.0547293528069,2.18073363004,3.66904695003,3.67078047821,7.00502807256
0.45,0.35,1.0,5.0,0.2,650.0,1650.0,261134.0,1650.00539449,0.882599139388,0.0572540816734,0.0601467789382,2.21533859122,3.69502312107,3.77577639758,7.06178137279
0.45,0.35,1.0,5.0,0.2,650.0,1650.0,260211.0,1650.00198872,0.877839991014,0.0618960551998,0.060263953786,2.19683180867,3.6822526268,3.72778147948,7.22276038902
0.45,0.35,1.0,5.0,0.2,650.0,1650.0,261241.0,1650.00577397,0.885009704681,0.057197441562,0.0577928537566,2.21908429446,3.66426644984,3.71923525909,7.05637575948
0.45,0.35,1.0,5.0,0.2,650.0,1650.0,261539.0,1650.00742499,0.88574046245,0.0591340965701,0.0551254409797,2.19478506393,3.67425131567,3.64430065386,6.93641546384
0.45,0.35,1.0,5.0,0.2,650.0,1650.0,261668.0,1650.00366438,0.873299231413,0.0625855991342,0.0641151694525,2.14332868138,3.62632938682,3.64621750887,6.96847553287
0.45,0.35,1.0,5.0,0.2,650.0,1650.0,260144.0,1650.00887805,0.883915864733,0.0582208354121,0.0578632998545,2.2011276468,3.70580128794,3.61215973834,7.07639581076
0.45,0.35,1.0,5.0,0.2,650.0,1650.0,260613.0,1650.01503994,0.883302096258,0.0580585359706,0.0586393677718,2.20430408887,3.64094845543,3.6942249993,6.89960907035
