# Supplementary material for: Crossed and Locked Quotes in a Multi-Market Simulation
Source: PLoS One. 2016 Mar 9;11(3):e0151096. doi: 10.1371/journal.pone.0151096 (PMC4784946; doi:10.1371/journal.pone.0151096)
Supplement: S1 Dataset — Simulation output and summary files for main results. (ZIP) [file pone.0151096.s001.zip › main_results/main_results_197.out]

SLURM_ARRAY_TASK_ID:  197
0.45,0.4,1.0,5.0,0.2,650.0,1650.0,261003.0,1650.00813868,0.887766189149,0.0543367482009,0.0578970626501,2.2837513759,3.78862598266,3.74781299337,7.50944046298
0.45,0.4,1.0,5.0,0.2,650.0,1650.0,260690.0,1650.00673953,0.894800971278,0.0557749621319,0.0494240665903,2.24623855553,3.6759109982,3.66842803975,6.98079345659
0.45,0.4,1.0,5.0,0.2,650.0,1650.0,258369.0,1650.0231581,0.891513677502,0.0549741719976,0.0535121504999,2.26767838063,3.76353464412,3.68367217342,7.3374639452
0.45,0.4,1.0,5.0,0.2,650.0,1650.0,259740.0,1650.00730591,0.887675044589,0.0594044143456,0.0529205410656,2.23725661651,3.66958911222,3.74303465443,7.20277732333
0.45,0.4,1.0,5.0,0.2,650.0,1650.0,260248.0,1650.00382834,0.890373882812,0.0574231088138,0.052203008374,2.26421619642,3.69993061496,3.72942122635,7.23274227978
0.45,0.4,1.0,5.0,0.2,650.0,1650.0,259495.0,1650.02489573,0.883253519659,0.0598230564956,0.0569234238455,2.25812684206,3.79384444807,3.71196611543,7.44079934649
0.45,0.4,1.0,5.0,0.2,650.0,1650.0,260755.0,1650.00817455,0.889290318963,0.0565716877376,0.0541379932998,2.1981087432,3.66786505594,3.6259676284,7.16043091458
0.45,0.4,1.0,5.0,0.2,650.0,1650.0,260245.0,1650.01059754,0.895930648926,0.0527560728221,0.0513132782521,2.2962194382,3.74023081186,3.76375814368,7.24032703309
0.45,0.4,1.0,5.0,0.2,650.0,1650.0,260203.0,1650.00883414,0.886363795643,0.0590548305192,0.0545813738379,2.2486876394,3.7342591631,3.74258495289,7.35934851294
0.45,0.4,1.0,5.0,0.2,650.0,1650.0,260435.0,1650.0047903,0.892177864385,0.0520443806724,0.0557777549423,2.32028639219,3.80728703052,3.79449002863,7.37821043962
0.45,0.4,1.0,5.0,0.2,650.0,1650.0,259593.0,1650.01274441,0.894182012054,0.0562906825588,0.0495273053867,2.25712245376,3.61771711612,3.71772287415,7.15106533374
0.45,0.4,1.0,5.0,0.2,650.0,1650.0,260833.0,1650.00344655,0.895458776471,0.0535039550277,0.0510372685011,2.26728730658,3.71142744708,3.70352099695,7.07803487271
0.45,0.4,1.0,5.0,0.2,650.0,1650.0,260206.0,1650.00596158,0.893381118376,0.0564169099411,0.0502019716829,2.27908977619,3.7454638679,3.77295381313,7.17296487687
0.45,0.4,1.0,5.0,0.2,650.0,1650.0,260171.0,1650.00296409,0.898324878833,0.0504402250758,0.0512348960911,2.30458151,3.76389976718,3.70570766282,7.14589991
0.45,0.4,1.0,5.0,0.2,650.0,1650.0,259765.0,1650.01006861,0.891894600435,0.0521932281182,0.0559121714463,2.2524417786,3.71752693806,3.71264378343,7.36520991363
0.45,0.4,1.0,5.0,0.2,650.0,1650.0,259073.0,1650.00974419,0.893977595749,0.0542641156019,0.0517582886489,2.30665463074,3.76174473774,3.75096592407,7.24489760436
0.45,0.4,1.0,5.0,0.2,650.0,1650.0,260886.0,1650.01356211,0.883881190776,0.06144344299,0.0546753662343,2.19502430389,3.634831247,3.64844000741,7.00986767155
0.45,0.4,1.0,5.0,0.2,650.0,1650.0,258793.0,1650.00247248,0.892864973067,0.0543655323545,0.0527694945781,2.26093982558,3.71902046729,3.71389844769,7.18577332692
0.45,0.4,1.0,5.0,0.2,650.0,1650.0,260623.0,1650.00333717,0.900915721954,0.0533879547506,0.0456963232958,2.31278456639,3.76735871543,3.68954952046,7.17514278791
0.45,0.4,1.0,5.0,0.2,650.0,1650.0,260508.0,1650.00892579,0.894927578881,0.0537619093772,0.051310511742,2.28279628495,3.73382020619,3.74648900814,7.20353541891
0.45,0.4,1.0,5.0,0.2,650.0,1650.0,259468.0,1650.00384343,0.886305435369,0.0567232486313,0.0569713159994,2.25664872084,3.71705045558,3.73965207635,7.26677727546
0.45,0.4,1.0,5.0,0.2,650.0,1650.0,260918.0,1650.00441165,0.896199320193,0.0533614376089,0.0504392421982,2.25649495076,3.65711351465,3.70743448534,6.89240342266
0.45,0.4,1.0,5.0,0.2,650.0,1650.0,258933.0,1650.00560925,0.890246621713,0.0566997634049,0.0530536148823,2.2300308535,3.73302875483,3.66891201191,7.44636081889
0.45,0.4,1.0,5.0,0.2,650.0,1650.0,259925.0,1650.00742485,0.890387863449,0.0543684480601,0.0552436884907,2.25847296311,3.70364214674,3.72740240293,7.32618840931
0.45,0.4,1.0,5.0,0.2,650.0,1650.0,259204.0,1650.01056611,0.894566851893,0.0531191328945,0.0523140152124,2.28518879615,3.72422196695,3.73719085909,7.03074538426
0.45,0.4,1.0,5.0,0.2,650.0,1650.0,259357.0,1650.00337239,0.879011372509,0.0583582986217,0.0626303288695,2.26321720917,3.80157004601,3.75957951754,7.70242918452
0.45,0.4,1.0,5.0,0.2,650.0,1650.0,259286.0,1650.00408539,0.899255704738,0.0519731426725,0.0487711525893,2.30022001045,3.72121223334,3.72523321673,7.29827452975
0.45,0.4,1.0,5.0,0.2,650.0,1650.0,260255.0,1650.00105925,0.891030644259,0.0542986175764,0.0546707381651,2.27934105319,3.77041415544,3.72366650016,7.38862110814
0.45,0.4,1.0,5.0,0.2,650.0,1650.0,259430.0,1650.00281594,0.891661085211,0.0540456945383,0.0542932202506,2.27066269356,3.77727056352,3.6997576994,7.20732433993
0.45,0.4,1.0,5.0,0.2,650.0,1650.0,260585.0,1650.01076505,0.893350560321,0.0554960314203,0.0511534082585,2.23949995176,3.68975889601,3.67478811034,7.13907269318
