# Supplementary material for: Crossed and Locked Quotes in a Multi-Market Simulation
Source: PLoS One. 2016 Mar 9;11(3):e0151096. doi: 10.1371/journal.pone.0151096 (PMC4784946; doi:10.1371/journal.pone.0151096)
Supplement: S1 Dataset — Simulation output and summary files for main results. (ZIP) [file pone.0151096.s001.zip › main_results/main_results_198.out]

SLURM_ARRAY_TASK_ID:  198
0.45,0.45,1.0,5.0,0.2,650.0,1650.0,261072.0,1650.00763264,0.896835850719,0.0516566623773,0.0515074869041,2.30430608084,3.76694891916,3.77145535741,7.21348010019
0.45,0.45,1.0,5.0,0.2,650.0,1650.0,258814.0,1650.00037597,0.903234062732,0.0499351557009,0.0468307815667,2.3734799856,3.8693753716,3.79553204423,7.5206369289
0.45,0.45,1.0,5.0,0.2,650.0,1650.0,259941.0,1650.00059477,0.897502059812,0.0527071753381,0.0497907648499,2.35055926665,3.83516744679,3.79178777667,7.44801035794
0.45,0.45,1.0,5.0,0.2,650.0,1650.0,258484.0,1650.01278457,0.907033069395,0.0489060483278,0.0440608822775,2.38183781844,3.7961123921,3.81664916779,7.46604517159
0.45,0.45,1.0,5.0,0.2,650.0,1650.0,260761.0,1650.00267775,0.906191060603,0.0454536426131,0.0483552967836,2.32447396905,3.74055811264,3.74795217625,7.17922235723
0.45,0.45,1.0,5.0,0.2,650.0,1650.0,260064.0,1650.00553129,0.900374950369,0.0522830759625,0.0473419736683,2.3349026595,3.80152723875,3.74219490741,7.38876644196
0.45,0.45,1.0,5.0,0.2,650.0,1650.0,258416.0,1650.001343,0.902869933857,0.0505839459353,0.0465461202077,2.29217102522,3.74988614772,3.68489712915,7.23173238147
0.45,0.45,1.0,5.0,0.2,650.0,1650.0,259051.0,1650.00339956,0.904415824664,0.0445117949008,0.0510723804356,2.33158382641,3.7966931687,3.71081949741,7.32059832847
0.45,0.45,1.0,5.0,0.2,650.0,1650.0,259369.0,1650.00214265,0.90609736293,0.0498538467894,0.0440487902807,2.3537486461,3.80470036447,3.76239054587,7.45713983555
0.45,0.45,1.0,5.0,0.2,650.0,1650.0,259203.0,1650.00671793,0.901863408986,0.0484467055674,0.0496898854469,2.35482376396,3.81742675391,3.76376055299,7.28559513217
0.45,0.45,1.0,5.0,0.2,650.0,1650.0,260346.0,1650.00007321,0.904452853638,0.0529733267978,0.0425738195644,2.30745856501,3.65395139331,3.73632267106,6.95494905979
0.45,0.45,1.0,5.0,0.2,650.0,1650.0,258893.0,1650.00030285,0.90694752522,0.0456185996882,0.0474338750916,2.36642761843,3.83687132443,3.82197993116,7.42801938462
0.45,0.45,1.0,5.0,0.2,650.0,1650.0,261074.0,1650.00126511,0.905067775033,0.0504855828396,0.044446642127,2.31343235588,3.69424427273,3.70504563231,7.19236792959
0.45,0.45,1.0,5.0,0.2,650.0,1650.0,258855.0,1650.0187553,0.912397689107,0.0433261810328,0.0442761298603,2.37499311618,3.76960491535,3.78616804032,7.2721940946
0.45,0.45,1.0,5.0,0.2,650.0,1650.0,260354.0,1650.01733178,0.901853349578,0.0483952195147,0.0497514309077,2.34378554907,3.7447038835,3.81153055898,7.28900467564
0.45,0.45,1.0,5.0,0.2,650.0,1650.0,261181.0,1650.00518369,0.903960080042,0.0498479533149,0.0461919666427,2.35454926184,3.77538801175,3.72391452146,7.10340698361
0.45,0.45,1.0,5.0,0.2,650.0,1650.0,259901.0,1650.00219244,0.897567344719,0.0486242660153,0.0538083892656,2.27764847751,3.73693762124,3.72696992018,7.39181790176
0.45,0.45,1.0,5.0,0.2,650.0,1650.0,260335.0,1650.00255049,0.90893700528,0.0463637692309,0.0446992254893,2.40237370159,3.86038755009,3.83554514862,7.68970955852
0.45,0.45,1.0,5.0,0.2,650.0,1650.0,260840.0,1650.00732652,0.905194773078,0.0484369805151,0.0463682464065,2.34633542773,3.75565695679,3.80053389686,7.23194341797
0.45,0.45,1.0,5.0,0.2,650.0,1650.0,261130.0,1650.00487441,0.904396064972,0.0471697775179,0.0484341575097,2.3399060171,3.74810036842,3.80829186198,7.33176071811
0.45,0.45,1.0,5.0,0.2,650.0,1650.0,259975.0,1650.00009153,0.904816453928,0.0506506324216,0.0445329136499,2.34544534321,3.77920643819,3.78858963085,7.39080615632
0.45,0.45,1.0,5.0,0.2,650.0,1650.0,261216.0,1650.00742187,0.905236506053,0.0542581899408,0.0405053040059,2.33861035846,3.72485143234,3.72682658425,7.04974682281
0.45,0.45,1.0,5.0,0.2,650.0,1650.0,260036.0,1650.01067156,0.911048103424,0.0464402457174,0.0425116508587,2.38479422019,3.80706085648,3.7484547972,7.33705564832
0.45,0.45,1.0,5.0,0.2,650.0,1650.0,259760.0,1650.00031306,0.902620784982,0.0495704484885,0.0478087665293,2.34344420123,3.80357693268,3.83743654673,7.69312018659
0.45,0.45,1.0,5.0,0.2,650.0,1650.0,259520.0,1650.00767668,0.905228111278,0.0509443217573,0.0438275669649,2.3538511939,3.78753330794,3.77986951866,7.26157195934
0.45,0.45,1.0,5.0,0.2,650.0,1650.0,260313.0,1650.00362625,0.904981646782,0.0494555196329,0.0455628335852,2.33081851832,3.73874499516,3.74030477148,7.38066816876
0.45,0.45,1.0,5.0,0.2,650.0,1650.0,259004.0,1650.00167247,0.905530445027,0.0513507027403,0.0431188522324,2.41734436302,3.85379039326,3.86931927675,7.63250932596
0.45,0.45,1.0,5.0,0.2,650.0,1650.0,260076.0,1650.00948301,0.900988348456,0.0528964835431,0.0461151680009,2.34333293133,3.81062286161,3.78218736933,7.44027726371
0.45,0.45,1.0,5.0,0.2,650.0,1650.0,259978.0,1650.01091725,0.901015250647,0.0548786989874,0.0441060503657,2.29516646255,3.69469698234,3.69687894028,6.98461479569
0.45,0.45,1.0,5.0,0.2,650.0,1650.0,258549.0,1650.00001938,0.90983058226,0.0443352760524,0.0458341416872,2.36822831839,3.7260013537,3.77804926809,7.24594410576
