# Supplementary material for: Crossed and Locked Quotes in a Multi-Market Simulation
Source: PLoS One. 2016 Mar 9;11(3):e0151096. doi: 10.1371/journal.pone.0151096 (PMC4784946; doi:10.1371/journal.pone.0151096)
Supplement: S1 Dataset — Simulation output and summary files for main results. (ZIP) [file pone.0151096.s001.zip › main_results/main_results_199.out]

SLURM_ARRAY_TASK_ID:  199
0.45,0.5,1.0,5.0,0.2,650.0,1650.0,260691.0,1650.01415491,0.918893722188,0.0417781245902,0.0393281532219,2.44396012359,3.82539072397,3.84928694375,7.43202634069
0.45,0.5,1.0,5.0,0.2,650.0,1650.0,260380.0,1650.00202127,0.917907973239,0.0460790738938,0.0360129528668,2.45597218413,3.84616502417,3.81669912964,7.36923790659
0.45,0.5,1.0,5.0,0.2,650.0,1650.0,259088.0,1650.00143373,0.919374112301,0.044336610882,0.036289276817,2.4970830615,3.89838557979,3.88937126923,7.77544824869
0.45,0.5,1.0,5.0,0.2,650.0,1650.0,259276.0,1650.0074047,0.917192006905,0.0447853908513,0.0380226022442,2.40496623746,3.79400579232,3.77320991118,7.30141730717
0.45,0.5,1.0,5.0,0.2,650.0,1650.0,257863.0,1650.00368076,0.910958469403,0.0475848042207,0.0414567263766,2.40852308004,3.77568133941,3.8468397546,7.36790045143
0.45,0.5,1.0,5.0,0.2,650.0,1650.0,260116.0,1650.00760591,0.918512773308,0.0422475020007,0.0392397246916,2.39295546582,3.77873089715,3.78498338266,7.26505347006
0.45,0.5,1.0,5.0,0.2,650.0,1650.0,258152.0,1650.00031393,0.911625000907,0.046153189693,0.0422218094001,2.38224171134,3.75696565213,3.80940496469,7.32189162347
0.45,0.5,1.0,5.0,0.2,650.0,1650.0,259261.0,1650.0008396,0.916222274237,0.0440136366252,0.0397640891382,2.38566699151,3.7582317964,3.80006103207,7.38543046768
0.45,0.5,1.0,5.0,0.2,650.0,1650.0,259485.0,1650.00158416,0.920176008234,0.0401720315923,0.0396519601735,2.42761362518,3.82994265048,3.8069813113,7.45680451785
0.45,0.5,1.0,5.0,0.2,650.0,1650.0,257645.0,1650.00054366,0.915619894787,0.0444141529192,0.0399659522943,2.44319853689,3.82320683007,3.81415312472,7.56732978618
0.45,0.5,1.0,5.0,0.2,650.0,1650.0,258684.0,1650.01741576,0.920418838549,0.0372501997008,0.0423309617497,2.39211943647,3.7776497649,3.82559275054,7.49770531529
0.45,0.5,1.0,5.0,0.2,650.0,1650.0,259751.0,1650.01025801,0.911442864222,0.0467793231717,0.0417778126067,2.42749272802,3.84249978159,3.85993442748,7.59757792337
0.45,0.5,1.0,5.0,0.2,650.0,1650.0,259496.0,1650.01130994,0.919730851437,0.0436287840356,0.0366403645275,2.40902569497,3.81528878599,3.76847243721,7.36326887237
0.45,0.5,1.0,5.0,0.2,650.0,1650.0,258912.0,1650.00064301,0.911772587862,0.0490435972203,0.0391838149179,2.43323443597,3.83822163541,3.84915535294,7.54217771965
0.45,0.5,1.0,5.0,0.2,650.0,1650.0,257629.0,1650.00086214,0.915493691569,0.0433792066656,0.0411271017651,2.41257287482,3.80244539594,3.80866513213,7.5591676893
0.45,0.5,1.0,5.0,0.2,650.0,1650.0,258906.0,1650.00231301,0.921947639107,0.0403721393518,0.0376802215412,2.44920052708,3.82947702366,3.84826450531,7.61019592449
0.45,0.5,1.0,5.0,0.2,650.0,1650.0,258937.0,1650.00210334,0.914232925198,0.0448455466347,0.0409215281669,2.42489735348,3.83405381554,3.81268094848,7.68320693179
0.45,0.5,1.0,5.0,0.2,650.0,1650.0,258843.0,1650.01198227,0.914460770807,0.0439673205838,0.0415719086093,2.43450120926,3.88647337876,3.83061468924,7.5106340769
0.45,0.5,1.0,5.0,0.2,650.0,1650.0,258619.0,1650.01643025,0.913831507912,0.0445082078095,0.041660284278,2.38287122212,3.80841362274,3.75203439798,7.21568309698
0.45,0.5,1.0,5.0,0.2,650.0,1650.0,259980.0,1650.00010943,0.913973055461,0.0432672337374,0.0427597108019,2.41687530069,3.85115651963,3.78125272462,7.64407454136
0.45,0.5,1.0,5.0,0.2,650.0,1650.0,260072.0,1650.00297244,0.9143628915,0.0441305938474,0.0415065146522,2.44604521798,3.92583601226,3.81311554703,7.59661653548
0.45,0.5,1.0,5.0,0.2,650.0,1650.0,258964.0,1650.0021792,0.911089210039,0.0465402262485,0.042370563712,2.35913344734,3.72796606766,3.78095574074,7.29616017702
0.45,0.5,1.0,5.0,0.2,650.0,1650.0,260577.0,1650.00642788,0.918336252245,0.0424068645214,0.0392568832331,2.40185049826,3.85992624027,3.78371455777,7.42284603114
0.45,0.5,1.0,5.0,0.2,650.0,1650.0,258607.0,1650.00323457,0.922144098685,0.0413479836857,0.0365079176295,2.42836875183,3.78832520192,3.79928953336,7.24140871669
0.45,0.5,1.0,5.0,0.2,650.0,1650.0,260393.0,1650.0090299,0.917555529186,0.043507407805,0.0389370630089,2.42213776043,3.81063417222,3.7975407571,7.43380866652
0.45,0.5,1.0,5.0,0.2,650.0,1650.0,259754.0,1650.00048254,0.915516662625,0.0435375323783,0.0409458049965,2.41170811231,3.78665128661,3.84747809062,7.36140848924
0.45,0.5,1.0,5.0,0.2,650.0,1650.0,259178.0,1650.01333456,0.919506365072,0.0431259993738,0.0373676355544,2.41876426629,3.79167543078,3.80475635042,7.24138799603
0.45,0.5,1.0,5.0,0.2,650.0,1650.0,259838.0,1650.00972965,0.913925745011,0.0459790197386,0.0400952352504,2.4482935216,3.82049321761,3.86054583486,7.49637733418
0.45,0.5,1.0,5.0,0.2,650.0,1650.0,259216.0,1650.00041907,0.91601902871,0.0477870246384,0.0361939466518,2.46102955197,3.91787124864,3.81272117508,7.55075244505
0.45,0.5,1.0,5.0,0.2,650.0,1650.0,260706.0,1650.00390022,0.9124111731,0.0510846408229,0.0365041860774,2.390125574,3.77917960726,3.73533436903,7.21559452809
