# Supplementary material for: Crossed and Locked Quotes in a Multi-Market Simulation
Source: PLoS One. 2016 Mar 9;11(3):e0151096. doi: 10.1371/journal.pone.0151096 (PMC4784946; doi:10.1371/journal.pone.0151096)
Supplement: S1 Dataset — Simulation output and summary files for main results. (ZIP) [file pone.0151096.s001.zip › main_results/main_results_2.out]

SLURM_ARRAY_TASK_ID:  2
0.0,0.1,1.0,5.0,0.2,650.0,1650.0,262959.0,1650.01753596,0.58270203085,0.137254049856,0.280043919294,0.472765791056,3.19964931949,3.17383757374,10.5370937372
0.0,0.1,1.0,5.0,0.2,650.0,1650.0,261906.0,1650.0015005,0.598388079449,0.119257957571,0.28235396298,0.495327391124,3.20254275931,3.17778626756,11.0736319706
0.0,0.1,1.0,5.0,0.2,650.0,1650.0,262912.0,1650.0072536,0.597919070289,0.133808173095,0.268272756617,0.557434251469,3.27254441652,3.14255157476,10.5687060015
0.0,0.1,1.0,5.0,0.2,650.0,1650.0,262215.0,1650.00223135,0.606469877137,0.136289751647,0.257240371217,0.638702667401,3.18067480604,3.23679109127,10.5363507584
0.0,0.1,1.0,5.0,0.2,650.0,1650.0,262332.0,1650.00650814,0.562432050124,0.140152452318,0.297415497557,0.33978769683,3.14577214242,3.18641545752,11.0783334957
0.0,0.1,1.0,5.0,0.2,650.0,1650.0,261820.0,1650.00637473,0.583483472462,0.139685663284,0.276830864254,0.507299689663,3.19243156166,3.17143591797,10.4498312077
0.0,0.1,1.0,5.0,0.2,650.0,1650.0,262422.0,1650.00902631,0.578420685544,0.142177856798,0.279401457657,0.47552037475,3.15279105688,3.13698904426,10.4929447168
0.0,0.1,1.0,5.0,0.2,650.0,1650.0,260832.0,1650.00617566,0.573534944663,0.132339050589,0.294126004748,0.405893063267,3.22902534656,3.22673594298,11.5795188127
0.0,0.1,1.0,5.0,0.2,650.0,1650.0,261624.0,1650.0042982,0.557642628817,0.139706698474,0.302650672709,0.324355019513,3.10122211201,3.21165215096,10.9717549629
0.0,0.1,1.0,5.0,0.2,650.0,1650.0,261406.0,1650.00307159,0.547721583107,0.142625921757,0.309652495136,0.282231984871,3.19409504329,3.18160979636,11.5732064696
0.0,0.1,1.0,5.0,0.2,650.0,1650.0,260202.0,1650.00424527,0.586870039975,0.133571740866,0.279558219159,0.475271061621,3.24302978651,3.17526584317,10.7061086876
0.0,0.1,1.0,5.0,0.2,650.0,1650.0,261469.0,1650.00489136,0.611015336947,0.139448068317,0.249536594736,0.687129832305,3.19463799526,3.19572329258,9.87763804825
0.0,0.1,1.0,5.0,0.2,650.0,1650.0,261738.0,1650.0053639,0.562304666986,0.144530994965,0.293164338049,0.415424230087,3.18040169993,3.14747754964,10.893687059
0.0,0.1,1.0,5.0,0.2,650.0,1650.0,263382.0,1650.00999264,0.550155323344,0.135104553306,0.31474012335,0.266594994864,3.12582647884,3.17977337479,11.1980788714
0.0,0.1,1.0,5.0,0.2,650.0,1650.0,261842.0,1650.00211295,0.548593725106,0.143333903396,0.308072371498,0.276612060647,3.10239220989,3.14880009675,10.9393142781
0.0,0.1,1.0,5.0,0.2,650.0,1650.0,261214.0,1650.00874166,0.584249967119,0.129737928356,0.286012104524,0.404223227861,3.13778825661,3.2080451685,11.1426567728
0.0,0.1,1.0,5.0,0.2,650.0,1650.0,262466.0,1650.00736898,0.535353043003,0.135286616679,0.329360340318,0.17540070776,3.18738234464,3.21294054527,12.1356239654
0.0,0.1,1.0,5.0,0.2,650.0,1650.0,261583.0,1650.00477008,0.618313510986,0.135573795531,0.246112693484,0.687748558317,3.17216116443,3.16932014033,9.86303420146
0.0,0.1,1.0,5.0,0.2,650.0,1650.0,262102.0,1650.01208391,0.548907218025,0.145668822044,0.305423959931,0.292460572128,3.07289533504,3.12169712111,10.8587736362
0.0,0.1,1.0,5.0,0.2,650.0,1650.0,263398.0,1650.00994531,0.568905459063,0.136502061044,0.294592479893,0.386365385825,3.21674165372,3.1329129107,11.2539789313
0.0,0.1,1.0,5.0,0.2,650.0,1650.0,262341.0,1650.00263094,0.596272038015,0.136748986769,0.266978975217,0.572894587944,3.16158519408,3.23468090096,10.4439629391
0.0,0.1,1.0,5.0,0.2,650.0,1650.0,261576.0,1650.01199745,0.586545489463,0.134763807716,0.278690702821,0.511711595554,3.17349148395,3.10633674451,10.2679667343
0.0,0.1,1.0,5.0,0.2,650.0,1650.0,262903.0,1650.00504518,0.589907135036,0.134789955709,0.275302909255,0.510651542944,3.13191539569,3.1830203876,10.5328770646
0.0,0.1,1.0,5.0,0.2,650.0,1650.0,262199.0,1650.00412196,0.594268102677,0.148070371822,0.257661525501,0.592833143915,3.11118531666,3.19696188387,9.74520533938
0.0,0.1,1.0,5.0,0.2,650.0,1650.0,261432.0,1650.00313211,0.590151224996,0.131599914481,0.278248860523,0.492623588116,3.23448029355,3.21735259675,11.2435709633
0.0,0.1,1.0,5.0,0.2,650.0,1650.0,261967.0,1650.01820101,0.56408532945,0.147326280435,0.288588390115,0.395853657135,3.14933148389,3.09092623974,10.7121058912
0.0,0.1,1.0,5.0,0.2,650.0,1650.0,261193.0,1650.01289204,0.578878303455,0.144106183251,0.277015513294,0.488961016135,3.15261200741,3.14837158527,10.3472385299
0.0,0.1,1.0,5.0,0.2,650.0,1650.0,263635.0,1650.0057378,0.570808519002,0.143996931309,0.285194549689,0.443271040704,3.10325152849,3.23347167793,10.6701439437
0.0,0.1,1.0,5.0,0.2,650.0,1650.0,262511.0,1650.00033009,0.537965978097,0.136816601179,0.325217420724,0.189393928232,3.13855794178,3.08230894679,11.3137329769
0.0,0.1,1.0,5.0,0.2,650.0,1650.0,260563.0,1650.00272588,0.594934303573,0.132903297701,0.272162398725,0.539861384262,3.1642380569,3.10810580018,10.1483625632
