# Supplementary material for: Crossed and Locked Quotes in a Multi-Market Simulation
Source: PLoS One. 2016 Mar 9;11(3):e0151096. doi: 10.1371/journal.pone.0151096 (PMC4784946; doi:10.1371/journal.pone.0151096)
Supplement: S1 Dataset — Simulation output and summary files for main results. (ZIP) [file pone.0151096.s001.zip › main_results/main_results_20.out]

SLURM_ARRAY_TASK_ID:  20
0.0,1.0,1.0,5.0,0.2,650.0,1650.0,254919.0,1650.00204113,1.0,0.0,0.0,2.75409913613,4.07109125548,4.06326747249,10.1650573325
0.0,1.0,1.0,5.0,0.2,650.0,1650.0,255674.0,1650.00122684,1.0,0.0,0.0,2.7580665801,4.04925798544,4.10026916545,10.0524127292
0.0,1.0,1.0,5.0,0.2,650.0,1650.0,256011.0,1650.00532316,1.0,0.0,0.0,2.78258025742,4.14084326508,4.11774398394,10.4131814774
0.0,1.0,1.0,5.0,0.2,650.0,1650.0,255824.0,1650.00802454,1.0,0.0,0.0,2.73624761672,4.07999874191,4.05416525261,10.0818139355
0.0,1.0,1.0,5.0,0.2,650.0,1650.0,255345.0,1650.0023375,1.0,0.0,0.0,2.80632283016,4.19545391348,4.14673704422,10.6285059136
0.0,1.0,1.0,5.0,0.2,650.0,1650.0,255335.0,1650.00136266,1.0,0.0,0.0,2.74253658617,4.12743429814,4.06456124501,10.3423335409
0.0,1.0,1.0,5.0,0.2,650.0,1650.0,253368.0,1650.0072123,1.0,0.0,0.0,2.7492333189,4.03051962752,4.12189060273,10.0786564181
0.0,1.0,1.0,5.0,0.2,650.0,1650.0,253921.0,1650.01060965,1.0,0.0,0.0,2.74175911532,4.04315482507,4.04423067072,10.0382671977
0.0,1.0,1.0,5.0,0.2,650.0,1650.0,254117.0,1650.01833114,1.0,0.0,0.0,2.79313406474,4.14151000923,4.20008532858,10.60603148
0.0,1.0,1.0,5.0,0.2,650.0,1650.0,254955.0,1650.00184906,1.0,0.0,0.0,2.75513460799,4.11646640108,4.00978364899,10.1223371986
0.0,1.0,1.0,5.0,0.2,650.0,1650.0,255227.0,1650.00496413,1.0,0.0,0.0,2.75350401544,4.09945426211,4.09284451572,10.1269153986
0.0,1.0,1.0,5.0,0.2,650.0,1650.0,255093.0,1650.01003385,1.0,0.0,0.0,2.7882900214,4.14479700327,4.17146947043,10.6528172966
0.0,1.0,1.0,5.0,0.2,650.0,1650.0,254773.0,1650.01243045,1.0,0.0,0.0,2.8103620297,4.12245908146,4.23764445622,10.7024981066
0.0,1.0,1.0,5.0,0.2,650.0,1650.0,255171.0,1650.00047546,1.0,0.0,0.0,2.74924663162,4.13950260872,3.9913548662,9.93604338508
0.0,1.0,1.0,5.0,0.2,650.0,1650.0,255312.0,1650.01500787,1.0,0.0,0.0,2.77633124084,4.07560349157,4.1223208059,10.3513214493
0.0,1.0,1.0,5.0,0.2,650.0,1650.0,255776.0,1650.00495698,1.0,0.0,0.0,2.76697638681,4.09496436368,4.12455745171,10.1843502146
0.0,1.0,1.0,5.0,0.2,650.0,1650.0,254714.0,1650.00147121,1.0,0.0,0.0,2.80990309128,4.16174399223,4.15281081273,10.3142396127
0.0,1.0,1.0,5.0,0.2,650.0,1650.0,255921.0,1650.00213753,1.0,0.0,0.0,2.72653967963,4.02337086573,4.0965693526,9.96641453256
0.0,1.0,1.0,5.0,0.2,650.0,1650.0,253998.0,1650.00360232,1.0,0.0,0.0,2.80358804982,4.18183642933,4.14947283714,10.5809995052
0.0,1.0,1.0,5.0,0.2,650.0,1650.0,255338.0,1650.0041216,1.0,0.0,0.0,2.71492282864,4.01451921275,4.0231900085,10.0534495685
0.0,1.0,1.0,5.0,0.2,650.0,1650.0,256073.0,1650.008622,1.0,0.0,0.0,2.7316479598,4.07545747735,4.05498234769,10.2765674798
0.0,1.0,1.0,5.0,0.2,650.0,1650.0,255501.0,1650.00376459,1.0,0.0,0.0,2.77769202947,4.12383634573,4.10431083126,10.1612675784
0.0,1.0,1.0,5.0,0.2,650.0,1650.0,255417.0,1650.00144087,1.0,0.0,0.0,2.72641232047,4.00051983915,4.07979912065,9.89466499404
0.0,1.0,1.0,5.0,0.2,650.0,1650.0,254542.0,1650.01298023,1.0,0.0,0.0,2.73994517268,4.1254318608,4.06438272824,10.4004919703
0.0,1.0,1.0,5.0,0.2,650.0,1650.0,254895.0,1650.00366072,1.0,0.0,0.0,2.76171003007,4.07316132656,4.13549301726,10.360763254
0.0,1.0,1.0,5.0,0.2,650.0,1650.0,255235.0,1650.01623201,1.0,0.0,0.0,2.79635757192,4.12643682128,4.14375167124,10.2430215144
0.0,1.0,1.0,5.0,0.2,650.0,1650.0,254485.0,1650.00539965,1.0,0.0,0.0,2.76967860149,4.1598268848,4.07915840931,10.2986205914
0.0,1.0,1.0,5.0,0.2,650.0,1650.0,254616.0,1650.01416775,1.0,0.0,0.0,2.7278016499,4.06186733726,4.05450532012,10.2085473066
0.0,1.0,1.0,5.0,0.2,650.0,1650.0,254445.0,1650.00429684,1.0,0.0,0.0,2.69843688233,4.00015297727,4.03399181812,9.96691432967
0.0,1.0,1.0,5.0,0.2,650.0,1650.0,256060.0,1650.00131452,1.0,0.0,0.0,2.79588561537,4.14697145393,4.19197597219,10.5381140232
