# Supplementary material for: Crossed and Locked Quotes in a Multi-Market Simulation
Source: PLoS One. 2016 Mar 9;11(3):e0151096. doi: 10.1371/journal.pone.0151096 (PMC4784946; doi:10.1371/journal.pone.0151096)
Supplement: S1 Dataset — Simulation output and summary files for main results. (ZIP) [file pone.0151096.s001.zip › main_results/main_results_200.out]

SLURM_ARRAY_TASK_ID:  200
0.45,0.55,1.0,5.0,0.2,650.0,1650.0,259783.0,1650.00685606,0.928131708836,0.0367167285453,0.0351515626191,2.50271480434,3.84529974249,3.90571270869,7.46722167687
0.45,0.55,1.0,5.0,0.2,650.0,1650.0,258662.0,1650.02565352,0.925078888183,0.0407831382981,0.0341379735189,2.47107292871,3.78152515068,3.80632719841,7.1825127764
0.45,0.55,1.0,5.0,0.2,650.0,1650.0,258461.0,1650.0016218,0.925426817047,0.0374383795054,0.0371348034474,2.45302703099,3.807579843,3.84721683238,7.4912029641
0.45,0.55,1.0,5.0,0.2,650.0,1650.0,257892.0,1650.02424933,0.925953318626,0.0378902956572,0.0361563857166,2.46654367842,3.8680465739,3.77002624411,7.3395407929
0.45,0.55,1.0,5.0,0.2,650.0,1650.0,259247.0,1650.00915226,0.925071994807,0.0377508200141,0.0371771851786,2.46086350363,3.81041768436,3.83600371229,7.42154216728
0.45,0.55,1.0,5.0,0.2,650.0,1650.0,257368.0,1650.0023121,0.925921218111,0.0384850615985,0.0355937202908,2.52564784373,3.89552673566,3.94351955385,7.68434771332
0.45,0.55,1.0,5.0,0.2,650.0,1650.0,258050.0,1650.00276126,0.928669393202,0.0377332541655,0.0335973526325,2.48871302001,3.80238650726,3.84012310551,7.47615685332
0.45,0.55,1.0,5.0,0.2,650.0,1650.0,260629.0,1650.01454883,0.922077343645,0.0416862034331,0.0362364529218,2.44546098548,3.75130621367,3.80279804857,7.32468167997
0.45,0.55,1.0,5.0,0.2,650.0,1650.0,259914.0,1650.00483529,0.930550553802,0.0354562957233,0.0339931504742,2.48315725511,3.82597479849,3.83638682286,7.25420209853
0.45,0.55,1.0,5.0,0.2,650.0,1650.0,258945.0,1650.00096981,0.925053668472,0.0393860957814,0.0355602357467,2.45742927826,3.84020096785,3.78630609696,7.30343466991
0.45,0.55,1.0,5.0,0.2,650.0,1650.0,257770.0,1650.00208718,0.9219526138,0.0422126564685,0.0358347297317,2.51841729436,3.91935712115,3.93414060059,7.8877496352
0.45,0.55,1.0,5.0,0.2,650.0,1650.0,260212.0,1650.02939962,0.929679220902,0.0370078186254,0.0333129604727,2.49642287247,3.8448580312,3.85941407053,7.51166026582
0.45,0.55,1.0,5.0,0.2,650.0,1650.0,257732.0,1650.00416668,0.92317030264,0.0407854247441,0.036044272616,2.50993265627,3.91388515981,3.87046352614,7.80604144949
0.45,0.55,1.0,5.0,0.2,650.0,1650.0,259739.0,1650.00112055,0.921806857214,0.042499290938,0.0356938518481,2.50704745298,3.86049661833,3.89286330695,7.55753092594
0.45,0.55,1.0,5.0,0.2,650.0,1650.0,258664.0,1650.00117368,0.928275410455,0.0370874393963,0.0346371501485,2.49046994471,3.880814484,3.81111581502,7.56367249534
0.45,0.55,1.0,5.0,0.2,650.0,1650.0,258828.0,1650.00662422,0.932603091244,0.034811510969,0.0325853977866,2.54899169572,3.88169536976,3.89336367357,7.62998228476
0.45,0.55,1.0,5.0,0.2,650.0,1650.0,258762.0,1650.00453632,0.926743956254,0.0392401763824,0.0340158673637,2.4979526989,3.80638730989,3.88540017924,7.4337907763
0.45,0.55,1.0,5.0,0.2,650.0,1650.0,257811.0,1650.00558213,0.924284700542,0.0390549595419,0.0366603399165,2.46439998682,3.8323646639,3.83472572812,7.56519992972
0.45,0.55,1.0,5.0,0.2,650.0,1650.0,259216.0,1650.00152737,0.930522437388,0.0383580024342,0.0311195601782,2.50635688081,3.87596674896,3.83109709512,7.56569768524
0.45,0.55,1.0,5.0,0.2,650.0,1650.0,260026.0,1650.00382966,0.918212961835,0.0418367786902,0.0399502594746,2.40658090961,3.7875612317,3.80504654949,7.18765468964
0.45,0.55,1.0,5.0,0.2,650.0,1650.0,259348.0,1650.00219248,0.927843936719,0.0394676192853,0.0326884439961,2.49496731251,3.8918122761,3.89083363854,7.54295055067
0.45,0.55,1.0,5.0,0.2,650.0,1650.0,259188.0,1650.00124979,0.920567722344,0.0406641193517,0.0387681583045,2.44838464822,3.79109594086,3.82378597346,7.32809532675
0.45,0.55,1.0,5.0,0.2,650.0,1650.0,259236.0,1650.0046344,0.928088142548,0.0411152548818,0.0307966025707,2.50023595335,3.84414605669,3.84815885482,7.59653866037
0.45,0.55,1.0,5.0,0.2,650.0,1650.0,258288.0,1650.01068555,0.929474804484,0.0376316032757,0.0328935922406,2.48704235019,3.85866497688,3.82303774686,7.50596526462
0.45,0.55,1.0,5.0,0.2,650.0,1650.0,258620.0,1650.00509085,0.929931020646,0.0362085153817,0.0338604639722,2.4596464762,3.86897325284,3.74430014951,7.30912131512
0.45,0.55,1.0,5.0,0.2,650.0,1650.0,259464.0,1650.00538115,0.924901957188,0.040990098203,0.0341079446094,2.44281146276,3.80844251508,3.78355589897,7.32014334023
0.45,0.55,1.0,5.0,0.2,650.0,1650.0,259363.0,1650.00860409,0.929954080772,0.0367397204196,0.0333061988082,2.49370563653,3.81636274566,3.8853746221,7.56080716193
0.45,0.55,1.0,5.0,0.2,650.0,1650.0,258923.0,1650.00554389,0.923887524076,0.0402206803389,0.0358917955847,2.45261714663,3.86365471009,3.79787258604,7.43250513293
0.45,0.55,1.0,5.0,0.2,650.0,1650.0,258551.0,1650.00220872,0.92379001062,0.0396449824273,0.0365650069523,2.48925892186,3.87545578899,3.88546018964,7.82636824325
0.45,0.55,1.0,5.0,0.2,650.0,1650.0,258127.0,1650.00382502,0.926786304879,0.0367257495751,0.0364879455459,2.50341293652,3.89928484833,3.87280580552,7.5625737771
