# Supplementary material for: Crossed and Locked Quotes in a Multi-Market Simulation
Source: PLoS One. 2016 Mar 9;11(3):e0151096. doi: 10.1371/journal.pone.0151096 (PMC4784946; doi:10.1371/journal.pone.0151096)
Supplement: S1 Dataset — Simulation output and summary files for main results. (ZIP) [file pone.0151096.s001.zip › main_results/main_results_201.out]

SLURM_ARRAY_TASK_ID:  201
0.45,0.6,1.0,5.0,0.2,650.0,1650.0,258728.0,1650.00458627,0.937638142995,0.0336654220129,0.0286964349925,2.5686254322,3.87112535102,3.92811787381,7.51353786064
0.45,0.6,1.0,5.0,0.2,650.0,1650.0,260019.0,1650.00106478,0.940338750216,0.0316190215096,0.0280422282748,2.49422150966,3.75958437982,3.83226214544,7.29279586093
0.45,0.6,1.0,5.0,0.2,650.0,1650.0,257167.0,1650.009846,0.937519039212,0.034243954624,0.0282370061643,2.55684064214,3.93969964081,3.83641935829,7.70760735712
0.45,0.6,1.0,5.0,0.2,650.0,1650.0,257544.0,1650.00188848,0.934127913943,0.0338664713988,0.0320056146584,2.60296729722,3.94090653036,3.93954114853,7.81098336644
0.45,0.6,1.0,5.0,0.2,650.0,1650.0,258505.0,1650.00393464,0.935454673899,0.0341133050345,0.0304320210668,2.56783284493,3.90042166779,3.90530276233,7.91772244654
0.45,0.6,1.0,5.0,0.2,650.0,1650.0,258991.0,1650.00641134,0.93933181714,0.0336852586562,0.026982924204,2.56529047887,3.91089443465,3.92059186914,7.64320770036
0.45,0.6,1.0,5.0,0.2,650.0,1650.0,258865.0,1650.00074692,0.935765836852,0.0328362726557,0.0313978904922,2.52589399495,3.85349897543,3.83126061457,7.40417125145
0.45,0.6,1.0,5.0,0.2,650.0,1650.0,259831.0,1650.00637284,0.938207396206,0.0323078657979,0.0294847379965,2.57836632354,3.88577579834,3.88105725392,7.63185077963
0.45,0.6,1.0,5.0,0.2,650.0,1650.0,257961.0,1650.00350008,0.937079052542,0.030697711797,0.0322232356609,2.54755502415,3.82500690519,3.92003901604,7.69387854647
0.45,0.6,1.0,5.0,0.2,650.0,1650.0,259174.0,1650.00581878,0.935659368025,0.0359560222617,0.0283846097129,2.53804461677,3.86363805931,3.85891979953,7.44108715309
0.45,0.6,1.0,5.0,0.2,650.0,1650.0,259093.0,1650.00814065,0.937054733182,0.0364126525468,0.0265326142707,2.52603600339,3.84481669897,3.83218450978,7.3434836678
0.45,0.6,1.0,5.0,0.2,650.0,1650.0,257532.0,1650.00446293,0.931554636065,0.0375189302738,0.0309264336616,2.57511797015,3.95121653511,3.90809205148,7.97720999013
0.45,0.6,1.0,5.0,0.2,650.0,1650.0,258048.0,1650.0027602,0.936930921443,0.0329634471955,0.0301056313612,2.55308296518,3.84589160741,3.94577811344,7.43531594291
0.45,0.6,1.0,5.0,0.2,650.0,1650.0,257866.0,1650.0123217,0.938827969791,0.0313971450945,0.0297748851147,2.5250652759,3.85798945243,3.80986927745,7.57782390654
0.45,0.6,1.0,5.0,0.2,650.0,1650.0,257155.0,1650.00020584,0.935984084833,0.0358916440079,0.0281242711588,2.56874911217,3.90201874374,3.91960156622,7.75003644619
0.45,0.6,1.0,5.0,0.2,650.0,1650.0,258430.0,1650.00100026,0.938101351892,0.0322453300449,0.0296533180627,2.53501886906,3.80250929661,3.89154371709,7.365219653
0.45,0.6,1.0,5.0,0.2,650.0,1650.0,258766.0,1650.00749104,0.935592010808,0.0345074603393,0.029900528853,2.56354578811,3.90496633491,3.91659193688,7.77846626434
0.45,0.6,1.0,5.0,0.2,650.0,1650.0,258258.0,1650.00088788,0.932618504684,0.0379702117017,0.0294112836144,2.56238179619,3.91324414776,3.92929972237,7.95378848689
0.45,0.6,1.0,5.0,0.2,650.0,1650.0,258274.0,1650.00316715,0.939690434232,0.0336067037768,0.0267028619916,2.55614071399,3.89183741698,3.8948072533,7.56768105708
0.45,0.6,1.0,5.0,0.2,650.0,1650.0,259789.0,1650.02290701,0.937273661054,0.0345577086778,0.0281686302683,2.55996279645,3.90818411716,3.9012069082,7.57134073823
0.45,0.6,1.0,5.0,0.2,650.0,1650.0,258806.0,1650.002535,0.935797217228,0.0337878864619,0.0304148963104,2.56036443173,3.91963815302,3.91876128914,7.84701117143
0.45,0.6,1.0,5.0,0.2,650.0,1650.0,259413.0,1650.00266767,0.933974073799,0.0366945383562,0.0293313878446,2.50283160929,3.8234510475,3.82492361923,7.41307989898
0.45,0.6,1.0,5.0,0.2,650.0,1650.0,258268.0,1650.00055904,0.93510481343,0.0347649059588,0.0301302806111,2.540142795,3.86155596937,3.82707318431,7.56370911239
0.45,0.6,1.0,5.0,0.2,650.0,1650.0,256837.0,1650.00250531,0.937320499142,0.0347696809889,0.0279098198687,2.56149454943,3.87416612995,3.88566940853,7.49602763155
0.45,0.6,1.0,5.0,0.2,650.0,1650.0,258527.0,1650.00093782,0.937678144115,0.033831973221,0.0284898826642,2.54750651854,3.90495066121,3.84143050162,7.66266608524
0.45,0.6,1.0,5.0,0.2,650.0,1650.0,258753.0,1650.00025632,0.935755159465,0.0324229009264,0.0318219396088,2.5180299271,3.87578778865,3.85048733669,7.47766583239
0.45,0.6,1.0,5.0,0.2,650.0,1650.0,258508.0,1650.00220242,0.936309377856,0.0324165239233,0.0312740982207,2.60539116984,4.01396920945,3.96914216684,7.96697832466
0.45,0.6,1.0,5.0,0.2,650.0,1650.0,259519.0,1650.00776297,0.941734514703,0.0341255476075,0.0241399376896,2.57689311521,3.86215088198,3.86297968464,7.34386280233
0.45,0.6,1.0,5.0,0.2,650.0,1650.0,258412.0,1650.00470774,0.938146562589,0.031962592533,0.029890844878,2.54337721109,3.86431408219,3.84196091209,7.44955952981
0.45,0.6,1.0,5.0,0.2,650.0,1650.0,258725.0,1650.00312758,0.937896822738,0.0330355774482,0.0290675998138,2.54698921672,3.83583846708,3.90239909939,7.48486241497
