# Supplementary material for: Crossed and Locked Quotes in a Multi-Market Simulation
Source: PLoS One. 2016 Mar 9;11(3):e0151096. doi: 10.1371/journal.pone.0151096 (PMC4784946; doi:10.1371/journal.pone.0151096)
Supplement: S1 Dataset — Simulation output and summary files for main results. (ZIP) [file pone.0151096.s001.zip › main_results/main_results_202.out]

SLURM_ARRAY_TASK_ID:  202
0.45,0.65,1.0,5.0,0.2,650.0,1650.0,258474.0,1650.00254739,0.953063811606,0.0244041681865,0.022532020208,2.69571957336,4.0058389209,4.02968015422,8.1954632702
0.45,0.65,1.0,5.0,0.2,650.0,1650.0,258832.0,1650.00118994,0.950573557147,0.0232157687554,0.0262106740978,2.62913523541,3.92604971978,3.93723516349,7.8132744235
0.45,0.65,1.0,5.0,0.2,650.0,1650.0,257743.0,1650.00917855,0.94956994173,0.0246135922514,0.025816466019,2.66247269028,3.96920705645,3.99002295459,7.96825583677
0.45,0.65,1.0,5.0,0.2,650.0,1650.0,257754.0,1650.0310017,0.943076078425,0.0272367891718,0.0296871324028,2.57192754149,3.89868870288,3.86529122572,7.63382737587
0.45,0.65,1.0,5.0,0.2,650.0,1650.0,257672.0,1650.00792316,0.939648271484,0.034213505712,0.0261382228037,2.60331884121,3.92807827195,3.93066636779,7.67603970006
0.45,0.65,1.0,5.0,0.2,650.0,1650.0,258375.0,1650.00481296,0.944491162661,0.0295511875127,0.025957649826,2.61260863204,3.96026170831,3.91824878164,7.86663322657
0.45,0.65,1.0,5.0,0.2,650.0,1650.0,259187.0,1650.01267255,0.943048550452,0.0303989086333,0.0265525409142,2.62797786679,3.93333903924,3.96179766386,7.75939683313
0.45,0.65,1.0,5.0,0.2,650.0,1650.0,258476.0,1650.00678988,0.944915377577,0.0286707198082,0.0264139026145,2.58411211141,3.91173471075,3.89425966092,7.82756793165
0.45,0.65,1.0,5.0,0.2,650.0,1650.0,258566.0,1650.00078327,0.943706690243,0.0299492851896,0.0263440245675,2.60662005378,3.961894754,3.9282227979,7.82447615033
0.45,0.65,1.0,5.0,0.2,650.0,1650.0,258096.0,1650.0042128,0.947459868132,0.0296219360179,0.0229181958497,2.62305278219,3.90071218836,3.94909130838,7.7512678923
0.45,0.65,1.0,5.0,0.2,650.0,1650.0,258160.0,1650.00144108,0.949332780105,0.0300128103841,0.0206544095113,2.51167327262,3.75933153599,3.76049865908,7.12282164268
0.45,0.65,1.0,5.0,0.2,650.0,1650.0,259667.0,1650.02942664,0.947164243681,0.0294147730066,0.0234209833128,2.57575658811,3.86759696245,3.84593096527,7.49278753198
0.45,0.65,1.0,5.0,0.2,650.0,1650.0,258284.0,1650.00068195,0.945563750664,0.0308292812351,0.0236069681008,2.62365295855,3.90697999453,3.90254957787,7.60865628665
0.45,0.65,1.0,5.0,0.2,650.0,1650.0,258567.0,1650.00713372,0.943826784119,0.0281292246408,0.0280439912404,2.59464102733,3.89178014512,3.91152760172,7.72306119129
0.45,0.65,1.0,5.0,0.2,650.0,1650.0,259237.0,1650.00163121,0.947249178633,0.0260655544781,0.0266852668887,2.60024565464,3.8986906979,3.92259482172,7.86401312139
0.45,0.65,1.0,5.0,0.2,650.0,1650.0,257899.0,1650.0071504,0.943680795174,0.0295002524036,0.026818952422,2.59257864174,3.895530277,3.90044429507,7.75093929397
0.45,0.65,1.0,5.0,0.2,650.0,1650.0,258296.0,1650.00645031,0.948649606557,0.0266186400358,0.024731753407,2.65442828808,4.00158983333,3.98703709445,7.94232706579
0.45,0.65,1.0,5.0,0.2,650.0,1650.0,258855.0,1650.00025872,0.947181863184,0.0265330046266,0.0262851321896,2.56480414887,3.85710711232,3.88240989652,7.69128292024
0.45,0.65,1.0,5.0,0.2,650.0,1650.0,258228.0,1650.00358563,0.944959616834,0.0296740800277,0.0253663031379,2.63772505565,3.96546362227,3.96221951363,8.04322364359
0.45,0.65,1.0,5.0,0.2,650.0,1650.0,259037.0,1650.01861887,0.945680591129,0.0299426847682,0.0243767241029,2.58704914209,3.92420637849,3.85098758121,7.58613125149
0.45,0.65,1.0,5.0,0.2,650.0,1650.0,258087.0,1650.00205652,0.945425147191,0.0269760263941,0.027598826415,2.65582854164,4.03456928141,4.00236009605,8.09436939076
0.45,0.65,1.0,5.0,0.2,650.0,1650.0,257012.0,1650.03065685,0.944313024886,0.0305233669164,0.0251636081973,2.60743006258,3.88902461704,3.94301979688,7.86302873174
0.45,0.65,1.0,5.0,0.2,650.0,1650.0,258142.0,1650.00193437,0.941538326613,0.0324793044484,0.0259823689385,2.54936083021,3.8565697508,3.88263462548,7.4624363504
0.45,0.65,1.0,5.0,0.2,650.0,1650.0,256722.0,1650.01319473,0.946785842367,0.0290953110433,0.0241188465901,2.6608201417,4.03041829123,4.00649430281,8.19593245979
0.45,0.65,1.0,5.0,0.2,650.0,1650.0,258049.0,1650.00229357,0.94927029796,0.0264796269671,0.0242500750727,2.60925303628,3.94958176222,3.92197249859,7.84901384021
0.45,0.65,1.0,5.0,0.2,650.0,1650.0,256964.0,1650.00529638,0.948826975059,0.0270671816473,0.0241058432933,2.61728470527,3.90654882693,3.9136227967,7.53812360884
0.45,0.65,1.0,5.0,0.2,650.0,1650.0,257753.0,1650.00443628,0.949551901939,0.0282174073016,0.0222306907594,2.62351904272,3.89836360006,3.9333721355,7.7790918565
0.45,0.65,1.0,5.0,0.2,650.0,1650.0,258145.0,1650.0039157,0.950137761141,0.0284813903219,0.0213808485369,2.63045291547,3.94196876198,3.87057009565,7.71769322491
0.45,0.65,1.0,5.0,0.2,650.0,1650.0,259093.0,1650.00660454,0.953133670403,0.0248440200929,0.0220223095042,2.62167016797,3.91049207473,3.88827375282,7.66587151359
0.45,0.65,1.0,5.0,0.2,650.0,1650.0,256544.0,1650.00460636,0.945797102048,0.029908953594,0.024293944358,2.64878672902,3.95755889272,3.97809502572,7.58155311137
