# Supplementary material for: Crossed and Locked Quotes in a Multi-Market Simulation
Source: PLoS One. 2016 Mar 9;11(3):e0151096. doi: 10.1371/journal.pone.0151096 (PMC4784946; doi:10.1371/journal.pone.0151096)
Supplement: S1 Dataset — Simulation output and summary files for main results. (ZIP) [file pone.0151096.s001.zip › main_results/main_results_203.out]

SLURM_ARRAY_TASK_ID:  203
0.45,0.7,1.0,5.0,0.2,650.0,1650.0,257756.0,1650.00256855,0.955033460335,0.0242697403804,0.0206967992848,2.6662104501,3.95263800344,3.95994637278,7.83243788148
0.45,0.7,1.0,5.0,0.2,650.0,1650.0,258773.0,1650.00492611,0.953941151478,0.0251993017569,0.0208595467651,2.69284962256,3.92713591567,4.00376746734,7.82191779822
0.45,0.7,1.0,5.0,0.2,650.0,1650.0,257376.0,1650.00172166,0.957992961304,0.0231067585953,0.0189002801011,2.7009063105,3.97028082739,3.95926978789,7.77291691912
0.45,0.7,1.0,5.0,0.2,650.0,1650.0,256942.0,1650.00473094,0.95454151126,0.0269701321966,0.0184883565434,2.65760128265,3.97483074988,3.92447090595,7.92763865791
0.45,0.7,1.0,5.0,0.2,650.0,1650.0,257542.0,1650.01420084,0.958117041325,0.0229952856544,0.0188876730203,2.66752608433,3.97976050114,3.9202450851,7.84453445095
0.45,0.7,1.0,5.0,0.2,650.0,1650.0,258565.0,1650.0000525,0.953620210946,0.0248765422087,0.0215032468457,2.63508238248,3.92395016173,3.90314600837,7.8474560588
0.45,0.7,1.0,5.0,0.2,650.0,1650.0,257340.0,1650.02528738,0.953906865472,0.0259081968193,0.0201849377086,2.69486805074,4.00286595551,4.02643513265,8.17332861191
0.45,0.7,1.0,5.0,0.2,650.0,1650.0,258037.0,1650.0060064,0.956028347524,0.0236462816341,0.0203253708421,2.65951127388,3.94702360497,3.94106653694,7.91147775343
0.45,0.7,1.0,5.0,0.2,650.0,1650.0,257882.0,1650.00965172,0.951070763262,0.0254650210975,0.0234642156408,2.63700975738,3.91264367057,3.93027004938,7.72504888201
0.45,0.7,1.0,5.0,0.2,650.0,1650.0,258153.0,1650.0195799,0.956235556703,0.0243373016427,0.0194271416546,2.70230521347,3.97019958602,3.96292265382,7.93778875046
0.45,0.7,1.0,5.0,0.2,650.0,1650.0,258219.0,1650.00277575,0.955349899626,0.0256803896512,0.0189697107232,2.71473873099,3.99663071694,4.01302139405,8.02475199886
0.45,0.7,1.0,5.0,0.2,650.0,1650.0,258701.0,1650.02114518,0.954956157882,0.0244613770818,0.020582465036,2.63897891044,3.84223063256,3.99306425052,7.63751520524
0.45,0.7,1.0,5.0,0.2,650.0,1650.0,257300.0,1650.00407982,0.956581453679,0.0240034796544,0.0194150666666,2.71036134741,4.0881206775,4.01526645088,8.30053223988
0.45,0.7,1.0,5.0,0.2,650.0,1650.0,257569.0,1650.0041774,0.952098272824,0.0252146833979,0.0226870437781,2.69586262742,4.01744736659,3.98324655698,8.02279450822
0.45,0.7,1.0,5.0,0.2,650.0,1650.0,258146.0,1650.00263038,0.954862152687,0.0242594188791,0.0208784284337,2.6658187109,3.95371110118,3.9683554905,7.81935263766
0.45,0.7,1.0,5.0,0.2,650.0,1650.0,258068.0,1650.01412177,0.955972988848,0.0220151030534,0.022011908099,2.63376135471,3.89705119984,3.91709686859,7.69838641631
0.45,0.7,1.0,5.0,0.2,650.0,1650.0,256330.0,1650.00226136,0.956136220959,0.0239448876024,0.0199188914386,2.7132700312,4.01289070293,4.04162473029,8.24134354261
0.45,0.7,1.0,5.0,0.2,650.0,1650.0,258415.0,1650.01014002,0.954707559585,0.0226332398242,0.0226592005911,2.73158374808,4.0150000042,4.08149076098,8.2626045784
0.45,0.7,1.0,5.0,0.2,650.0,1650.0,257460.0,1650.00860268,0.956113976847,0.0246671316023,0.0192188915512,2.65815480613,3.96833145718,3.90091256392,7.77000075066
0.45,0.7,1.0,5.0,0.2,650.0,1650.0,258309.0,1650.00848178,0.953629861007,0.0258637946389,0.0205063443538,2.65049940281,3.96592922849,3.89083188556,8.01086436342
0.45,0.7,1.0,5.0,0.2,650.0,1650.0,257644.0,1650.0096028,0.951334460278,0.0287954963189,0.0198700434036,2.68749630055,3.99040462507,3.9673801123,7.73356057123
0.45,0.7,1.0,5.0,0.2,650.0,1650.0,258064.0,1650.00549176,0.956146215764,0.0249416126244,0.0189121716113,2.67860707379,3.9657841926,3.95742266094,7.88358972527
0.45,0.7,1.0,5.0,0.2,650.0,1650.0,256967.0,1650.00359153,0.956850427315,0.0239554699764,0.0191941027088,2.67950406082,3.91520669502,3.91861190394,7.56236546839
0.45,0.7,1.0,5.0,0.2,650.0,1650.0,256864.0,1650.01142135,0.95758580131,0.023101502826,0.019312695864,2.68566002229,3.96732585076,3.99443851143,8.05244061965
0.45,0.7,1.0,5.0,0.2,650.0,1650.0,258399.0,1650.0076568,0.956999961382,0.0221591998236,0.0208408387942,2.66850142238,3.94758334142,3.95284085261,7.91236771829
0.45,0.7,1.0,5.0,0.2,650.0,1650.0,258084.0,1650.00461574,0.95622828873,0.0245773749282,0.0191943363422,2.66369457043,3.92928906896,3.94357153183,7.7252543534
0.45,0.7,1.0,5.0,0.2,650.0,1650.0,257782.0,1650.00561579,0.957239492693,0.0212079961435,0.0215525111636,2.69489133457,3.98742895496,4.0203078905,8.17123399676
0.45,0.7,1.0,5.0,0.2,650.0,1650.0,256865.0,1650.00021672,0.953969020675,0.0264016119602,0.0196293673649,2.72487046944,3.98110580553,4.05870822513,7.945078817
0.45,0.7,1.0,5.0,0.2,650.0,1650.0,257751.0,1650.00017697,0.954624520327,0.0238193732934,0.0215561063797,2.68631290708,3.9792392049,4.00079141801,7.97915374686
0.45,0.7,1.0,5.0,0.2,650.0,1650.0,256995.0,1650.00362008,0.954826829258,0.023973074184,0.0212000965579,2.68588929227,3.97318375131,4.00085132455,8.03661867874
