# Supplementary material for: Crossed and Locked Quotes in a Multi-Market Simulation
Source: PLoS One. 2016 Mar 9;11(3):e0151096. doi: 10.1371/journal.pone.0151096 (PMC4784946; doi:10.1371/journal.pone.0151096)
Supplement: S1 Dataset — Simulation output and summary files for main results. (ZIP) [file pone.0151096.s001.zip › main_results/main_results_204.out]

SLURM_ARRAY_TASK_ID:  204
0.45,0.75,1.0,5.0,0.2,650.0,1650.0,257683.0,1650.0007194,0.964509755829,0.0197730462863,0.0157171978844,2.70380423475,3.92056255154,3.97159699148,7.77056351846
0.45,0.75,1.0,5.0,0.2,650.0,1650.0,256662.0,1650.0084979,0.964075856959,0.0201571979073,0.0157669451341,2.71079612641,4.0049410847,3.98491477591,7.8732941036
0.45,0.75,1.0,5.0,0.2,650.0,1650.0,257844.0,1650.00042766,0.964488583722,0.0191696912135,0.0163417250648,2.75813642899,4.04770831331,4.04071283935,7.9172727384
0.45,0.75,1.0,5.0,0.2,650.0,1650.0,257637.0,1650.003524,0.965170558704,0.0194432014551,0.0153862398412,2.70717862929,3.95217682125,3.96130684224,7.76845288595
0.45,0.75,1.0,5.0,0.2,650.0,1650.0,257928.0,1650.01917671,0.964418325825,0.0192905439769,0.0162911301984,2.70642244078,3.94849114594,3.9981903604,7.80949399465
0.45,0.75,1.0,5.0,0.2,650.0,1650.0,257571.0,1650.00094211,0.964459190263,0.0203503424272,0.0151904673094,2.73848923845,4.00642376958,4.01369361886,8.05419256293
0.45,0.75,1.0,5.0,0.2,650.0,1650.0,256715.0,1650.00533445,0.960535652108,0.0203651652869,0.0190991826053,2.74576563962,4.0096495814,4.07914572641,8.12317160762
0.45,0.75,1.0,5.0,0.2,650.0,1650.0,259178.0,1650.00022353,0.965926408896,0.0192604222388,0.0148131688655,2.71088289639,3.96146421289,3.92146672896,7.7318686674
0.45,0.75,1.0,5.0,0.2,650.0,1650.0,257050.0,1650.00769816,0.961455258017,0.0196621026874,0.0188826392954,2.70070051767,3.96531082925,3.96630268696,7.83731978531
0.45,0.75,1.0,5.0,0.2,650.0,1650.0,257023.0,1650.00546032,0.96474828161,0.0181183770611,0.0171333413285,2.78742082844,4.05438443852,4.02668205796,7.97447388299
0.45,0.75,1.0,5.0,0.2,650.0,1650.0,256583.0,1650.00342434,0.967206432039,0.0172245467466,0.0155690212146,2.70623282404,3.97102537717,3.97692082607,7.78212545017
0.45,0.75,1.0,5.0,0.2,650.0,1650.0,256495.0,1650.00183332,0.964951319279,0.0185528811996,0.0164957995218,2.75073101115,4.00370807456,4.06770525629,8.23700286923
0.45,0.75,1.0,5.0,0.2,650.0,1650.0,257789.0,1650.00008216,0.961603489146,0.0203545841736,0.0180419266808,2.7333712708,3.98953994611,4.03516877129,8.01180605616
0.45,0.75,1.0,5.0,0.2,650.0,1650.0,257774.0,1650.00174227,0.961812327292,0.0185733844478,0.0196142882601,2.78296509898,4.12837351142,4.07922847045,8.46259894857
0.45,0.75,1.0,5.0,0.2,650.0,1650.0,258338.0,1650.00534022,0.96670919202,0.0190159179446,0.0142748900352,2.75043280753,3.9866626388,3.99889516925,7.93639102473
0.45,0.75,1.0,5.0,0.2,650.0,1650.0,257755.0,1650.00759673,0.965384011557,0.0197127140164,0.0149032744262,2.7353061395,3.92547913405,3.98493218444,7.68471224172
0.45,0.75,1.0,5.0,0.2,650.0,1650.0,258294.0,1650.01785795,0.964679091439,0.0200416428121,0.0152792657487,2.71172564584,3.97102673808,4.01328040179,8.00620414255
0.45,0.75,1.0,5.0,0.2,650.0,1650.0,258464.0,1650.00260661,0.963766154816,0.0198636896747,0.016370155509,2.72830751517,4.00100660237,3.97453424091,8.00229616316
0.45,0.75,1.0,5.0,0.2,650.0,1650.0,257681.0,1650.00161528,0.960674487138,0.0234321267133,0.0158933861491,2.77818767312,4.08466780788,4.02980457635,8.16104887233
0.45,0.75,1.0,5.0,0.2,650.0,1650.0,257831.0,1650.00897278,0.959948446137,0.0220435985849,0.0180079552783,2.72097917135,3.96991733669,3.9657754003,7.88307230884
0.45,0.75,1.0,5.0,0.2,650.0,1650.0,258492.0,1650.00119823,0.96450938514,0.0211260104657,0.0143646043939,2.71460830536,3.95903046941,3.99215628956,8.00462006705
0.45,0.75,1.0,5.0,0.2,650.0,1650.0,257741.0,1650.00490837,0.959993591576,0.0221884781938,0.0178179302303,2.74174320744,4.02344501866,4.00291568885,7.90621874388
0.45,0.75,1.0,5.0,0.2,650.0,1650.0,257165.0,1650.00281079,0.960776560159,0.0224483398383,0.0167751000031,2.7687200697,3.99175494776,4.07775682904,7.9385451499
0.45,0.75,1.0,5.0,0.2,650.0,1650.0,256003.0,1650.01160587,0.963752618785,0.0207923049362,0.0154550762789,2.72230685978,3.97876547516,3.98249797456,8.02403902336
0.45,0.75,1.0,5.0,0.2,650.0,1650.0,257938.0,1650.00024755,0.966227679742,0.0171360450637,0.0166362751938,2.77162774052,4.05533029641,4.02110416335,7.90342576517
0.45,0.75,1.0,5.0,0.2,650.0,1650.0,257838.0,1650.00215751,0.967272892139,0.0186415726321,0.0140855352294,2.74555463315,4.00057874887,4.00807724167,8.13375187523
0.45,0.75,1.0,5.0,0.2,650.0,1650.0,256358.0,1650.00662528,0.961563140583,0.0220334208886,0.0164034385281,2.80513661901,4.11732248818,4.10997858636,8.43462884867
0.45,0.75,1.0,5.0,0.2,650.0,1650.0,258854.0,1650.00523976,0.965487910545,0.0185992656337,0.0159128238217,2.75849036557,3.97350602049,4.02943503453,7.85824629787
0.45,0.75,1.0,5.0,0.2,650.0,1650.0,257507.0,1650.00143706,0.965424125212,0.0185234011624,0.0160524736255,2.77481255651,4.00563266106,4.05117171067,7.99604049219
0.45,0.75,1.0,5.0,0.2,650.0,1650.0,256769.0,1650.00975145,0.963798804523,0.0193048694227,0.0168963260541,2.72708538104,3.98639632395,4.0115060393,7.91720450778
