# Supplementary material for: Crossed and Locked Quotes in a Multi-Market Simulation
Source: PLoS One. 2016 Mar 9;11(3):e0151096. doi: 10.1371/journal.pone.0151096 (PMC4784946; doi:10.1371/journal.pone.0151096)
Supplement: S1 Dataset — Simulation output and summary files for main results. (ZIP) [file pone.0151096.s001.zip › main_results/main_results_205.out]

SLURM_ARRAY_TASK_ID:  205
0.45,0.8,1.0,5.0,0.2,650.0,1650.0,259379.0,1650.01411133,0.971196162495,0.0159086582432,0.0128951792622,2.72638577347,3.95319019931,3.92983503984,7.70894743238
0.45,0.8,1.0,5.0,0.2,650.0,1650.0,257723.0,1650.00101975,0.970657476059,0.0161357688674,0.0132067550734,2.79506973111,4.01530963543,4.10684351904,8.11507091392
0.45,0.8,1.0,5.0,0.2,650.0,1650.0,257859.0,1650.00287634,0.972601303644,0.015362110645,0.0120365857106,2.78245721977,3.98323760267,4.03406387566,7.89055773819
0.45,0.8,1.0,5.0,0.2,650.0,1650.0,256910.0,1650.00564089,0.972403613484,0.0153298861339,0.0122665003816,2.74457830264,3.91811166642,3.98636406089,7.82919525016
0.45,0.8,1.0,5.0,0.2,650.0,1650.0,258022.0,1650.0144283,0.974196959622,0.0141623147938,0.0116407255844,2.82874799306,4.11097021564,4.06752425756,8.18984578314
0.45,0.8,1.0,5.0,0.2,650.0,1650.0,255060.0,1650.0077347,0.971148500707,0.0167869767504,0.0120645225423,2.85257775422,4.06695014711,4.13172637759,8.22744111743
0.45,0.8,1.0,5.0,0.2,650.0,1650.0,257994.0,1650.01499625,0.974336022114,0.0141140897868,0.0115498880989,2.80477883858,4.0226307329,4.00405366975,8.17243263955
0.45,0.8,1.0,5.0,0.2,650.0,1650.0,257918.0,1650.00407723,0.972111346667,0.0160212956468,0.0118673576857,2.77631877849,4.0313243857,4.00256188747,8.09472041525
0.45,0.8,1.0,5.0,0.2,650.0,1650.0,256705.0,1650.00194713,0.968156064771,0.0184954350989,0.0133485001299,2.72554649808,3.95698612486,3.96409609335,7.8332230804
0.45,0.8,1.0,5.0,0.2,650.0,1650.0,257987.0,1650.0032763,0.971277318938,0.0155201057356,0.0132025753269,2.75501660967,3.95249805292,3.9978403597,7.66639867344
0.45,0.8,1.0,5.0,0.2,650.0,1650.0,258297.0,1650.0019099,0.972510394147,0.0157763547953,0.0117132510582,2.78147660137,3.98675726583,4.03411880419,7.83231409714
0.45,0.8,1.0,5.0,0.2,650.0,1650.0,257121.0,1650.00610379,0.973054437277,0.0143229235334,0.0126226391895,2.76325117443,4.03359345658,3.98998939912,8.03040865828
0.45,0.8,1.0,5.0,0.2,650.0,1650.0,257822.0,1650.00608973,0.973242136406,0.0142967573733,0.012461106221,2.82301116372,4.08147954602,4.09060348528,8.22812014795
0.45,0.8,1.0,5.0,0.2,650.0,1650.0,256101.0,1650.00102475,0.967783788456,0.0152027156122,0.0170134959322,2.77842273318,4.10860572694,4.06930778988,8.28548643373
0.45,0.8,1.0,5.0,0.2,650.0,1650.0,257040.0,1650.00745882,0.972296430288,0.0147306021105,0.0129729676016,2.76073216132,4.02224924867,3.98015543049,8.01445446842
0.45,0.8,1.0,5.0,0.2,650.0,1650.0,258646.0,1650.01681673,0.97356011303,0.0146773533851,0.0117625335844,2.72527484468,3.92546701488,3.99084385731,7.74160456593
0.45,0.8,1.0,5.0,0.2,650.0,1650.0,256258.0,1650.00505459,0.972083102791,0.0140310793077,0.013885817901,2.79428765961,4.02116951514,4.08447490408,7.99656985025
0.45,0.8,1.0,5.0,0.2,650.0,1650.0,257219.0,1650.00013803,0.969342280507,0.0162717664556,0.0143859530374,2.7545953634,3.99211942684,4.01071456037,8.09703447309
0.45,0.8,1.0,5.0,0.2,650.0,1650.0,256987.0,1650.00621272,0.972809490532,0.0148686319656,0.0123218775028,2.76149157472,3.99002683845,3.96613401571,7.81755293194
0.45,0.8,1.0,5.0,0.2,650.0,1650.0,257188.0,1650.00132865,0.970060997432,0.016437226124,0.0135017764437,2.77562665451,4.03098234896,4.05396311654,7.99076518885
0.45,0.8,1.0,5.0,0.2,650.0,1650.0,257388.0,1650.00485048,0.97469009188,0.0150824824768,0.0102274256429,2.80835540519,4.02726658221,4.08270986776,8.03467683726
0.45,0.8,1.0,5.0,0.2,650.0,1650.0,256495.0,1650.00543942,0.973486165363,0.0158726313561,0.0106412032811,2.85751593113,4.10124587808,4.14491389647,8.51843303679
0.45,0.8,1.0,5.0,0.2,650.0,1650.0,257712.0,1650.00512473,0.974116885002,0.0136906725829,0.012192442415,2.83417220193,4.0671060423,4.13230617585,8.42220211058
0.45,0.8,1.0,5.0,0.2,650.0,1650.0,257300.0,1650.02491581,0.971472380468,0.0167683754425,0.0117592440895,2.78419345275,3.99437160829,4.08945698929,8.00263422917
0.45,0.8,1.0,5.0,0.2,650.0,1650.0,256372.0,1650.00889565,0.971200761456,0.0154341502923,0.013365088252,2.78788558783,4.11277443914,4.03834162341,8.44421141749
0.45,0.8,1.0,5.0,0.2,650.0,1650.0,256127.0,1650.00234775,0.975730526943,0.0125717520197,0.0116977210372,2.86738166785,4.11333106424,4.12837910472,8.4189526663
0.45,0.8,1.0,5.0,0.2,650.0,1650.0,257109.0,1650.00590234,0.969289660783,0.0155825370062,0.0151278022113,2.77237380515,4.01393545824,4.05242116164,8.17295392755
0.45,0.8,1.0,5.0,0.2,650.0,1650.0,257360.0,1650.01694321,0.9720303039,0.0152848120398,0.0126848840605,2.76515867759,3.9932482709,4.00679828154,8.08465487422
0.45,0.8,1.0,5.0,0.2,650.0,1650.0,257871.0,1650.00297572,0.972626207864,0.0155811447701,0.0117926473659,2.77591599188,3.94926077132,4.01996210178,7.91396824731
0.45,0.8,1.0,5.0,0.2,650.0,1650.0,258056.0,1650.01689372,0.971948224222,0.0161217263069,0.0119300494713,2.77587378219,3.98293567279,4.02344625831,7.94906243198
