# Supplementary material for: Crossed and Locked Quotes in a Multi-Market Simulation
Source: PLoS One. 2016 Mar 9;11(3):e0151096. doi: 10.1371/journal.pone.0151096 (PMC4784946; doi:10.1371/journal.pone.0151096)
Supplement: S1 Dataset — Simulation output and summary files for main results. (ZIP) [file pone.0151096.s001.zip › main_results/main_results_206.out]

SLURM_ARRAY_TASK_ID:  206
0.45,0.85,1.0,5.0,0.2,650.0,1650.0,255922.0,1650.00699322,0.978711957671,0.0116898081764,0.00959823415208,2.86850411521,4.11221327029,4.12971001242,8.44657443631
0.45,0.85,1.0,5.0,0.2,650.0,1650.0,256773.0,1650.01170504,0.980860337306,0.0108750662032,0.00826459649093,2.83840041244,4.0691920776,4.02496407551,8.00921369805
0.45,0.85,1.0,5.0,0.2,650.0,1650.0,255666.0,1650.01263168,0.975583575783,0.0137777132414,0.0106387109756,2.8619820316,4.08379850056,4.15197297398,8.52804371154
0.45,0.85,1.0,5.0,0.2,650.0,1650.0,257584.0,1650.00495525,0.977142092881,0.0131770783705,0.00968082874854,2.82534023311,4.02971226793,4.09837588198,8.39617898727
0.45,0.85,1.0,5.0,0.2,650.0,1650.0,256892.0,1650.0001949,0.980144988986,0.0108714233922,0.00898358762208,2.92149593338,4.14669002142,4.16851581266,8.43929834508
0.45,0.85,1.0,5.0,0.2,650.0,1650.0,257876.0,1650.00021483,0.979342898581,0.0112975176903,0.00935958372819,2.85675252711,4.13619565806,4.04045845756,8.26038698764
0.45,0.85,1.0,5.0,0.2,650.0,1650.0,257708.0,1650.00948427,0.978306820202,0.0126543752286,0.00903880456923,2.81780993341,4.01072528805,4.01803779102,8.0542544712
0.45,0.85,1.0,5.0,0.2,650.0,1650.0,258839.0,1650.00332741,0.979663872923,0.0130769276119,0.00725919946551,2.86549218023,4.03169776005,4.0893262284,8.07738960618
0.45,0.85,1.0,5.0,0.2,650.0,1650.0,257523.0,1650.00481908,0.979384501037,0.0114748034149,0.00914069554803,2.81226569688,4.02974363146,4.00495360695,8.04598072688
0.45,0.85,1.0,5.0,0.2,650.0,1650.0,255739.0,1650.00180301,0.976957485191,0.012639238658,0.0104032761506,2.85557347092,4.0956990851,4.12095555952,8.51205741789
0.45,0.85,1.0,5.0,0.2,650.0,1650.0,257653.0,1650.006256,0.979886466393,0.0111572114271,0.00895632218031,2.8648762298,4.07087602724,4.11529835155,8.28538738757
0.45,0.85,1.0,5.0,0.2,650.0,1650.0,256917.0,1650.01454506,0.979876023066,0.0117226554822,0.008401321452,2.81512944832,3.99513029563,4.04998658229,7.83320263285
0.45,0.85,1.0,5.0,0.2,650.0,1650.0,256141.0,1650.00088068,0.979893919271,0.0121197700217,0.00798631070677,2.83099491325,4.05006483684,4.01534769529,8.2593707637
0.45,0.85,1.0,5.0,0.2,650.0,1650.0,257548.0,1650.00697646,0.979332030089,0.01031110755,0.010356862361,2.87777893847,4.11171827039,4.13767194516,8.32214731587
0.45,0.85,1.0,5.0,0.2,650.0,1650.0,257120.0,1650.00749111,0.97864646586,0.0111703418611,0.0101831922787,2.8133950608,4.04560732386,4.04139125202,8.19782810031
0.45,0.85,1.0,5.0,0.2,650.0,1650.0,255485.0,1650.00086075,0.979709658204,0.0113202373973,0.00897010439829,2.82695204206,4.09502349335,4.04775204647,8.41906761992
0.45,0.85,1.0,5.0,0.2,650.0,1650.0,257374.0,1650.00556415,0.981621182111,0.00973705706817,0.00864176082048,2.81802879348,4.05586549859,4.05951931806,8.1084293231
0.45,0.85,1.0,5.0,0.2,650.0,1650.0,256582.0,1650.00591213,0.979874379105,0.011313626188,0.00881199470697,2.85207970573,4.08821765632,4.06588123466,8.17633259883
0.45,0.85,1.0,5.0,0.2,650.0,1650.0,257500.0,1650.00012963,0.97866378759,0.0107653068089,0.0105709056014,2.85548580685,4.10672273782,4.07457081593,8.27275875473
0.45,0.85,1.0,5.0,0.2,650.0,1650.0,257249.0,1650.01330455,0.978133751995,0.0110206224424,0.0108456255621,2.87462439714,4.1000140218,4.1691278474,8.33093273068
0.45,0.85,1.0,5.0,0.2,650.0,1650.0,256872.0,1650.02376077,0.981422265223,0.0109676393922,0.00761009538467,2.83661210063,4.08347886989,4.02691366917,8.19031681129
0.45,0.85,1.0,5.0,0.2,650.0,1650.0,255390.0,1650.00087499,0.979155102564,0.0112440765014,0.00960082093496,2.87223842985,4.12102319982,4.12232111372,8.53830886628
0.45,0.85,1.0,5.0,0.2,650.0,1650.0,255619.0,1650.00366369,0.980217102963,0.0115138431671,0.00826905387034,2.88376084241,4.13970931131,4.09520177632,8.22922064979
0.45,0.85,1.0,5.0,0.2,650.0,1650.0,256711.0,1650.00205145,0.982312763037,0.00972178398237,0.00796545298033,2.83518585028,4.01424961294,4.08380730337,8.10655179133
0.45,0.85,1.0,5.0,0.2,650.0,1650.0,256671.0,1650.01316754,0.981044107025,0.00947661993503,0.00947927304041,2.87346888905,4.06322284142,4.09938586313,8.21130266135
0.45,0.85,1.0,5.0,0.2,650.0,1650.0,257329.0,1650.00601457,0.980611868897,0.0104787519757,0.00890937912689,2.86658193719,4.08055712297,4.08535255513,8.34233885052
0.45,0.85,1.0,5.0,0.2,650.0,1650.0,256439.0,1650.0101228,0.979903620715,0.010655990383,0.00944038890171,2.83633242364,4.05310427882,4.09376290604,8.17825479649
0.45,0.85,1.0,5.0,0.2,650.0,1650.0,256781.0,1650.00441652,0.979113313508,0.0121051914237,0.00878149506828,2.7998858526,3.98252448935,3.99420967871,7.83418637495
0.45,0.85,1.0,5.0,0.2,650.0,1650.0,257317.0,1650.01325824,0.979738929836,0.0104478855735,0.00981318459092,2.81113355991,4.0536112878,3.99212166292,8.14402718125
0.45,0.85,1.0,5.0,0.2,650.0,1650.0,256660.0,1650.00164153,0.979425419391,0.0127248056749,0.0078497749344,2.79883274578,3.97446851127,4.01436111743,7.97265240778
