# Supplementary material for: Crossed and Locked Quotes in a Multi-Market Simulation
Source: PLoS One. 2016 Mar 9;11(3):e0151096. doi: 10.1371/journal.pone.0151096 (PMC4784946; doi:10.1371/journal.pone.0151096)
Supplement: S1 Dataset — Simulation output and summary files for main results. (ZIP) [file pone.0151096.s001.zip › main_results/main_results_207.out]

SLURM_ARRAY_TASK_ID:  207
0.45,0.9,1.0,5.0,0.2,650.0,1650.0,256860.0,1650.00059444,0.985310057893,0.00874835689007,0.00594158521665,2.92162728206,4.14916297055,4.17867568253,8.62046738676
0.45,0.9,1.0,5.0,0.2,650.0,1650.0,256469.0,1650.01421445,0.985733306268,0.00765534257799,0.00661135115361,2.93174117588,4.1483326848,4.15869927692,8.45890878759
0.45,0.9,1.0,5.0,0.2,650.0,1650.0,257339.0,1650.00347662,0.986841604085,0.00651215347,0.00664624244487,2.87896121704,4.07059867386,4.09748619451,8.08346926301
0.45,0.9,1.0,5.0,0.2,650.0,1650.0,256605.0,1650.00014835,0.988439427086,0.00644814404778,0.00511242886619,2.89111612193,4.10040123657,4.07054900811,8.08563453098
0.45,0.9,1.0,5.0,0.2,650.0,1650.0,257607.0,1650.00469808,0.987808739803,0.00695933692652,0.00523192327094,2.89456214223,4.08753984917,4.13562623301,8.36892385804
0.45,0.9,1.0,5.0,0.2,650.0,1650.0,256931.0,1650.00264062,0.98690085512,0.00736132830087,0.00573781657933,2.92572407673,4.0901386091,4.08842216652,8.10506999794
0.45,0.9,1.0,5.0,0.2,650.0,1650.0,257658.0,1650.02525515,0.984553019464,0.00843545201969,0.00701152851647,2.90643027751,4.12418511191,4.1016405022,8.10472679175
0.45,0.9,1.0,5.0,0.2,650.0,1650.0,256910.0,1650.01629914,0.987696300714,0.00743237120488,0.00487132808159,2.88128028532,4.10954390197,4.09574795281,8.2887918731
0.45,0.9,1.0,5.0,0.2,650.0,1650.0,256777.0,1650.00245965,0.987143671332,0.0062202046707,0.00663612399742,2.9216574522,4.13852229966,4.15150341861,8.62947999503
0.45,0.9,1.0,5.0,0.2,650.0,1650.0,255748.0,1650.01608776,0.986016351503,0.00842361004455,0.00556003845255,2.95487084277,4.17241747888,4.17445225079,8.55577230124
0.45,0.9,1.0,5.0,0.2,650.0,1650.0,256639.0,1650.00061385,0.988129888307,0.00665879871307,0.00521131297962,2.95295979425,4.18893494419,4.17406473263,8.67328633305
0.45,0.9,1.0,5.0,0.2,650.0,1650.0,255874.0,1650.00752417,0.986005558635,0.00799919280056,0.00599524856451,2.88850937275,4.10546207641,4.08297357338,8.29579853709
0.45,0.9,1.0,5.0,0.2,650.0,1650.0,256541.0,1650.00640842,0.987464946419,0.00685045022646,0.00568460335493,2.87578572841,4.05310405342,4.0737452003,8.31914040771
0.45,0.9,1.0,5.0,0.2,650.0,1650.0,256684.0,1650.018806,0.986377948839,0.00893724845686,0.00468480270463,2.88811422205,4.07167743885,4.08788264739,8.29781182439
0.45,0.9,1.0,5.0,0.2,650.0,1650.0,256898.0,1650.00597068,0.985519319529,0.00934774917869,0.0051329312927,2.93058936146,4.13377877392,4.14508582977,8.26330602351
0.45,0.9,1.0,5.0,0.2,650.0,1650.0,256940.0,1650.00122374,0.987378255656,0.00742611494493,0.00519562939875,2.90940826484,4.12343063274,4.08707784525,8.13248636928
0.45,0.9,1.0,5.0,0.2,650.0,1650.0,257284.0,1650.00237745,0.983379196421,0.00865939256259,0.00796141101688,2.90817656013,4.144953098,4.10892058965,8.24402378321
0.45,0.9,1.0,5.0,0.2,650.0,1650.0,256654.0,1650.0116079,0.987278471722,0.0079517864423,0.004769741836,2.93897569888,4.11700061576,4.17917060876,8.56743043243
0.45,0.9,1.0,5.0,0.2,650.0,1650.0,257400.0,1650.00362069,0.984974318515,0.00999173476758,0.00503394671732,2.95517822479,4.19207641807,4.1988860124,8.63097821289
0.45,0.9,1.0,5.0,0.2,650.0,1650.0,256597.0,1650.01805299,0.987337124684,0.00666507283399,0.00599780248233,2.88743086719,4.11494002326,4.08164325656,8.08306614112
0.45,0.9,1.0,5.0,0.2,650.0,1650.0,256309.0,1650.00212392,0.985199257286,0.00847177434035,0.00632896837394,2.8601244001,4.04827922536,4.02261487732,7.94323433262
0.45,0.9,1.0,5.0,0.2,650.0,1650.0,256097.0,1650.02581867,0.98867997397,0.00629505318797,0.00502497284243,2.90160026849,4.10365125757,4.1040882922,8.4705584129
0.45,0.9,1.0,5.0,0.2,650.0,1650.0,256192.0,1650.00508957,0.988035161274,0.00620972573356,0.00575511299288,2.89767722523,4.11212350906,4.07520747763,8.36924517736
0.45,0.9,1.0,5.0,0.2,650.0,1650.0,257583.0,1650.01181934,0.988268298327,0.00629589658026,0.00543580509237,2.87951508708,4.06102359183,4.05773417264,8.0858039009
0.45,0.9,1.0,5.0,0.2,650.0,1650.0,257024.0,1650.00324147,0.986243027494,0.00740951031154,0.00634746219486,2.88657233157,4.09478328886,4.08809732411,8.15591341999
0.45,0.9,1.0,5.0,0.2,650.0,1650.0,255544.0,1650.0131624,0.986823845643,0.00742138418805,0.00575477016883,2.91228754359,4.09567394781,4.08228372865,8.14586216427
0.45,0.9,1.0,5.0,0.2,650.0,1650.0,257058.0,1650.01182995,0.987177296098,0.00711012749166,0.00571257640996,2.86495067257,4.09915311037,4.04077819361,8.14985608252
0.45,0.9,1.0,5.0,0.2,650.0,1650.0,256087.0,1650.01368371,0.98675230464,0.00763210604359,0.0056155893163,2.86365179657,4.0447668829,4.03593266931,7.96928131402
0.45,0.9,1.0,5.0,0.2,650.0,1650.0,257136.0,1650.0011275,0.988832082644,0.00663717940307,0.00453073795312,2.88093300194,4.06642615477,4.02922829077,7.83559668326
0.45,0.9,1.0,5.0,0.2,650.0,1650.0,255992.0,1650.014342,0.98688969944,0.00614517129129,0.00696512926887,2.89435608017,4.1262489776,4.07525987676,8.36071765787
