# Supplementary material for: Crossed and Locked Quotes in a Multi-Market Simulation
Source: PLoS One. 2016 Mar 9;11(3):e0151096. doi: 10.1371/journal.pone.0151096 (PMC4784946; doi:10.1371/journal.pone.0151096)
Supplement: S1 Dataset — Simulation output and summary files for main results. (ZIP) [file pone.0151096.s001.zip › main_results/main_results_208.out]

SLURM_ARRAY_TASK_ID:  208
0.45,0.95,1.0,5.0,0.2,650.0,1650.0,255549.0,1650.00211396,0.993587355642,0.00392806060308,0.00248458375533,2.92773707144,4.12913244107,4.09505214843,8.22679873635
0.45,0.95,1.0,5.0,0.2,650.0,1650.0,257186.0,1650.00118082,0.99297380068,0.0038123778066,0.00321382151294,2.94536925975,4.1586433277,4.10514808445,8.48600280968
0.45,0.95,1.0,5.0,0.2,650.0,1650.0,256937.0,1650.00391152,0.994996390699,0.00306827249926,0.00193533680218,2.93741043824,4.11058735638,4.11742277627,8.35632829347
0.45,0.95,1.0,5.0,0.2,650.0,1650.0,256449.0,1650.0030244,0.993403166863,0.00328728680641,0.00330954633044,2.94392016015,4.05875798211,4.16916077075,8.26637150133
0.45,0.95,1.0,5.0,0.2,650.0,1650.0,257090.0,1650.01892914,0.994333099252,0.00317381675915,0.00249308398852,2.98400742743,4.18858894327,4.16720007268,8.55678276919
0.45,0.95,1.0,5.0,0.2,650.0,1650.0,255974.0,1650.00962805,0.99402668405,0.00357719808385,0.00239611786622,2.91271703257,4.05198335803,4.11002129968,8.09732401983
0.45,0.95,1.0,5.0,0.2,650.0,1650.0,256160.0,1650.01401834,0.992051492598,0.00406145134516,0.00388705605681,2.92427660627,4.12843148679,4.07404930753,8.25406600981
0.45,0.95,1.0,5.0,0.2,650.0,1650.0,257836.0,1650.01352278,0.994333044794,0.00344074591462,0.00222620929138,2.93174660695,4.1271010117,4.08884152578,8.22170985075
0.45,0.95,1.0,5.0,0.2,650.0,1650.0,256571.0,1650.00036042,0.991951206043,0.00463754345006,0.00341125050725,2.93415579347,4.14483979452,4.12749533873,8.49661810222
0.45,0.95,1.0,5.0,0.2,650.0,1650.0,256327.0,1650.00386236,0.99331474064,0.0034532245151,0.00323203484451,2.91638654895,4.06174469329,4.09925992168,8.32836527095
0.45,0.95,1.0,5.0,0.2,650.0,1650.0,255897.0,1650.00897821,0.993174489333,0.00336122645577,0.00346428421151,2.99282356259,4.16200940074,4.21928218223,8.59252433832
0.45,0.95,1.0,5.0,0.2,650.0,1650.0,256606.0,1650.0000892,0.994415703171,0.00332046009576,0.00226383673364,2.96615139199,4.15344432771,4.16487798439,8.2886256224
0.45,0.95,1.0,5.0,0.2,650.0,1650.0,255933.0,1650.00149613,0.995012944757,0.00294373635631,0.00204331888715,2.93696565485,4.09637897473,4.05748465359,7.97809114581
0.45,0.95,1.0,5.0,0.2,650.0,1650.0,255429.0,1650.0026607,0.993465330305,0.00369926269851,0.00283540699672,2.97485357613,4.1321201124,4.18476841324,8.38442058887
0.45,0.95,1.0,5.0,0.2,650.0,1650.0,256988.0,1650.01589661,0.992729491943,0.00347936384578,0.00379114421088,2.96880330783,4.16507510128,4.1406889918,8.42887462481
0.45,0.95,1.0,5.0,0.2,650.0,1650.0,256554.0,1650.00835875,0.994076187036,0.00272568428741,0.00319812867705,2.92066277548,4.08096283105,4.0780557939,8.00065096631
0.45,0.95,1.0,5.0,0.2,650.0,1650.0,256744.0,1650.00925284,0.992602752447,0.00327770217685,0.00411954537647,2.93972173761,4.10200036909,4.13378431073,8.39851558359
0.45,0.95,1.0,5.0,0.2,650.0,1650.0,255896.0,1650.00442569,0.99094304672,0.00586756053951,0.00318939274065,2.95257707868,4.16236777046,4.15526179004,8.59834016921
0.45,0.95,1.0,5.0,0.2,650.0,1650.0,256674.0,1650.00527887,0.993174993086,0.00332836194403,0.00349664497044,2.93854344063,4.11927771331,4.087344078,8.2668234127
0.45,0.95,1.0,5.0,0.2,650.0,1650.0,255388.0,1650.0015604,0.992846275362,0.00446882940583,0.00268489523234,2.99569991014,4.21258279785,4.17685077156,8.66613095581
0.45,0.95,1.0,5.0,0.2,650.0,1650.0,256062.0,1650.01565582,0.993030656308,0.00345737873857,0.00351196495365,2.91426790032,4.11295058447,4.11364945934,8.41360653274
0.45,0.95,1.0,5.0,0.2,650.0,1650.0,254480.0,1650.00043618,0.993742428161,0.00268163818181,0.00357593365712,2.96493994008,4.16942616553,4.15774148199,8.23673603592
0.45,0.95,1.0,5.0,0.2,650.0,1650.0,256384.0,1650.00328034,0.993059367312,0.00424365979273,0.00269697289533,2.9352456698,4.11259538554,4.0894020915,8.12898646145
0.45,0.95,1.0,5.0,0.2,650.0,1650.0,255993.0,1650.00283978,0.992743840362,0.00340918719099,0.003846972447,2.92042708037,4.09306802084,4.10919386604,8.38408598831
0.45,0.95,1.0,5.0,0.2,650.0,1650.0,256995.0,1650.00035643,0.993890464678,0.00287328901696,0.00323624630455,2.91487197076,4.06293676778,4.07065434002,8.19130528856
0.45,0.95,1.0,5.0,0.2,650.0,1650.0,255960.0,1650.01096103,0.994509367946,0.00275020031449,0.00274043173975,2.92540809754,4.12472092922,4.12885743834,8.47617772834
0.45,0.95,1.0,5.0,0.2,650.0,1650.0,256156.0,1650.00225085,0.994141063102,0.00300421213083,0.00285472476682,2.94658127194,4.14050855014,4.13875648423,8.5532566091
0.45,0.95,1.0,5.0,0.2,650.0,1650.0,256867.0,1650.00271164,0.9927425885,0.00418353196064,0.00307387953907,2.9980594204,4.18252069676,4.22790568134,8.6312528969
0.45,0.95,1.0,5.0,0.2,650.0,1650.0,256700.0,1650.02935623,0.994640580063,0.00272511851147,0.00263430142575,2.97845041944,4.17727513847,4.20385197574,8.47822550162
0.45,0.95,1.0,5.0,0.2,650.0,1650.0,257059.0,1650.00649976,0.994571689615,0.00292267711291,0.00250563327188,2.92635483152,4.10829002357,4.07462462202,8.15220015844
