# Supplementary material for: Crossed and Locked Quotes in a Multi-Market Simulation
Source: PLoS One. 2016 Mar 9;11(3):e0151096. doi: 10.1371/journal.pone.0151096 (PMC4784946; doi:10.1371/journal.pone.0151096)
Supplement: S1 Dataset — Simulation output and summary files for main results. (ZIP) [file pone.0151096.s001.zip › main_results/main_results_209.out]

SLURM_ARRAY_TASK_ID:  209
0.45,1.0,1.0,5.0,0.2,650.0,1650.0,257571.0,1650.00475055,1.0,0.0,0.0,2.93770705064,4.04393595366,4.04278780207,7.86960621607
0.45,1.0,1.0,5.0,0.2,650.0,1650.0,256095.0,1650.01145839,1.0,0.0,0.0,2.99382576629,4.14684976807,4.19671385269,8.41220217795
0.45,1.0,1.0,5.0,0.2,650.0,1650.0,256014.0,1650.00464091,1.0,0.0,0.0,3.05300194516,4.27480091634,4.19326229232,8.71179980944
0.45,1.0,1.0,5.0,0.2,650.0,1650.0,257012.0,1650.00974845,1.0,0.0,0.0,3.01315686823,4.16220109886,4.15388607449,8.29554190007
0.45,1.0,1.0,5.0,0.2,650.0,1650.0,255896.0,1650.00458979,1.0,0.0,0.0,2.99660918526,4.17010820236,4.17524129953,8.4565526568
0.45,1.0,1.0,5.0,0.2,650.0,1650.0,256950.0,1650.00465515,1.0,0.0,0.0,3.00038610961,4.13212173126,4.16494280924,8.57615922789
0.45,1.0,1.0,5.0,0.2,650.0,1650.0,256664.0,1650.00195897,1.0,0.0,0.0,3.00534143878,4.18530619385,4.19498266427,8.32585077579
0.45,1.0,1.0,5.0,0.2,650.0,1650.0,254138.0,1650.00473167,1.0,0.0,0.0,3.05358541486,4.24442067544,4.19002568773,8.44172545539
0.45,1.0,1.0,5.0,0.2,650.0,1650.0,256591.0,1650.01406535,1.0,0.0,0.0,3.00039978714,4.15655104911,4.17784252018,8.43207853732
0.45,1.0,1.0,5.0,0.2,650.0,1650.0,255997.0,1650.01631538,1.0,0.0,0.0,3.11251895717,4.33505198833,4.29243412033,8.75119013167
0.45,1.0,1.0,5.0,0.2,650.0,1650.0,256042.0,1650.00099366,1.0,0.0,0.0,3.03776900583,4.26369685003,4.1851319983,8.81658815981
0.45,1.0,1.0,5.0,0.2,650.0,1650.0,257097.0,1650.00903087,1.0,0.0,0.0,2.97895145406,4.13287912526,4.13404103472,8.44872365998
0.45,1.0,1.0,5.0,0.2,650.0,1650.0,256452.0,1650.01691627,1.0,0.0,0.0,2.99434814171,4.20458118543,4.1557118697,8.43630737654
0.45,1.0,1.0,5.0,0.2,650.0,1650.0,255480.0,1650.01876928,1.0,0.0,0.0,3.0292309543,4.14675955214,4.22866030358,8.63425140614
0.45,1.0,1.0,5.0,0.2,650.0,1650.0,255521.0,1650.00026865,1.0,0.0,0.0,3.03658905232,4.2190224031,4.23387674635,8.87884037652
0.45,1.0,1.0,5.0,0.2,650.0,1650.0,257368.0,1650.00084152,1.0,0.0,0.0,2.98555814555,4.13205392948,4.1669027822,8.64268339286
0.45,1.0,1.0,5.0,0.2,650.0,1650.0,255585.0,1650.00250767,1.0,0.0,0.0,3.07983116963,4.2593454834,4.30506199887,8.97158770101
0.45,1.0,1.0,5.0,0.2,650.0,1650.0,255518.0,1650.00830212,1.0,0.0,0.0,3.02314942252,4.19640526865,4.15819452001,8.43724865098
0.45,1.0,1.0,5.0,0.2,650.0,1650.0,256497.0,1650.00564776,1.0,0.0,0.0,2.96425381419,4.15021957989,4.10508269404,8.40557756934
0.45,1.0,1.0,5.0,0.2,650.0,1650.0,256239.0,1650.00163769,1.0,0.0,0.0,3.00354627379,4.19545520902,4.1207889267,8.53819041223
0.45,1.0,1.0,5.0,0.2,650.0,1650.0,255063.0,1650.00171736,1.0,0.0,0.0,2.98088432246,4.13999057177,4.12360830856,8.35208045176
0.45,1.0,1.0,5.0,0.2,650.0,1650.0,256591.0,1650.01734935,1.0,0.0,0.0,2.9448864952,4.08254162225,4.08609447299,7.99752006116
0.45,1.0,1.0,5.0,0.2,650.0,1650.0,256415.0,1650.00190293,1.0,0.0,0.0,3.02863903824,4.17227598214,4.25303991547,8.72391380181
0.45,1.0,1.0,5.0,0.2,650.0,1650.0,255796.0,1650.00399699,1.0,0.0,0.0,3.04887346579,4.22863221923,4.26080155422,8.97295827321
0.45,1.0,1.0,5.0,0.2,650.0,1650.0,256390.0,1650.00258757,1.0,0.0,0.0,3.00507772969,4.20765430073,4.11714093569,8.63164480923
0.45,1.0,1.0,5.0,0.2,650.0,1650.0,257666.0,1650.00141532,1.0,0.0,0.0,3.00832039074,4.13831862781,4.19072774207,8.63700495775
0.45,1.0,1.0,5.0,0.2,650.0,1650.0,256533.0,1650.00699211,1.0,0.0,0.0,3.01182938533,4.19073838698,4.16747929504,8.61698703605
0.45,1.0,1.0,5.0,0.2,650.0,1650.0,256413.0,1650.03148792,1.0,0.0,0.0,3.00631792124,4.17374948686,4.15950647521,8.41875503153
0.45,1.0,1.0,5.0,0.2,650.0,1650.0,256838.0,1650.0077234,1.0,0.0,0.0,2.96076718045,4.11671072858,4.1352540695,8.22491261841
0.45,1.0,1.0,5.0,0.2,650.0,1650.0,256502.0,1650.00098828,1.0,0.0,0.0,2.9916364455,4.14732899822,4.15707967953,8.5150356758
