# Supplementary material for: Crossed and Locked Quotes in a Multi-Market Simulation
Source: PLoS One. 2016 Mar 9;11(3):e0151096. doi: 10.1371/journal.pone.0151096 (PMC4784946; doi:10.1371/journal.pone.0151096)
Supplement: S1 Dataset — Simulation output and summary files for main results. (ZIP) [file pone.0151096.s001.zip › main_results/main_results_21.out]

SLURM_ARRAY_TASK_ID:  21
0.05,0.0,1.0,5.0,0.2,650.0,1650.0,263986.0,1650.00705622,0.294192727798,0.108375037472,0.59743223473,-4.16570151572,3.01083147558,2.98490509008,53.7882665637
0.05,0.0,1.0,5.0,0.2,650.0,1650.0,263950.0,1650.00002352,0.327465655439,0.118078801594,0.554455542967,-1.64930756972,2.98479668577,3.07253823126,19.201454555
0.05,0.0,1.0,5.0,0.2,650.0,1650.0,263978.0,1650.00871144,0.356857760446,0.116794141863,0.526348097691,-1.51828055001,3.05940341221,3.01789921989,18.9067343341
0.05,0.0,1.0,5.0,0.2,650.0,1650.0,264683.0,1650.01476427,0.302359337494,0.0952941286365,0.60234653387,-5.12878938129,3.02726285682,3.01491760536,68.6316120196
0.05,0.0,1.0,5.0,0.2,650.0,1650.0,263593.0,1650.00773246,0.440678546825,0.133035541684,0.426285911491,-0.713047880497,2.96603464849,3.0996777159,15.3257557746
0.05,0.0,1.0,5.0,0.2,650.0,1650.0,262829.0,1650.00601067,0.324402001433,0.105342599354,0.570255399213,-2.04919582237,3.08659378102,3.02127230542,23.1195554754
0.05,0.0,1.0,5.0,0.2,650.0,1650.0,263475.0,1650.00295921,0.338304964948,0.0993197961105,0.562375238942,-2.15006185454,3.00869711722,3.11398216743,24.1116070196
0.05,0.0,1.0,5.0,0.2,650.0,1650.0,263081.0,1650.00442238,0.381542889483,0.128836105507,0.489621005009,-1.02904032,3.10124956941,3.01450962849,15.8499276519
0.05,0.0,1.0,5.0,0.2,650.0,1650.0,264562.0,1650.00244184,0.32112412624,0.104220004817,0.574655868942,-1.99529435207,3.00424713525,3.08662778603,21.7860002169
0.05,0.0,1.0,5.0,0.2,650.0,1650.0,263478.0,1650.01180329,0.452665307324,0.128153064143,0.419181628533,-0.627210153757,3.12211730662,3.06797647593,15.0910020758
0.05,0.0,1.0,5.0,0.2,650.0,1650.0,264232.0,1650.00114101,0.322355472742,0.11073080568,0.566913721578,-2.58103562357,2.98112560473,3.02008940707,27.2490681757
0.05,0.0,1.0,5.0,0.2,650.0,1650.0,264313.0,1650.00649757,0.306858267344,0.106217484909,0.586924247747,-1.93661716028,3.02936179342,3.03790101618,21.0807541916
0.05,0.0,1.0,5.0,0.2,650.0,1650.0,263834.0,1650.0118482,0.354558921696,0.113026870342,0.532414207962,-2.04004139067,3.04497875152,3.02752067429,24.3142841604
0.05,0.0,1.0,5.0,0.2,650.0,1650.0,263316.0,1650.00567867,0.318270196956,0.100298082173,0.58143172087,-2.47056000174,3.05968036479,3.04212350436,27.0468409194
0.05,0.0,1.0,5.0,0.2,650.0,1650.0,264151.0,1650.00974951,0.344081710185,0.119498275611,0.536420014204,-1.37832343201,3.02593678678,2.95534154417,17.7772286217
0.05,0.0,1.0,5.0,0.2,650.0,1650.0,264151.0,1650.007905,0.29653166916,0.100862485711,0.60260584513,-2.5421829972,3.00856550084,2.98674250767,26.1634792348
0.05,0.0,1.0,5.0,0.2,650.0,1650.0,262641.0,1650.0002263,0.369346181453,0.129701013458,0.500952805089,-1.15085996578,3.11198247892,3.05261939183,17.2184834648
0.05,0.0,1.0,5.0,0.2,650.0,1650.0,263877.0,1650.00528619,0.296335146563,0.0975476826648,0.606117170773,-2.58752067182,2.94974345087,3.04887460795,26.0246094307
0.05,0.0,1.0,5.0,0.2,650.0,1650.0,264425.0,1650.0036648,0.251216179126,0.0891658830959,0.659617937778,-3.88538169957,3.03224225645,2.99815341261,39.2208132528
0.05,0.0,1.0,5.0,0.2,650.0,1650.0,263819.0,1650.00834216,0.415933442838,0.122012988301,0.462053568861,-0.895516283534,3.10093333378,3.04985734533,16.7867168863
0.05,0.0,1.0,5.0,0.2,650.0,1650.0,264192.0,1650.00062827,0.267646041156,0.0878880922804,0.644465866563,-3.03983100926,2.98228132341,2.99817556945,29.1603661303
0.05,0.0,1.0,5.0,0.2,650.0,1650.0,264796.0,1650.00269855,0.297705131063,0.0991718975073,0.60312297143,-2.3874004545,3.05976157723,2.99604155299,24.1165194918
0.05,0.0,1.0,5.0,0.2,650.0,1650.0,263781.0,1650.00741601,0.334349825544,0.100059685032,0.565590489424,-2.15382912264,3.02035527501,3.05431302658,23.1958236174
0.05,0.0,1.0,5.0,0.2,650.0,1650.0,263358.0,1650.00256861,0.369611272316,0.1114393696,0.518949358084,-1.60132755998,3.08834145486,2.96600307931,20.247478471
0.05,0.0,1.0,5.0,0.2,650.0,1650.0,263850.0,1650.01390464,0.365933187642,0.119848312921,0.514218499437,-2.02144914673,3.01699720629,3.03131506883,27.0841690395
0.05,0.0,1.0,5.0,0.2,650.0,1650.0,262917.0,1650.00673638,0.262947952264,0.0929473637534,0.644104683983,-3.28227712385,3.08910518349,3.03487394187,33.2643215609
0.05,0.0,1.0,5.0,0.2,650.0,1650.0,264228.0,1650.00404998,0.381036144429,0.11939744075,0.499566414821,-1.34883839536,3.05652655491,3.03975875675,18.4251646319
0.05,0.0,1.0,5.0,0.2,650.0,1650.0,263666.0,1650.0091617,0.235616405837,0.0850471626857,0.679336431478,-3.63155986298,2.9918013772,3.0543467838,34.6708703799
0.05,0.0,1.0,5.0,0.2,650.0,1650.0,265027.0,1650.0023114,0.196067595404,0.0739030247353,0.730029379861,-6.29568261493,3.02142329633,3.04960634991,62.9877986039
0.05,0.0,1.0,5.0,0.2,650.0,1650.0,263733.0,1650.005114,0.221986022507,0.0857708784979,0.692243098995,-4.50527228457,2.96744583664,3.04484477342,42.3437120804
