# Supplementary material for: Crossed and Locked Quotes in a Multi-Market Simulation
Source: PLoS One. 2016 Mar 9;11(3):e0151096. doi: 10.1371/journal.pone.0151096 (PMC4784946; doi:10.1371/journal.pone.0151096)
Supplement: S1 Dataset — Simulation output and summary files for main results. (ZIP) [file pone.0151096.s001.zip › main_results/main_results_210.out]

SLURM_ARRAY_TASK_ID:  210
0.5,0.0,1.0,5.0,0.2,650.0,1650.0,263867.0,1650.0142123,0.755158178888,0.107395394917,0.137446426195,1.53739699375,3.40477250882,3.43262741482,6.5422099524
0.5,0.0,1.0,5.0,0.2,650.0,1650.0,263426.0,1650.00070087,0.755695980241,0.106877002397,0.137427017361,1.54123212124,3.36290787526,3.30881198644,6.00145321963
0.5,0.0,1.0,5.0,0.2,650.0,1650.0,264867.0,1650.00118129,0.756745240751,0.110647734534,0.132607024715,1.54684597934,3.35281109542,3.32520355028,6.01746059712
0.5,0.0,1.0,5.0,0.2,650.0,1650.0,263702.0,1650.0011556,0.772640094257,0.105760611643,0.1215992941,1.58088482427,3.34770230519,3.32285885594,6.27152123406
0.5,0.0,1.0,5.0,0.2,650.0,1650.0,263193.0,1650.00218495,0.760043161804,0.109357148504,0.130599689693,1.56750718494,3.34691313349,3.37205801244,6.19503297771
0.5,0.0,1.0,5.0,0.2,650.0,1650.0,263294.0,1650.00095924,0.758465660595,0.106581297072,0.134953042333,1.53752836304,3.37521432657,3.35486735,6.21478831524
0.5,0.0,1.0,5.0,0.2,650.0,1650.0,265048.0,1650.00101582,0.761129168409,0.102744657792,0.136126173799,1.53244686735,3.38617018535,3.32916550499,6.27890052373
0.5,0.0,1.0,5.0,0.2,650.0,1650.0,262298.0,1650.0044685,0.767212169826,0.107640702935,0.125147127238,1.59029901696,3.36554444742,3.38271625226,6.23898954736
0.5,0.0,1.0,5.0,0.2,650.0,1650.0,262695.0,1650.00398029,0.742676320813,0.104645376763,0.152678302425,1.48732329227,3.40822913087,3.44131209021,6.65238803525
0.5,0.0,1.0,5.0,0.2,650.0,1650.0,264305.0,1650.00175408,0.758417826304,0.111301087409,0.130281086287,1.52792051512,3.31382460414,3.32582723463,6.04692850732
0.5,0.0,1.0,5.0,0.2,650.0,1650.0,263158.0,1650.00526386,0.754305473254,0.0955546499568,0.15013987679,1.50851650316,3.3757893299,3.41316003619,6.46855373282
0.5,0.0,1.0,5.0,0.2,650.0,1650.0,264136.0,1650.0023245,0.76237110468,0.105644151476,0.131984743844,1.55996751689,3.31637292505,3.36593351647,6.19490131603
0.5,0.0,1.0,5.0,0.2,650.0,1650.0,263038.0,1650.02415189,0.754878374247,0.104091354966,0.141030270787,1.5317835966,3.4324471449,3.33626170578,6.41942500436
0.5,0.0,1.0,5.0,0.2,650.0,1650.0,263256.0,1650.00049696,0.759001301628,0.109026652017,0.131972046355,1.52730355583,3.32428954164,3.32035703132,6.11789542205
0.5,0.0,1.0,5.0,0.2,650.0,1650.0,264151.0,1650.00196848,0.759173522387,0.108233581323,0.13259289629,1.51614495104,3.35420305715,3.30388799612,6.20629656643
0.5,0.0,1.0,5.0,0.2,650.0,1650.0,265310.0,1650.00148595,0.762709725812,0.102316661065,0.134973613123,1.51601301341,3.32421370456,3.37820347823,6.18622671269
0.5,0.0,1.0,5.0,0.2,650.0,1650.0,263778.0,1650.03355349,0.775326721026,0.104111956957,0.120561322017,1.65367775734,3.40733328919,3.3621432962,6.13797850548
0.5,0.0,1.0,5.0,0.2,650.0,1650.0,263712.0,1650.00037436,0.758570579311,0.10431496634,0.137114454349,1.52272648379,3.38309909781,3.32066537255,6.35305629747
0.5,0.0,1.0,5.0,0.2,650.0,1650.0,264654.0,1650.00398674,0.755907584388,0.106229082777,0.137863332835,1.53418498417,3.43140115843,3.33420850634,6.21758605481
0.5,0.0,1.0,5.0,0.2,650.0,1650.0,263503.0,1650.01811171,0.75289880921,0.112703371243,0.134397819548,1.50619892605,3.33629534145,3.31586986795,6.17248086265
0.5,0.0,1.0,5.0,0.2,650.0,1650.0,263335.0,1650.00988388,0.760208837387,0.103269100552,0.136522062061,1.56229112335,3.40223751002,3.36515975145,6.29482009555
0.5,0.0,1.0,5.0,0.2,650.0,1650.0,265275.0,1650.00404126,0.754659402035,0.104205467142,0.141135130823,1.4926446142,3.32270204371,3.31830964463,6.23597488587
0.5,0.0,1.0,5.0,0.2,650.0,1650.0,265755.0,1650.00059616,0.75408005982,0.108566350888,0.137353589292,1.5217548754,3.36604237665,3.4044256326,6.42750473153
0.5,0.0,1.0,5.0,0.2,650.0,1650.0,264525.0,1650.00175144,0.753135764649,0.109752070608,0.137112164743,1.50760534816,3.31377919204,3.33183590967,6.25013517802
0.5,0.0,1.0,5.0,0.2,650.0,1650.0,263861.0,1650.00143627,0.750191663662,0.114296235223,0.135512101115,1.50411267124,3.34942039152,3.34357617977,6.23350062646
0.5,0.0,1.0,5.0,0.2,650.0,1650.0,263773.0,1650.00076312,0.756765106074,0.107912955972,0.135321937953,1.51914674404,3.31332265359,3.35379121118,6.28727350571
0.5,0.0,1.0,5.0,0.2,650.0,1650.0,264415.0,1650.00562032,0.749021484633,0.11647026536,0.134508250007,1.54988633069,3.38318714887,3.33855461477,6.28672792327
0.5,0.0,1.0,5.0,0.2,650.0,1650.0,263563.0,1650.01352349,0.776747589898,0.103959679118,0.119292730985,1.5968407162,3.3616406449,3.30614476461,5.88993099051
0.5,0.0,1.0,5.0,0.2,650.0,1650.0,262857.0,1650.01271301,0.767897812446,0.10570377582,0.126398411734,1.61860830741,3.36314207247,3.41181783178,6.40904311001
0.5,0.0,1.0,5.0,0.2,650.0,1650.0,263095.0,1650.0008504,0.757449144735,0.107537306035,0.13501354923,1.49951817173,3.36334404209,3.36262083167,6.23245840016
