# Supplementary material for: Crossed and Locked Quotes in a Multi-Market Simulation
Source: PLoS One. 2016 Mar 9;11(3):e0151096. doi: 10.1371/journal.pone.0151096 (PMC4784946; doi:10.1371/journal.pone.0151096)
Supplement: S1 Dataset — Simulation output and summary files for main results. (ZIP) [file pone.0151096.s001.zip › main_results/main_results_211.out]

SLURM_ARRAY_TASK_ID:  211
0.5,0.05,1.0,5.0,0.2,650.0,1650.0,262986.0,1650.00057672,0.76927595872,0.107060850335,0.123663190945,1.61033166886,3.4001206508,3.40090604698,6.41692812001
0.5,0.05,1.0,5.0,0.2,650.0,1650.0,262837.0,1650.00485887,0.786693296327,0.0936161917055,0.119690511967,1.70178798075,3.44474550084,3.44208739722,6.44524155866
0.5,0.05,1.0,5.0,0.2,650.0,1650.0,264391.0,1650.00192904,0.786646490201,0.100880551542,0.112472958257,1.68327049853,3.38561516205,3.40703416531,6.38620750995
0.5,0.05,1.0,5.0,0.2,650.0,1650.0,262003.0,1650.00219982,0.782199824459,0.100808999932,0.116991175609,1.68482061328,3.38571139066,3.44761029256,6.23078327832
0.5,0.05,1.0,5.0,0.2,650.0,1650.0,263045.0,1650.0026312,0.791660771945,0.0919142902945,0.116424937761,1.68464238571,3.41306951485,3.4033037986,6.41012273607
0.5,0.05,1.0,5.0,0.2,650.0,1650.0,264303.0,1650.00432198,0.773590374989,0.0991273303959,0.127282294615,1.63390214432,3.39195607484,3.43647058215,6.43680479032
0.5,0.05,1.0,5.0,0.2,650.0,1650.0,264449.0,1650.00070418,0.783833214248,0.0975922263009,0.118574559451,1.69294011919,3.47783252572,3.39398749341,6.37647173157
0.5,0.05,1.0,5.0,0.2,650.0,1650.0,263384.0,1650.00074177,0.781108563191,0.0962704599314,0.122620976878,1.64688828513,3.42262145018,3.43613148119,6.55162956016
0.5,0.05,1.0,5.0,0.2,650.0,1650.0,261993.0,1650.00575908,0.760507239686,0.104237367326,0.135255392988,1.60382740126,3.4077193275,3.39484951079,6.48247128667
0.5,0.05,1.0,5.0,0.2,650.0,1650.0,262403.0,1650.02204841,0.780925991362,0.0998692093789,0.119204799259,1.67163380389,3.44439780023,3.39353621553,6.39860093988
0.5,0.05,1.0,5.0,0.2,650.0,1650.0,263648.0,1650.00430671,0.786291948033,0.101733654564,0.111974397403,1.69563083893,3.38480698418,3.445808213,6.29510608995
0.5,0.05,1.0,5.0,0.2,650.0,1650.0,264231.0,1650.00486066,0.788099012489,0.0981485683637,0.113752419147,1.67073092312,3.33315382792,3.39192654902,6.04379097926
0.5,0.05,1.0,5.0,0.2,650.0,1650.0,263102.0,1650.01079979,0.785493969514,0.102063864506,0.11244216598,1.69078842185,3.44596243302,3.44817727907,6.54074561579
0.5,0.05,1.0,5.0,0.2,650.0,1650.0,263004.0,1650.00510069,0.79390904288,0.0926256929194,0.113465264201,1.66822665849,3.32651401147,3.41312769981,6.12165937083
0.5,0.05,1.0,5.0,0.2,650.0,1650.0,264558.0,1650.0148771,0.788433880923,0.0973898071139,0.114176311963,1.66138597876,3.42180219084,3.28285219769,6.10718598021
0.5,0.05,1.0,5.0,0.2,650.0,1650.0,263433.0,1650.00568521,0.788039925684,0.0939447610547,0.118015313262,1.70364579322,3.4357195137,3.41747275253,6.16843466884
0.5,0.05,1.0,5.0,0.2,650.0,1650.0,262670.0,1650.02123093,0.778382462409,0.0999782029922,0.121639334599,1.6661500523,3.48608241093,3.43106397446,6.60619946563
0.5,0.05,1.0,5.0,0.2,650.0,1650.0,262396.0,1650.00198247,0.785969459283,0.0925223747927,0.121508165924,1.66511545856,3.4201073122,3.43632272459,6.33575721015
0.5,0.05,1.0,5.0,0.2,650.0,1650.0,262726.0,1650.00266163,0.785031010489,0.0968036837043,0.118165305807,1.67580600558,3.47996289102,3.47996049585,6.75402086614
0.5,0.05,1.0,5.0,0.2,650.0,1650.0,264431.0,1650.00477236,0.792531826973,0.0974931343876,0.109975038639,1.71772981088,3.46472288083,3.45812323804,6.4154884178
0.5,0.05,1.0,5.0,0.2,650.0,1650.0,264078.0,1650.00158529,0.790486832293,0.0982818197928,0.111231347914,1.69031299953,3.3850544093,3.40894363089,6.12020395545
0.5,0.05,1.0,5.0,0.2,650.0,1650.0,263706.0,1650.00273835,0.784797253053,0.0999180566148,0.115284690332,1.70227282402,3.44373484531,3.41133873911,6.30768846231
0.5,0.05,1.0,5.0,0.2,650.0,1650.0,263248.0,1650.00588853,0.773437393664,0.101490885366,0.12507172097,1.62089861746,3.37069182555,3.40216918068,6.3482777648
0.5,0.05,1.0,5.0,0.2,650.0,1650.0,262345.0,1650.00445013,0.778449008963,0.100950060463,0.120600930575,1.64286257807,3.43010378248,3.41422410118,6.4434928605
0.5,0.05,1.0,5.0,0.2,650.0,1650.0,263081.0,1650.0110252,0.772978221821,0.0999599663446,0.127061811835,1.62629016605,3.4558336424,3.40806997785,6.46301252173
0.5,0.05,1.0,5.0,0.2,650.0,1650.0,263225.0,1650.00876648,0.785710038474,0.0976797197712,0.116610241755,1.66365633541,3.37122684435,3.37770965724,5.95355758661
0.5,0.05,1.0,5.0,0.2,650.0,1650.0,262796.0,1650.00035268,0.795764412822,0.0949706469261,0.109264940252,1.72492373613,3.45160331879,3.37161735303,6.16830937652
0.5,0.05,1.0,5.0,0.2,650.0,1650.0,263130.0,1650.001688,0.780579157716,0.102834786004,0.11658605628,1.65565648928,3.38182377188,3.34943626458,6.16342552709
0.5,0.05,1.0,5.0,0.2,650.0,1650.0,264102.0,1650.00171204,0.785832328286,0.10161694366,0.112550728055,1.68202993156,3.38943653071,3.40793274665,6.19090078298
0.5,0.05,1.0,5.0,0.2,650.0,1650.0,262914.0,1650.00691698,0.7870460243,0.104432336044,0.108521639657,1.70990240493,3.4168262697,3.42718276383,6.32248039971
