# Supplementary material for: Crossed and Locked Quotes in a Multi-Market Simulation
Source: PLoS One. 2016 Mar 9;11(3):e0151096. doi: 10.1371/journal.pone.0151096 (PMC4784946; doi:10.1371/journal.pone.0151096)
Supplement: S1 Dataset — Simulation output and summary files for main results. (ZIP) [file pone.0151096.s001.zip › main_results/main_results_212.out]

SLURM_ARRAY_TASK_ID:  212
0.5,0.1,1.0,5.0,0.2,650.0,1650.0,262970.0,1650.01081959,0.811837899531,0.0892219918938,0.0989401085748,1.8136744881,3.43969401995,3.50644142206,6.43680852936
0.5,0.1,1.0,5.0,0.2,650.0,1650.0,263102.0,1650.00560859,0.802394914671,0.0887255268805,0.108879558449,1.77794064948,3.45085220222,3.44135452846,6.37179405924
0.5,0.1,1.0,5.0,0.2,650.0,1650.0,263421.0,1650.00293849,0.814277990458,0.0874320324257,0.0982899771159,1.82784404627,3.49198939702,3.45028379214,6.39106625818
0.5,0.1,1.0,5.0,0.2,650.0,1650.0,262388.0,1650.00155915,0.803474956769,0.0838618796005,0.11266316363,1.75928217036,3.47308460439,3.4720453519,6.51932237592
0.5,0.1,1.0,5.0,0.2,650.0,1650.0,263139.0,1650.03828916,0.805485461023,0.0892073772129,0.105307161764,1.80768235133,3.49997576888,3.50729808494,6.68855052136
0.5,0.1,1.0,5.0,0.2,650.0,1650.0,262004.0,1650.00209516,0.80847187045,0.0900237592147,0.101504370336,1.79742663029,3.5010068584,3.43064003058,6.39130409578
0.5,0.1,1.0,5.0,0.2,650.0,1650.0,263794.0,1650.00660912,0.805074334924,0.0901894686889,0.104736196387,1.74274990632,3.45900091336,3.34524925334,6.2054938668
0.5,0.1,1.0,5.0,0.2,650.0,1650.0,262440.0,1650.00473978,0.790255492307,0.10359739985,0.106147107843,1.7346358006,3.43988184825,3.4230476877,6.32247301013
0.5,0.1,1.0,5.0,0.2,650.0,1650.0,263299.0,1650.00006356,0.807739592231,0.089194210014,0.103066197755,1.83573517938,3.52437993808,3.48561590359,6.39472090762
0.5,0.1,1.0,5.0,0.2,650.0,1650.0,262904.0,1650.0081723,0.817626836201,0.0869618159656,0.0954113478331,1.8309074233,3.45592516808,3.45412417067,6.32129248908
0.5,0.1,1.0,5.0,0.2,650.0,1650.0,261211.0,1650.00076835,0.806975791164,0.0940840772223,0.0989401316139,1.80555843895,3.46274616003,3.47820092936,6.45608364797
0.5,0.1,1.0,5.0,0.2,650.0,1650.0,263870.0,1650.00418071,0.799173926024,0.0918013379723,0.109024736003,1.74719849844,3.47323338606,3.4336876331,6.48985957538
0.5,0.1,1.0,5.0,0.2,650.0,1650.0,263567.0,1650.00001905,0.796219471965,0.0954885918901,0.108291936145,1.72432599552,3.41197022514,3.43735558724,6.36944182603
0.5,0.1,1.0,5.0,0.2,650.0,1650.0,261887.0,1650.00440046,0.789669778483,0.100772224492,0.109557997025,1.76077859153,3.47009094532,3.45620369158,6.48737821607
0.5,0.1,1.0,5.0,0.2,650.0,1650.0,262232.0,1650.01682716,0.789344146225,0.0964346525052,0.114221201269,1.70491584374,3.43547515141,3.4040855197,6.22583100923
0.5,0.1,1.0,5.0,0.2,650.0,1650.0,261494.0,1650.00404579,0.797891065569,0.0911118561706,0.110997078261,1.77413947683,3.50360101475,3.50486987951,6.65664398389
0.5,0.1,1.0,5.0,0.2,650.0,1650.0,262595.0,1650.00797671,0.80492373356,0.0917192155669,0.103357050873,1.75899431197,3.40274608073,3.40827827596,6.10866149279
0.5,0.1,1.0,5.0,0.2,650.0,1650.0,263681.0,1650.01927021,0.801031746558,0.0882465095393,0.110721743903,1.77224831573,3.52282875263,3.4897006418,6.60983797653
0.5,0.1,1.0,5.0,0.2,650.0,1650.0,262545.0,1650.00069352,0.81142177093,0.0872767052667,0.101301523803,1.78506186814,3.44273577109,3.42471321523,6.2617137459
0.5,0.1,1.0,5.0,0.2,650.0,1650.0,263892.0,1650.00678645,0.787988380644,0.0964196163537,0.115592003002,1.6969739147,3.43311206483,3.45759777852,6.60042455413
0.5,0.1,1.0,5.0,0.2,650.0,1650.0,262664.0,1650.00505946,0.813178707693,0.0874425750947,0.0993787172128,1.80275910807,3.42538366601,3.50854904716,6.46461698169
0.5,0.1,1.0,5.0,0.2,650.0,1650.0,262170.0,1650.00673061,0.797901489841,0.0899247910655,0.112173719093,1.75933340897,3.46865333548,3.48814392383,6.48481406167
0.5,0.1,1.0,5.0,0.2,650.0,1650.0,263536.0,1650.00319685,0.796645160027,0.0955548620104,0.107799977962,1.7130629696,3.44634076709,3.36029735748,6.36183800754
0.5,0.1,1.0,5.0,0.2,650.0,1650.0,263143.0,1650.01408789,0.800009463395,0.0915654956312,0.108425040974,1.76603222384,3.4774905168,3.48333126433,6.42642633625
0.5,0.1,1.0,5.0,0.2,650.0,1650.0,263202.0,1650.00675643,0.811473108905,0.0908848012963,0.0976420897988,1.81232744579,3.49148544668,3.41818391111,6.51976893532
0.5,0.1,1.0,5.0,0.2,650.0,1650.0,262401.0,1650.00854784,0.807674326784,0.0872446952997,0.105080977916,1.79751824922,3.46538561667,3.49558228103,6.35139447942
0.5,0.1,1.0,5.0,0.2,650.0,1650.0,263197.0,1650.00285134,0.809850179693,0.0900326390558,0.100117181251,1.82883022106,3.51459247103,3.49006443672,6.63979090124
0.5,0.1,1.0,5.0,0.2,650.0,1650.0,262165.0,1650.0007987,0.806320229604,0.097774270407,0.0959054999888,1.82938165078,3.47044244821,3.46978045771,6.56570356013
0.5,0.1,1.0,5.0,0.2,650.0,1650.0,263907.0,1650.005393,0.808586745169,0.088819522754,0.102593732077,1.81102681789,3.46535501325,3.46848925116,6.37302163426
0.5,0.1,1.0,5.0,0.2,650.0,1650.0,262420.0,1650.01850466,0.811526210513,0.0945720733519,0.0939017161349,1.8051300303,3.42691563804,3.50667317024,6.33518232633
