# Supplementary material for: Crossed and Locked Quotes in a Multi-Market Simulation
Source: PLoS One. 2016 Mar 9;11(3):e0151096. doi: 10.1371/journal.pone.0151096 (PMC4784946; doi:10.1371/journal.pone.0151096)
Supplement: S1 Dataset — Simulation output and summary files for main results. (ZIP) [file pone.0151096.s001.zip › main_results/main_results_213.out]

SLURM_ARRAY_TASK_ID:  213
0.5,0.15,1.0,5.0,0.2,650.0,1650.0,263906.0,1650.01356705,0.821292564084,0.0835793714778,0.0951280644379,1.86430476142,3.49800418996,3.47457029957,6.55032119666
0.5,0.15,1.0,5.0,0.2,650.0,1650.0,262193.0,1650.00043238,0.827917683428,0.0827100951946,0.0893722213772,1.88847445157,3.45048761288,3.47984080922,6.28758508176
0.5,0.15,1.0,5.0,0.2,650.0,1650.0,261589.0,1650.00134593,0.826593544033,0.0865807914408,0.0868256645265,1.92079539503,3.50005239688,3.54869934319,6.45267110585
0.5,0.15,1.0,5.0,0.2,650.0,1650.0,262322.0,1650.02403291,0.811735503295,0.0829294650927,0.105335031612,1.82352679004,3.52815330294,3.48912112089,6.50197553277
0.5,0.15,1.0,5.0,0.2,650.0,1650.0,262229.0,1650.00426388,0.828070565476,0.084149535099,0.0877798994254,1.92306383549,3.53374906783,3.52929564194,6.44051995413
0.5,0.15,1.0,5.0,0.2,650.0,1650.0,261793.0,1650.00463572,0.819124043728,0.0802535876415,0.10062236863,1.87446496589,3.54379849008,3.52520279718,6.67001081173
0.5,0.15,1.0,5.0,0.2,650.0,1650.0,261594.0,1650.00488978,0.820376034704,0.0819141283178,0.0977098369785,1.9011954176,3.56696100789,3.57477692295,6.80756388218
0.5,0.15,1.0,5.0,0.2,650.0,1650.0,262158.0,1650.00745707,0.825439192322,0.0875260367579,0.0870347709196,1.89652386663,3.4971342064,3.50257777938,6.26597788289
0.5,0.15,1.0,5.0,0.2,650.0,1650.0,261223.0,1650.0020648,0.825085281788,0.0801366590718,0.0947780591405,1.89926570613,3.52634033427,3.59318161437,6.57740952362
0.5,0.15,1.0,5.0,0.2,650.0,1650.0,262523.0,1650.0090268,0.827168200132,0.0772705158918,0.095561283976,1.92276778784,3.59081028725,3.56497870326,6.72725020808
0.5,0.15,1.0,5.0,0.2,650.0,1650.0,261972.0,1650.01000454,0.833312400621,0.0829545953431,0.0837330040357,1.9834333283,3.59393626226,3.59284829326,6.52406306693
0.5,0.15,1.0,5.0,0.2,650.0,1650.0,263084.0,1650.00178664,0.818223089823,0.084958462173,0.0968184480037,1.83648071387,3.50991025802,3.46806909357,6.54423706245
0.5,0.15,1.0,5.0,0.2,650.0,1650.0,262373.0,1650.00101144,0.816359564555,0.0857088380662,0.0979315973791,1.84432178398,3.52648384519,3.47362671085,6.53841071252
0.5,0.15,1.0,5.0,0.2,650.0,1650.0,261960.0,1650.0076731,0.823874161142,0.0822251974369,0.0939006414212,1.92238061096,3.5567567956,3.60169314116,6.72422698831
0.5,0.15,1.0,5.0,0.2,650.0,1650.0,262108.0,1650.0077276,0.824254028192,0.0841033248312,0.091642646977,1.89491525638,3.54524896831,3.5501227331,6.71841197711
0.5,0.15,1.0,5.0,0.2,650.0,1650.0,261752.0,1650.00972702,0.820200408313,0.0842445928677,0.0955549988188,1.88964462479,3.51661477439,3.52317986195,6.54426405461
0.5,0.15,1.0,5.0,0.2,650.0,1650.0,262325.0,1650.02082852,0.822141175192,0.0844245988768,0.0934342259314,1.89576669939,3.55606666649,3.54252863617,6.59533402975
0.5,0.15,1.0,5.0,0.2,650.0,1650.0,261845.0,1650.00037465,0.81849406887,0.0893217084977,0.0921842226319,1.8530715981,3.48189714332,3.47956297262,6.57664925858
0.5,0.15,1.0,5.0,0.2,650.0,1650.0,260335.0,1650.0025591,0.825619071843,0.0757343490827,0.0986465790744,1.88304968518,3.55833647931,3.58734503116,6.62186420458
0.5,0.15,1.0,5.0,0.2,650.0,1650.0,261203.0,1650.01380889,0.816569351012,0.0843233563919,0.0991072925964,1.84423676273,3.52650279501,3.51424786449,6.61342684196
0.5,0.15,1.0,5.0,0.2,650.0,1650.0,262935.0,1650.03255578,0.805371074028,0.0933637095744,0.101265216398,1.82668558122,3.47225602013,3.50255376089,6.53505485325
0.5,0.15,1.0,5.0,0.2,650.0,1650.0,262414.0,1650.00186183,0.823370489016,0.0848091196459,0.0918203913384,1.90490141304,3.4834924172,3.52120565658,6.43475610297
0.5,0.15,1.0,5.0,0.2,650.0,1650.0,263488.0,1650.00477238,0.824438992031,0.0863708350376,0.0891901729312,1.91005975102,3.53988178786,3.51304084513,6.68515619693
0.5,0.15,1.0,5.0,0.2,650.0,1650.0,261626.0,1650.01830672,0.819170210381,0.0827284506633,0.0981013389555,1.88288977599,3.56604903916,3.48436143589,6.53653448411
0.5,0.15,1.0,5.0,0.2,650.0,1650.0,261112.0,1650.00300074,0.825035385819,0.0841581229286,0.0908064912527,1.87529068318,3.52598137758,3.51168974116,6.50934383157
0.5,0.15,1.0,5.0,0.2,650.0,1650.0,261891.0,1650.00116483,0.824990557061,0.0846344457812,0.0903749971578,1.85049768478,3.4382044402,3.44163280115,6.24484633919
0.5,0.15,1.0,5.0,0.2,650.0,1650.0,262925.0,1650.0002697,0.820390235942,0.0864968543909,0.0931129096672,1.84475097465,3.49337776096,3.43951114392,6.32613866858
0.5,0.15,1.0,5.0,0.2,650.0,1650.0,262761.0,1650.01535836,0.833060076497,0.0833618708909,0.0835780526118,1.89634840353,3.44118863799,3.45391959679,6.30772126816
0.5,0.15,1.0,5.0,0.2,650.0,1650.0,261231.0,1650.00013677,0.815122728271,0.0848157846321,0.100061487097,1.85950400423,3.5198584856,3.54781264315,6.62759753602
0.5,0.15,1.0,5.0,0.2,650.0,1650.0,262185.0,1650.00453107,0.824515143179,0.0842625008462,0.0912223559751,1.86560451165,3.47261221104,3.47232339966,6.38492493578
