# Supplementary material for: Crossed and Locked Quotes in a Multi-Market Simulation
Source: PLoS One. 2016 Mar 9;11(3):e0151096. doi: 10.1371/journal.pone.0151096 (PMC4784946; doi:10.1371/journal.pone.0151096)
Supplement: S1 Dataset — Simulation output and summary files for main results. (ZIP) [file pone.0151096.s001.zip › main_results/main_results_214.out]

SLURM_ARRAY_TASK_ID:  214
0.5,0.2,1.0,5.0,0.2,650.0,1650.0,261078.0,1650.026959,0.842023379445,0.0795410283928,0.0784355921625,1.99744137485,3.57578961403,3.55000400356,6.45572403175
0.5,0.2,1.0,5.0,0.2,650.0,1650.0,262473.0,1650.00156982,0.835558590535,0.0765841802813,0.0878572291841,1.93541457204,3.56102517779,3.54083500642,6.54362940823
0.5,0.2,1.0,5.0,0.2,650.0,1650.0,261813.0,1650.00025141,0.835738328457,0.0812779021343,0.0829837694089,1.9362083348,3.49710645292,3.53003583209,6.4886189909
0.5,0.2,1.0,5.0,0.2,650.0,1650.0,263041.0,1650.01399533,0.838279507151,0.0800217171209,0.0816987757277,1.93533072961,3.52854787833,3.48899389346,6.3082401324
0.5,0.2,1.0,5.0,0.2,650.0,1650.0,261235.0,1650.01170448,0.834689677027,0.0762191024345,0.0890912205386,1.97530058189,3.59225549566,3.59505194871,6.94723605502
0.5,0.2,1.0,5.0,0.2,650.0,1650.0,260403.0,1650.00032749,0.840339605158,0.0765263008127,0.0831340940289,1.99023853745,3.60732714317,3.58009896477,6.60891147148
0.5,0.2,1.0,5.0,0.2,650.0,1650.0,261182.0,1650.0140279,0.83912018516,0.0788406619957,0.0820391528441,2.02581099694,3.64277315671,3.6007082714,6.84153163836
0.5,0.2,1.0,5.0,0.2,650.0,1650.0,259945.0,1650.03887803,0.829546204084,0.082943584447,0.0875102114686,1.97251340706,3.56466564062,3.60832381714,6.68371837146
0.5,0.2,1.0,5.0,0.2,650.0,1650.0,261945.0,1650.00000443,0.836939081976,0.0782808841727,0.084780033851,1.99302923536,3.54905156217,3.63233436724,6.79764361304
0.5,0.2,1.0,5.0,0.2,650.0,1650.0,260762.0,1650.00358221,0.836912948745,0.0782800791196,0.0848069721357,1.98230973858,3.66701491851,3.55438159022,6.74946787851
0.5,0.2,1.0,5.0,0.2,650.0,1650.0,262096.0,1650.00025373,0.833916053509,0.0801166701223,0.0859672763691,1.93992478039,3.57684592074,3.47482002736,6.62069133647
0.5,0.2,1.0,5.0,0.2,650.0,1650.0,261843.0,1650.01268152,0.839625049391,0.0753539237902,0.0850210268184,1.9462663221,3.54015965406,3.53219269172,6.61054417766
0.5,0.2,1.0,5.0,0.2,650.0,1650.0,263100.0,1650.00197821,0.840327948688,0.0744514224215,0.08522062889,1.98814547651,3.5772681907,3.56302018541,6.6461992053
0.5,0.2,1.0,5.0,0.2,650.0,1650.0,262101.0,1650.00290093,0.848539240174,0.0737277931651,0.077732966661,2.02518132483,3.56471649181,3.5723241682,6.54052367449
0.5,0.2,1.0,5.0,0.2,650.0,1650.0,260363.0,1650.02952315,0.83597584082,0.0757244228903,0.0882997362899,1.94571204424,3.573131549,3.54413953382,6.5867617952
0.5,0.2,1.0,5.0,0.2,650.0,1650.0,262147.0,1650.00157679,0.843491035511,0.0674601983961,0.0890487660924,1.98475643698,3.58148345547,3.64063404261,6.91987418558
0.5,0.2,1.0,5.0,0.2,650.0,1650.0,261323.0,1650.00177102,0.839377775194,0.0761694230361,0.0844528017703,1.98838371506,3.59931525972,3.53411607249,6.57342828832
0.5,0.2,1.0,5.0,0.2,650.0,1650.0,260730.0,1650.00839046,0.836233175291,0.0786056754794,0.08516114923,1.95964152432,3.53890158331,3.56355219577,6.56847203988
0.5,0.2,1.0,5.0,0.2,650.0,1650.0,262507.0,1650.01443905,0.846531145346,0.0740951465165,0.0793737081379,1.9874434653,3.54243592943,3.5384791672,6.57201655283
0.5,0.2,1.0,5.0,0.2,650.0,1650.0,261079.0,1650.00335812,0.846855633122,0.0772234704926,0.075920896385,1.98394667694,3.49694301451,3.55893525281,6.3089587197
0.5,0.2,1.0,5.0,0.2,650.0,1650.0,261337.0,1650.00357725,0.82843666409,0.0777452538014,0.0938180821082,1.95709693991,3.57334292868,3.64091159826,6.70840027385
0.5,0.2,1.0,5.0,0.2,650.0,1650.0,262027.0,1650.00320374,0.83258842089,0.0798364918466,0.0875750872633,1.98898230149,3.63082319332,3.62599901712,7.02854776478
0.5,0.2,1.0,5.0,0.2,650.0,1650.0,261534.0,1650.00101297,0.8438783121,0.0802629331993,0.0758587547006,1.99543952588,3.53877529144,3.56510637824,6.55973501807
0.5,0.2,1.0,5.0,0.2,650.0,1650.0,262908.0,1650.00942376,0.8473882442,0.0742623073785,0.0783494484214,2.00832840289,3.52665070745,3.56114417814,6.49903602366
0.5,0.2,1.0,5.0,0.2,650.0,1650.0,260619.0,1650.00386986,0.841835950328,0.0746766662519,0.0834873834201,2.00105368548,3.61541455904,3.5890112104,6.84222335205
0.5,0.2,1.0,5.0,0.2,650.0,1650.0,261581.0,1650.00844591,0.849839283269,0.073823273771,0.0763374429604,2.02285436084,3.60593086923,3.54233199015,6.55693035644
0.5,0.2,1.0,5.0,0.2,650.0,1650.0,261101.0,1650.01120075,0.845018772765,0.0736226596821,0.0813585675533,2.02460528106,3.57028525476,3.63116868396,6.65287187881
0.5,0.2,1.0,5.0,0.2,650.0,1650.0,261586.0,1650.00009404,0.844004144392,0.0727955842471,0.0832002713614,2.01785662051,3.61542878801,3.59162667473,6.71815866993
0.5,0.2,1.0,5.0,0.2,650.0,1650.0,262329.0,1650.00004847,0.852703870162,0.0704904756004,0.0768056542378,2.01562049886,3.55830815168,3.57192978166,6.37250367254
0.5,0.2,1.0,5.0,0.2,650.0,1650.0,262489.0,1650.01202088,0.844322722278,0.0751281857667,0.0805490919558,2.01958547399,3.63424978857,3.59775148966,6.83929705142
