# Supplementary material for: Crossed and Locked Quotes in a Multi-Market Simulation
Source: PLoS One. 2016 Mar 9;11(3):e0151096. doi: 10.1371/journal.pone.0151096 (PMC4784946; doi:10.1371/journal.pone.0151096)
Supplement: S1 Dataset — Simulation output and summary files for main results. (ZIP) [file pone.0151096.s001.zip › main_results/main_results_215.out]

SLURM_ARRAY_TASK_ID:  215
0.5,0.25,1.0,5.0,0.2,650.0,1650.0,261605.0,1650.00830857,0.859143273799,0.0706676642116,0.0701890619895,2.06055477641,3.57198187093,3.56144245966,6.52106145566
0.5,0.25,1.0,5.0,0.2,650.0,1650.0,261122.0,1650.00662233,0.848678799627,0.0723660793594,0.0789551210134,2.09644629885,3.645503957,3.67305970597,6.82358670728
0.5,0.25,1.0,5.0,0.2,650.0,1650.0,261374.0,1650.00325415,0.86608533615,0.0715727671792,0.0623418966708,2.11132491014,3.64298305771,3.60891336543,6.74827521439
0.5,0.25,1.0,5.0,0.2,650.0,1650.0,261478.0,1650.00266939,0.8517947986,0.0716250942351,0.076580107165,2.03876538134,3.58208624859,3.60523025837,6.89265590325
0.5,0.25,1.0,5.0,0.2,650.0,1650.0,262420.0,1650.0021776,0.8579342518,0.0713387361731,0.0707270120267,2.09449304371,3.59901218501,3.65304212238,6.95405253554
0.5,0.25,1.0,5.0,0.2,650.0,1650.0,262225.0,1650.0106264,0.857610237285,0.0707287476934,0.071661015022,2.11204336193,3.69300260236,3.64078272676,6.83804557341
0.5,0.25,1.0,5.0,0.2,650.0,1650.0,261385.0,1650.00302423,0.863273143157,0.0653748285149,0.0713520283278,2.11658223899,3.58820582753,3.68917974968,6.75643888395
0.5,0.25,1.0,5.0,0.2,650.0,1650.0,262246.0,1650.02315031,0.856092829001,0.072518752756,0.0713884182434,2.05871230974,3.61125281049,3.59240073885,6.77736420189
0.5,0.25,1.0,5.0,0.2,650.0,1650.0,261124.0,1650.01030297,0.860530146258,0.0669657508352,0.0725041029071,2.08665704063,3.61602900625,3.63645676374,6.65480282052
0.5,0.25,1.0,5.0,0.2,650.0,1650.0,261570.0,1650.00298475,0.851589705904,0.0726131422749,0.0757971518214,2.05298159775,3.61706800347,3.6388608632,6.82887114535
0.5,0.25,1.0,5.0,0.2,650.0,1650.0,261058.0,1650.00105903,0.865685802846,0.0679847927704,0.0663294043833,2.10969890756,3.60823682891,3.56817584885,6.77653896211
0.5,0.25,1.0,5.0,0.2,650.0,1650.0,261598.0,1650.00049746,0.849659950424,0.0696811800979,0.080658869478,2.04058550832,3.56902419642,3.598259052,6.77396874228
0.5,0.25,1.0,5.0,0.2,650.0,1650.0,262417.0,1650.00758394,0.860953805141,0.0673937890991,0.0716524057595,2.09451065511,3.59510317999,3.63804689616,6.70221216865
0.5,0.25,1.0,5.0,0.2,650.0,1650.0,261115.0,1650.01539107,0.84596399205,0.0724038913927,0.0816321165573,2.06427704254,3.67240276079,3.6795568442,7.1945697984
0.5,0.25,1.0,5.0,0.2,650.0,1650.0,260952.0,1650.01738611,0.858018761453,0.0716626987586,0.0703185397882,2.12539200512,3.6914450103,3.67693900793,6.97607939462
0.5,0.25,1.0,5.0,0.2,650.0,1650.0,260715.0,1650.01709659,0.853953472081,0.0752672176899,0.0707793102288,2.06498607052,3.60158366159,3.56952681984,6.58667669636
0.5,0.25,1.0,5.0,0.2,650.0,1650.0,262006.0,1650.00147638,0.858738871603,0.0724707179276,0.0687904104692,2.09925516287,3.61317033199,3.62559271435,6.63046502992
0.5,0.25,1.0,5.0,0.2,650.0,1650.0,261395.0,1650.00349094,0.852308417039,0.0714744527449,0.0762171302163,2.09133295746,3.610897509,3.66973511657,6.84472199168
0.5,0.25,1.0,5.0,0.2,650.0,1650.0,261912.0,1650.01507169,0.850085855134,0.0734259105839,0.0764882342824,2.05433379164,3.64340069293,3.66575480173,6.91072376108
0.5,0.25,1.0,5.0,0.2,650.0,1650.0,261138.0,1650.00074775,0.84108859117,0.0778735565842,0.0810378522463,2.03639144415,3.64491324157,3.6061194283,6.90794175606
0.5,0.25,1.0,5.0,0.2,650.0,1650.0,261818.0,1650.00460956,0.859773957913,0.0719249184171,0.0683011236694,2.0643998351,3.56498455149,3.56279210496,6.53991712566
0.5,0.25,1.0,5.0,0.2,650.0,1650.0,259642.0,1650.00132332,0.850322481006,0.0710364757701,0.078641043224,2.04877672302,3.5810317799,3.60983865259,6.61240604295
0.5,0.25,1.0,5.0,0.2,650.0,1650.0,259509.0,1650.00009991,0.848628113273,0.0733301414115,0.078041745316,2.04595671204,3.6208906525,3.59690377689,6.8679903132
0.5,0.25,1.0,5.0,0.2,650.0,1650.0,261540.0,1650.00196624,0.859393736437,0.0710943440021,0.0695119195607,2.08374635379,3.64802770602,3.59429338803,6.69929465323
0.5,0.25,1.0,5.0,0.2,650.0,1650.0,261826.0,1650.0129763,0.857225323395,0.0718895094678,0.070885167137,2.05198466623,3.60677567906,3.58506465954,6.68131320931
0.5,0.25,1.0,5.0,0.2,650.0,1650.0,261187.0,1650.00371798,0.850776182848,0.0759679805289,0.0732558366232,2.08206751377,3.63690648946,3.64960377559,6.89446808456
0.5,0.25,1.0,5.0,0.2,650.0,1650.0,261757.0,1650.01227866,0.859427675146,0.0721467178862,0.0684256069677,2.03088148107,3.53206872,3.53994016454,6.43131480674
0.5,0.25,1.0,5.0,0.2,650.0,1650.0,260392.0,1650.0003833,0.854839483004,0.070423931992,0.0747365850045,2.05529666875,3.57862800774,3.60054650096,6.67185045236
0.5,0.25,1.0,5.0,0.2,650.0,1650.0,262062.0,1650.00085422,0.858836774917,0.0691854712855,0.071977753798,2.06349193427,3.56822926009,3.57290832849,6.38800271815
0.5,0.25,1.0,5.0,0.2,650.0,1650.0,261359.0,1650.00112757,0.859623365464,0.0687443992245,0.0716322353118,2.07470430192,3.58598082161,3.5773634009,6.64697085241
