# Supplementary material for: Crossed and Locked Quotes in a Multi-Market Simulation
Source: PLoS One. 2016 Mar 9;11(3):e0151096. doi: 10.1371/journal.pone.0151096 (PMC4784946; doi:10.1371/journal.pone.0151096)
Supplement: S1 Dataset — Simulation output and summary files for main results. (ZIP) [file pone.0151096.s001.zip › main_results/main_results_216.out]

SLURM_ARRAY_TASK_ID:  216
0.5,0.3,1.0,5.0,0.2,650.0,1650.0,261238.0,1650.00694422,0.867111573945,0.0675007459749,0.0653876800798,2.14247418509,3.63226324643,3.67503544283,6.87372597872
0.5,0.3,1.0,5.0,0.2,650.0,1650.0,261080.0,1650.00960983,0.872556861459,0.0665597825042,0.0608833560365,2.23350491568,3.7478274465,3.7509672194,7.3142601257
0.5,0.3,1.0,5.0,0.2,650.0,1650.0,261010.0,1650.00078541,0.875287800604,0.064744677556,0.0599675218403,2.17664761181,3.6533375603,3.68549925931,6.69155158409
0.5,0.3,1.0,5.0,0.2,650.0,1650.0,260660.0,1650.01659305,0.859009284433,0.0704310228411,0.0705596927261,2.10136337738,3.67631763199,3.65489649845,6.93583809876
0.5,0.3,1.0,5.0,0.2,650.0,1650.0,260628.0,1650.00998371,0.870591766915,0.0647355440039,0.0646726890813,2.18216422397,3.70426952001,3.72550826139,7.27399566232
0.5,0.3,1.0,5.0,0.2,650.0,1650.0,258996.0,1650.01681135,0.866271451662,0.0663967604584,0.0673317878798,2.15551924749,3.67524544316,3.6966857273,6.85779414265
0.5,0.3,1.0,5.0,0.2,650.0,1650.0,262365.0,1650.01193655,0.875881456599,0.0598449594682,0.0642735839323,2.17524993428,3.69277531827,3.68632005313,7.0956014281
0.5,0.3,1.0,5.0,0.2,650.0,1650.0,261542.0,1650.0018977,0.875730429509,0.0630270087176,0.061242561773,2.17859455352,3.64482067334,3.6840058245,6.82037815799
0.5,0.3,1.0,5.0,0.2,650.0,1650.0,261907.0,1650.00447177,0.868022861697,0.0685928721941,0.0633842661094,2.14220160107,3.64414585034,3.64676224945,6.81309387928
0.5,0.3,1.0,5.0,0.2,650.0,1650.0,261368.0,1650.00376191,0.877259353003,0.0616609049692,0.0610797420273,2.20891980868,3.67798261301,3.70985201135,6.84484549296
0.5,0.3,1.0,5.0,0.2,650.0,1650.0,260681.0,1650.01162849,0.876071148639,0.0647285812488,0.0592002701122,2.20989430258,3.69959613587,3.66382279198,6.87523658228
0.5,0.3,1.0,5.0,0.2,650.0,1650.0,261866.0,1650.0032119,0.865207000653,0.065333567942,0.0694594314053,2.12944548673,3.6481180894,3.64825728135,6.83633092527
0.5,0.3,1.0,5.0,0.2,650.0,1650.0,261645.0,1650.00517095,0.85844418109,0.0677318552299,0.0738239636801,2.11923836923,3.64879297318,3.67792635405,6.98572107135
0.5,0.3,1.0,5.0,0.2,650.0,1650.0,261950.0,1650.00000816,0.872090894148,0.0609857964251,0.0669233094273,2.15605335469,3.65441212825,3.65777138519,6.78062175559
0.5,0.3,1.0,5.0,0.2,650.0,1650.0,260939.0,1650.00158424,0.87669040672,0.0632909687593,0.0600186245209,2.18161089985,3.67241762821,3.63492028414,6.65181256459
0.5,0.3,1.0,5.0,0.2,650.0,1650.0,259593.0,1650.00157018,0.863960905442,0.070118243284,0.0659208512744,2.13113197751,3.65366061328,3.68487457284,7.00530929458
0.5,0.3,1.0,5.0,0.2,650.0,1650.0,260468.0,1650.00031343,0.874373965255,0.0644208658188,0.0612051689264,2.15378762916,3.63337087312,3.62610288045,6.71725497873
0.5,0.3,1.0,5.0,0.2,650.0,1650.0,260506.0,1650.00053242,0.866482015966,0.0673650869808,0.066152897053,2.16813730627,3.72084243223,3.68865846757,6.98583506749
0.5,0.3,1.0,5.0,0.2,650.0,1650.0,260894.0,1650.01033519,0.869289325592,0.0637521733502,0.0669585010577,2.18909069263,3.74457428673,3.7171118876,7.26128465003
0.5,0.3,1.0,5.0,0.2,650.0,1650.0,261382.0,1650.00152947,0.869255185369,0.0633595130445,0.0673853015863,2.13678883767,3.60668785733,3.65118170855,6.6412107234
0.5,0.3,1.0,5.0,0.2,650.0,1650.0,260354.0,1650.00028992,0.871808790684,0.063719625837,0.0644715834787,2.18950917545,3.68812823629,3.70679321261,7.16396799352
0.5,0.3,1.0,5.0,0.2,650.0,1650.0,260011.0,1650.03033309,0.869177938098,0.0677232677952,0.0630987941068,2.16077482156,3.63519760832,3.64782795747,6.73933971818
0.5,0.3,1.0,5.0,0.2,650.0,1650.0,261395.0,1650.00175716,0.86413380114,0.0691403995408,0.0667257993193,2.10535434707,3.58994121977,3.60485214937,6.68167842586
0.5,0.3,1.0,5.0,0.2,650.0,1650.0,260114.0,1650.00424528,0.865055077131,0.0650900961037,0.0698548267653,2.12324704398,3.5799585258,3.64314510932,6.83055610315
0.5,0.3,1.0,5.0,0.2,650.0,1650.0,260133.0,1650.00507044,0.864066530732,0.0620405128075,0.0738929564602,2.13779460894,3.66554664623,3.67598012844,6.94109723152
0.5,0.3,1.0,5.0,0.2,650.0,1650.0,261743.0,1650.00034852,0.871213012219,0.0604471538753,0.0683398339058,2.12044941488,3.62731566799,3.64282925904,6.80676711939
0.5,0.3,1.0,5.0,0.2,650.0,1650.0,261295.0,1650.00424486,0.872265221408,0.0642920398658,0.0634427387257,2.19192988796,3.692986655,3.70992741213,6.9734747093
0.5,0.3,1.0,5.0,0.2,650.0,1650.0,261215.0,1650.02242596,0.870196539728,0.0616653716655,0.0681380886066,2.14820189341,3.68043629178,3.70001205609,7.08707530053
0.5,0.3,1.0,5.0,0.2,650.0,1650.0,261588.0,1650.00401737,0.867823535839,0.0617230391478,0.070453425013,2.17014096147,3.69556786825,3.67611241183,7.0979402691
0.5,0.3,1.0,5.0,0.2,650.0,1650.0,261218.0,1650.00294783,0.871431829859,0.0652303469755,0.0633378231651,2.14415809039,3.62311759325,3.62579241358,6.63828713918
