# Supplementary material for: Crossed and Locked Quotes in a Multi-Market Simulation
Source: PLoS One. 2016 Mar 9;11(3):e0151096. doi: 10.1371/journal.pone.0151096 (PMC4784946; doi:10.1371/journal.pone.0151096)
Supplement: S1 Dataset — Simulation output and summary files for main results. (ZIP) [file pone.0151096.s001.zip › main_results/main_results_217.out]

SLURM_ARRAY_TASK_ID:  217
0.5,0.35,1.0,5.0,0.2,650.0,1650.0,261070.0,1650.00255166,0.883196723773,0.0577324281679,0.0590708480591,2.25455728989,3.75076436501,3.71372734073,6.95354629387
0.5,0.35,1.0,5.0,0.2,650.0,1650.0,260674.0,1650.01257196,0.882224202111,0.0591208072703,0.0586549906185,2.19750355291,3.64194462924,3.68438291619,6.82701045638
0.5,0.35,1.0,5.0,0.2,650.0,1650.0,261571.0,1650.01720517,0.886455111239,0.0588170713888,0.0547278173725,2.20659722897,3.64260651815,3.67021218736,6.82738489552
0.5,0.35,1.0,5.0,0.2,650.0,1650.0,259719.0,1650.00072749,0.889998812217,0.0572768927255,0.0527242950578,2.26732841665,3.68913574786,3.66285941194,6.80948223527
0.5,0.35,1.0,5.0,0.2,650.0,1650.0,262033.0,1650.00015934,0.886264231864,0.0583957734668,0.0553399946695,2.24878172318,3.74509147424,3.7301841262,7.17734774082
0.5,0.35,1.0,5.0,0.2,650.0,1650.0,259592.0,1650.0029668,0.884848070796,0.0571124384316,0.0580394907722,2.2330962698,3.66980074385,3.70635185683,7.13385525276
0.5,0.35,1.0,5.0,0.2,650.0,1650.0,261020.0,1650.01121845,0.887053353206,0.0560401009892,0.0569065458051,2.23122318487,3.65904109929,3.70004291376,6.75662876267
0.5,0.35,1.0,5.0,0.2,650.0,1650.0,260435.0,1650.00631701,0.884181769485,0.0577528230935,0.0580654074216,2.22665892944,3.63142498874,3.7238612004,6.781439058
0.5,0.35,1.0,5.0,0.2,650.0,1650.0,260576.0,1650.00218444,0.882546593469,0.0602629183108,0.0571904882202,2.26018289317,3.7289680076,3.70758303883,6.91576830372
0.5,0.35,1.0,5.0,0.2,650.0,1650.0,260405.0,1650.00478743,0.884462234859,0.0599995351082,0.055538230033,2.22932212506,3.68733867309,3.6341428397,6.8232490414
0.5,0.35,1.0,5.0,0.2,650.0,1650.0,260684.0,1650.00083738,0.889674711755,0.0585127629462,0.0518125252985,2.27811563205,3.76707593056,3.69206281043,7.05613259792
0.5,0.35,1.0,5.0,0.2,650.0,1650.0,261323.0,1650.00106723,0.890522092657,0.0555883096846,0.0538895976583,2.31684355792,3.81856600439,3.77656172235,7.135389464
0.5,0.35,1.0,5.0,0.2,650.0,1650.0,260245.0,1650.00539126,0.889431251953,0.0589104601435,0.0516582879038,2.23418050601,3.64087751422,3.70285240646,6.71678642241
0.5,0.35,1.0,5.0,0.2,650.0,1650.0,259987.0,1650.00044269,0.883626911704,0.0581517639198,0.0582213243766,2.2459681609,3.72124833973,3.70290093814,7.12346981645
0.5,0.35,1.0,5.0,0.2,650.0,1650.0,260097.0,1650.00181488,0.88534345689,0.0544623075518,0.0601942355577,2.20959522236,3.71414061391,3.67284463798,6.86990038544
0.5,0.35,1.0,5.0,0.2,650.0,1650.0,259555.0,1650.00239747,0.884538422535,0.0587922489062,0.0566693285586,2.23914096053,3.74806394931,3.70733286772,6.93245396168
0.5,0.35,1.0,5.0,0.2,650.0,1650.0,258854.0,1650.00991052,0.880559393238,0.0605668413505,0.0588737654117,2.21387680549,3.68547795561,3.73427277984,6.9188059452
0.5,0.35,1.0,5.0,0.2,650.0,1650.0,261098.0,1650.00791474,0.881291736474,0.0612479389493,0.0574603245763,2.19949539609,3.64296484216,3.63650884963,6.82467070187
0.5,0.35,1.0,5.0,0.2,650.0,1650.0,261279.0,1650.0049535,0.884264893141,0.0572716570167,0.0584634498424,2.24840291781,3.70591273517,3.75848514777,6.90600143186
0.5,0.35,1.0,5.0,0.2,650.0,1650.0,260799.0,1650.00455164,0.889642283327,0.0575714365456,0.0527862801273,2.20403131801,3.64092557007,3.66527960547,6.72153376608
0.5,0.35,1.0,5.0,0.2,650.0,1650.0,260581.0,1650.00553253,0.881651697717,0.0585943963876,0.0597539058956,2.22668908407,3.67590596777,3.72413580853,6.81169489505
0.5,0.35,1.0,5.0,0.2,650.0,1650.0,261368.0,1650.02113357,0.877413823283,0.0611168238501,0.061469352867,2.20583456575,3.69068065239,3.68087800056,6.83334024999
0.5,0.35,1.0,5.0,0.2,650.0,1650.0,261952.0,1650.00097028,0.879025723757,0.0598160796712,0.0611581965722,2.20910222303,3.65816459568,3.72530607597,6.84056068897
0.5,0.35,1.0,5.0,0.2,650.0,1650.0,259571.0,1650.00495853,0.88859316908,0.0573342541766,0.0540725767431,2.24858785034,3.70767997232,3.72221706712,6.91045328869
0.5,0.35,1.0,5.0,0.2,650.0,1650.0,259913.0,1650.02257421,0.885802807136,0.0607295924055,0.0534676004587,2.2329413793,3.68614588649,3.6883824623,6.97743707148
0.5,0.35,1.0,5.0,0.2,650.0,1650.0,261463.0,1650.01053313,0.882737695881,0.0624439067798,0.054818397339,2.22934753707,3.70343843448,3.67819480407,6.77949476526
0.5,0.35,1.0,5.0,0.2,650.0,1650.0,259888.0,1650.00101947,0.886931801474,0.0562813703852,0.0567868281413,2.27008147617,3.7175857928,3.7737132658,7.24784845202
0.5,0.35,1.0,5.0,0.2,650.0,1650.0,260098.0,1650.00007391,0.8887997792,0.0561337443404,0.0550664764599,2.22092541827,3.67657716963,3.65778236718,6.81531119911
0.5,0.35,1.0,5.0,0.2,650.0,1650.0,260820.0,1650.00716091,0.885180435065,0.0577258420136,0.0570937229217,2.24567324117,3.72869707365,3.68647544863,7.107223063
0.5,0.35,1.0,5.0,0.2,650.0,1650.0,259726.0,1650.00843717,0.875171719851,0.0632158498475,0.061612430302,2.20992651291,3.68159672614,3.70893456873,6.99128059008
