# Supplementary material for: Crossed and Locked Quotes in a Multi-Market Simulation
Source: PLoS One. 2016 Mar 9;11(3):e0151096. doi: 10.1371/journal.pone.0151096 (PMC4784946; doi:10.1371/journal.pone.0151096)
Supplement: S1 Dataset — Simulation output and summary files for main results. (ZIP) [file pone.0151096.s001.zip › main_results/main_results_218.out]

SLURM_ARRAY_TASK_ID:  218
0.5,0.4,1.0,5.0,0.2,650.0,1650.0,260770.0,1650.00171328,0.897290615202,0.0511320098867,0.0515773749115,2.33498091418,3.7929684719,3.77595862519,7.26039093094
0.5,0.4,1.0,5.0,0.2,650.0,1650.0,258647.0,1650.00098144,0.895832689534,0.0561518278565,0.0480154826094,2.32145366218,3.74810817307,3.76546903649,7.1367662413
0.5,0.4,1.0,5.0,0.2,650.0,1650.0,260902.0,1650.0037235,0.898751648199,0.0505786313669,0.0506697204338,2.32960805627,3.7357266681,3.75613520109,6.94332367672
0.5,0.4,1.0,5.0,0.2,650.0,1650.0,260147.0,1650.00514804,0.901595558118,0.0499361594475,0.048468282435,2.32018867295,3.69826646219,3.74696642534,6.99216194526
0.5,0.4,1.0,5.0,0.2,650.0,1650.0,259752.0,1650.00086887,0.895991416639,0.0546023192937,0.0494062640674,2.31280440334,3.73856003126,3.75856531187,7.055972004
0.5,0.4,1.0,5.0,0.2,650.0,1650.0,259045.0,1650.0001406,0.898293200835,0.0506354740018,0.0510713251628,2.28544206108,3.69239213761,3.68983786545,6.93779115718
0.5,0.4,1.0,5.0,0.2,650.0,1650.0,259045.0,1650.00169813,0.893721559319,0.0546148223779,0.0516636183034,2.27827472603,3.71647368202,3.71482328807,6.96057263869
0.5,0.4,1.0,5.0,0.2,650.0,1650.0,258734.0,1650.00356502,0.899092039872,0.0538725084837,0.0470354516441,2.33808670166,3.75654318656,3.74300394479,6.84293630312
0.5,0.4,1.0,5.0,0.2,650.0,1650.0,259421.0,1650.00110177,0.89720536595,0.0511759034465,0.0516187306032,2.33796393633,3.81187426588,3.79598557877,7.26243883764
0.5,0.4,1.0,5.0,0.2,650.0,1650.0,259283.0,1650.01024844,0.896442290341,0.0558808207211,0.0476768889379,2.31689470646,3.78055450576,3.75084473958,7.13403586836
0.5,0.4,1.0,5.0,0.2,650.0,1650.0,260039.0,1650.00148001,0.89651535429,0.0514678408742,0.052016804836,2.28765729088,3.71515264422,3.70826467,6.92809177714
0.5,0.4,1.0,5.0,0.2,650.0,1650.0,261234.0,1650.00820945,0.894762122702,0.0526319821249,0.0526058951729,2.30091295145,3.71279628353,3.73549819375,7.04458323291
0.5,0.4,1.0,5.0,0.2,650.0,1650.0,260418.0,1650.00141033,0.894318926487,0.050667629861,0.0550134436523,2.3463731682,3.81797788766,3.81818842605,7.37238567826
0.5,0.4,1.0,5.0,0.2,650.0,1650.0,261327.0,1650.01173911,0.896935334257,0.0524980049602,0.0505666607831,2.29209972622,3.68321657841,3.73756231597,6.9568515482
0.5,0.4,1.0,5.0,0.2,650.0,1650.0,259770.0,1650.02022562,0.89484999406,0.0549963182804,0.0501536876594,2.35008373094,3.74953923756,3.84977076878,7.05872607095
0.5,0.4,1.0,5.0,0.2,650.0,1650.0,260429.0,1650.00520215,0.896088582612,0.0530287836403,0.0508826337476,2.31705431851,3.74309389915,3.70868334092,6.98834966938
0.5,0.4,1.0,5.0,0.2,650.0,1650.0,261834.0,1650.00499591,0.904458807025,0.0447869914077,0.0507542015673,2.25941886367,3.66539181164,3.66969248979,6.8851550328
0.5,0.4,1.0,5.0,0.2,650.0,1650.0,259971.0,1650.00388392,0.901856214972,0.0514793018405,0.0466644831876,2.36278407452,3.79743291918,3.73775871864,6.93980189695
0.5,0.4,1.0,5.0,0.2,650.0,1650.0,261632.0,1650.00006666,0.899268488902,0.0513453990023,0.0493861120956,2.30355778662,3.7290271659,3.71018510772,6.98807618718
0.5,0.4,1.0,5.0,0.2,650.0,1650.0,259828.0,1650.00596265,0.900002399918,0.0513617290874,0.0486358709948,2.32731713366,3.69975991284,3.75097453761,7.00115112861
0.5,0.4,1.0,5.0,0.2,650.0,1650.0,260505.0,1650.00313326,0.897872701329,0.0528922089091,0.0492350897616,2.31365541288,3.74815469043,3.72640715088,7.06459001219
0.5,0.4,1.0,5.0,0.2,650.0,1650.0,259247.0,1650.00197405,0.892470281826,0.0518250499275,0.0557046682465,2.2641932315,3.7463630404,3.67827295602,7.02087854688
0.5,0.4,1.0,5.0,0.2,650.0,1650.0,260725.0,1650.00432192,0.896001403567,0.0576649151126,0.0463336813204,2.28167436519,3.61940913129,3.74750251738,6.99445983154
0.5,0.4,1.0,5.0,0.2,650.0,1650.0,259520.0,1650.00129733,0.894907092017,0.0556250316228,0.0494678763606,2.36868563224,3.84215345847,3.80097168792,7.26807214106
0.5,0.4,1.0,5.0,0.2,650.0,1650.0,260232.0,1650.00587851,0.893311271971,0.0541338539562,0.0525548740725,2.31795578221,3.79216867331,3.78333464877,7.24207267884
0.5,0.4,1.0,5.0,0.2,650.0,1650.0,260808.0,1650.00166007,0.89875132234,0.0537795988977,0.0474690787618,2.30248837705,3.68757589422,3.75293401954,7.01822550426
0.5,0.4,1.0,5.0,0.2,650.0,1650.0,260807.0,1650.00740635,0.894919240158,0.0515099653516,0.0535707944903,2.33906864353,3.83089217737,3.77447141487,7.10872950458
0.5,0.4,1.0,5.0,0.2,650.0,1650.0,260528.0,1650.0111159,0.896544420382,0.0528497877803,0.0506057918381,2.36844030369,3.81153730543,3.81189953803,7.24441867504
0.5,0.4,1.0,5.0,0.2,650.0,1650.0,259849.0,1650.01216179,0.897150249127,0.0545736243786,0.0482761264945,2.33795149424,3.77248845332,3.78500165149,7.19142674314
0.5,0.4,1.0,5.0,0.2,650.0,1650.0,259090.0,1650.00183545,0.897736480085,0.0543116993143,0.0479518206011,2.31829481979,3.74483385747,3.71701591974,6.93964897039
