# Supplementary material for: Crossed and Locked Quotes in a Multi-Market Simulation
Source: PLoS One. 2016 Mar 9;11(3):e0151096. doi: 10.1371/journal.pone.0151096 (PMC4784946; doi:10.1371/journal.pone.0151096)
Supplement: S1 Dataset — Simulation output and summary files for main results. (ZIP) [file pone.0151096.s001.zip › main_results/main_results_219.out]

SLURM_ARRAY_TASK_ID:  219
0.5,0.45,1.0,5.0,0.2,650.0,1650.0,259815.0,1650.00450098,0.909366919787,0.0475157296441,0.0431173505693,2.37858068428,3.787811433,3.74901837355,7.05908622325
0.5,0.45,1.0,5.0,0.2,650.0,1650.0,258365.0,1650.0095283,0.909544187533,0.0505685670953,0.0398872453719,2.369221332,3.73364185103,3.70469927353,7.06180226166
0.5,0.45,1.0,5.0,0.2,650.0,1650.0,258118.0,1650.00652095,0.910605868377,0.0475002425624,0.0418938890601,2.37726603116,3.7781308856,3.71778474975,7.1260290066
0.5,0.45,1.0,5.0,0.2,650.0,1650.0,259978.0,1650.00137544,0.912966131755,0.0437479731479,0.0432858950973,2.41562755483,3.85421987435,3.75428828532,7.1060528501
0.5,0.45,1.0,5.0,0.2,650.0,1650.0,260052.0,1650.00379438,0.909339727504,0.0458828731702,0.0447773993257,2.41228789857,3.83889549602,3.77318621755,7.19747358638
0.5,0.45,1.0,5.0,0.2,650.0,1650.0,260094.0,1650.00422805,0.909706541,0.0473769807156,0.0429164782842,2.32650056956,3.68804694268,3.68671579846,6.97880922762
0.5,0.45,1.0,5.0,0.2,650.0,1650.0,259736.0,1650.00081441,0.911075613015,0.0451401766762,0.0437842103091,2.44649074945,3.856704453,3.81764215271,7.29655057295
0.5,0.45,1.0,5.0,0.2,650.0,1650.0,258948.0,1650.00085267,0.899950925751,0.0485137943353,0.0515352799135,2.36050601463,3.80021773283,3.8170573617,7.34867731783
0.5,0.45,1.0,5.0,0.2,650.0,1650.0,259296.0,1650.02062474,0.913388527482,0.044845097573,0.0417663749449,2.41598187999,3.79589758196,3.81008903917,7.09204696754
0.5,0.45,1.0,5.0,0.2,650.0,1650.0,260339.0,1650.00086027,0.912202890932,0.0480569214235,0.0397401876445,2.38331263815,3.75031688804,3.7309471601,7.03934139076
0.5,0.45,1.0,5.0,0.2,650.0,1650.0,258826.0,1650.00030312,0.910103310098,0.0449996104845,0.0448970794173,2.39846227552,3.80786583639,3.82622525451,7.37136422845
0.5,0.45,1.0,5.0,0.2,650.0,1650.0,260521.0,1650.00787122,0.90925361134,0.0463816521194,0.044364736541,2.37078170275,3.75900892326,3.76235150837,7.07818840266
0.5,0.45,1.0,5.0,0.2,650.0,1650.0,260327.0,1650.00413241,0.906337041408,0.0505167065589,0.043146252033,2.3685720568,3.74505640504,3.74070363879,7.03587508313
0.5,0.45,1.0,5.0,0.2,650.0,1650.0,260192.0,1650.00960445,0.908177760322,0.0456754879453,0.0461467517326,2.35945360512,3.74720680093,3.75115038628,6.85561685455
0.5,0.45,1.0,5.0,0.2,650.0,1650.0,259616.0,1650.0016889,0.903244751016,0.053300042779,0.0434552062045,2.37909535221,3.79339104787,3.79377092084,7.38275020907
0.5,0.45,1.0,5.0,0.2,650.0,1650.0,260625.0,1650.00173806,0.908506334131,0.0493133244985,0.0421803413704,2.39505291022,3.75050343131,3.86136923013,6.9459567554
0.5,0.45,1.0,5.0,0.2,650.0,1650.0,259926.0,1650.01180618,0.90235051901,0.049809957706,0.0478395232845,2.33674026249,3.75815727472,3.73974821747,7.15626419093
0.5,0.45,1.0,5.0,0.2,650.0,1650.0,260795.0,1650.00190719,0.912109524434,0.0470200009348,0.0408704746312,2.38176805774,3.77397664737,3.77018025919,6.99577875859
0.5,0.45,1.0,5.0,0.2,650.0,1650.0,260246.0,1650.00065808,0.917652623956,0.0448619217224,0.0374854543211,2.40538652401,3.78339259265,3.76964184513,7.21922503229
0.5,0.45,1.0,5.0,0.2,650.0,1650.0,260290.0,1650.03509324,0.910461076916,0.0459683368009,0.0435705862827,2.37105218604,3.74810626364,3.71068991193,7.07082617413
0.5,0.45,1.0,5.0,0.2,650.0,1650.0,259285.0,1650.00029684,0.910974789903,0.0453830804581,0.0436421296392,2.39762947765,3.81484387134,3.76619114022,7.26390884153
0.5,0.45,1.0,5.0,0.2,650.0,1650.0,258907.0,1650.00083701,0.91250263979,0.0448993103458,0.0425980498639,2.39773637858,3.76590619736,3.80153993634,7.11710331897
0.5,0.45,1.0,5.0,0.2,650.0,1650.0,259370.0,1650.00619737,0.904832520012,0.0488547601094,0.0463127198789,2.34918680149,3.74157516903,3.73400696866,7.04512035452
0.5,0.45,1.0,5.0,0.2,650.0,1650.0,259280.0,1650.00275068,0.907007771094,0.0486713374576,0.0443208914482,2.37862490221,3.82322676243,3.75202169453,7.21281314272
0.5,0.45,1.0,5.0,0.2,650.0,1650.0,259486.0,1650.00274457,0.91050327453,0.0491128560918,0.0403838693787,2.39481983644,3.81430823212,3.76120293819,7.13389456805
0.5,0.45,1.0,5.0,0.2,650.0,1650.0,259196.0,1650.00971418,0.90945484735,0.0454055595658,0.0451395930843,2.38120194882,3.80567731222,3.77100033401,7.08994815069
0.5,0.45,1.0,5.0,0.2,650.0,1650.0,261258.0,1650.01616855,0.901045113867,0.0519212362714,0.047033649862,2.32256850711,3.70320293132,3.73865201681,6.94804994421
0.5,0.45,1.0,5.0,0.2,650.0,1650.0,260014.0,1650.001355,0.909052561192,0.0472344210533,0.0437130177546,2.39829964546,3.80593058329,3.7707447326,7.13218629567
0.5,0.45,1.0,5.0,0.2,650.0,1650.0,259251.0,1650.00201138,0.909522285614,0.0470992074848,0.043378506901,2.4079959912,3.76501776477,3.81826903041,7.27783296247
0.5,0.45,1.0,5.0,0.2,650.0,1650.0,260351.0,1650.00227282,0.907753611977,0.0473875604394,0.0448588275834,2.3595335638,3.75224884191,3.74726702966,7.17656335431
