# Supplementary material for: Crossed and Locked Quotes in a Multi-Market Simulation
Source: PLoS One. 2016 Mar 9;11(3):e0151096. doi: 10.1371/journal.pone.0151096 (PMC4784946; doi:10.1371/journal.pone.0151096)
Supplement: S1 Dataset — Simulation output and summary files for main results. (ZIP) [file pone.0151096.s001.zip › main_results/main_results_22.out]

SLURM_ARRAY_TASK_ID:  22
0.05,0.05,1.0,5.0,0.2,650.0,1650.0,262856.0,1650.01117523,0.511531691679,0.139630612791,0.348837695531,0.0246934903618,3.09306137897,3.10514882439,11.3601574204
0.05,0.05,1.0,5.0,0.2,650.0,1650.0,262485.0,1650.00300624,0.560333200173,0.151721540516,0.287945259312,0.421839406511,3.11353931577,3.10421336437,10.0506446505
0.05,0.05,1.0,5.0,0.2,650.0,1650.0,261003.0,1650.00284094,0.5263780785,0.140010512411,0.33361140909,0.157427511072,3.05086497823,3.11173401577,11.0910001576
0.05,0.05,1.0,5.0,0.2,650.0,1650.0,262901.0,1650.0004218,0.51922077333,0.130122404466,0.350656822204,0.0171383632746,3.16827206351,3.1329636044,12.2355890473
0.05,0.05,1.0,5.0,0.2,650.0,1650.0,262933.0,1650.00098178,0.520452179009,0.132797414329,0.346750406663,0.031034660258,3.10678294018,3.18985271607,12.0373092435
0.05,0.05,1.0,5.0,0.2,650.0,1650.0,262371.0,1650.01080034,0.533412091975,0.137348349525,0.3292395585,0.151337273477,3.14554366133,3.14234570327,11.4514306026
0.05,0.05,1.0,5.0,0.2,650.0,1650.0,262041.0,1650.00509945,0.54144038903,0.133601865028,0.324957745943,0.310783914746,3.14362047559,3.17471494679,10.4893152775
0.05,0.05,1.0,5.0,0.2,650.0,1650.0,262221.0,1650.0133559,0.49091040875,0.128764489434,0.380325101816,-0.290963550763,3.14024602548,3.09911407736,13.9165001141
0.05,0.05,1.0,5.0,0.2,650.0,1650.0,262863.0,1650.01412727,0.532463990999,0.130591406506,0.336944602495,0.0980153100036,3.09100638714,3.06677644143,11.2929883897
0.05,0.05,1.0,5.0,0.2,650.0,1650.0,263408.0,1650.00345111,0.5461624298,0.139372825098,0.314464745102,0.279342775355,3.08222440869,3.13713222103,10.5372711585
0.05,0.05,1.0,5.0,0.2,650.0,1650.0,261815.0,1650.00953628,0.529284381933,0.13686009184,0.333855526227,0.0501213705097,3.11365739595,3.13283168565,11.8659865323
0.05,0.05,1.0,5.0,0.2,650.0,1650.0,263628.0,1650.01385312,0.545184110967,0.135527725544,0.319288163489,0.278928141199,3.14059120885,3.10572818406,10.6585759429
0.05,0.05,1.0,5.0,0.2,650.0,1650.0,262601.0,1650.00972958,0.555152881199,0.143765211533,0.301081907268,0.390848766904,3.12654782147,3.15411015106,10.2213041861
0.05,0.05,1.0,5.0,0.2,650.0,1650.0,262442.0,1650.00468992,0.5353955228,0.138023919903,0.326580557296,0.202980340103,3.09180684965,3.1622562513,11.0048751848
0.05,0.05,1.0,5.0,0.2,650.0,1650.0,263279.0,1650.01030594,0.544275527877,0.133329857117,0.322394615006,0.101529758639,3.19056740309,3.10269289699,12.1605008373
0.05,0.05,1.0,5.0,0.2,650.0,1650.0,263956.0,1650.01831075,0.53714134133,0.140114130557,0.322744528114,0.177964200818,3.12990371862,3.10074250129,11.0955546308
0.05,0.05,1.0,5.0,0.2,650.0,1650.0,262262.0,1650.00007281,0.518597107795,0.132791297571,0.348611594634,0.012655228968,3.18120639536,3.15438808167,12.3202978898
0.05,0.05,1.0,5.0,0.2,650.0,1650.0,263604.0,1650.01570194,0.536108842736,0.140535521419,0.323355635845,0.244497779904,3.11847647308,3.15515438345,10.7968178916
0.05,0.05,1.0,5.0,0.2,650.0,1650.0,263599.0,1650.00344066,0.548830537442,0.136393877521,0.314775585037,0.22210290204,3.09882656422,3.12386289848,10.9899084442
0.05,0.05,1.0,5.0,0.2,650.0,1650.0,262755.0,1650.00328046,0.502914228595,0.137184898304,0.359900873101,0.00870227251442,3.116037377,3.09965506358,11.5496213152
0.05,0.05,1.0,5.0,0.2,650.0,1650.0,263781.0,1650.00046387,0.52786922936,0.137072786005,0.335057984635,0.13655628021,3.06030947336,3.13734551063,11.2130607852
0.05,0.05,1.0,5.0,0.2,650.0,1650.0,263720.0,1650.00058457,0.569878432421,0.141052763639,0.28906880394,0.401785111357,3.04364039291,3.11493074533,10.0160143414
0.05,0.05,1.0,5.0,0.2,650.0,1650.0,264708.0,1650.00382591,0.545492437706,0.142960982448,0.311546579846,0.280241003341,3.06707168456,3.08619529411,10.5246633723
0.05,0.05,1.0,5.0,0.2,650.0,1650.0,262866.0,1650.00280487,0.51537691246,0.140238535668,0.344384551872,0.0816494541912,3.09783921624,3.14001367689,11.3355200627
0.05,0.05,1.0,5.0,0.2,650.0,1650.0,263069.0,1650.00079449,0.567461893241,0.13101153599,0.301526570769,0.335366588063,3.14200783015,3.06903217928,10.5873702888
0.05,0.05,1.0,5.0,0.2,650.0,1650.0,264052.0,1650.00810002,0.565553234907,0.136903406343,0.29754335875,0.295309458332,3.11945037895,3.06901727485,10.745557922
0.05,0.05,1.0,5.0,0.2,650.0,1650.0,262443.0,1650.00067512,0.550923897513,0.136198188787,0.3128779137,0.311590542512,3.15111568966,3.17889392522,10.9393304781
0.05,0.05,1.0,5.0,0.2,650.0,1650.0,264613.0,1650.01470807,0.582723625232,0.139185782367,0.278090592401,0.493630442607,3.12560435488,3.151094833,9.93807187938
0.05,0.05,1.0,5.0,0.2,650.0,1650.0,262476.0,1650.00565856,0.507779958708,0.139242138453,0.352977902839,0.0186251643525,3.10462624821,3.09790878976,11.8547941831
0.05,0.05,1.0,5.0,0.2,650.0,1650.0,264913.0,1650.01115051,0.542008045577,0.141992949197,0.315999005226,0.252356231338,3.07143703464,3.08212253595,10.3068158778
