# Supplementary material for: Crossed and Locked Quotes in a Multi-Market Simulation
Source: PLoS One. 2016 Mar 9;11(3):e0151096. doi: 10.1371/journal.pone.0151096 (PMC4784946; doi:10.1371/journal.pone.0151096)
Supplement: S1 Dataset — Simulation output and summary files for main results. (ZIP) [file pone.0151096.s001.zip › main_results/main_results_220.out]

SLURM_ARRAY_TASK_ID:  220
0.5,0.5,1.0,5.0,0.2,650.0,1650.0,260133.0,1650.00306654,0.91781398049,0.0428316092232,0.0393544102872,2.44778006717,3.8084131081,3.87500174157,7.36622534506
0.5,0.5,1.0,5.0,0.2,650.0,1650.0,259782.0,1650.02714911,0.921684818847,0.0398933736041,0.0384218075488,2.45383304143,3.8096846048,3.85443494604,7.3420003964
0.5,0.5,1.0,5.0,0.2,650.0,1650.0,258227.0,1650.00994948,0.924107039179,0.0414326111463,0.0344603496751,2.47088165044,3.84387143946,3.81435392965,7.23275389661
0.5,0.5,1.0,5.0,0.2,650.0,1650.0,258843.0,1650.02631452,0.9180277713,0.0418894253129,0.0400828033873,2.42850206372,3.7479566534,3.86567727743,7.1737560092
0.5,0.5,1.0,5.0,0.2,650.0,1650.0,259469.0,1650.00197134,0.924148786688,0.0385352687084,0.0373159446039,2.50027607924,3.89140313754,3.8887546333,7.45646239412
0.5,0.5,1.0,5.0,0.2,650.0,1650.0,258400.0,1650.00363554,0.915365626403,0.0472248994341,0.0374094741627,2.47144237747,3.90169354636,3.92074279022,7.6942646846
0.5,0.5,1.0,5.0,0.2,650.0,1650.0,259158.0,1650.00611764,0.911608404432,0.0448713609412,0.0435202346265,2.41943169923,3.85888546004,3.78475623792,7.44234104294
0.5,0.5,1.0,5.0,0.2,650.0,1650.0,258912.0,1650.00397388,0.915902276259,0.0435856558129,0.0405120679276,2.44493177509,3.8241255412,3.85735510816,7.40139436943
0.5,0.5,1.0,5.0,0.2,650.0,1650.0,260024.0,1650.00038967,0.917048440767,0.0435567245443,0.0393948346884,2.43646858911,3.81229726395,3.79822479479,7.23638213181
0.5,0.5,1.0,5.0,0.2,650.0,1650.0,259493.0,1650.00133844,0.912932918656,0.0476434014626,0.0394236798814,2.4428117964,3.81342510874,3.83805760965,7.32342258978
0.5,0.5,1.0,5.0,0.2,650.0,1650.0,259438.0,1650.01182588,0.917350951778,0.0437639079515,0.03888514027,2.39960157026,3.74450426846,3.77882687829,7.10083953251
0.5,0.5,1.0,5.0,0.2,650.0,1650.0,259221.0,1650.01253079,0.920865452306,0.0400533779655,0.0390811697286,2.51047899152,3.85812486635,3.88405489673,7.28369058167
0.5,0.5,1.0,5.0,0.2,650.0,1650.0,258550.0,1650.0028417,0.920124166553,0.0412144208536,0.0386614125934,2.45062312102,3.77251407973,3.83220549233,7.32542330355
0.5,0.5,1.0,5.0,0.2,650.0,1650.0,259070.0,1650.00227489,0.920954234214,0.0405327480772,0.0385130177092,2.46502203425,3.85134644072,3.8056394647,7.14442820728
0.5,0.5,1.0,5.0,0.2,650.0,1650.0,259417.0,1650.00020706,0.91232925229,0.0445605301454,0.0431102175646,2.39081145219,3.7646573829,3.78396644771,7.22167478401
0.5,0.5,1.0,5.0,0.2,650.0,1650.0,258652.0,1650.00149277,0.92294572017,0.0396594169091,0.0373948629205,2.47714468559,3.79406367363,3.84306622975,7.17522623515
0.5,0.5,1.0,5.0,0.2,650.0,1650.0,259582.0,1650.00912406,0.920123473927,0.038236358328,0.041640167745,2.49196632195,3.87963366611,3.86727593963,7.51033684956
0.5,0.5,1.0,5.0,0.2,650.0,1650.0,259147.0,1650.00147306,0.918430592651,0.0417409297047,0.0398284776444,2.40408722481,3.73317268613,3.79022580431,7.14260631592
0.5,0.5,1.0,5.0,0.2,650.0,1650.0,259515.0,1650.00458831,0.918240876681,0.0425717582006,0.0391873651187,2.50255393785,3.8933610923,3.87099121292,7.39600955071
0.5,0.5,1.0,5.0,0.2,650.0,1650.0,260226.0,1650.00027477,0.921931229496,0.0417052642761,0.0363635062281,2.40485948746,3.77869166706,3.74593131712,7.02156832307
0.5,0.5,1.0,5.0,0.2,650.0,1650.0,259263.0,1650.00901562,0.925173238776,0.0417947485754,0.0330320126484,2.47572549258,3.81373192839,3.81849733673,7.09536313337
0.5,0.5,1.0,5.0,0.2,650.0,1650.0,259428.0,1650.0021279,0.926670145276,0.039383295551,0.0339465591733,2.4896957032,3.88617508398,3.81268970341,7.36830822967
0.5,0.5,1.0,5.0,0.2,650.0,1650.0,260238.0,1650.00171719,0.926793827093,0.0398805180573,0.0333256548493,2.47997505708,3.83541586434,3.8331562729,7.24915732699
0.5,0.5,1.0,5.0,0.2,650.0,1650.0,258740.0,1650.00351817,0.918572307562,0.0406623864217,0.0407653060158,2.45398026085,3.84087132916,3.83935972727,7.20002015316
0.5,0.5,1.0,5.0,0.2,650.0,1650.0,258956.0,1650.00064639,0.92135545981,0.0415326786063,0.0371118615832,2.47316826808,3.81366513352,3.86912503357,7.47994167975
0.5,0.5,1.0,5.0,0.2,650.0,1650.0,259135.0,1650.00583881,0.924348905664,0.0393230787816,0.0363280155548,2.47382482305,3.81875414254,3.8576420758,7.26952444125
0.5,0.5,1.0,5.0,0.2,650.0,1650.0,259790.0,1650.00661052,0.921177989272,0.041026146571,0.0377958641566,2.49792105771,3.85769049569,3.89433931923,7.43421437429
0.5,0.5,1.0,5.0,0.2,650.0,1650.0,259145.0,1650.00848277,0.917500782002,0.0436775566226,0.0388216613752,2.46221397334,3.85677216026,3.84244383101,7.33719414109
0.5,0.5,1.0,5.0,0.2,650.0,1650.0,258301.0,1650.01058107,0.923320374251,0.0418146702713,0.0348649554774,2.52124304768,3.89338536905,3.92810823614,7.61289487856
0.5,0.5,1.0,5.0,0.2,650.0,1650.0,258888.0,1650.00054593,0.923304320689,0.0411729303136,0.0355227489969,2.47294611478,3.80064310179,3.86800097805,7.122096792
