# Supplementary material for: Crossed and Locked Quotes in a Multi-Market Simulation
Source: PLoS One. 2016 Mar 9;11(3):e0151096. doi: 10.1371/journal.pone.0151096 (PMC4784946; doi:10.1371/journal.pone.0151096)
Supplement: S1 Dataset — Simulation output and summary files for main results. (ZIP) [file pone.0151096.s001.zip › main_results/main_results_221.out]

SLURM_ARRAY_TASK_ID:  221
0.5,0.55,1.0,5.0,0.2,650.0,1650.0,258603.0,1650.00426215,0.929816491909,0.0363728505609,0.0338106575304,2.55802220477,3.86394420766,3.9270792105,7.35673907066
0.5,0.55,1.0,5.0,0.2,650.0,1650.0,259731.0,1650.01251403,0.927353165096,0.0405588658683,0.0320879690356,2.50084829059,3.83514979198,3.84919573449,7.1127791799
0.5,0.55,1.0,5.0,0.2,650.0,1650.0,259236.0,1650.00428865,0.932893212078,0.0363378681636,0.0307689197586,2.49734176992,3.79155332907,3.82561522668,6.97743795186
0.5,0.55,1.0,5.0,0.2,650.0,1650.0,259032.0,1650.00809008,0.933293271195,0.0353998755867,0.0313068532181,2.57538600578,3.91978837664,3.90759665226,7.60916868357
0.5,0.55,1.0,5.0,0.2,650.0,1650.0,258239.0,1650.00556504,0.926823934806,0.0385925521647,0.0345835130292,2.51545829535,3.9153508724,3.849541969,7.41320532708
0.5,0.55,1.0,5.0,0.2,650.0,1650.0,259056.0,1650.00028205,0.933974082776,0.0336237114235,0.0324022058,2.53288917607,3.84270269513,3.87450561171,7.3137809538
0.5,0.55,1.0,5.0,0.2,650.0,1650.0,259787.0,1650.00520968,0.927917465577,0.0395642324907,0.0325183019324,2.54682363019,3.93010098738,3.91580239726,7.51124284406
0.5,0.55,1.0,5.0,0.2,650.0,1650.0,258638.0,1650.00260671,0.926721540186,0.0389502331372,0.0343282266764,2.57115158511,3.93245258238,3.90641875692,7.59974175902
0.5,0.55,1.0,5.0,0.2,650.0,1650.0,259315.0,1650.03008398,0.933977164334,0.0349911797354,0.0310316559305,2.53051713732,3.8777825398,3.87000080503,7.36356803269
0.5,0.55,1.0,5.0,0.2,650.0,1650.0,257612.0,1650.00653564,0.926689919392,0.0369760612684,0.0363340193393,2.55261037195,3.87600892535,3.92080049284,7.41634617744
0.5,0.55,1.0,5.0,0.2,650.0,1650.0,258897.0,1650.00229194,0.928295181838,0.0386928772589,0.0330119409035,2.53764459392,3.8827757674,3.93000146323,7.51028660569
0.5,0.55,1.0,5.0,0.2,650.0,1650.0,258993.0,1650.00087486,0.927367774142,0.0371294874027,0.0355027384552,2.52499078001,3.95396765505,3.89470962539,7.60677364395
0.5,0.55,1.0,5.0,0.2,650.0,1650.0,259595.0,1650.00497081,0.924369045463,0.0412876900166,0.0343432645202,2.52613312056,3.85609762121,3.87906928047,7.40092622526
0.5,0.55,1.0,5.0,0.2,650.0,1650.0,257356.0,1650.00358863,0.933759045927,0.0365893369272,0.0296516171458,2.58261024658,3.92480059207,3.92551249726,7.55416882434
0.5,0.55,1.0,5.0,0.2,650.0,1650.0,258852.0,1650.00264358,0.93016772952,0.0377133337464,0.0321189367334,2.52665141234,3.86604739372,3.87457107399,7.52324169378
0.5,0.55,1.0,5.0,0.2,650.0,1650.0,258802.0,1650.00275689,0.9326303443,0.0370793053285,0.0302903503719,2.52742856862,3.82429135763,3.89109711927,7.0379356676
0.5,0.55,1.0,5.0,0.2,650.0,1650.0,259378.0,1650.00077777,0.929935490237,0.0358287510976,0.0342357586649,2.50707296758,3.85405101949,3.81789864054,7.20965285979
0.5,0.55,1.0,5.0,0.2,650.0,1650.0,259749.0,1650.05203637,0.934202402794,0.0373187326723,0.0284788645333,2.51391985888,3.83719421628,3.79971632732,7.32075727792
0.5,0.55,1.0,5.0,0.2,650.0,1650.0,258430.0,1650.01076102,0.929553819569,0.0363722090205,0.0340739714108,2.52013676317,3.87714939269,3.91143561871,7.54985646791
0.5,0.55,1.0,5.0,0.2,650.0,1650.0,259250.0,1650.00084027,0.931057679426,0.0389516477199,0.0299906728539,2.48092876389,3.75751963586,3.819692299,6.97395579021
0.5,0.55,1.0,5.0,0.2,650.0,1650.0,259424.0,1650.00906344,0.928750324563,0.0382083901895,0.0330412852476,2.54379097401,3.86147853526,3.92929460417,7.48811552735
0.5,0.55,1.0,5.0,0.2,650.0,1650.0,259759.0,1650.00520019,0.927903861982,0.0380192389916,0.0340768990262,2.49143828917,3.79850030124,3.90458296272,7.19607534303
0.5,0.55,1.0,5.0,0.2,650.0,1650.0,259942.0,1650.00911313,0.929117469696,0.0372880878962,0.0335944424075,2.49815860749,3.85031198487,3.8105718696,7.34375984423
0.5,0.55,1.0,5.0,0.2,650.0,1650.0,259260.0,1650.00185051,0.926180342204,0.0407714564469,0.0330482013496,2.54413490975,3.82673659908,3.90709063713,7.35712860887
0.5,0.55,1.0,5.0,0.2,650.0,1650.0,259058.0,1650.00073683,0.932261968137,0.0351500167512,0.0325880151113,2.49936339067,3.80653860853,3.79759382113,7.04418794711
0.5,0.55,1.0,5.0,0.2,650.0,1650.0,259319.0,1650.00436689,0.929899982025,0.0360918053439,0.0340082126311,2.54933771967,3.90584301943,3.8805712376,7.58333370743
0.5,0.55,1.0,5.0,0.2,650.0,1650.0,259186.0,1650.00166091,0.930440971014,0.0358779536543,0.0336810753318,2.50470419824,3.87212307896,3.86466225102,7.36419414859
0.5,0.55,1.0,5.0,0.2,650.0,1650.0,258407.0,1650.0102803,0.92534010026,0.0387396101616,0.0359202895785,2.4654744786,3.84602506842,3.82276892452,7.36599575748
0.5,0.55,1.0,5.0,0.2,650.0,1650.0,259155.0,1650.00416549,0.928326514034,0.0396032831928,0.032070202773,2.48961499314,3.84332473499,3.81461192994,7.33390454608
0.5,0.55,1.0,5.0,0.2,650.0,1650.0,257742.0,1650.00667147,0.929159517315,0.0365958233833,0.0342446593012,2.52212969199,3.86298884752,3.89549926169,7.35378155664
