# Supplementary material for: Crossed and Locked Quotes in a Multi-Market Simulation
Source: PLoS One. 2016 Mar 9;11(3):e0151096. doi: 10.1371/journal.pone.0151096 (PMC4784946; doi:10.1371/journal.pone.0151096)
Supplement: S1 Dataset — Simulation output and summary files for main results. (ZIP) [file pone.0151096.s001.zip › main_results/main_results_222.out]

SLURM_ARRAY_TASK_ID:  222
0.5,0.6,1.0,5.0,0.2,650.0,1650.0,258504.0,1650.00142764,0.941139446042,0.0305825946865,0.0282779592711,2.59505141588,3.94136565345,3.89904816776,7.49802874586
0.5,0.6,1.0,5.0,0.2,650.0,1650.0,259086.0,1650.00272291,0.939901812735,0.0307278309382,0.029370356327,2.58450295348,3.86846982104,3.94303805686,7.44786988118
0.5,0.6,1.0,5.0,0.2,650.0,1650.0,259312.0,1650.00546043,0.941633156545,0.0298940842272,0.0284727592275,2.6302745235,3.92501708677,3.97101038524,7.61790098195
0.5,0.6,1.0,5.0,0.2,650.0,1650.0,259059.0,1650.01378727,0.936139081154,0.0357623899744,0.0280985288717,2.54997379102,3.79424216168,3.90871787585,7.27382581033
0.5,0.6,1.0,5.0,0.2,650.0,1650.0,259214.0,1650.01152429,0.935856315686,0.0337285641566,0.0304151201576,2.57218227104,3.88401428044,3.90426749539,7.54403343217
0.5,0.6,1.0,5.0,0.2,650.0,1650.0,257972.0,1650.01061566,0.937912082929,0.033922773032,0.0281651440394,2.56718572557,3.85863484183,3.89720378647,7.43464939294
0.5,0.6,1.0,5.0,0.2,650.0,1650.0,258239.0,1650.00112755,0.943771586691,0.0306318537382,0.0255965595709,2.55489275356,3.84334374119,3.85827121271,7.19780832008
0.5,0.6,1.0,5.0,0.2,650.0,1650.0,258376.0,1650.02344926,0.936063061472,0.0331620925059,0.030774846022,2.55055155949,3.90912276892,3.86230424397,7.52372757503
0.5,0.6,1.0,5.0,0.2,650.0,1650.0,258404.0,1650.00326854,0.938481304343,0.033948805404,0.0275698902527,2.62805845589,3.92027472981,3.95829754222,7.62495057338
0.5,0.6,1.0,5.0,0.2,650.0,1650.0,259332.0,1650.00389838,0.94126486889,0.033818997059,0.0249161340507,2.56005037327,3.81573829988,3.85603906018,7.01746445791
0.5,0.6,1.0,5.0,0.2,650.0,1650.0,258384.0,1650.0034779,0.94011604076,0.031348013116,0.0285359461244,2.61135461101,3.90729354675,3.95079414057,7.53372716879
0.5,0.6,1.0,5.0,0.2,650.0,1650.0,259206.0,1650.00038138,0.943219027735,0.0316690390367,0.0251119332284,2.58438039594,3.84421847605,3.92117366257,7.52337392983
0.5,0.6,1.0,5.0,0.2,650.0,1650.0,257216.0,1650.00190687,0.939865781644,0.0332617010875,0.0268725172684,2.60332939269,3.88559746033,3.93728927012,7.48568650119
0.5,0.6,1.0,5.0,0.2,650.0,1650.0,259097.0,1650.00182315,0.94284005317,0.0278415880257,0.029318358804,2.58523300791,3.90023874883,3.88852794193,7.26373867541
0.5,0.6,1.0,5.0,0.2,650.0,1650.0,258748.0,1650.00236309,0.942080447492,0.0297759492917,0.0281436032166,2.60026250245,3.88412073848,3.95870693075,7.5118922937
0.5,0.6,1.0,5.0,0.2,650.0,1650.0,258265.0,1650.00715984,0.938131522753,0.0324282089085,0.0294402683388,2.61508923147,3.92228047676,3.95571686144,7.69109423744
0.5,0.6,1.0,5.0,0.2,650.0,1650.0,258352.0,1650.01579684,0.941098822036,0.0307920589032,0.0281091190609,2.60275160135,3.92593841296,3.9131676888,7.73723149155
0.5,0.6,1.0,5.0,0.2,650.0,1650.0,259046.0,1650.00000742,0.938593894361,0.0321453140792,0.0292607915602,2.59278850371,3.90395475868,3.9291462027,7.55220819022
0.5,0.6,1.0,5.0,0.2,650.0,1650.0,258568.0,1650.00141268,0.943304267642,0.0288171706012,0.0278785617567,2.60437271552,3.93382140509,3.95297154039,7.55127670577
0.5,0.6,1.0,5.0,0.2,650.0,1650.0,258274.0,1650.01024993,0.938697108059,0.0347661892585,0.0265367026828,2.61940960352,3.90343755146,3.90774012307,7.66863810917
0.5,0.6,1.0,5.0,0.2,650.0,1650.0,259440.0,1650.00128327,0.939910491408,0.0325678540793,0.0275216545127,2.61492289388,3.94829509165,3.89837676903,7.3752063553
0.5,0.6,1.0,5.0,0.2,650.0,1650.0,258192.0,1650.00376174,0.938755366223,0.0354576752992,0.0257869584775,2.62754114011,3.94682645426,4.00545107753,7.73711676584
0.5,0.6,1.0,5.0,0.2,650.0,1650.0,258823.0,1650.01124219,0.943882994997,0.0306247617124,0.0254922432911,2.57485104914,3.86004868941,3.86039440293,7.22650176554
0.5,0.6,1.0,5.0,0.2,650.0,1650.0,258492.0,1650.00179557,0.944247720191,0.0291652091989,0.0265870706102,2.61408139247,3.9562412498,3.9363244269,7.62748833875
0.5,0.6,1.0,5.0,0.2,650.0,1650.0,258024.0,1650.01359421,0.941554406628,0.0319282585406,0.0265173348312,2.60516560541,3.93641900257,3.90845097577,7.17032148842
0.5,0.6,1.0,5.0,0.2,650.0,1650.0,259016.0,1650.0069554,0.932684293629,0.0379722721037,0.0293434342677,2.57878951246,3.92981469473,3.87467059126,7.46570163244
0.5,0.6,1.0,5.0,0.2,650.0,1650.0,258492.0,1650.0034872,0.937575942801,0.0337338296453,0.0286902275536,2.57539149048,3.88229677466,3.9041197357,7.45625359189
0.5,0.6,1.0,5.0,0.2,650.0,1650.0,258799.0,1650.00396798,0.936665912743,0.0348605225389,0.0284735647183,2.55816792152,3.82422179732,3.88693387196,7.35851491965
0.5,0.6,1.0,5.0,0.2,650.0,1650.0,258626.0,1650.00530226,0.934825777678,0.0370309358727,0.0281432864489,2.56831239337,3.92214457621,3.90593064121,7.62532440337
0.5,0.6,1.0,5.0,0.2,650.0,1650.0,258271.0,1650.00134144,0.93557390352,0.0369574269672,0.0274686695132,2.57280620447,3.8942178892,3.91242608384,7.59453610288
