# Supplementary material for: Crossed and Locked Quotes in a Multi-Market Simulation
Source: PLoS One. 2016 Mar 9;11(3):e0151096. doi: 10.1371/journal.pone.0151096 (PMC4784946; doi:10.1371/journal.pone.0151096)
Supplement: S1 Dataset — Simulation output and summary files for main results. (ZIP) [file pone.0151096.s001.zip › main_results/main_results_223.out]

SLURM_ARRAY_TASK_ID:  223
0.5,0.65,1.0,5.0,0.2,650.0,1650.0,258620.0,1650.01563472,0.953507571154,0.023595380683,0.0228970481634,2.68420181988,3.96223133147,4.00564183091,7.57819252884
0.5,0.65,1.0,5.0,0.2,650.0,1650.0,260209.0,1650.00227819,0.949614005075,0.0284902518959,0.0218957430294,2.65605533966,3.93526103392,3.92111336143,7.43646062089
0.5,0.65,1.0,5.0,0.2,650.0,1650.0,259130.0,1650.01029759,0.94749260248,0.0260275716392,0.0264798258809,2.6916669941,3.97328561479,4.0013223792,7.63766104072
0.5,0.65,1.0,5.0,0.2,650.0,1650.0,258237.0,1650.00020154,0.947513897537,0.0277363853249,0.0247497171386,2.65004814866,3.94897089401,3.95859989761,7.74597045869
0.5,0.65,1.0,5.0,0.2,650.0,1650.0,259887.0,1650.02029738,0.947493084799,0.0288562711328,0.0236506440682,2.65196737076,3.94560155043,3.92018086109,7.60037947463
0.5,0.65,1.0,5.0,0.2,650.0,1650.0,257552.0,1650.02029567,0.9477816277,0.0299339339747,0.0222844383252,2.67538772102,3.98630485785,3.9638797154,7.56636089097
0.5,0.65,1.0,5.0,0.2,650.0,1650.0,258286.0,1650.01788949,0.949164558684,0.0276831672508,0.0231522740651,2.64319940241,3.94533464804,3.94346001177,7.48286713014
0.5,0.65,1.0,5.0,0.2,650.0,1650.0,257962.0,1650.00266667,0.947835919835,0.029627077846,0.0225370023189,2.67960224973,3.95985616713,4.01534742207,7.70814111752
0.5,0.65,1.0,5.0,0.2,650.0,1650.0,259103.0,1650.00353098,0.949931753991,0.0258911787937,0.0241770672156,2.66397953559,3.91888391998,3.9741073867,7.60304954187
0.5,0.65,1.0,5.0,0.2,650.0,1650.0,257217.0,1650.00157585,0.95104095184,0.0266773921296,0.0222816560306,2.65956510885,3.94587431179,3.89808042493,7.60712550615
0.5,0.65,1.0,5.0,0.2,650.0,1650.0,259918.0,1650.0000549,0.948258085585,0.0267805724722,0.0249613419426,2.59518032836,3.86051805202,3.86338215328,7.3656902946
0.5,0.65,1.0,5.0,0.2,650.0,1650.0,256626.0,1650.007934,0.946052347629,0.0291340629489,0.0248135894225,2.71009711364,4.03384068639,4.08873264455,8.07110437061
0.5,0.65,1.0,5.0,0.2,650.0,1650.0,258551.0,1650.00655364,0.950857321316,0.0277781487344,0.0213645299494,2.64700860976,3.91728960118,3.91255173153,7.55735611076
0.5,0.65,1.0,5.0,0.2,650.0,1650.0,258753.0,1650.00059705,0.949299641786,0.0279139226494,0.0227864355646,2.6649613676,3.94987939959,3.95611444774,7.63298850088
0.5,0.65,1.0,5.0,0.2,650.0,1650.0,257850.0,1650.01013767,0.949866555736,0.0289475522137,0.0211858920504,2.67927535684,4.0020186926,3.9516743998,7.7812149752
0.5,0.65,1.0,5.0,0.2,650.0,1650.0,258619.0,1650.00138269,0.951670329534,0.026510317645,0.0218193528207,2.68821539694,3.95224404611,3.96888959282,7.60168099835
0.5,0.65,1.0,5.0,0.2,650.0,1650.0,257671.0,1650.00458068,0.948988751189,0.0270104334534,0.0240008153572,2.63099840187,3.90629871305,3.91764939553,7.52991628166
0.5,0.65,1.0,5.0,0.2,650.0,1650.0,257463.0,1650.00562766,0.948704530588,0.0271758534269,0.0241196159852,2.62769082496,3.92179426474,3.92476609493,7.60652703332
0.5,0.65,1.0,5.0,0.2,650.0,1650.0,257813.0,1650.00545629,0.950122093476,0.026678652953,0.0231992535708,2.6378577562,3.92937901012,3.92834215444,7.50916338455
0.5,0.65,1.0,5.0,0.2,650.0,1650.0,257725.0,1650.00085067,0.947173636939,0.0278933006327,0.0249330624285,2.66909667829,3.98770982415,3.96372423536,7.73249079915
0.5,0.65,1.0,5.0,0.2,650.0,1650.0,259215.0,1650.00097871,0.944092069619,0.0305248073472,0.0253831230337,2.66029868655,3.98521486563,3.96953742099,7.55132601017
0.5,0.65,1.0,5.0,0.2,650.0,1650.0,257269.0,1650.00945287,0.947669761393,0.0275267117346,0.0248035268726,2.67887787348,4.00737944608,3.98560369275,7.94603270108
0.5,0.65,1.0,5.0,0.2,650.0,1650.0,257982.0,1650.01495748,0.946196132987,0.0260992078646,0.0277046591486,2.64078263807,3.9448473682,3.95609109522,7.63957575656
0.5,0.65,1.0,5.0,0.2,650.0,1650.0,259100.0,1650.01319824,0.950797754273,0.0273655927725,0.0218366529544,2.67009974428,3.95341149063,3.97004364157,7.73525451466
0.5,0.65,1.0,5.0,0.2,650.0,1650.0,260027.0,1650.00414735,0.94491663842,0.0293889569131,0.0256944046668,2.61148435076,3.88917689982,3.89199351499,7.42574961091
0.5,0.65,1.0,5.0,0.2,650.0,1650.0,258815.0,1650.00614075,0.950781805786,0.0276284578561,0.0215897363583,2.66342226059,3.92922233826,3.93127926768,7.50640743864
0.5,0.65,1.0,5.0,0.2,650.0,1650.0,258345.0,1650.00917339,0.945872066736,0.0304463552826,0.0236815779812,2.60494408548,3.9021747063,3.88440442557,7.4356359712
0.5,0.65,1.0,5.0,0.2,650.0,1650.0,257527.0,1650.00413438,0.952334938944,0.0257481541289,0.021916906927,2.63984916909,3.88790544209,3.89526411356,7.43738812269
0.5,0.65,1.0,5.0,0.2,650.0,1650.0,258495.0,1650.00079401,0.948620596282,0.0270492757561,0.0243301279619,2.665004258,3.96226526911,3.92078967821,7.80617347309
0.5,0.65,1.0,5.0,0.2,650.0,1650.0,257445.0,1650.01283079,0.950945200966,0.0297083116986,0.0193464873355,2.67809563604,3.98221549816,3.92265460515,7.46872017245
