# Supplementary material for: Crossed and Locked Quotes in a Multi-Market Simulation
Source: PLoS One. 2016 Mar 9;11(3):e0151096. doi: 10.1371/journal.pone.0151096 (PMC4784946; doi:10.1371/journal.pone.0151096)
Supplement: S1 Dataset — Simulation output and summary files for main results. (ZIP) [file pone.0151096.s001.zip › main_results/main_results_224.out]

SLURM_ARRAY_TASK_ID:  224
0.5,0.7,1.0,5.0,0.2,650.0,1650.0,258990.0,1650.00439833,0.958331093426,0.02318058017,0.0184883264045,2.67663772382,3.93073767249,3.95446779242,7.49584265714
0.5,0.7,1.0,5.0,0.2,650.0,1650.0,258633.0,1650.01653245,0.956424235001,0.0244920647108,0.0190837002883,2.65949586241,3.91413940034,3.90008439166,7.35912135128
0.5,0.7,1.0,5.0,0.2,650.0,1650.0,257341.0,1650.00063101,0.956085744533,0.0220854666239,0.0218287888433,2.73196014848,3.9547585948,4.0240233586,7.82127334763
0.5,0.7,1.0,5.0,0.2,650.0,1650.0,257526.0,1650.00764454,0.955568950307,0.0223555114027,0.0220755382903,2.71475817012,4.03714553016,3.98313282072,7.91670674395
0.5,0.7,1.0,5.0,0.2,650.0,1650.0,257664.0,1650.00452017,0.959375731337,0.0231154404337,0.0175088282293,2.74139641582,4.00199619871,4.0661576483,7.9216112905
0.5,0.7,1.0,5.0,0.2,650.0,1650.0,257334.0,1650.00087437,0.957655495027,0.024693625366,0.0176508796066,2.71385392189,3.95802841386,3.9938667653,7.68981150831
0.5,0.7,1.0,5.0,0.2,650.0,1650.0,256068.0,1650.01109472,0.959660956108,0.0208709132391,0.0194681306532,2.79964269326,4.05379253051,4.09962057837,8.06109427986
0.5,0.7,1.0,5.0,0.2,650.0,1650.0,259257.0,1650.00636132,0.957089464852,0.0242065467584,0.0187039883894,2.71256710571,3.95684939597,3.97761117555,7.62692938896
0.5,0.7,1.0,5.0,0.2,650.0,1650.0,256949.0,1650.01082616,0.962242983416,0.0194454759183,0.0183115406661,2.77683709378,4.04525913134,4.03495336945,7.92232576863
0.5,0.7,1.0,5.0,0.2,650.0,1650.0,257686.0,1650.00018217,0.957230355555,0.0237133687078,0.0190562757375,2.70996311848,3.97074984047,3.9995748037,7.73212936603
0.5,0.7,1.0,5.0,0.2,650.0,1650.0,258397.0,1650.01566791,0.957865332061,0.0229792133321,0.0191554546072,2.70662939571,3.9529643508,3.97620675368,7.70185778168
0.5,0.7,1.0,5.0,0.2,650.0,1650.0,257424.0,1650.00023919,0.958534574852,0.0223498514305,0.0191155737172,2.71008332722,4.01811411811,3.9637889498,7.69920142193
0.5,0.7,1.0,5.0,0.2,650.0,1650.0,258268.0,1650.01508608,0.964578227556,0.018722387586,0.0166993848577,2.75407544511,3.98221621948,4.03197515002,7.87931724647
0.5,0.7,1.0,5.0,0.2,650.0,1650.0,257537.0,1650.01428307,0.95605762255,0.0224812328551,0.0214611445949,2.72852149715,4.01907562431,4.07614930061,7.85360725419
0.5,0.7,1.0,5.0,0.2,650.0,1650.0,258121.0,1650.00864919,0.957180516574,0.0231011711554,0.0197183122708,2.71709829883,3.97062738829,4.0274267816,7.88423258165
0.5,0.7,1.0,5.0,0.2,650.0,1650.0,257473.0,1650.01582748,0.955262871084,0.0233000012818,0.021437127634,2.737945841,4.04677017412,4.0365103059,7.92114189085
0.5,0.7,1.0,5.0,0.2,650.0,1650.0,259335.0,1650.00240074,0.963409694729,0.0192421077759,0.0173481974956,2.72025522682,3.98342802342,3.98254981807,7.61736886279
0.5,0.7,1.0,5.0,0.2,650.0,1650.0,256739.0,1650.00600183,0.958272290329,0.0233427286852,0.0183849809854,2.74776129612,4.01013499927,4.05656932972,7.70812206985
0.5,0.7,1.0,5.0,0.2,650.0,1650.0,258808.0,1650.00647728,0.956017737103,0.0250500617553,0.0189322011415,2.66690482213,3.88439217801,3.90829930115,7.21244875366
0.5,0.7,1.0,5.0,0.2,650.0,1650.0,259427.0,1650.00480684,0.956481630128,0.0223152901988,0.0212030796735,2.68789443038,3.96103054598,3.92042552351,7.61237035248
0.5,0.7,1.0,5.0,0.2,650.0,1650.0,258248.0,1650.00360048,0.961567155877,0.0211599922863,0.0172728518365,2.72876369541,3.9441222766,3.98874390485,7.54770610882
0.5,0.7,1.0,5.0,0.2,650.0,1650.0,257009.0,1650.00150084,0.956801556149,0.0224051144633,0.020793329388,2.68418503955,3.95324998196,3.94688433977,7.60299202738
0.5,0.7,1.0,5.0,0.2,650.0,1650.0,259329.0,1650.00324406,0.958614332731,0.0221394606218,0.0192462066468,2.66017994967,3.90746537836,3.90113566308,7.42437966117
0.5,0.7,1.0,5.0,0.2,650.0,1650.0,258343.0,1650.01247962,0.954259685142,0.0251568515943,0.0205834632636,2.72276596866,4.02242204738,3.99205970684,7.73900730115
0.5,0.7,1.0,5.0,0.2,650.0,1650.0,258465.0,1650.00288489,0.956996968354,0.0248143560749,0.018188675571,2.71895635142,3.9433609067,4.02477482584,7.84234077384
0.5,0.7,1.0,5.0,0.2,650.0,1650.0,258383.0,1650.00477431,0.954335994782,0.0229443548634,0.0227196503547,2.68093023385,3.9653293021,3.95368024012,7.60781183137
0.5,0.7,1.0,5.0,0.2,650.0,1650.0,258356.0,1650.00621492,0.961932742689,0.0212416415084,0.0168256158026,2.71177172444,3.97959844035,3.97036423851,7.72081808812
0.5,0.7,1.0,5.0,0.2,650.0,1650.0,258913.0,1650.04655547,0.956948599219,0.0231670962492,0.0198843045322,2.65749298137,3.92196332548,3.89873859527,7.66520345804
0.5,0.7,1.0,5.0,0.2,650.0,1650.0,257375.0,1650.00171549,0.955920844698,0.0238747068888,0.0202044484136,2.69434360928,3.96428130007,3.93935953406,7.72393338153
0.5,0.7,1.0,5.0,0.2,650.0,1650.0,258872.0,1650.00239006,0.959910905341,0.0205153003932,0.0195737942655,2.74512853421,4.0338652874,4.01926686479,7.84192404147
