# Supplementary material for: Crossed and Locked Quotes in a Multi-Market Simulation
Source: PLoS One. 2016 Mar 9;11(3):e0151096. doi: 10.1371/journal.pone.0151096 (PMC4784946; doi:10.1371/journal.pone.0151096)
Supplement: S1 Dataset — Simulation output and summary files for main results. (ZIP) [file pone.0151096.s001.zip › main_results/main_results_225.out]

SLURM_ARRAY_TASK_ID:  225
0.5,0.75,1.0,5.0,0.2,650.0,1650.0,256814.0,1650.00858048,0.966175933388,0.0170647837652,0.0167592828468,2.76378133623,4.0766588785,4.01736423571,7.89695650208
0.5,0.75,1.0,5.0,0.2,650.0,1650.0,258314.0,1650.0121955,0.966170492461,0.0178651140192,0.0159643935199,2.77911847363,4.02951859912,4.00491603665,7.77136566485
0.5,0.75,1.0,5.0,0.2,650.0,1650.0,257749.0,1650.01253722,0.964714498189,0.0205721109282,0.0147133908827,2.76318586782,4.00122371001,3.9996482333,7.64602835911
0.5,0.75,1.0,5.0,0.2,650.0,1650.0,258103.0,1650.01502431,0.966956624412,0.0165299101006,0.0165134654874,2.74361412703,4.01389905704,3.94678756543,7.48882145892
0.5,0.75,1.0,5.0,0.2,650.0,1650.0,258240.0,1650.00553314,0.964995336809,0.0197298936715,0.0152747695192,2.75527660863,3.99697551391,3.97301055285,7.66037168231
0.5,0.75,1.0,5.0,0.2,650.0,1650.0,258140.0,1650.00313884,0.963245666995,0.0207647190752,0.01598961393,2.75872138188,4.02324898542,4.05342623252,7.82621381719
0.5,0.75,1.0,5.0,0.2,650.0,1650.0,256875.0,1650.00279078,0.965232098798,0.0200045156741,0.0147633855277,2.72409514756,3.96127046896,3.95139010371,7.59244727465
0.5,0.75,1.0,5.0,0.2,650.0,1650.0,258738.0,1650.00865331,0.965300453591,0.0186428145473,0.0160567318617,2.72626782693,3.93639420179,3.95170553159,7.63860970693
0.5,0.75,1.0,5.0,0.2,650.0,1650.0,258786.0,1650.02131306,0.960727257591,0.022202457026,0.0170702853833,2.73064091198,3.9716112842,3.98463403933,7.72602674782
0.5,0.75,1.0,5.0,0.2,650.0,1650.0,257074.0,1650.00075538,0.964968737746,0.0201004138632,0.0149308483905,2.80624246028,4.0183339804,4.07117793313,7.75975400678
0.5,0.75,1.0,5.0,0.2,650.0,1650.0,257773.0,1650.01921951,0.965047566269,0.019330997916,0.0156214358145,2.76180956828,4.01044225648,4.02583024264,7.83193396325
0.5,0.75,1.0,5.0,0.2,650.0,1650.0,258698.0,1650.02341677,0.966035546309,0.0199677596901,0.0139966940008,2.7646651212,4.00724562388,3.99056327412,7.46471270492
0.5,0.75,1.0,5.0,0.2,650.0,1650.0,257559.0,1650.0047085,0.962719668344,0.0195315696454,0.0177487620107,2.74433760907,3.9800421851,3.96893609216,7.74301431853
0.5,0.75,1.0,5.0,0.2,650.0,1650.0,257864.0,1650.01349814,0.966364172813,0.0198524352991,0.0137833918875,2.7580865917,4.00154240194,3.99922608507,7.7575499375
0.5,0.75,1.0,5.0,0.2,650.0,1650.0,257938.0,1650.00461299,0.967720897706,0.0184433345398,0.0138357677543,2.78030817492,4.00738138558,3.98513676039,7.48671044962
0.5,0.75,1.0,5.0,0.2,650.0,1650.0,256537.0,1650.00464195,0.964551008386,0.0198715232758,0.0155774683384,2.7329172427,4.01187695949,3.97677904187,7.94142508026
0.5,0.75,1.0,5.0,0.2,650.0,1650.0,257428.0,1650.01146311,0.963446581052,0.0202650296137,0.0162883893339,2.71583105081,3.94527353568,3.97091038112,7.64416692305
0.5,0.75,1.0,5.0,0.2,650.0,1650.0,257579.0,1650.0071651,0.961630729132,0.0212700280382,0.0170992428301,2.73424907663,3.99285179989,3.9880397763,7.71928188104
0.5,0.75,1.0,5.0,0.2,650.0,1650.0,258504.0,1650.0041693,0.965385382724,0.0193770192879,0.0152375979885,2.78108454287,3.99454604616,4.01738360639,7.82462347072
0.5,0.75,1.0,5.0,0.2,650.0,1650.0,259166.0,1650.00629481,0.965803733029,0.0198889125755,0.0143073543952,2.75928488842,4.00794248577,4.02863258701,7.78798469875
0.5,0.75,1.0,5.0,0.2,650.0,1650.0,258456.0,1650.01554777,0.966620051725,0.018656014983,0.0147239332918,2.7406703194,3.95639646967,3.93466929603,7.50042194732
0.5,0.75,1.0,5.0,0.2,650.0,1650.0,258020.0,1650.00087673,0.96513556108,0.019166950134,0.0156974887865,2.76345639265,3.98726857577,4.01905413091,7.90037726736
0.5,0.75,1.0,5.0,0.2,650.0,1650.0,258586.0,1650.00003761,0.964044878927,0.0224283413091,0.0135267797638,2.7196167438,3.943067726,3.98666680942,7.68172754274
0.5,0.75,1.0,5.0,0.2,650.0,1650.0,259370.0,1650.00731867,0.964082999871,0.0198229721574,0.0160940279713,2.81555572217,4.06980436091,4.01077605307,8.0235123051
0.5,0.75,1.0,5.0,0.2,650.0,1650.0,258026.0,1650.00305307,0.965904564769,0.0198149664405,0.01428046879,2.69068480507,3.88874748184,3.91977788914,7.46372801836
0.5,0.75,1.0,5.0,0.2,650.0,1650.0,258060.0,1650.01023467,0.964200899529,0.0201223781592,0.0156767223118,2.71369765063,3.97048106537,3.96807374434,7.75421656685
0.5,0.75,1.0,5.0,0.2,650.0,1650.0,257065.0,1650.0140543,0.965883918652,0.0194269902722,0.0146890910761,2.76723710147,3.97660300964,4.04438133792,7.89169927805
0.5,0.75,1.0,5.0,0.2,650.0,1650.0,258049.0,1650.00410624,0.966706995295,0.0177816183474,0.0155113863576,2.75603418264,4.01872054909,3.96116007393,7.60696936922
0.5,0.75,1.0,5.0,0.2,650.0,1650.0,257481.0,1650.00555104,0.966557604461,0.0163004102871,0.0171419852515,2.77211239612,4.02632092606,4.045131977,7.75545225016
0.5,0.75,1.0,5.0,0.2,650.0,1650.0,257014.0,1650.00235186,0.963660513803,0.0186037756967,0.0177357104998,2.78413133756,4.02822864338,4.05471811158,7.90585693124
