# Supplementary material for: Crossed and Locked Quotes in a Multi-Market Simulation
Source: PLoS One. 2016 Mar 9;11(3):e0151096. doi: 10.1371/journal.pone.0151096 (PMC4784946; doi:10.1371/journal.pone.0151096)
Supplement: S1 Dataset — Simulation output and summary files for main results. (ZIP) [file pone.0151096.s001.zip › main_results/main_results_226.out]

SLURM_ARRAY_TASK_ID:  226
0.5,0.8,1.0,5.0,0.2,650.0,1650.0,257262.0,1650.00406187,0.973953245234,0.0146770462421,0.0113697085241,2.81617362974,4.06116176517,4.05301703932,7.83122043167
0.5,0.8,1.0,5.0,0.2,650.0,1650.0,256386.0,1650.00048892,0.971480909808,0.0171162212655,0.0114028689263,2.73826716575,3.96439420572,3.95747929242,7.6368490565
0.5,0.8,1.0,5.0,0.2,650.0,1650.0,258106.0,1650.01501352,0.971924054587,0.0156374935775,0.0124384518355,2.84517280296,4.10406368128,4.08674683707,7.93892626955
0.5,0.8,1.0,5.0,0.2,650.0,1650.0,257288.0,1650.00898456,0.973214796041,0.0160173052543,0.0107678987043,2.81707720559,4.0741163989,4.01092976174,7.7225204609
0.5,0.8,1.0,5.0,0.2,650.0,1650.0,257636.0,1650.001605,0.973871277968,0.014304237513,0.011824484519,2.83541468189,4.04544433121,4.05134421037,7.88100124906
0.5,0.8,1.0,5.0,0.2,650.0,1650.0,257061.0,1650.00073977,0.970733022999,0.0165396599399,0.0127273170608,2.84049562511,4.10023449238,4.06792695538,7.83373684135
0.5,0.8,1.0,5.0,0.2,650.0,1650.0,258147.0,1650.00256842,0.97144839655,0.01478783086,0.0137637725899,2.81942874324,4.07083471234,4.03915205448,7.71682611746
0.5,0.8,1.0,5.0,0.2,650.0,1650.0,257343.0,1650.0000394,0.976025771474,0.0131583508755,0.0108158776501,2.80938115546,3.99687568126,4.0217445755,7.89592572874
0.5,0.8,1.0,5.0,0.2,650.0,1650.0,257324.0,1650.00214425,0.971778445859,0.0153051040511,0.0129164500899,2.84074619751,4.08555967071,4.08198299879,8.33168978712
0.5,0.8,1.0,5.0,0.2,650.0,1650.0,259240.0,1650.00102128,0.972303527768,0.0155054918401,0.0121909803924,2.77581540593,3.97395312752,3.99916598131,7.80942280872
0.5,0.8,1.0,5.0,0.2,650.0,1650.0,258444.0,1650.00954422,0.975004910456,0.0120944462777,0.0129006432662,2.7954864634,4.0353222793,4.05090381388,7.77277977509
0.5,0.8,1.0,5.0,0.2,650.0,1650.0,257350.0,1650.00572053,0.971608780893,0.0156750673167,0.0127161517903,2.82730327174,4.07978535829,4.01481272811,7.87963431977
0.5,0.8,1.0,5.0,0.2,650.0,1650.0,258081.0,1650.0188264,0.971271538813,0.0164917562382,0.012236704949,2.80904766639,4.04679632737,4.02994232716,7.92712252804
0.5,0.8,1.0,5.0,0.2,650.0,1650.0,256849.0,1650.01100528,0.973304204813,0.0146454163107,0.0120503788762,2.84726389487,4.07763365515,4.09490109383,7.99266011866
0.5,0.8,1.0,5.0,0.2,650.0,1650.0,258202.0,1650.00196681,0.970986374734,0.015376498832,0.0136371264342,2.87739366226,4.13472215057,4.12964939477,8.34095169474
0.5,0.8,1.0,5.0,0.2,650.0,1650.0,257901.0,1650.00576358,0.974720253107,0.0146063421203,0.0106734047728,2.8394906693,4.07697394594,4.0575889206,8.05458995561
0.5,0.8,1.0,5.0,0.2,650.0,1650.0,257306.0,1650.00451307,0.973553907863,0.0161702849801,0.0102758071573,2.81250658337,4.06863789022,4.00716639851,7.61593837245
0.5,0.8,1.0,5.0,0.2,650.0,1650.0,257913.0,1650.01424455,0.972133477046,0.0152047264585,0.0126617964954,2.81210892425,4.09241754634,4.04956688186,8.11808025399
0.5,0.8,1.0,5.0,0.2,650.0,1650.0,257550.0,1650.00876697,0.973437951744,0.0151053532555,0.0114566950003,2.80371698472,4.0192071144,4.02508298839,7.90502267221
0.5,0.8,1.0,5.0,0.2,650.0,1650.0,257498.0,1650.0017068,0.973265501107,0.0137644001431,0.01297009875,2.89746072442,4.13915871623,4.14916371583,8.12180057074
0.5,0.8,1.0,5.0,0.2,650.0,1650.0,257576.0,1650.00106718,0.973516024819,0.0139163849874,0.0125675901937,2.86521743562,4.15443692249,4.12565719191,8.29594599657
0.5,0.8,1.0,5.0,0.2,650.0,1650.0,257249.0,1650.0073418,0.973635104074,0.0139632840798,0.0124016118467,2.80325410263,4.02201051987,4.02883326846,7.73290798567
0.5,0.8,1.0,5.0,0.2,650.0,1650.0,258550.0,1650.00540542,0.977630914881,0.0110077801327,0.0113613049861,2.83880236702,4.08270920866,4.05892782364,7.81215535485
0.5,0.8,1.0,5.0,0.2,650.0,1650.0,257385.0,1650.00116811,0.970617352691,0.0161079727875,0.0132746745215,2.80536906822,4.07892483082,4.00191683432,7.9795705481
0.5,0.8,1.0,5.0,0.2,650.0,1650.0,256817.0,1650.0014538,0.974619007416,0.0138740896026,0.0115069029818,2.82333636194,4.02493080591,4.0111684263,7.83216589747
0.5,0.8,1.0,5.0,0.2,650.0,1650.0,257793.0,1650.03830802,0.976029911204,0.0131852394516,0.0107848493442,2.86231989571,4.09807986106,4.14828387241,8.1431411432
0.5,0.8,1.0,5.0,0.2,650.0,1650.0,257139.0,1650.00238463,0.974174989277,0.0151176651774,0.0107073455457,2.80906125794,3.9943015715,3.97580858233,7.55612889147
0.5,0.8,1.0,5.0,0.2,650.0,1650.0,257710.0,1650.00693342,0.97440141901,0.0158608738041,0.00973770718603,2.81312036933,4.03572349654,4.0250822141,7.69754722858
0.5,0.8,1.0,5.0,0.2,650.0,1650.0,258860.0,1650.00522319,0.971008446299,0.016195674707,0.0127958789937,2.77815817206,3.96768235703,4.01421438217,7.64098122616
0.5,0.8,1.0,5.0,0.2,650.0,1650.0,257610.0,1650.00342105,0.97283502744,0.0142639715541,0.0129010010061,2.8509763613,4.12085301763,4.06681035933,8.11971020207
