# Supplementary material for: Crossed and Locked Quotes in a Multi-Market Simulation
Source: PLoS One. 2016 Mar 9;11(3):e0151096. doi: 10.1371/journal.pone.0151096 (PMC4784946; doi:10.1371/journal.pone.0151096)
Supplement: S1 Dataset — Simulation output and summary files for main results. (ZIP) [file pone.0151096.s001.zip › main_results/main_results_227.out]

SLURM_ARRAY_TASK_ID:  227
0.5,0.85,1.0,5.0,0.2,650.0,1650.0,257029.0,1650.00220399,0.979713973507,0.0112204848882,0.00906554160516,2.86056461245,4.10025571916,4.04699299622,7.75291263436
0.5,0.85,1.0,5.0,0.2,650.0,1650.0,257386.0,1650.00067118,0.981689153248,0.00935910748446,0.00895173926773,2.92102087733,4.11595490855,4.18693574513,8.16429556884
0.5,0.85,1.0,5.0,0.2,650.0,1650.0,255725.0,1650.00183022,0.980535890365,0.00962493651595,0.00983917311864,2.8924580792,4.11042366256,4.11202310649,8.13101175183
0.5,0.85,1.0,5.0,0.2,650.0,1650.0,255789.0,1650.00326704,0.98233737868,0.00972758614324,0.0079350351768,2.88789135272,4.07362859734,4.10125956783,7.97065996663
0.5,0.85,1.0,5.0,0.2,650.0,1650.0,256401.0,1650.00555353,0.979031842428,0.0125732118165,0.0083949457554,2.81318559631,4.00464667357,3.94828151776,7.59241823361
0.5,0.85,1.0,5.0,0.2,650.0,1650.0,257320.0,1650.00012602,0.980615009526,0.0106332793567,0.00875171111687,2.87220805808,4.05154783095,4.06535588905,7.76485960926
0.5,0.85,1.0,5.0,0.2,650.0,1650.0,257353.0,1650.00477745,0.98129179765,0.00910654581659,0.00960165653332,2.87145802939,4.06593794677,4.08880997369,7.94842779841
0.5,0.85,1.0,5.0,0.2,650.0,1650.0,256941.0,1650.0037211,0.982038884004,0.0092476230454,0.00871349295051,2.88920609909,4.10066079778,4.13212665125,8.35941281191
0.5,0.85,1.0,5.0,0.2,650.0,1650.0,257554.0,1650.03018361,0.982158951328,0.0102819129829,0.00755913568949,2.86444318287,4.063582565,4.0094297977,8.00605852875
0.5,0.85,1.0,5.0,0.2,650.0,1650.0,255653.0,1650.01033701,0.98191590793,0.00984798093395,0.00823611113587,2.89807416336,4.11620401921,4.08730043969,8.05708690225
0.5,0.85,1.0,5.0,0.2,650.0,1650.0,257226.0,1650.0039913,0.980321526684,0.0103810225368,0.00929745077933,2.90214807359,4.1180894395,4.14096500677,8.13930937592
0.5,0.85,1.0,5.0,0.2,650.0,1650.0,257165.0,1650.00150032,0.978654890115,0.0136410675976,0.00770404228733,2.90837290983,4.15237475792,4.09253408572,8.12269949048
0.5,0.85,1.0,5.0,0.2,650.0,1650.0,257743.0,1650.01664503,0.982927359134,0.0105786837938,0.00649395707184,2.85989309802,4.05429983521,4.03664994371,7.96281562653
0.5,0.85,1.0,5.0,0.2,650.0,1650.0,256168.0,1650.00152023,0.98066224032,0.00979042937581,0.00954733030398,2.88643184603,4.14766029914,4.0982804004,8.15974830429
0.5,0.85,1.0,5.0,0.2,650.0,1650.0,257420.0,1650.00512995,0.9805370278,0.010896990655,0.00856598154492,2.93023795983,4.15578004318,4.15123868195,8.22519939912
0.5,0.85,1.0,5.0,0.2,650.0,1650.0,257732.0,1650.00089388,0.982055409396,0.00897720106977,0.00896738953426,2.84637621754,4.06280897824,4.05916147656,7.86991969017
0.5,0.85,1.0,5.0,0.2,650.0,1650.0,257770.0,1650.01227126,0.983252187037,0.00928062899054,0.00746718397285,2.90198759734,4.07602004389,4.08822841561,7.67340429659
0.5,0.85,1.0,5.0,0.2,650.0,1650.0,256155.0,1650.0042331,0.980210049579,0.0107988096589,0.00899114076211,2.84638306554,4.05665861583,4.04892184048,7.92111097945
0.5,0.85,1.0,5.0,0.2,650.0,1650.0,257580.0,1650.00065521,0.978098710622,0.0117095341199,0.010191755258,2.824176409,4.00294170152,4.07086833445,7.74934548833
0.5,0.85,1.0,5.0,0.2,650.0,1650.0,257954.0,1650.00108617,0.980235555715,0.0102493425956,0.00951510168984,2.83055398725,4.00386792051,4.02822116805,7.88434843501
0.5,0.85,1.0,5.0,0.2,650.0,1650.0,256976.0,1650.00692745,0.979099446701,0.0117975129889,0.0091030403101,2.8229331773,3.96515308062,3.99784168803,7.63882606661
0.5,0.85,1.0,5.0,0.2,650.0,1650.0,256841.0,1650.01798802,0.98295974932,0.00900476619501,0.00803548448511,2.86503671272,4.04293005089,4.05803589551,7.86046952431
0.5,0.85,1.0,5.0,0.2,650.0,1650.0,256336.0,1650.0162381,0.981392877588,0.0100865431334,0.00852057927894,2.88534283624,4.08756882856,4.10052165835,8.09889393923
0.5,0.85,1.0,5.0,0.2,650.0,1650.0,257825.0,1650.00045917,0.981612032952,0.010090761096,0.00829720595226,2.89402848881,4.03136269142,4.09517168493,7.9825593626
0.5,0.85,1.0,5.0,0.2,650.0,1650.0,256860.0,1650.00241708,0.978202423956,0.011753515262,0.0100440607816,2.89051877865,4.13185279211,4.13575700136,8.41938451525
0.5,0.85,1.0,5.0,0.2,650.0,1650.0,256653.0,1650.01757748,0.978523178879,0.0129391767131,0.00853764440786,2.85182562661,4.03605531844,4.02642766939,7.87538535455
0.5,0.85,1.0,5.0,0.2,650.0,1650.0,257652.0,1650.01846447,0.983496424808,0.0091028572617,0.00740071793034,2.91429574965,4.1387146146,4.09965749871,7.93753503509
0.5,0.85,1.0,5.0,0.2,650.0,1650.0,256427.0,1650.00929185,0.981235985398,0.0100662249605,0.00869778964143,2.86579696819,4.10667323157,4.06662577528,8.02878557639
0.5,0.85,1.0,5.0,0.2,650.0,1650.0,257664.0,1650.00052884,0.977758888717,0.0104525647905,0.0117885464929,2.84995318952,4.03093458206,4.07041975056,7.77857408677
0.5,0.85,1.0,5.0,0.2,650.0,1650.0,256976.0,1650.00595695,0.982202305197,0.00909110866312,0.0087065861398,2.91010716816,4.12414063549,4.11815729285,8.21071760322
