# Supplementary material for: Crossed and Locked Quotes in a Multi-Market Simulation
Source: PLoS One. 2016 Mar 9;11(3):e0151096. doi: 10.1371/journal.pone.0151096 (PMC4784946; doi:10.1371/journal.pone.0151096)
Supplement: S1 Dataset — Simulation output and summary files for main results. (ZIP) [file pone.0151096.s001.zip › main_results/main_results_228.out]

SLURM_ARRAY_TASK_ID:  228
0.5,0.9,1.0,5.0,0.2,650.0,1650.0,256642.0,1650.000008,0.98611752169,0.0078177778765,0.00606470043388,2.97152577475,4.16404081617,4.1848908318,8.2067882947
0.5,0.9,1.0,5.0,0.2,650.0,1650.0,258188.0,1650.02395395,0.986276226647,0.00752333505553,0.00620043829724,2.92010162721,4.09808741095,4.14304989818,7.98867449995
0.5,0.9,1.0,5.0,0.2,650.0,1650.0,257242.0,1650.00662983,0.985716152841,0.00752506700508,0.00675878015393,2.90348950208,4.07247505349,4.12868965152,8.16444998017
0.5,0.9,1.0,5.0,0.2,650.0,1650.0,257130.0,1650.00582236,0.985192643279,0.00851610565132,0.00629125107015,2.94555004234,4.15272211225,4.15183107917,8.24394477362
0.5,0.9,1.0,5.0,0.2,650.0,1650.0,256121.0,1650.00404845,0.986838124004,0.0083043358301,0.00485754016607,2.88116177418,4.02889847696,4.05802670816,7.81118885745
0.5,0.9,1.0,5.0,0.2,650.0,1650.0,257637.0,1650.00021695,0.987463451188,0.00698093761629,0.00555561119521,2.89238587865,4.03246950588,4.08933514145,7.99208014707
0.5,0.9,1.0,5.0,0.2,650.0,1650.0,257784.0,1650.00265364,0.987187748046,0.00719348249553,0.00561876945862,2.90271463101,4.07100666051,4.01965611221,7.97809533011
0.5,0.9,1.0,5.0,0.2,650.0,1650.0,256122.0,1650.0032908,0.987062386101,0.00771625901629,0.00522135488269,2.9369859056,4.1498283553,4.14276377555,8.00975552481
0.5,0.9,1.0,5.0,0.2,650.0,1650.0,257089.0,1650.00664247,0.986902729493,0.0072275985185,0.00586967198872,2.90668382382,4.09991345987,4.10617260558,8.21149584384
0.5,0.9,1.0,5.0,0.2,650.0,1650.0,259072.0,1650.00048462,0.987808121774,0.00739631152806,0.00479556669767,2.88595712184,4.04691677118,4.06046643733,8.03359981503
0.5,0.9,1.0,5.0,0.2,650.0,1650.0,257644.0,1650.00276624,0.987905511012,0.00738527220561,0.00470921678223,2.85658349677,4.00576891291,4.02148411282,7.74632718832
0.5,0.9,1.0,5.0,0.2,650.0,1650.0,257956.0,1650.01490815,0.986464569985,0.00705458109756,0.00648084891778,2.86279864203,4.00945775056,4.04269215728,7.73542813573
0.5,0.9,1.0,5.0,0.2,650.0,1650.0,257093.0,1650.00352326,0.988969441737,0.00671279932571,0.00431775893714,2.91177752784,4.04514299736,4.07076356091,8.04014905639
0.5,0.9,1.0,5.0,0.2,650.0,1650.0,257327.0,1650.00345859,0.987930323927,0.00656237965535,0.00550729641804,2.92669775439,4.11888978515,4.11822846862,8.14752377937
0.5,0.9,1.0,5.0,0.2,650.0,1650.0,257665.0,1650.00270705,0.989354616527,0.00564873493141,0.00499664854199,2.9637149601,4.15987776526,4.13294497287,8.30060187154
0.5,0.9,1.0,5.0,0.2,650.0,1650.0,256905.0,1650.00383557,0.986000580211,0.00780249283914,0.0061969269494,2.97033679146,4.18265030632,4.15953058401,8.4278598946
0.5,0.9,1.0,5.0,0.2,650.0,1650.0,256986.0,1650.00262284,0.987545812082,0.00689381364006,0.00556037427838,2.91047761598,4.08976780549,4.12574742067,8.11116789361
0.5,0.9,1.0,5.0,0.2,650.0,1650.0,256987.0,1650.0008913,0.985649675145,0.00846381905482,0.00588650580024,2.87401322564,4.04367762363,4.05595417414,7.93595994433
0.5,0.9,1.0,5.0,0.2,650.0,1650.0,257757.0,1650.00965279,0.986160408297,0.0074149544828,0.00642463722035,2.86197873546,4.03199691234,4.06228442549,7.94953943665
0.5,0.9,1.0,5.0,0.2,650.0,1650.0,256071.0,1650.00236466,0.98566252016,0.00767806298222,0.00665941685764,2.93321240972,4.11340626014,4.11760620999,8.20059173559
0.5,0.9,1.0,5.0,0.2,650.0,1650.0,257058.0,1650.00844037,0.986000155547,0.00802309212323,0.00597675233016,2.88738603709,4.0572692821,4.07521718831,7.96256151964
0.5,0.9,1.0,5.0,0.2,650.0,1650.0,257003.0,1650.00118952,0.987271438591,0.0063293869919,0.00639917441687,2.93607882971,4.12282904357,4.13280389219,8.14214522548
0.5,0.9,1.0,5.0,0.2,650.0,1650.0,255913.0,1650.00107625,0.984869315,0.00845900478703,0.00667168021252,2.91821784638,4.10713050785,4.12466736424,8.20135763409
0.5,0.9,1.0,5.0,0.2,650.0,1650.0,257168.0,1650.00956571,0.985189512041,0.00835281037803,0.00645767758113,2.91516470732,4.13173952504,4.10204163269,8.35217104095
0.5,0.9,1.0,5.0,0.2,650.0,1650.0,257364.0,1650.0035484,0.988460391876,0.00541944397603,0.00612016414774,2.89534037463,4.06076153586,4.01789518947,7.57842827624
0.5,0.9,1.0,5.0,0.2,650.0,1650.0,257587.0,1650.00949476,0.986188689038,0.00743997735202,0.00637133360969,2.89883696308,4.07981561793,4.09430122494,7.93867625239
0.5,0.9,1.0,5.0,0.2,650.0,1650.0,256413.0,1650.00485967,0.988449670261,0.00584060308728,0.00570972665134,2.95086142152,4.15439219357,4.14156069203,8.05966502177
0.5,0.9,1.0,5.0,0.2,650.0,1650.0,256398.0,1650.00035901,0.98864099501,0.00556219978747,0.00579680520261,2.92763998214,4.09765784073,4.15765111816,8.02978551548
0.5,0.9,1.0,5.0,0.2,650.0,1650.0,255817.0,1650.00036159,0.989411568008,0.00576974072022,0.00481869127161,2.94283346255,4.15452324032,4.1204025393,8.16563739267
0.5,0.9,1.0,5.0,0.2,650.0,1650.0,256920.0,1650.00271652,0.98777494016,0.00740567495164,0.0048193848884,2.96831929488,4.1267304988,4.18661873252,8.39337878074
