# Supplementary material for: Crossed and Locked Quotes in a Multi-Market Simulation
Source: PLoS One. 2016 Mar 9;11(3):e0151096. doi: 10.1371/journal.pone.0151096 (PMC4784946; doi:10.1371/journal.pone.0151096)
Supplement: S1 Dataset — Simulation output and summary files for main results. (ZIP) [file pone.0151096.s001.zip › main_results/main_results_229.out]

SLURM_ARRAY_TASK_ID:  229
0.5,0.95,1.0,5.0,0.2,650.0,1650.0,256745.0,1650.01925225,0.992949551643,0.00419555588723,0.00285489247001,2.93690851956,4.10580085965,4.05160954506,8.05247342534
0.5,0.95,1.0,5.0,0.2,650.0,1650.0,256572.0,1650.00266268,0.99314224445,0.00411904215402,0.00273871339559,2.94694130821,4.10944668793,4.10877333856,8.21191372423
0.5,0.95,1.0,5.0,0.2,650.0,1650.0,256978.0,1650.02660247,0.994470776148,0.00327700002178,0.0022522238298,3.00604183077,4.15578817329,4.16319306037,8.46659284032
0.5,0.95,1.0,5.0,0.2,650.0,1650.0,256525.0,1650.00219765,0.995527145111,0.00231337352351,0.00215948136548,2.96779061969,4.10916834529,4.11506592516,7.9537586937
0.5,0.95,1.0,5.0,0.2,650.0,1650.0,256237.0,1650.00844627,0.993314311308,0.00435781617839,0.00232787251317,2.95022531753,4.09611129315,4.13717464343,8.31656916307
0.5,0.95,1.0,5.0,0.2,650.0,1650.0,257555.0,1650.02183931,0.992480788872,0.00439327507208,0.00312593605604,2.939276161,4.07418960461,4.11680898919,7.9018425735
0.5,0.95,1.0,5.0,0.2,650.0,1650.0,257022.0,1650.01195649,0.99347790615,0.00407530384624,0.00244679000389,2.98175591487,4.1327231738,4.13447869721,7.97493563023
0.5,0.95,1.0,5.0,0.2,650.0,1650.0,256623.0,1650.00435466,0.992564015534,0.00425931522233,0.00317666924387,2.97577851862,4.14945511652,4.14268154296,8.24253430429
0.5,0.95,1.0,5.0,0.2,650.0,1650.0,256162.0,1650.00830602,0.99122686878,0.00463585509073,0.00413727612912,3.00770952683,4.19836193139,4.24250751638,8.72452546838
0.5,0.95,1.0,5.0,0.2,650.0,1650.0,257130.0,1650.0020938,0.994020390537,0.00301381274237,0.00296579672073,2.99297229862,4.14748550769,4.19871128331,8.149125734
0.5,0.95,1.0,5.0,0.2,650.0,1650.0,257022.0,1650.00326343,0.995214193272,0.00264033591253,0.00214547081566,3.00665947356,4.18402307407,4.15502299328,8.47161425561
0.5,0.95,1.0,5.0,0.2,650.0,1650.0,255060.0,1650.00641965,0.994674940748,0.00242088997605,0.00290416927629,2.98955148024,4.15280397329,4.18405405407,8.34134485105
0.5,0.95,1.0,5.0,0.2,650.0,1650.0,256604.0,1650.00604048,0.99338889356,0.0033511247497,0.00325998168997,3.00851764135,4.18722541341,4.1749532911,8.12213497187
0.5,0.95,1.0,5.0,0.2,650.0,1650.0,256312.0,1650.03335352,0.993066600005,0.00360498316672,0.00332841682837,2.94120858114,4.10910596333,4.08500921122,7.97610236241
0.5,0.95,1.0,5.0,0.2,650.0,1650.0,255390.0,1650.00194795,0.994095972437,0.00304391197195,0.00286011559114,3.03795147021,4.24092923873,4.20970194569,8.43293200852
0.5,0.95,1.0,5.0,0.2,650.0,1650.0,255566.0,1650.0035665,0.992410538855,0.00445776082497,0.00313170032053,2.99844954124,4.16750379408,4.19013983571,8.35145382244
0.5,0.95,1.0,5.0,0.2,650.0,1650.0,257504.0,1650.00993671,0.992943136307,0.00391429908239,0.00314256461078,2.97787829622,4.17363756502,4.14517418324,8.31059205664
0.5,0.95,1.0,5.0,0.2,650.0,1650.0,255789.0,1650.01005491,0.994123090368,0.00290616039991,0.00297074923194,2.96524048147,4.14650822623,4.11699901552,8.38961438615
0.5,0.95,1.0,5.0,0.2,650.0,1650.0,254500.0,1650.00040706,0.994728522567,0.00271734943562,0.00255412799768,2.99742158134,4.20869314439,4.1730770828,8.3981880043
0.5,0.95,1.0,5.0,0.2,650.0,1650.0,255867.0,1650.01026251,0.993797544493,0.00320724073491,0.00299521477208,2.94957431666,4.14241205361,4.08522384816,8.03554082848
0.5,0.95,1.0,5.0,0.2,650.0,1650.0,257351.0,1650.00174202,0.993784151833,0.00367068704435,0.00254516112281,2.94114688147,4.0658857397,4.09933428709,8.06747447078
0.5,0.95,1.0,5.0,0.2,650.0,1650.0,257428.0,1650.0059683,0.993426902292,0.00373763365244,0.00283546405564,2.95359789499,4.09149903065,4.09419483659,7.83908910409
0.5,0.95,1.0,5.0,0.2,650.0,1650.0,255927.0,1650.02814258,0.992957651321,0.00368658855394,0.00335576012473,2.96954435761,4.16443971925,4.14745690716,8.36517222134
0.5,0.95,1.0,5.0,0.2,650.0,1650.0,256359.0,1650.00398242,0.995046294332,0.00254054436838,0.00241316130007,2.97001317198,4.12260236884,4.13799100118,8.23984111256
0.5,0.95,1.0,5.0,0.2,650.0,1650.0,256681.0,1650.00042646,0.995302512232,0.0026645200402,0.00203296772788,3.03214984502,4.22615296912,4.25112338849,8.46364527568
0.5,0.95,1.0,5.0,0.2,650.0,1650.0,256688.0,1650.00814298,0.994414806988,0.00333660884043,0.00224858417184,2.99106679987,4.17006876532,4.15512197814,8.25633146193
0.5,0.95,1.0,5.0,0.2,650.0,1650.0,256421.0,1650.02460536,0.994202883709,0.00315083050734,0.00264628578382,3.0246396734,4.1879022205,4.20538777825,8.42204584015
0.5,0.95,1.0,5.0,0.2,650.0,1650.0,256698.0,1650.00197187,0.992707105079,0.00466142213841,0.00263147278297,3.02735556562,4.29914945119,4.2124655152,8.77446289931
0.5,0.95,1.0,5.0,0.2,650.0,1650.0,255095.0,1650.01021495,0.994262189995,0.00362995416168,0.00210785584317,3.02273085387,4.2276940331,4.23156939825,8.42832824062
0.5,0.95,1.0,5.0,0.2,650.0,1650.0,256796.0,1650.00189647,0.993559055308,0.00406564347265,0.0023753012196,2.97554132274,4.13587533569,4.13339705613,8.16220598774
