# Supplementary material for: Crossed and Locked Quotes in a Multi-Market Simulation
Source: PLoS One. 2016 Mar 9;11(3):e0151096. doi: 10.1371/journal.pone.0151096 (PMC4784946; doi:10.1371/journal.pone.0151096)
Supplement: S1 Dataset — Simulation output and summary files for main results. (ZIP) [file pone.0151096.s001.zip › main_results/main_results_23.out]

SLURM_ARRAY_TASK_ID:  23
0.05,0.1,1.0,5.0,0.2,650.0,1650.0,262735.0,1650.00036353,0.619320810845,0.143119948687,0.237559240467,0.743358193502,3.2712137635,3.24105427482,10.1091035441
0.05,0.1,1.0,5.0,0.2,650.0,1650.0,261299.0,1650.00297236,0.634942777405,0.139891100181,0.225166122414,0.813747005185,3.21542130204,3.15298664986,9.1021844774
0.05,0.1,1.0,5.0,0.2,650.0,1650.0,262284.0,1650.00400911,0.628411651317,0.135457082469,0.236131266213,0.711337617942,3.15386805123,3.19108355628,9.67583007737
0.05,0.1,1.0,5.0,0.2,650.0,1650.0,262534.0,1650.00084432,0.618073801482,0.137893041674,0.244033156844,0.710449990482,3.12997328991,3.1922011793,9.34253125258
0.05,0.1,1.0,5.0,0.2,650.0,1650.0,261916.0,1650.01264053,0.614989371573,0.144851951796,0.240158676631,0.703567829264,3.21767381864,3.24177752716,10.0141675617
0.05,0.1,1.0,5.0,0.2,650.0,1650.0,262150.0,1650.00111462,0.604735099438,0.139000198632,0.25626470193,0.658200051766,3.21752547292,3.22050869129,9.79469209377
0.05,0.1,1.0,5.0,0.2,650.0,1650.0,262608.0,1650.00345628,0.617658762644,0.136612224136,0.24572901322,0.75403350074,3.23559732841,3.21828686592,9.64563613098
0.05,0.1,1.0,5.0,0.2,650.0,1650.0,262163.0,1650.00149396,0.631218545192,0.129318414332,0.239463040476,0.757867257228,3.25206123321,3.17031253047,9.57137832074
0.05,0.1,1.0,5.0,0.2,650.0,1650.0,260678.0,1650.00256385,0.589866472486,0.139002166388,0.271131361126,0.56135884776,3.19101241668,3.17709157812,10.0540904109
0.05,0.1,1.0,5.0,0.2,650.0,1650.0,261226.0,1650.00861405,0.622071915896,0.137925489611,0.240002594493,0.728409641829,3.18794381536,3.24593636419,9.86765125026
0.05,0.1,1.0,5.0,0.2,650.0,1650.0,261163.0,1650.00099958,0.641986820154,0.129726123352,0.228287056494,0.808203860971,3.1838270505,3.17870310552,9.3670885195
0.05,0.1,1.0,5.0,0.2,650.0,1650.0,262419.0,1650.00535123,0.620728232019,0.134740727758,0.244531040223,0.738508442966,3.2284391092,3.27697919175,9.98286231374
0.05,0.1,1.0,5.0,0.2,650.0,1650.0,262032.0,1650.0030425,0.61007710886,0.131786928781,0.258135962358,0.617983923015,3.18375788851,3.1907114999,10.151527876
0.05,0.1,1.0,5.0,0.2,650.0,1650.0,262330.0,1650.00407771,0.65441225909,0.133490027682,0.212097713228,0.905641336493,3.23747293437,3.20258230224,9.14623338095
0.05,0.1,1.0,5.0,0.2,650.0,1650.0,260712.0,1650.01092708,0.621904664481,0.129643949075,0.248451386444,0.690627251512,3.21058679716,3.2132834569,9.74498714965
0.05,0.1,1.0,5.0,0.2,650.0,1650.0,262519.0,1650.00231972,0.63421213028,0.136780101992,0.229007767728,0.814446890392,3.21969197371,3.16855319405,9.28165863507
0.05,0.1,1.0,5.0,0.2,650.0,1650.0,263143.0,1650.00085932,0.608049885996,0.135857826233,0.256092287771,0.635018461983,3.21677437944,3.07237589731,9.74680749585
0.05,0.1,1.0,5.0,0.2,650.0,1650.0,261460.0,1650.00315896,0.641134696595,0.133833360879,0.225031942526,0.841062661475,3.18923508637,3.21964677957,9.35972820963
0.05,0.1,1.0,5.0,0.2,650.0,1650.0,261883.0,1650.00184947,0.612070081105,0.13228532323,0.255644595665,0.666622975166,3.17385784842,3.2871562202,10.1501680873
0.05,0.1,1.0,5.0,0.2,650.0,1650.0,261492.0,1650.00169715,0.598815124883,0.134196258113,0.266988617004,0.587396085801,3.16724345968,3.25054447623,9.87862450474
0.05,0.1,1.0,5.0,0.2,650.0,1650.0,261176.0,1650.0023656,0.602337244544,0.135739562348,0.261923193107,0.659567764487,3.20913900381,3.20424854278,9.9380882978
0.05,0.1,1.0,5.0,0.2,650.0,1650.0,261150.0,1650.00690071,0.62988570569,0.127870080779,0.242244213532,0.744380349531,3.21301738467,3.22907593242,9.92262011353
0.05,0.1,1.0,5.0,0.2,650.0,1650.0,261948.0,1650.01302049,0.617893017348,0.126326973288,0.255780009364,0.677432170108,3.16000422377,3.19653473079,9.68445890739
0.05,0.1,1.0,5.0,0.2,650.0,1650.0,262792.0,1650.00322629,0.62276044997,0.140049732102,0.237189817929,0.754522129711,3.18091158878,3.15480727156,9.36378260472
0.05,0.1,1.0,5.0,0.2,650.0,1650.0,261983.0,1650.00565342,0.633470713199,0.133090806747,0.233438480054,0.79390147736,3.27014572294,3.18149247399,9.58190001956
0.05,0.1,1.0,5.0,0.2,650.0,1650.0,261259.0,1650.0019048,0.633201365303,0.133046499386,0.233752135311,0.790398039155,3.23465863366,3.19034522369,9.48266068511
0.05,0.1,1.0,5.0,0.2,650.0,1650.0,263344.0,1650.00392354,0.616421793058,0.133398356834,0.250179850108,0.685516403756,3.10604586094,3.15136392444,9.48228707301
0.05,0.1,1.0,5.0,0.2,650.0,1650.0,260320.0,1650.00183493,0.637041533336,0.124340125177,0.238618341487,0.763880398344,3.26337411598,3.21835735459,9.82243809274
0.05,0.1,1.0,5.0,0.2,650.0,1650.0,261508.0,1650.01492336,0.602797996597,0.132973025796,0.264228977608,0.612692062026,3.19849065588,3.18242821459,9.8696939363
0.05,0.1,1.0,5.0,0.2,650.0,1650.0,262136.0,1650.01116752,0.615204908912,0.132190034364,0.252605056724,0.704678888117,3.15013393381,3.19685065138,9.50172986745
