# Supplementary material for: Crossed and Locked Quotes in a Multi-Market Simulation
Source: PLoS One. 2016 Mar 9;11(3):e0151096. doi: 10.1371/journal.pone.0151096 (PMC4784946; doi:10.1371/journal.pone.0151096)
Supplement: S1 Dataset — Simulation output and summary files for main results. (ZIP) [file pone.0151096.s001.zip › main_results/main_results_230.out]

SLURM_ARRAY_TASK_ID:  230
0.5,1.0,1.0,5.0,0.2,650.0,1650.0,256727.0,1650.00741424,1.0,0.0,0.0,3.03068728129,4.13787753987,4.18615118104,8.26359772702
0.5,1.0,1.0,5.0,0.2,650.0,1650.0,256627.0,1650.00308437,1.0,0.0,0.0,3.04245001539,4.18569903416,4.18697688357,8.28871967656
0.5,1.0,1.0,5.0,0.2,650.0,1650.0,257337.0,1650.00310502,1.0,0.0,0.0,3.06943265873,4.23917476632,4.23331619573,8.44846281725
0.5,1.0,1.0,5.0,0.2,650.0,1650.0,256373.0,1650.00225128,1.0,0.0,0.0,3.03811899926,4.23783863971,4.17347924907,8.56103555517
0.5,1.0,1.0,5.0,0.2,650.0,1650.0,255638.0,1650.00218394,1.0,0.0,0.0,3.04749435736,4.21389079214,4.21660951222,8.40307669955
0.5,1.0,1.0,5.0,0.2,650.0,1650.0,256484.0,1650.00127361,1.0,0.0,0.0,3.07758595032,4.21628613879,4.23510199485,8.55517717652
0.5,1.0,1.0,5.0,0.2,650.0,1650.0,256917.0,1650.0130016,1.0,0.0,0.0,3.03505719829,4.19046795787,4.20736810412,8.68805906385
0.5,1.0,1.0,5.0,0.2,650.0,1650.0,256303.0,1650.00274059,1.0,0.0,0.0,3.01851847351,4.18325765677,4.16627661505,8.3413940061
0.5,1.0,1.0,5.0,0.2,650.0,1650.0,255295.0,1650.00652851,1.0,0.0,0.0,3.10524643975,4.29132194721,4.28728457388,8.78721362252
0.5,1.0,1.0,5.0,0.2,650.0,1650.0,255829.0,1650.00358958,1.0,0.0,0.0,3.04868502273,4.21415018555,4.23213100328,8.38713181139
0.5,1.0,1.0,5.0,0.2,650.0,1650.0,257321.0,1650.01284383,1.0,0.0,0.0,2.97115539863,4.06998326603,4.08482873491,7.90388849886
0.5,1.0,1.0,5.0,0.2,650.0,1650.0,256514.0,1650.00274189,1.0,0.0,0.0,3.09280973583,4.26612441323,4.29604714083,8.77050802655
0.5,1.0,1.0,5.0,0.2,650.0,1650.0,255258.0,1650.00585778,1.0,0.0,0.0,3.03884105098,4.17668930415,4.21661367953,8.52232791337
0.5,1.0,1.0,5.0,0.2,650.0,1650.0,256728.0,1650.01203544,1.0,0.0,0.0,3.0132240519,4.17606889914,4.15491359206,8.30011622008
0.5,1.0,1.0,5.0,0.2,650.0,1650.0,256051.0,1650.01111454,1.0,0.0,0.0,3.01733254638,4.17222597258,4.17161315082,8.37447967179
0.5,1.0,1.0,5.0,0.2,650.0,1650.0,256610.0,1650.00108211,1.0,0.0,0.0,3.01864086319,4.15398676014,4.18136528918,8.24739660961
0.5,1.0,1.0,5.0,0.2,650.0,1650.0,255748.0,1650.00311779,1.0,0.0,0.0,2.98947998554,4.10652180392,4.12921833406,7.91372023068
0.5,1.0,1.0,5.0,0.2,650.0,1650.0,256599.0,1650.00896238,1.0,0.0,0.0,3.07044038773,4.24799457997,4.19598492313,8.42782142199
0.5,1.0,1.0,5.0,0.2,650.0,1650.0,255172.0,1650.00025735,1.0,0.0,0.0,3.05657454746,4.21405782631,4.19874754029,8.36608904305
0.5,1.0,1.0,5.0,0.2,650.0,1650.0,256930.0,1650.00293151,1.0,0.0,0.0,3.04695975813,4.19519305907,4.19955892521,8.44362412893
0.5,1.0,1.0,5.0,0.2,650.0,1650.0,256769.0,1650.00483261,1.0,0.0,0.0,2.95137149316,4.1068506541,4.05347247527,7.75177906103
0.5,1.0,1.0,5.0,0.2,650.0,1650.0,256140.0,1650.00401241,1.0,0.0,0.0,3.05675300986,4.23403678049,4.21382616653,8.4440183187
0.5,1.0,1.0,5.0,0.2,650.0,1650.0,255668.0,1650.003313,1.0,0.0,0.0,3.05471460609,4.24374806006,4.24314367131,8.51984173858
0.5,1.0,1.0,5.0,0.2,650.0,1650.0,255861.0,1650.01058852,1.0,0.0,0.0,3.02119512044,4.21374654352,4.16848203739,8.3797565062
0.5,1.0,1.0,5.0,0.2,650.0,1650.0,255854.0,1650.00522466,1.0,0.0,0.0,3.05099062223,4.21833202868,4.24013937537,8.41965916821
0.5,1.0,1.0,5.0,0.2,650.0,1650.0,256663.0,1650.00992277,1.0,0.0,0.0,3.02175517333,4.14735162463,4.20679455273,8.2723969963
0.5,1.0,1.0,5.0,0.2,650.0,1650.0,256062.0,1650.01017184,1.0,0.0,0.0,3.0333936524,4.22310664552,4.15652545747,8.36773069135
0.5,1.0,1.0,5.0,0.2,650.0,1650.0,257125.0,1650.0036235,1.0,0.0,0.0,2.99681532777,4.14517938708,4.12151058345,8.11502375482
0.5,1.0,1.0,5.0,0.2,650.0,1650.0,257277.0,1650.01909248,1.0,0.0,0.0,2.96947417607,4.12623070121,4.0976116263,8.03299513202
0.5,1.0,1.0,5.0,0.2,650.0,1650.0,256142.0,1650.00410358,1.0,0.0,0.0,3.07018206392,4.25251379857,4.22110073867,8.4941680392
