# Supplementary material for: Crossed and Locked Quotes in a Multi-Market Simulation
Source: PLoS One. 2016 Mar 9;11(3):e0151096. doi: 10.1371/journal.pone.0151096 (PMC4784946; doi:10.1371/journal.pone.0151096)
Supplement: S1 Dataset — Simulation output and summary files for main results. (ZIP) [file pone.0151096.s001.zip › main_results/main_results_231.out]

SLURM_ARRAY_TASK_ID:  231
0.55,0.0,1.0,5.0,0.2,650.0,1650.0,264375.0,1650.00318486,0.771105081696,0.109984588839,0.118910329465,1.63956487087,3.36231722324,3.38179249914,6.01309213125
0.55,0.0,1.0,5.0,0.2,650.0,1650.0,264462.0,1650.00063535,0.764273814154,0.100489638726,0.13523654712,1.55107701142,3.33139679722,3.33263952687,6.05257641805
0.55,0.0,1.0,5.0,0.2,650.0,1650.0,264209.0,1650.00022569,0.772783652639,0.0992051474877,0.128011199873,1.61983670816,3.42882588283,3.3905202867,6.19534975165
0.55,0.0,1.0,5.0,0.2,650.0,1650.0,263057.0,1650.00935923,0.778236457815,0.0940301147402,0.127733427444,1.66103489588,3.46000530212,3.46026981176,6.28720329996
0.55,0.0,1.0,5.0,0.2,650.0,1650.0,264833.0,1650.03069914,0.776542965321,0.100693793648,0.12276324103,1.61362120135,3.33298981761,3.32488602772,5.8138250861
0.55,0.0,1.0,5.0,0.2,650.0,1650.0,262033.0,1650.00006947,0.759794386841,0.108155302355,0.132050310805,1.59428812197,3.3884757101,3.40371191955,6.06589749945
0.55,0.0,1.0,5.0,0.2,650.0,1650.0,263740.0,1650.00139804,0.777089531454,0.101470073772,0.121440394774,1.62862143089,3.4063804044,3.4080377561,6.13770390857
0.55,0.0,1.0,5.0,0.2,650.0,1650.0,264011.0,1650.00159735,0.780152685347,0.0978867792871,0.121960535366,1.63332258833,3.32148389634,3.42254516102,5.91520946115
0.55,0.0,1.0,5.0,0.2,650.0,1650.0,263997.0,1650.00401535,0.761969068191,0.103569408256,0.134461523553,1.60206526751,3.45835614714,3.40147219884,6.19412222194
0.55,0.0,1.0,5.0,0.2,650.0,1650.0,263081.0,1650.00212823,0.778542146413,0.103816088049,0.117641765537,1.64533102174,3.3646538441,3.37697629898,5.92363909004
0.55,0.0,1.0,5.0,0.2,650.0,1650.0,264373.0,1650.00097443,0.779516526852,0.0979945062311,0.122488966917,1.6455637969,3.37351401934,3.35803840194,6.02915099886
0.55,0.0,1.0,5.0,0.2,650.0,1650.0,263782.0,1650.00624162,0.770562034769,0.102058553283,0.127379411948,1.63779894357,3.40499223229,3.41423512516,6.12830050917
0.55,0.0,1.0,5.0,0.2,650.0,1650.0,265075.0,1650.00777762,0.784215650902,0.102108942248,0.11367540685,1.66248019591,3.36656389612,3.31526066837,5.89759307798
0.55,0.0,1.0,5.0,0.2,650.0,1650.0,264476.0,1650.00073534,0.776721408997,0.099715931956,0.123562659047,1.60259640435,3.34954479653,3.33352862622,6.01417995585
0.55,0.0,1.0,5.0,0.2,650.0,1650.0,265520.0,1650.00010539,0.785866632708,0.0952387002565,0.118894667035,1.67692163011,3.40991591495,3.34690754394,5.92234516347
0.55,0.0,1.0,5.0,0.2,650.0,1650.0,263996.0,1650.00722373,0.77961239811,0.101509712165,0.118877889725,1.69227600629,3.44778768361,3.43038917632,6.16042186924
0.55,0.0,1.0,5.0,0.2,650.0,1650.0,263738.0,1650.01598539,0.774290858331,0.0984958451773,0.127213296492,1.6379996442,3.41547810662,3.39071800884,6.18232289703
0.55,0.0,1.0,5.0,0.2,650.0,1650.0,263030.0,1650.00080347,0.778240144829,0.111439825473,0.110320029698,1.69449163359,3.41479173292,3.37805820766,5.8599412315
0.55,0.0,1.0,5.0,0.2,650.0,1650.0,263665.0,1650.01029889,0.781701405058,0.102415410686,0.115883184256,1.69830460189,3.41949614345,3.43373197201,6.14115905724
0.55,0.0,1.0,5.0,0.2,650.0,1650.0,265490.0,1650.01432275,0.768263310336,0.106539595556,0.125197094108,1.5849969968,3.29139918984,3.3722891086,6.0028509378
0.55,0.0,1.0,5.0,0.2,650.0,1650.0,264529.0,1650.00756573,0.773133427932,0.102047419468,0.124819152599,1.6404461868,3.42406272861,3.32901362837,6.05299930803
0.55,0.0,1.0,5.0,0.2,650.0,1650.0,263897.0,1650.00153565,0.780486358859,0.102115992712,0.117397648429,1.64208606298,3.33277026404,3.39599820988,5.8862192725
0.55,0.0,1.0,5.0,0.2,650.0,1650.0,263989.0,1650.00624915,0.780586760518,0.101025296775,0.118387942708,1.64568504308,3.40328738831,3.32330113686,5.81808844404
0.55,0.0,1.0,5.0,0.2,650.0,1650.0,265255.0,1650.00135834,0.771269187908,0.100267734301,0.128463077791,1.59824058594,3.37569200248,3.34733170393,6.04007033058
0.55,0.0,1.0,5.0,0.2,650.0,1650.0,263192.0,1650.00452451,0.782042595343,0.100520995456,0.117436409201,1.66129406776,3.37342843751,3.36982034147,5.92974444353
0.55,0.0,1.0,5.0,0.2,650.0,1650.0,264430.0,1650.00065218,0.764276890317,0.107381189022,0.128341920661,1.5578108128,3.3096764773,3.33778323064,5.76742760258
0.55,0.0,1.0,5.0,0.2,650.0,1650.0,264298.0,1650.01101191,0.774111185887,0.100785329559,0.125103484554,1.66523200079,3.40930125422,3.39808330266,6.05428286606
0.55,0.0,1.0,5.0,0.2,650.0,1650.0,263531.0,1650.01321613,0.785100801061,0.0985155092313,0.116383689708,1.68509851821,3.41081232678,3.40843721287,5.98432365642
0.55,0.0,1.0,5.0,0.2,650.0,1650.0,263130.0,1650.00135539,0.77474988106,0.100054960166,0.125195158774,1.6553807666,3.40595452444,3.4402030391,6.39539676112
0.55,0.0,1.0,5.0,0.2,650.0,1650.0,263761.0,1650.01863011,0.760662404983,0.108572982019,0.130764612998,1.61476706686,3.44914806686,3.38781463639,6.22581015156
