# Supplementary material for: Crossed and Locked Quotes in a Multi-Market Simulation
Source: PLoS One. 2016 Mar 9;11(3):e0151096. doi: 10.1371/journal.pone.0151096 (PMC4784946; doi:10.1371/journal.pone.0151096)
Supplement: S1 Dataset — Simulation output and summary files for main results. (ZIP) [file pone.0151096.s001.zip › main_results/main_results_232.out]

SLURM_ARRAY_TASK_ID:  232
0.55,0.05,1.0,5.0,0.2,650.0,1650.0,262996.0,1650.00379512,0.802637869823,0.0916371982463,0.10572493193,1.79542095871,3.45230002883,3.44509832727,6.09493633839
0.55,0.05,1.0,5.0,0.2,650.0,1650.0,262940.0,1650.02015191,0.787842051127,0.100031006619,0.112126942254,1.72715000855,3.43187608951,3.45133260288,6.17738526003
0.55,0.05,1.0,5.0,0.2,650.0,1650.0,263308.0,1650.00164891,0.789463063622,0.096889302923,0.113647633455,1.74791125276,3.45645290768,3.44285923815,6.17349096976
0.55,0.05,1.0,5.0,0.2,650.0,1650.0,263409.0,1650.00481999,0.799357246568,0.0851823532336,0.115460400199,1.73810577788,3.46723478026,3.4012967358,6.27039522275
0.55,0.05,1.0,5.0,0.2,650.0,1650.0,263381.0,1650.00320415,0.800633648095,0.0860907195091,0.113275632396,1.7784129258,3.48059758114,3.48731791194,6.21780587647
0.55,0.05,1.0,5.0,0.2,650.0,1650.0,263285.0,1650.00285219,0.802329056628,0.0975386227939,0.100132320578,1.79677386142,3.43845027286,3.43905407466,6.05160008324
0.55,0.05,1.0,5.0,0.2,650.0,1650.0,262501.0,1650.00806677,0.79990947199,0.09380211975,0.10628840826,1.74773956854,3.40017470909,3.44606403975,6.14841654605
0.55,0.05,1.0,5.0,0.2,650.0,1650.0,262791.0,1650.01069555,0.799345397036,0.0975354547895,0.103119148175,1.78225025343,3.40037868243,3.50207162014,6.16129674569
0.55,0.05,1.0,5.0,0.2,650.0,1650.0,263734.0,1650.00147268,0.782602941431,0.100517153983,0.116879904586,1.6912154934,3.39497674037,3.45003851402,6.22386636988
0.55,0.05,1.0,5.0,0.2,650.0,1650.0,263855.0,1650.00032526,0.80229189078,0.0933196175551,0.104388491665,1.79071073056,3.46679722967,3.43107097294,6.141510913
0.55,0.05,1.0,5.0,0.2,650.0,1650.0,262855.0,1650.00142082,0.788803123437,0.0928753453397,0.118321531223,1.66526557913,3.3601483733,3.40347860792,5.96767681052
0.55,0.05,1.0,5.0,0.2,650.0,1650.0,264653.0,1650.0029402,0.7946949425,0.096790498699,0.108514558801,1.73256423824,3.44096418732,3.3414701016,6.04110536603
0.55,0.05,1.0,5.0,0.2,650.0,1650.0,263253.0,1650.00291354,0.797392579108,0.0980590555277,0.104548365364,1.78507121399,3.46553880283,3.46407692424,6.07518737372
0.55,0.05,1.0,5.0,0.2,650.0,1650.0,263356.0,1650.0029192,0.792814931319,0.0943724027936,0.112812665888,1.72432120087,3.42973590405,3.43133926535,6.02109496185
0.55,0.05,1.0,5.0,0.2,650.0,1650.0,263025.0,1650.01616897,0.785384317166,0.0991761090186,0.115439573816,1.71868124641,3.43895832052,3.45985276264,6.25362053709
0.55,0.05,1.0,5.0,0.2,650.0,1650.0,263468.0,1650.01045108,0.797009164166,0.0940425499561,0.108948285878,1.73427616383,3.41336705239,3.37450415187,6.04297226935
0.55,0.05,1.0,5.0,0.2,650.0,1650.0,263152.0,1650.00909044,0.795675813493,0.0928382342425,0.111485952265,1.74599411966,3.39280543499,3.46662750382,6.0968317714
0.55,0.05,1.0,5.0,0.2,650.0,1650.0,263777.0,1650.00570898,0.795042425568,0.100839738648,0.104117835784,1.77627408626,3.46742920489,3.4441641312,6.08375162335
0.55,0.05,1.0,5.0,0.2,650.0,1650.0,262206.0,1650.00051184,0.805378609294,0.0929937030525,0.101627687653,1.77936833202,3.41378392309,3.44278531649,5.98424648982
0.55,0.05,1.0,5.0,0.2,650.0,1650.0,263400.0,1650.00128323,0.789532628397,0.100290643202,0.110176728401,1.72344812656,3.39717988909,3.43218669963,6.03160809051
0.55,0.05,1.0,5.0,0.2,650.0,1650.0,262753.0,1650.00110481,0.795988274312,0.0930238398872,0.1109878858,1.75263396464,3.48109896566,3.44367626081,6.18028423296
0.55,0.05,1.0,5.0,0.2,650.0,1650.0,263192.0,1650.0006934,0.792358084443,0.0984927957416,0.109149119815,1.72520380549,3.42606750245,3.36364257632,5.95194785355
0.55,0.05,1.0,5.0,0.2,650.0,1650.0,263266.0,1650.00192659,0.797726962151,0.0927697272338,0.109503310616,1.76091538322,3.44344497262,3.49394049522,6.17811183812
0.55,0.05,1.0,5.0,0.2,650.0,1650.0,262162.0,1650.01351785,0.808200553547,0.092595241529,0.0992042049238,1.83262560929,3.52897214572,3.50946297659,6.2106745127
0.55,0.05,1.0,5.0,0.2,650.0,1650.0,264016.0,1650.01940104,0.79668735602,0.0952079709377,0.108104673042,1.75570341177,3.48458299537,3.4367592642,6.07151021349
0.55,0.05,1.0,5.0,0.2,650.0,1650.0,264768.0,1650.00307964,0.787105934752,0.0946098763748,0.118284188873,1.72965305274,3.46834696508,3.43210460554,6.16634245848
0.55,0.05,1.0,5.0,0.2,650.0,1650.0,264071.0,1650.0134433,0.794115554442,0.0969936608161,0.108890784742,1.72928333032,3.42522007615,3.41772652138,6.14329561258
0.55,0.05,1.0,5.0,0.2,650.0,1650.0,263324.0,1650.00919993,0.787364393376,0.0995148998879,0.113120706737,1.70851665134,3.39117594615,3.43158708158,6.11683760569
0.55,0.05,1.0,5.0,0.2,650.0,1650.0,263639.0,1650.00353959,0.797043730669,0.0989401161315,0.1040161532,1.79940105362,3.50914502122,3.51056097195,6.37545589907
0.55,0.05,1.0,5.0,0.2,650.0,1650.0,262581.0,1650.00113654,0.797597858278,0.0931260144738,0.109276127248,1.73133627734,3.43217351847,3.40406546769,6.11835241285
