# Supplementary material for: Crossed and Locked Quotes in a Multi-Market Simulation
Source: PLoS One. 2016 Mar 9;11(3):e0151096. doi: 10.1371/journal.pone.0151096 (PMC4784946; doi:10.1371/journal.pone.0151096)
Supplement: S1 Dataset — Simulation output and summary files for main results. (ZIP) [file pone.0151096.s001.zip › main_results/main_results_233.out]

SLURM_ARRAY_TASK_ID:  233
0.55,0.1,1.0,5.0,0.2,650.0,1650.0,262922.0,1650.0153796,0.823343693042,0.0892920329321,0.087364274026,1.89610786352,3.50269555528,3.49327652079,6.1717831166
0.55,0.1,1.0,5.0,0.2,650.0,1650.0,263007.0,1650.00086237,0.819569324287,0.0858958776511,0.0945347980617,1.85260110797,3.51226839394,3.42575814974,6.10431996888
0.55,0.1,1.0,5.0,0.2,650.0,1650.0,261410.0,1650.00377775,0.816066024905,0.0865900640023,0.097343911093,1.85485828275,3.47314220465,3.4968651134,6.12537201742
0.55,0.1,1.0,5.0,0.2,650.0,1650.0,261932.0,1650.00016431,0.821209765778,0.0845089633098,0.0942812709127,1.87165387391,3.5010195266,3.48897738518,6.19441900034
0.55,0.1,1.0,5.0,0.2,650.0,1650.0,263128.0,1650.00838701,0.823237595851,0.0828361895189,0.0939262146302,1.88235980801,3.45625115889,3.49093466124,6.06246036537
0.55,0.1,1.0,5.0,0.2,650.0,1650.0,262552.0,1650.00765179,0.83037266691,0.0830908216663,0.0865365114233,1.92323373091,3.52491928047,3.48779585792,6.16271640934
0.55,0.1,1.0,5.0,0.2,650.0,1650.0,263035.0,1650.0083715,0.83131455715,0.0837569162164,0.0849285266337,1.94603228223,3.5649295662,3.44885698661,6.11837243885
0.55,0.1,1.0,5.0,0.2,650.0,1650.0,261635.0,1650.00505862,0.80906429261,0.0869067626052,0.104028944784,1.81047393456,3.48371555957,3.44705124743,6.13826292999
0.55,0.1,1.0,5.0,0.2,650.0,1650.0,261839.0,1650.00505749,0.817844923602,0.0864151785902,0.0957398978079,1.84175463916,3.46461677353,3.41936264682,6.08474903862
0.55,0.1,1.0,5.0,0.2,650.0,1650.0,262321.0,1650.00359661,0.823722813965,0.0799381160693,0.0963390699661,1.91218326786,3.52549969219,3.51926384433,6.27567582368
0.55,0.1,1.0,5.0,0.2,650.0,1650.0,263816.0,1650.00374867,0.80903301133,0.0870176211382,0.103949367532,1.82808536841,3.49968375155,3.50199701297,6.36101387633
0.55,0.1,1.0,5.0,0.2,650.0,1650.0,263279.0,1650.00987851,0.810048004755,0.0901434988029,0.0998084964422,1.83723222296,3.51419443237,3.50579947104,6.43869584698
0.55,0.1,1.0,5.0,0.2,650.0,1650.0,263300.0,1650.00497259,0.82116305416,0.0855095463283,0.093327399512,1.85485373116,3.49456934562,3.46970458152,6.33224988496
0.55,0.1,1.0,5.0,0.2,650.0,1650.0,261676.0,1650.00042182,0.821228514749,0.085492642851,0.0932788424001,1.85972380705,3.47886000814,3.46333057,6.20925905636
0.55,0.1,1.0,5.0,0.2,650.0,1650.0,262669.0,1650.00067131,0.816722874347,0.0902854670492,0.0929916586041,1.83463819756,3.35739753841,3.47560795854,5.99736218799
0.55,0.1,1.0,5.0,0.2,650.0,1650.0,262702.0,1650.00030396,0.815132453408,0.0869939866499,0.0978735599417,1.87683666738,3.49724989193,3.49360859433,6.15270836499
0.55,0.1,1.0,5.0,0.2,650.0,1650.0,263168.0,1650.00821246,0.807663061092,0.0892379213837,0.103099017524,1.81587999082,3.46616060483,3.47296542982,6.21622167676
0.55,0.1,1.0,5.0,0.2,650.0,1650.0,263148.0,1650.00793829,0.809529716474,0.0898723005954,0.100597982931,1.84919741828,3.50685747191,3.51065210836,6.23099279175
0.55,0.1,1.0,5.0,0.2,650.0,1650.0,262038.0,1650.00812848,0.818689336823,0.088181528053,0.0931291351241,1.89177900837,3.56170479019,3.46221657348,6.21989357014
0.55,0.1,1.0,5.0,0.2,650.0,1650.0,263291.0,1650.00322504,0.80798409036,0.0941179228599,0.0978979867801,1.84454548895,3.49188165797,3.51890210689,6.25063923534
0.55,0.1,1.0,5.0,0.2,650.0,1650.0,262900.0,1650.0214742,0.815101979941,0.0857502480587,0.0991477720008,1.88278222329,3.58864071044,3.54226064319,6.53620211181
0.55,0.1,1.0,5.0,0.2,650.0,1650.0,263166.0,1650.00294983,0.814653663578,0.0865523921939,0.0987939442282,1.84295201119,3.47666193917,3.4764776821,6.24318342309
0.55,0.1,1.0,5.0,0.2,650.0,1650.0,261576.0,1650.00208307,0.810189852204,0.091675636024,0.0981345117719,1.84504836301,3.47354450647,3.47739381647,6.18698291651
0.55,0.1,1.0,5.0,0.2,650.0,1650.0,263456.0,1650.01235367,0.816850526343,0.0862349083857,0.096914565271,1.8436031166,3.48219597127,3.51359114278,6.30768071537
0.55,0.1,1.0,5.0,0.2,650.0,1650.0,262533.0,1650.00137261,0.816999462871,0.0832805055113,0.0997200316182,1.85500197305,3.52655320604,3.51504789053,6.2424719942
0.55,0.1,1.0,5.0,0.2,650.0,1650.0,261511.0,1650.00141558,0.819432601455,0.0859929975352,0.0945744010097,1.84605235095,3.43654664984,3.44761790107,6.04112392504
0.55,0.1,1.0,5.0,0.2,650.0,1650.0,261324.0,1650.00037288,0.811976633724,0.0896359021083,0.0983874641677,1.84050410742,3.45965361119,3.50790680615,6.18745657649
0.55,0.1,1.0,5.0,0.2,650.0,1650.0,262647.0,1650.01048904,0.815038939822,0.0856316371157,0.0993294230623,1.86765577596,3.54297319566,3.52274584415,6.36163631163
0.55,0.1,1.0,5.0,0.2,650.0,1650.0,263763.0,1650.00013191,0.812329325346,0.0877307302667,0.0999399443874,1.81695798739,3.46320367555,3.42470856817,6.09915143429
0.55,0.1,1.0,5.0,0.2,650.0,1650.0,263215.0,1650.01765544,0.807332368071,0.0919021018502,0.100765530079,1.78179081453,3.44058504335,3.38633643694,5.99629265052
