# Supplementary material for: Crossed and Locked Quotes in a Multi-Market Simulation
Source: PLoS One. 2016 Mar 9;11(3):e0151096. doi: 10.1371/journal.pone.0151096 (PMC4784946; doi:10.1371/journal.pone.0151096)
Supplement: S1 Dataset — Simulation output and summary files for main results. (ZIP) [file pone.0151096.s001.zip › main_results/main_results_234.out]

SLURM_ARRAY_TASK_ID:  234
0.55,0.15,1.0,5.0,0.2,650.0,1650.0,261492.0,1650.00572849,0.834925502872,0.0799267829196,0.0851477142079,1.9411338008,3.46854878469,3.54173956496,6.16995582103
0.55,0.15,1.0,5.0,0.2,650.0,1650.0,262151.0,1650.00149149,0.839661759649,0.0759744444351,0.0843637959161,1.95923637853,3.53624526244,3.55349119643,6.35050570227
0.55,0.15,1.0,5.0,0.2,650.0,1650.0,261157.0,1650.01318582,0.835127506557,0.0765168766509,0.0883556167923,1.96351864966,3.53537428629,3.59370783567,6.38664957923
0.55,0.15,1.0,5.0,0.2,650.0,1650.0,263099.0,1650.00356172,0.836483433932,0.0801701429016,0.0833464231668,1.95648890655,3.56307528027,3.48400788668,6.24918745167
0.55,0.15,1.0,5.0,0.2,650.0,1650.0,262448.0,1650.00502245,0.836417578537,0.0790505627426,0.0845318587207,1.95183620505,3.57524770602,3.52021652258,6.35193541031
0.55,0.15,1.0,5.0,0.2,650.0,1650.0,263432.0,1650.00282866,0.83873191718,0.0785100780617,0.0827580047582,1.97226307809,3.5518389346,3.50850264337,6.12728092791
0.55,0.15,1.0,5.0,0.2,650.0,1650.0,262521.0,1650.00027984,0.821355092442,0.083023835351,0.0956210722068,1.90895409346,3.5333463935,3.56077163566,6.43163938904
0.55,0.15,1.0,5.0,0.2,650.0,1650.0,261819.0,1650.0039008,0.832988301682,0.0816366991175,0.0853749992,1.97309951356,3.58037304737,3.55971340488,6.59502783245
0.55,0.15,1.0,5.0,0.2,650.0,1650.0,261154.0,1650.00120683,0.829745903633,0.0806646362297,0.0895894601375,1.93739692751,3.4871051573,3.56112268606,6.35411640637
0.55,0.15,1.0,5.0,0.2,650.0,1650.0,262834.0,1650.00060424,0.831654157854,0.0834283175745,0.0849175245719,1.99181466882,3.59274305444,3.57939440078,6.39895958383
0.55,0.15,1.0,5.0,0.2,650.0,1650.0,261716.0,1650.00752044,0.83911993156,0.0790884805937,0.0817915878459,1.98557266913,3.54029150266,3.51182258927,6.27822595131
0.55,0.15,1.0,5.0,0.2,650.0,1650.0,260738.0,1650.01878653,0.828726052501,0.081122527538,0.0901514199615,1.9193491491,3.55969380798,3.51815298494,6.40040732603
0.55,0.15,1.0,5.0,0.2,650.0,1650.0,261796.0,1650.00118084,0.829568295494,0.0820837527617,0.0883479517442,1.92553203373,3.48792941819,3.49384016074,6.24769976009
0.55,0.15,1.0,5.0,0.2,650.0,1650.0,261855.0,1650.00421855,0.825857390726,0.0811719059745,0.0929707033,1.89224850285,3.54308567936,3.48184652666,6.28763246027
0.55,0.15,1.0,5.0,0.2,650.0,1650.0,262305.0,1650.00474137,0.830436843133,0.0806079046818,0.0889552521852,1.95064384429,3.58760483174,3.55223728188,6.40240339373
0.55,0.15,1.0,5.0,0.2,650.0,1650.0,262952.0,1650.00012173,0.829742816825,0.0815790569441,0.0886781262312,1.94896606192,3.50974007797,3.57558139705,6.26057697338
0.55,0.15,1.0,5.0,0.2,650.0,1650.0,262954.0,1650.00925756,0.83211430245,0.0777876553481,0.0900980422018,1.95693655786,3.53772540164,3.55740690372,6.32844912119
0.55,0.15,1.0,5.0,0.2,650.0,1650.0,263105.0,1650.00976165,0.83193274239,0.0827185996187,0.0853486579913,1.90818880857,3.44888725715,3.50302944904,6.06304945582
0.55,0.15,1.0,5.0,0.2,650.0,1650.0,262218.0,1650.00601703,0.836397984806,0.0777175937394,0.0858844214541,1.98283735135,3.53672617498,3.58230169879,6.23886511717
0.55,0.15,1.0,5.0,0.2,650.0,1650.0,261268.0,1650.00789134,0.82856297114,0.081692742019,0.0897442868409,1.89778651867,3.49199751242,3.52034986404,6.22871303632
0.55,0.15,1.0,5.0,0.2,650.0,1650.0,264981.0,1650.01543648,0.830875189253,0.0806768053738,0.0884480053729,1.93333412219,3.48811887042,3.54567854168,6.21662344747
0.55,0.15,1.0,5.0,0.2,650.0,1650.0,262524.0,1650.00476484,0.83294056724,0.0839430056778,0.0831164270821,1.98300180337,3.56374470704,3.59490382207,6.56522222549
0.55,0.15,1.0,5.0,0.2,650.0,1650.0,262431.0,1650.00320903,0.83042633286,0.0822599080586,0.0873137590814,1.94859904975,3.57626833486,3.5672362991,6.34703115956
0.55,0.15,1.0,5.0,0.2,650.0,1650.0,262763.0,1650.0018852,0.839748549554,0.0705932232764,0.0896582271697,1.97757955806,3.59898490869,3.5167305213,6.41972724215
0.55,0.15,1.0,5.0,0.2,650.0,1650.0,263344.0,1650.00576585,0.829050063385,0.0814219175708,0.0895280190443,1.95643688814,3.54534358967,3.54017969691,6.16235811541
0.55,0.15,1.0,5.0,0.2,650.0,1650.0,261812.0,1650.00190215,0.828921966546,0.0847911852831,0.0862868481705,1.92993094146,3.54969793103,3.49946752203,6.29045566029
0.55,0.15,1.0,5.0,0.2,650.0,1650.0,261570.0,1650.01088045,0.844667084873,0.0753184247987,0.080014490328,2.02976151208,3.55882554651,3.6051414129,6.42377246625
0.55,0.15,1.0,5.0,0.2,650.0,1650.0,264423.0,1650.01038109,0.831028795533,0.0800163660753,0.0889548383918,1.94068649574,3.5395557478,3.50329375584,6.23054735383
0.55,0.15,1.0,5.0,0.2,650.0,1650.0,261921.0,1650.00075643,0.843283420094,0.0786030395505,0.0781135403557,1.95864550853,3.46883443432,3.52833496625,5.94768707586
0.55,0.15,1.0,5.0,0.2,650.0,1650.0,261853.0,1650.00252793,0.850563454492,0.0715617370883,0.0778748084195,2.00012175054,3.50151725938,3.51683962218,5.99772422048
