# Supplementary material for: Crossed and Locked Quotes in a Multi-Market Simulation
Source: PLoS One. 2016 Mar 9;11(3):e0151096. doi: 10.1371/journal.pone.0151096 (PMC4784946; doi:10.1371/journal.pone.0151096)
Supplement: S1 Dataset — Simulation output and summary files for main results. (ZIP) [file pone.0151096.s001.zip › main_results/main_results_235.out]

SLURM_ARRAY_TASK_ID:  235
0.55,0.2,1.0,5.0,0.2,650.0,1650.0,261113.0,1650.00557468,0.844236323219,0.0727374811976,0.0830261955837,2.05922173624,3.67565017772,3.59438500656,6.61472386654
0.55,0.2,1.0,5.0,0.2,650.0,1650.0,262220.0,1650.00463803,0.854301677531,0.0722488454105,0.0734494770586,2.06490164875,3.59164825675,3.57468129845,6.35636992039
0.55,0.2,1.0,5.0,0.2,650.0,1650.0,261874.0,1650.00707053,0.850266658897,0.0702520486558,0.0794812924476,2.08403644498,3.65522681289,3.65298215089,6.619673011
0.55,0.2,1.0,5.0,0.2,650.0,1650.0,263120.0,1650.01093038,0.848042971111,0.075072652262,0.0768843766269,2.0318079054,3.57362063086,3.55168113955,6.25294261407
0.55,0.2,1.0,5.0,0.2,650.0,1650.0,260752.0,1650.00383868,0.846501660857,0.0765408679033,0.0769574712402,2.09320989367,3.64777034181,3.66524021915,6.67824940803
0.55,0.2,1.0,5.0,0.2,650.0,1650.0,261578.0,1650.00178332,0.853022976115,0.0709744231059,0.0760026007789,2.00157196897,3.51004377952,3.53346955106,6.21135058665
0.55,0.2,1.0,5.0,0.2,650.0,1650.0,261645.0,1650.00174076,0.845280851598,0.078381575888,0.0763375725143,2.03313117122,3.54224938591,3.5492860997,6.31605289144
0.55,0.2,1.0,5.0,0.2,650.0,1650.0,262031.0,1650.0049715,0.856609701618,0.0722229892562,0.0711673091253,2.09624809006,3.5755103212,3.64128547416,6.50369738934
0.55,0.2,1.0,5.0,0.2,650.0,1650.0,263524.0,1650.01777143,0.850119821127,0.0710483866387,0.0788317922341,2.02135014201,3.60340534546,3.54881367734,6.31863875658
0.55,0.2,1.0,5.0,0.2,650.0,1650.0,260650.0,1650.0290159,0.84231001568,0.0774939691012,0.0801960152191,2.02814890884,3.56249426312,3.62360227869,6.58635626661
0.55,0.2,1.0,5.0,0.2,650.0,1650.0,261782.0,1650.00666312,0.858839220912,0.0711566287587,0.0700041503296,2.06303082949,3.56924205638,3.5774569024,6.37954919674
0.55,0.2,1.0,5.0,0.2,650.0,1650.0,261955.0,1650.00800809,0.855259347938,0.0744398689256,0.0703007831369,2.08492624367,3.61395843276,3.63100441016,6.56503364963
0.55,0.2,1.0,5.0,0.2,650.0,1650.0,261122.0,1650.00385987,0.86109913266,0.0695051172619,0.0693957500776,2.0856387809,3.63145843042,3.56551890505,6.4017053915
0.55,0.2,1.0,5.0,0.2,650.0,1650.0,260615.0,1650.01514448,0.851526681669,0.0696654851101,0.0788078332205,2.08144919715,3.68581297194,3.60176023221,6.75464959587
0.55,0.2,1.0,5.0,0.2,650.0,1650.0,261958.0,1650.00005436,0.857972086039,0.0766030145944,0.0654248993663,2.09463106825,3.54989242822,3.66646385068,6.47773266015
0.55,0.2,1.0,5.0,0.2,650.0,1650.0,262276.0,1650.00740223,0.852982772109,0.0709177026701,0.0760995252211,2.05439620721,3.62829886413,3.56600890318,6.52307585574
0.55,0.2,1.0,5.0,0.2,650.0,1650.0,261681.0,1650.00306557,0.852297189403,0.0715216722502,0.0761811383464,2.08101591489,3.60840817224,3.6212042057,6.43438814881
0.55,0.2,1.0,5.0,0.2,650.0,1650.0,260693.0,1650.014772,0.838536151772,0.0761576859127,0.0853061623153,2.02319260932,3.61384162316,3.62245710555,6.62297508181
0.55,0.2,1.0,5.0,0.2,650.0,1650.0,261488.0,1650.00105706,0.843033828876,0.0755803819528,0.0813857891711,2.03767930483,3.57645555964,3.63244005339,6.633790185
0.55,0.2,1.0,5.0,0.2,650.0,1650.0,260078.0,1650.00599818,0.854073327333,0.0709326602933,0.0749940123735,2.09171389147,3.63673397179,3.61579839155,6.33789328076
0.55,0.2,1.0,5.0,0.2,650.0,1650.0,262052.0,1650.00983477,0.848074249916,0.0684329576052,0.0834927924786,2.03941550148,3.61719038147,3.60867425859,6.54434901242
0.55,0.2,1.0,5.0,0.2,650.0,1650.0,261164.0,1650.01264514,0.849938081238,0.0741220149883,0.0759399037733,2.0504475199,3.6021965533,3.65992451557,6.64344866269
0.55,0.2,1.0,5.0,0.2,650.0,1650.0,262353.0,1650.00256515,0.845449173551,0.0772827102066,0.0772681162426,2.06824984757,3.59933521228,3.64191589952,6.46362222243
0.55,0.2,1.0,5.0,0.2,650.0,1650.0,261858.0,1650.00116415,0.847467218767,0.074206639635,0.0783261415985,2.01953832201,3.58317095459,3.57444225973,6.47745580749
0.55,0.2,1.0,5.0,0.2,650.0,1650.0,261183.0,1650.00565536,0.854663253846,0.0706175356409,0.0747192105131,2.08573503544,3.63715494731,3.63644584822,6.54737557423
0.55,0.2,1.0,5.0,0.2,650.0,1650.0,262991.0,1650.00791233,0.849632329856,0.0757561157259,0.074611554418,2.0566777032,3.57535587624,3.58857527574,6.41541921852
0.55,0.2,1.0,5.0,0.2,650.0,1650.0,262217.0,1650.01386718,0.851295861356,0.0742845886637,0.0744195499807,2.0690341016,3.63630299179,3.55788653904,6.38714238538
0.55,0.2,1.0,5.0,0.2,650.0,1650.0,262116.0,1650.00032884,0.848353945842,0.0761657066728,0.0754803474849,2.00736551293,3.50351798105,3.52719583308,6.0088797553
0.55,0.2,1.0,5.0,0.2,650.0,1650.0,260667.0,1650.02049329,0.845685083948,0.0770361431792,0.0772787728729,2.05465200521,3.61489470159,3.56869867357,6.40277638318
0.55,0.2,1.0,5.0,0.2,650.0,1650.0,262621.0,1650.00427641,0.854901751581,0.0733825333968,0.0717157150219,2.04846072793,3.54414976129,3.58507893666,6.39367858488
