# Supplementary material for: Crossed and Locked Quotes in a Multi-Market Simulation
Source: PLoS One. 2016 Mar 9;11(3):e0151096. doi: 10.1371/journal.pone.0151096 (PMC4784946; doi:10.1371/journal.pone.0151096)
Supplement: S1 Dataset — Simulation output and summary files for main results. (ZIP) [file pone.0151096.s001.zip › main_results/main_results_236.out]

SLURM_ARRAY_TASK_ID:  236
0.55,0.25,1.0,5.0,0.2,650.0,1650.0,261876.0,1650.00056567,0.867059496291,0.069559829165,0.0633806745443,2.14820227838,3.66750314408,3.61962285042,6.4710598097
0.55,0.25,1.0,5.0,0.2,650.0,1650.0,262402.0,1650.01309038,0.864993846452,0.0697187437724,0.0652874097753,2.13012730299,3.60178247537,3.54438374822,6.33950387521
0.55,0.25,1.0,5.0,0.2,650.0,1650.0,261821.0,1650.007971,0.869176113301,0.0649670264755,0.0658568602235,2.13142651147,3.61103693975,3.63399006298,6.35510027511
0.55,0.25,1.0,5.0,0.2,650.0,1650.0,260397.0,1650.00118068,0.870757016801,0.0620941810378,0.0671488021612,2.15530493089,3.67215033037,3.6526757875,6.59578849018
0.55,0.25,1.0,5.0,0.2,650.0,1650.0,262076.0,1650.00566288,0.851429075054,0.0758024982463,0.0727684266994,2.12345689688,3.62127350114,3.7053830407,6.5995270177
0.55,0.25,1.0,5.0,0.2,650.0,1650.0,261271.0,1650.00311067,0.867319172974,0.0645675234345,0.0681133035918,2.13841092518,3.61990131655,3.63589338614,6.38735375513
0.55,0.25,1.0,5.0,0.2,650.0,1650.0,260988.0,1650.00699407,0.859604849052,0.0688884261314,0.0715067248164,2.09480966311,3.60503462938,3.62477600357,6.4357003576
0.55,0.25,1.0,5.0,0.2,650.0,1650.0,260580.0,1650.00022077,0.863071037507,0.0703354011555,0.0665935613374,2.14103835647,3.69241774432,3.60911253353,6.5414182613
0.55,0.25,1.0,5.0,0.2,650.0,1650.0,260507.0,1650.00281437,0.865401773483,0.0689837366457,0.0656144898716,2.13213936472,3.61121972864,3.63541919763,6.52598932866
0.55,0.25,1.0,5.0,0.2,650.0,1650.0,261736.0,1650.00203842,0.85170440862,0.0723543569472,0.0759412344331,2.06449776946,3.62992914501,3.62326129468,6.68477436004
0.55,0.25,1.0,5.0,0.2,650.0,1650.0,261163.0,1650.01205604,0.853348438109,0.0740885285972,0.0725630332942,2.11912892741,3.61498561216,3.70431908581,6.77999838907
0.55,0.25,1.0,5.0,0.2,650.0,1650.0,262887.0,1650.00313479,0.860852126145,0.064428740839,0.0747191330162,2.14597194455,3.66939542062,3.64995833351,6.53300267042
0.55,0.25,1.0,5.0,0.2,650.0,1650.0,260844.0,1650.01824085,0.860519060479,0.0659110544958,0.0735698850257,2.13215063295,3.67270184754,3.66441961297,6.6274606542
0.55,0.25,1.0,5.0,0.2,650.0,1650.0,262942.0,1650.00036323,0.862381613195,0.067608903183,0.070009483622,2.11566896891,3.56308919396,3.66366325133,6.49253925559
0.55,0.25,1.0,5.0,0.2,650.0,1650.0,260809.0,1650.00007004,0.868328426078,0.0666097493732,0.065061824549,2.17115494254,3.64674725796,3.7036511574,6.73517496154
0.55,0.25,1.0,5.0,0.2,650.0,1650.0,261228.0,1650.01019099,0.854388763141,0.0730308645744,0.0725803722844,2.08908427529,3.63089160419,3.54590957088,6.35346111307
0.55,0.25,1.0,5.0,0.2,650.0,1650.0,260387.0,1650.00727108,0.85984985602,0.0682543533886,0.071895790591,2.10879291662,3.60618051723,3.60762056343,6.5005502373
0.55,0.25,1.0,5.0,0.2,650.0,1650.0,260574.0,1650.00103091,0.867770154255,0.0668817251029,0.0653481206425,2.13252598218,3.6010692236,3.63611786428,6.52751567563
0.55,0.25,1.0,5.0,0.2,650.0,1650.0,260494.0,1650.01301147,0.865839028428,0.0661385446451,0.0680224269272,2.1234982445,3.6173289995,3.59683248057,6.50987091391
0.55,0.25,1.0,5.0,0.2,650.0,1650.0,261715.0,1650.00497307,0.867813773088,0.0674089005564,0.0647773263552,2.16698722912,3.73339376272,3.68576172002,6.660560927
0.55,0.25,1.0,5.0,0.2,650.0,1650.0,260295.0,1650.01513646,0.870499794661,0.0649461467949,0.0645540585443,2.17111885704,3.63844148338,3.67509989364,6.62734196628
0.55,0.25,1.0,5.0,0.2,650.0,1650.0,261557.0,1650.00095828,0.863912621916,0.0647345953505,0.071352782734,2.13434490406,3.63370563821,3.639752189,6.47290378739
0.55,0.25,1.0,5.0,0.2,650.0,1650.0,261422.0,1650.00924573,0.860170228017,0.0734598228184,0.0663699491641,2.11757496168,3.61593703234,3.62035384806,6.51287193119
0.55,0.25,1.0,5.0,0.2,650.0,1650.0,261551.0,1650.01281223,0.87056830073,0.0665047777936,0.0629269214763,2.14782338413,3.60830952517,3.60652722876,6.52123959528
0.55,0.25,1.0,5.0,0.2,650.0,1650.0,261936.0,1650.01406314,0.869754697173,0.0680555181086,0.0621897847187,2.13972297862,3.60729965523,3.60418050865,6.43132203018
0.55,0.25,1.0,5.0,0.2,650.0,1650.0,262250.0,1650.00128786,0.86268148578,0.0700591304935,0.0672593837268,2.10339018989,3.64065594013,3.59260778593,6.48659080404
0.55,0.25,1.0,5.0,0.2,650.0,1650.0,260452.0,1650.00356826,0.862083770526,0.0664740513507,0.0714421781236,2.17232317119,3.70672600669,3.7107894426,6.82507398373
0.55,0.25,1.0,5.0,0.2,650.0,1650.0,261442.0,1650.0237118,0.865263162936,0.0629804843809,0.0717563526828,2.11518422273,3.66719438279,3.59772595631,6.53743414667
0.55,0.25,1.0,5.0,0.2,650.0,1650.0,262297.0,1650.00104592,0.866010196421,0.0654436178348,0.0685461857447,2.16290362699,3.68178594307,3.65163054222,6.66473061754
0.55,0.25,1.0,5.0,0.2,650.0,1650.0,262278.0,1650.0004156,0.86444847256,0.0637648854717,0.0717866419684,2.12115603377,3.58054385145,3.62792999632,6.36466046206
