# Supplementary material for: Crossed and Locked Quotes in a Multi-Market Simulation
Source: PLoS One. 2016 Mar 9;11(3):e0151096. doi: 10.1371/journal.pone.0151096 (PMC4784946; doi:10.1371/journal.pone.0151096)
Supplement: S1 Dataset — Simulation output and summary files for main results. (ZIP) [file pone.0151096.s001.zip › main_results/main_results_237.out]

SLURM_ARRAY_TASK_ID:  237
0.55,0.3,1.0,5.0,0.2,650.0,1650.0,259681.0,1650.00236332,0.878218658237,0.0575040647466,0.0642772770164,2.22016243831,3.76473164187,3.66974696573,6.71381778173
0.55,0.3,1.0,5.0,0.2,650.0,1650.0,260930.0,1650.00211277,0.875506522654,0.0636821041997,0.0608113731462,2.21036741024,3.71592194011,3.69792093985,6.75312829076
0.55,0.3,1.0,5.0,0.2,650.0,1650.0,260844.0,1650.01302094,0.878987635757,0.0573560352338,0.063656329009,2.18093910374,3.6540830816,3.64642675892,6.60385788717
0.55,0.3,1.0,5.0,0.2,650.0,1650.0,261580.0,1650.00204136,0.865284891293,0.0665384715791,0.0681766371279,2.1815318509,3.64090030344,3.73663225462,6.76293798634
0.55,0.3,1.0,5.0,0.2,650.0,1650.0,261643.0,1650.00050138,0.873991104349,0.0626011658672,0.0634077297839,2.23862330059,3.76697173007,3.68487682503,6.8099387606
0.55,0.3,1.0,5.0,0.2,650.0,1650.0,261256.0,1650.0079785,0.876940549776,0.0603543518371,0.0627050983869,2.19121079314,3.62310412969,3.66599233729,6.65195540648
0.55,0.3,1.0,5.0,0.2,650.0,1650.0,259867.0,1650.00299611,0.87482213341,0.0627582749453,0.0624195916443,2.20762404324,3.65305566288,3.69955325566,6.58526678763
0.55,0.3,1.0,5.0,0.2,650.0,1650.0,261016.0,1650.00602734,0.868101747756,0.0675401230259,0.064358129218,2.11355710005,3.52389082229,3.59597274639,6.3504145944
0.55,0.3,1.0,5.0,0.2,650.0,1650.0,261818.0,1650.01067446,0.872371812393,0.0623374843977,0.0652907032093,2.19595156367,3.66525710637,3.68282557318,6.68223872572
0.55,0.3,1.0,5.0,0.2,650.0,1650.0,260849.0,1650.00085001,0.874473806691,0.0631149086049,0.0624112847036,2.21350447103,3.73385126773,3.67992122208,6.74795889914
0.55,0.3,1.0,5.0,0.2,650.0,1650.0,260940.0,1650.00042786,0.878001931597,0.0601165295936,0.0618815388094,2.18766106274,3.62069833562,3.65365843832,6.51209231634
0.55,0.3,1.0,5.0,0.2,650.0,1650.0,261174.0,1650.00513042,0.878993557821,0.059963255785,0.0610431863939,2.22068312995,3.72459785366,3.6377355785,6.59694800627
0.55,0.3,1.0,5.0,0.2,650.0,1650.0,260360.0,1650.01090959,0.877508718065,0.061613426676,0.0608778552595,2.23279108444,3.71423880075,3.70210967521,6.73943320413
0.55,0.3,1.0,5.0,0.2,650.0,1650.0,261163.0,1650.01292788,0.877061688319,0.063997099198,0.058941212483,2.23342338688,3.70512197882,3.7217322489,6.66768138292
0.55,0.3,1.0,5.0,0.2,650.0,1650.0,260330.0,1650.00465211,0.885280838909,0.0574632125045,0.0572559485868,2.22911149082,3.63998300853,3.70125558034,6.56362633153
0.55,0.3,1.0,5.0,0.2,650.0,1650.0,261984.0,1650.01103014,0.876772872244,0.0624678744409,0.0607592533146,2.2077869669,3.65849466309,3.69329389799,6.57203234522
0.55,0.3,1.0,5.0,0.2,650.0,1650.0,262487.0,1650.0016753,0.877070613057,0.0613078624395,0.061621524504,2.19333569396,3.66845307215,3.65885490726,6.58634221015
0.55,0.3,1.0,5.0,0.2,650.0,1650.0,260375.0,1650.00005206,0.874763008946,0.0620180933267,0.0632188977268,2.22878856274,3.75050059417,3.64722775571,6.79026900887
0.55,0.3,1.0,5.0,0.2,650.0,1650.0,259640.0,1650.00812814,0.878896472782,0.0608792381397,0.0602242890784,2.23778158685,3.74109572524,3.70024235123,6.66612481998
0.55,0.3,1.0,5.0,0.2,650.0,1650.0,260177.0,1650.00506405,0.867791667366,0.0635921503346,0.0686161822997,2.17928198307,3.736336596,3.66571875346,6.87411928448
0.55,0.3,1.0,5.0,0.2,650.0,1650.0,262073.0,1650.01401959,0.883890486636,0.0566058216616,0.0595036917028,2.28202569048,3.69365537037,3.74418568884,6.56295680836
0.55,0.3,1.0,5.0,0.2,650.0,1650.0,261233.0,1650.00223722,0.87326905357,0.0624344076838,0.0642965387465,2.22211339387,3.74224437616,3.67922335074,6.95783101395
0.55,0.3,1.0,5.0,0.2,650.0,1650.0,263857.0,1650.01148716,0.878866584844,0.0621206731995,0.0590127419561,2.17777323719,3.61391501797,3.58305242277,6.40594883313
0.55,0.3,1.0,5.0,0.2,650.0,1650.0,260254.0,1650.01706173,0.884089109122,0.0555661519751,0.0603447389028,2.25278848395,3.73137346393,3.71239022502,6.75455486676
0.55,0.3,1.0,5.0,0.2,650.0,1650.0,261218.0,1650.00699066,0.880875994707,0.0594078077619,0.0597161975307,2.2256675185,3.6819832482,3.62703425217,6.54518637527
0.55,0.3,1.0,5.0,0.2,650.0,1650.0,260939.0,1650.00717453,0.878834426315,0.0612435540591,0.0599220196255,2.22057053304,3.65895120431,3.68730519881,6.61177877627
0.55,0.3,1.0,5.0,0.2,650.0,1650.0,261167.0,1650.01252209,0.88225732968,0.0604378715551,0.0573047987649,2.23808420105,3.67307584966,3.69603234469,6.65753306998
0.55,0.3,1.0,5.0,0.2,650.0,1650.0,261042.0,1650.00340515,0.883961853344,0.0575759261776,0.0584622204789,2.19929902276,3.63384597292,3.63766434161,6.452713
0.55,0.3,1.0,5.0,0.2,650.0,1650.0,260719.0,1650.00628283,0.867554940787,0.0662371427613,0.0662079164518,2.18156446908,3.67141379341,3.6893464477,6.6894808678
0.55,0.3,1.0,5.0,0.2,650.0,1650.0,260676.0,1650.0074837,0.876124312808,0.0635508290488,0.0603248581436,2.1972377068,3.69468037027,3.65350830925,6.60682106241
