# Supplementary material for: Crossed and Locked Quotes in a Multi-Market Simulation
Source: PLoS One. 2016 Mar 9;11(3):e0151096. doi: 10.1371/journal.pone.0151096 (PMC4784946; doi:10.1371/journal.pone.0151096)
Supplement: S1 Dataset — Simulation output and summary files for main results. (ZIP) [file pone.0151096.s001.zip › main_results/main_results_238.out]

SLURM_ARRAY_TASK_ID:  238
0.55,0.35,1.0,5.0,0.2,650.0,1650.0,261940.0,1650.00307818,0.886966535615,0.0605287583876,0.0525047059971,2.2389058865,3.64049024909,3.63325678952,6.56476533113
0.55,0.35,1.0,5.0,0.2,650.0,1650.0,260911.0,1650.00840556,0.888312271164,0.0608850102717,0.0508027185642,2.307214676,3.75711717459,3.73446002263,6.8048008791
0.55,0.35,1.0,5.0,0.2,650.0,1650.0,261453.0,1650.0027192,0.886549170671,0.0568858653088,0.0565649640204,2.26937993475,3.72037951712,3.69235591199,6.81427994084
0.55,0.35,1.0,5.0,0.2,650.0,1650.0,259496.0,1650.00795843,0.893399116072,0.0564592061644,0.0501416777635,2.29850365366,3.72251182648,3.70990220373,6.71222459882
0.55,0.35,1.0,5.0,0.2,650.0,1650.0,261423.0,1650.00774076,0.896065392584,0.056134942329,0.0477996650875,2.30452450646,3.73244714793,3.64537867362,6.67569098491
0.55,0.35,1.0,5.0,0.2,650.0,1650.0,261007.0,1650.02364394,0.895129638912,0.0548019212345,0.0500684398539,2.33546964089,3.76295795526,3.75590956488,6.92237164107
0.55,0.35,1.0,5.0,0.2,650.0,1650.0,261538.0,1650.00345752,0.885503092047,0.0568526594454,0.057644248508,2.24616545735,3.68456257294,3.68922939373,6.60594727207
0.55,0.35,1.0,5.0,0.2,650.0,1650.0,261499.0,1650.00018453,0.884304557088,0.0593768033555,0.0563186395569,2.27436152174,3.71644518584,3.70836044609,6.8186871801
0.55,0.35,1.0,5.0,0.2,650.0,1650.0,260061.0,1650.00467256,0.896298596919,0.0543795881877,0.0493218148933,2.32024393518,3.74011204968,3.75750222061,6.87763419683
0.55,0.35,1.0,5.0,0.2,650.0,1650.0,259183.0,1650.00633152,0.889076851914,0.0551736445644,0.0557495035217,2.24177382205,3.6825350496,3.68088281313,6.71060898764
0.55,0.35,1.0,5.0,0.2,650.0,1650.0,261547.0,1650.00103523,0.903625764155,0.0503961556838,0.0459780801607,2.3189700018,3.72833470224,3.69376836292,6.77332767352
0.55,0.35,1.0,5.0,0.2,650.0,1650.0,261433.0,1650.00007922,0.890578339616,0.0577150184605,0.051706641924,2.27638547325,3.69394571271,3.7042140387,6.55169823004
0.55,0.35,1.0,5.0,0.2,650.0,1650.0,260975.0,1650.0005929,0.890634950727,0.0550528791191,0.0543121701544,2.28406115543,3.71671030273,3.70334359379,6.66668293542
0.55,0.35,1.0,5.0,0.2,650.0,1650.0,260851.0,1650.00933838,0.894369965197,0.0539756929398,0.051654341863,2.33136127035,3.80407826091,3.74930138214,6.96037591239
0.55,0.35,1.0,5.0,0.2,650.0,1650.0,262086.0,1650.00136145,0.890769466811,0.0545617978023,0.0546687353872,2.30451618792,3.77959258636,3.72382574779,6.74135289659
0.55,0.35,1.0,5.0,0.2,650.0,1650.0,261460.0,1650.01951647,0.897280907153,0.0521402719741,0.0505788208729,2.3353143966,3.80415881206,3.70410473854,6.65414352822
0.55,0.35,1.0,5.0,0.2,650.0,1650.0,261125.0,1650.00267307,0.89607957169,0.0549928557242,0.0489275725858,2.29857183424,3.67969625128,3.73611780446,6.75493619288
0.55,0.35,1.0,5.0,0.2,650.0,1650.0,260581.0,1650.0112009,0.890417604448,0.054190435024,0.0553919605283,2.28420674827,3.73270516924,3.68998276684,6.87118882584
0.55,0.35,1.0,5.0,0.2,650.0,1650.0,259642.0,1650.01055933,0.892192119935,0.055332660013,0.0524752200522,2.27800562969,3.69683621016,3.66362089736,6.61067001395
0.55,0.35,1.0,5.0,0.2,650.0,1650.0,260316.0,1650.0201953,0.886278550572,0.0619765514651,0.0517448979633,2.30346489468,3.74508644928,3.7425109021,6.80613573461
0.55,0.35,1.0,5.0,0.2,650.0,1650.0,260387.0,1650.00020787,0.877562734896,0.0646809988092,0.0577562662948,2.23999769815,3.69932558117,3.69896853811,6.72950947447
0.55,0.35,1.0,5.0,0.2,650.0,1650.0,260815.0,1650.0024021,0.889159964618,0.0551963296814,0.0556437057008,2.28253172688,3.72081396047,3.75114436103,6.82754444751
0.55,0.35,1.0,5.0,0.2,650.0,1650.0,261109.0,1650.00040154,0.883554413742,0.0591521774915,0.0572934087664,2.25506209897,3.7006105324,3.68347749969,6.66709900005
0.55,0.35,1.0,5.0,0.2,650.0,1650.0,259978.0,1650.00249136,0.883119814033,0.0591259100337,0.0577542759333,2.25514738134,3.72178600204,3.70554708466,6.83033365828
0.55,0.35,1.0,5.0,0.2,650.0,1650.0,260584.0,1650.00283148,0.884705137728,0.0654667326006,0.0498281296714,2.33831768393,3.7598616541,3.78072317577,6.88082924322
0.55,0.35,1.0,5.0,0.2,650.0,1650.0,261560.0,1650.00026317,0.89241238148,0.0568172036659,0.0507704148545,2.32912762276,3.76644178371,3.76402881484,6.85219211031
0.55,0.35,1.0,5.0,0.2,650.0,1650.0,261376.0,1650.01175958,0.886773141835,0.0564717091219,0.0567551490435,2.30337718129,3.75391193139,3.75474296895,6.94744165821
0.55,0.35,1.0,5.0,0.2,650.0,1650.0,261667.0,1650.01020957,0.892060439436,0.0585029241917,0.0494366363721,2.25449862939,3.62562158015,3.6395324056,6.43741998215
0.55,0.35,1.0,5.0,0.2,650.0,1650.0,261092.0,1650.03288451,0.893406518845,0.0542439533495,0.0523495278051,2.29102172982,3.78285926857,3.69840069613,6.97294786705
0.55,0.35,1.0,5.0,0.2,650.0,1650.0,260264.0,1650.00769471,0.895846929569,0.0505963021442,0.0535567682866,2.29427699567,3.70487655439,3.71368943686,6.5327814969
