# Supplementary material for: Crossed and Locked Quotes in a Multi-Market Simulation
Source: PLoS One. 2016 Mar 9;11(3):e0151096. doi: 10.1371/journal.pone.0151096 (PMC4784946; doi:10.1371/journal.pone.0151096)
Supplement: S1 Dataset — Simulation output and summary files for main results. (ZIP) [file pone.0151096.s001.zip › main_results/main_results_239.out]

SLURM_ARRAY_TASK_ID:  239
0.55,0.4,1.0,5.0,0.2,650.0,1650.0,260204.0,1650.00219361,0.900023037318,0.0492300867274,0.0507468759547,2.35007945214,3.80355931246,3.77728398547,7.06478928666
0.55,0.4,1.0,5.0,0.2,650.0,1650.0,260928.0,1650.00031753,0.90245250596,0.0481624957449,0.0493849982949,2.36721470004,3.73530197665,3.76547367181,6.76320050722
0.55,0.4,1.0,5.0,0.2,650.0,1650.0,259465.0,1650.0019094,0.907068335353,0.0507029443413,0.0422287203058,2.34418775785,3.73923122338,3.70789389325,6.80693432968
0.55,0.4,1.0,5.0,0.2,650.0,1650.0,260935.0,1650.0020384,0.903569016827,0.0474221291351,0.0490088540381,2.37212496972,3.77406812752,3.83296931053,6.91743526499
0.55,0.4,1.0,5.0,0.2,650.0,1650.0,259250.0,1650.00120781,0.902521363891,0.0491418047825,0.0483368313263,2.36494350687,3.8196601358,3.75406894754,6.9110911336
0.55,0.4,1.0,5.0,0.2,650.0,1650.0,260280.0,1650.00185667,0.900285130299,0.0512712513978,0.0484436183029,2.37287374359,3.79609093089,3.83028873442,7.07399907243
0.55,0.4,1.0,5.0,0.2,650.0,1650.0,261364.0,1650.0055018,0.90552102866,0.0462409671662,0.0482380041736,2.38043319107,3.79519853223,3.7696228051,6.9290843018
0.55,0.4,1.0,5.0,0.2,650.0,1650.0,260978.0,1650.00260879,0.895979049619,0.0543775998987,0.0496433504818,2.32263509893,3.7605877564,3.71924913566,6.85438166429
0.55,0.4,1.0,5.0,0.2,650.0,1650.0,260163.0,1650.00858664,0.903852577529,0.0509115617628,0.045235860708,2.34543137117,3.71363467858,3.73292647912,6.73714978491
0.55,0.4,1.0,5.0,0.2,650.0,1650.0,259937.0,1650.00973661,0.901851119048,0.0507070515526,0.0474418293994,2.34305076955,3.75734868779,3.71378635601,6.74531275647
0.55,0.4,1.0,5.0,0.2,650.0,1650.0,260070.0,1650.00404504,0.902854764737,0.0494301518588,0.0477150834045,2.38797304118,3.76946589515,3.78902744099,6.94103735127
0.55,0.4,1.0,5.0,0.2,650.0,1650.0,260808.0,1650.00046033,0.902683601218,0.0497995553609,0.0475168434213,2.38559578497,3.79620111599,3.74316228943,6.93224507275
0.55,0.4,1.0,5.0,0.2,650.0,1650.0,259917.0,1650.01122758,0.899245887683,0.0542636195245,0.0464904927922,2.32849415861,3.73236909258,3.71141027326,6.68166575379
0.55,0.4,1.0,5.0,0.2,650.0,1650.0,259735.0,1650.00175321,0.896873765336,0.0521778752729,0.050948359391,2.38390454015,3.83314458012,3.79579472549,7.05478616993
0.55,0.4,1.0,5.0,0.2,650.0,1650.0,260569.0,1650.0001203,0.904145082279,0.0510183683841,0.044836549337,2.31853238182,3.69472315042,3.73277002834,6.73477253146
0.55,0.4,1.0,5.0,0.2,650.0,1650.0,258533.0,1650.0122271,0.897863895871,0.0543134397571,0.0478226643715,2.34746795898,3.75324670907,3.71990899645,6.78438265394
0.55,0.4,1.0,5.0,0.2,650.0,1650.0,260805.0,1650.00492402,0.895907871852,0.0569141502655,0.0471779778828,2.3387870059,3.76776053483,3.77233557623,7.00999285904
0.55,0.4,1.0,5.0,0.2,650.0,1650.0,258706.0,1650.00540492,0.903330583758,0.0475625406675,0.0491068755744,2.37740240086,3.8183874179,3.77603695296,7.05023657499
0.55,0.4,1.0,5.0,0.2,650.0,1650.0,259825.0,1650.01109458,0.903566020006,0.049530990744,0.0469029892496,2.39518934437,3.82700607423,3.80539030936,7.00820141038
0.55,0.4,1.0,5.0,0.2,650.0,1650.0,258838.0,1650.00570549,0.901538010008,0.0485767854018,0.0498852045899,2.35632618799,3.74991517116,3.79850474839,6.83926132226
0.55,0.4,1.0,5.0,0.2,650.0,1650.0,259931.0,1650.00184262,0.901471064403,0.0537188215411,0.0448101140555,2.36218627067,3.71619374896,3.7861252082,6.8148249543
0.55,0.4,1.0,5.0,0.2,650.0,1650.0,261336.0,1650.00061508,0.900495724837,0.0508588875796,0.0486453875835,2.3553703473,3.8338174048,3.77550910364,7.05683808902
0.55,0.4,1.0,5.0,0.2,650.0,1650.0,260668.0,1650.0011404,0.902452292052,0.0491381192923,0.0484095886559,2.36859296161,3.77174538147,3.76976761404,7.10216177952
0.55,0.4,1.0,5.0,0.2,650.0,1650.0,261205.0,1650.00397508,0.901450597378,0.0524366955676,0.0461127070546,2.35469781849,3.70502393311,3.74516301473,6.83253058414
0.55,0.4,1.0,5.0,0.2,650.0,1650.0,260617.0,1650.00260966,0.905433117675,0.0487045586868,0.0458623236382,2.31759793153,3.67636756982,3.75195661611,6.67834375172
0.55,0.4,1.0,5.0,0.2,650.0,1650.0,261016.0,1650.0135117,0.899157676642,0.0490535512864,0.0517887720713,2.31866394414,3.68496421839,3.70786810077,6.72849132662
0.55,0.4,1.0,5.0,0.2,650.0,1650.0,261550.0,1650.00680289,0.902752438184,0.0507729840311,0.0464745777852,2.3496465169,3.77456261977,3.7111679719,6.87529998046
0.55,0.4,1.0,5.0,0.2,650.0,1650.0,259615.0,1650.00107296,0.900346827685,0.0489571244722,0.0506960478433,2.36727677533,3.77119268955,3.7990881491,6.96742078161
0.55,0.4,1.0,5.0,0.2,650.0,1650.0,259237.0,1650.00265614,0.902994004246,0.0499148708889,0.0470911248654,2.40410438061,3.8524682605,3.79946850795,7.02486226214
0.55,0.4,1.0,5.0,0.2,650.0,1650.0,260240.0,1650.00206185,0.903914571674,0.0527411818336,0.0433442464928,2.32123635684,3.69664539682,3.66012589876,6.51668758939
