# Supplementary material for: Crossed and Locked Quotes in a Multi-Market Simulation
Source: PLoS One. 2016 Mar 9;11(3):e0151096. doi: 10.1371/journal.pone.0151096 (PMC4784946; doi:10.1371/journal.pone.0151096)
Supplement: S1 Dataset — Simulation output and summary files for main results. (ZIP) [file pone.0151096.s001.zip › main_results/main_results_24.out]

SLURM_ARRAY_TASK_ID:  24
0.05,0.15,1.0,5.0,0.2,650.0,1650.0,262057.0,1650.01051061,0.68169241163,0.123795505163,0.194512083207,1.0021129096,3.28483855627,3.30152155047,9.59423693931
0.05,0.15,1.0,5.0,0.2,650.0,1650.0,262298.0,1650.00659596,0.674681861021,0.121499070125,0.203819068854,1.00156284676,3.27974625677,3.27696852832,9.28654331831
0.05,0.15,1.0,5.0,0.2,650.0,1650.0,260790.0,1650.00077509,0.690277971689,0.130146100668,0.179575927643,1.10577610623,3.33275639179,3.22730475368,9.03050830452
0.05,0.15,1.0,5.0,0.2,650.0,1650.0,260891.0,1650.00684421,0.663772008375,0.131245056605,0.20498293502,0.963823082948,3.25896767337,3.28426411978,9.49790270003
0.05,0.15,1.0,5.0,0.2,650.0,1650.0,261157.0,1650.00342481,0.662370863122,0.127008748147,0.210620388731,0.945983688214,3.31422784419,3.29072001849,9.79489368894
0.05,0.15,1.0,5.0,0.2,650.0,1650.0,262060.0,1650.00498492,0.663464802062,0.137969741293,0.198565456645,1.01117478534,3.31477996549,3.27879770673,9.32305614383
0.05,0.15,1.0,5.0,0.2,650.0,1650.0,262207.0,1650.00099691,0.688351688057,0.123082747123,0.18856556482,1.04722625221,3.32745795578,3.26651289347,9.34396143375
0.05,0.15,1.0,5.0,0.2,650.0,1650.0,262036.0,1650.00282583,0.676149112822,0.128823055037,0.195027832141,0.975228175708,3.26673310827,3.12409349707,8.77983190489
0.05,0.15,1.0,5.0,0.2,650.0,1650.0,261189.0,1650.01827636,0.667999951609,0.130171861203,0.201828187188,0.972907351081,3.28236145565,3.23819233872,9.28915106995
0.05,0.15,1.0,5.0,0.2,650.0,1650.0,261151.0,1650.0043261,0.68718821238,0.118530636317,0.194281151302,1.05078202286,3.30317839811,3.3090002281,9.22565754607
0.05,0.15,1.0,5.0,0.2,650.0,1650.0,262635.0,1650.00011182,0.650279319889,0.127666741612,0.222053938498,0.818184107235,3.25983152735,3.2297947003,9.85279487441
0.05,0.15,1.0,5.0,0.2,650.0,1650.0,261103.0,1650.00256017,0.677006884971,0.11910812681,0.20388498822,0.985538024292,3.29851794813,3.21803974497,9.42470579848
0.05,0.15,1.0,5.0,0.2,650.0,1650.0,261113.0,1650.00053203,0.6741545027,0.126006272819,0.199839224481,1.05397401023,3.30611989714,3.32201565617,9.36611396806
0.05,0.15,1.0,5.0,0.2,650.0,1650.0,260288.0,1650.00023092,0.688387654819,0.12582457659,0.185787768591,1.09690908024,3.26636190255,3.27983416775,8.85688988605
0.05,0.15,1.0,5.0,0.2,650.0,1650.0,261237.0,1650.00674295,0.693747817842,0.122197463106,0.184054719052,1.09560331167,3.26337804534,3.310160795,9.17118011435
0.05,0.15,1.0,5.0,0.2,650.0,1650.0,260690.0,1650.00362175,0.66920261197,0.130658720213,0.200138667817,0.977045410704,3.24722926492,3.29720328721,9.12550118994
0.05,0.15,1.0,5.0,0.2,650.0,1650.0,262042.0,1650.00459346,0.67399089664,0.127439222192,0.198569881168,0.96587318985,3.22340089957,3.25685636369,9.36958691839
0.05,0.15,1.0,5.0,0.2,650.0,1650.0,261447.0,1650.00760057,0.685964016708,0.126791333654,0.187244649638,1.09245149166,3.27612441654,3.30746231243,9.12764977284
0.05,0.15,1.0,5.0,0.2,650.0,1650.0,260614.0,1650.00106994,0.668439367513,0.12724648162,0.204314150867,0.976477894262,3.27105192846,3.29120798743,9.35391557193
0.05,0.15,1.0,5.0,0.2,650.0,1650.0,262964.0,1650.00333032,0.696581807029,0.121033830492,0.182384362479,1.09755781346,3.29919860817,3.26798397648,9.02616207261
0.05,0.15,1.0,5.0,0.2,650.0,1650.0,261569.0,1650.00270036,0.684337360168,0.134937714338,0.180724925494,1.09777615352,3.28150029468,3.25690010148,8.95020856421
0.05,0.15,1.0,5.0,0.2,650.0,1650.0,262980.0,1650.0034824,0.672464090929,0.122660254607,0.204875654463,0.977180993843,3.26881986016,3.24247874556,9.21993395855
0.05,0.15,1.0,5.0,0.2,650.0,1650.0,260950.0,1650.00767786,0.66198838208,0.133640572686,0.204371045234,0.960295493453,3.22214338348,3.24456608406,9.15700452768
0.05,0.15,1.0,5.0,0.2,650.0,1650.0,262506.0,1650.00293605,0.674199731921,0.1274029451,0.198397322979,1.01694713141,3.22065977335,3.27604788299,9.22026131226
0.05,0.15,1.0,5.0,0.2,650.0,1650.0,262005.0,1650.00207518,0.674605176716,0.123486908527,0.201907914757,0.97252929465,3.2636090588,3.2529062345,9.17922662423
0.05,0.15,1.0,5.0,0.2,650.0,1650.0,261809.0,1650.00333052,0.671263734934,0.130725642076,0.198010622989,1.00492114285,3.20948203563,3.28662059041,9.10820262091
0.05,0.15,1.0,5.0,0.2,650.0,1650.0,261481.0,1650.00005292,0.660015486172,0.127186895716,0.212797618112,0.912765982691,3.18265858828,3.27786857238,9.31929086761
0.05,0.15,1.0,5.0,0.2,650.0,1650.0,262924.0,1650.00113113,0.67031287341,0.121841701823,0.207845424768,0.982295216789,3.26502079843,3.30749505269,9.402656901
0.05,0.15,1.0,5.0,0.2,650.0,1650.0,261129.0,1650.00011332,0.694570111648,0.120360685466,0.185069202886,1.08905101642,3.28044936347,3.31012994355,9.12429008388
0.05,0.15,1.0,5.0,0.2,650.0,1650.0,261600.0,1650.00063418,0.684410077392,0.122882465303,0.192707457305,1.05281407367,3.23518515484,3.26399490866,9.08985654222
