# Supplementary material for: Crossed and Locked Quotes in a Multi-Market Simulation
Source: PLoS One. 2016 Mar 9;11(3):e0151096. doi: 10.1371/journal.pone.0151096 (PMC4784946; doi:10.1371/journal.pone.0151096)
Supplement: S1 Dataset — Simulation output and summary files for main results. (ZIP) [file pone.0151096.s001.zip › main_results/main_results_240.out]

SLURM_ARRAY_TASK_ID:  240
0.55,0.45,1.0,5.0,0.2,650.0,1650.0,258888.0,1650.00076612,0.915843414771,0.0469288866639,0.037227698565,2.47877332411,3.79958782427,3.83860841436,7.00179547761
0.55,0.45,1.0,5.0,0.2,650.0,1650.0,260692.0,1650.0030061,0.914516986546,0.0452862454772,0.0401967679765,2.47725257685,3.83035853012,3.84339344366,7.21084495719
0.55,0.45,1.0,5.0,0.2,650.0,1650.0,260060.0,1650.00385815,0.907061409517,0.0455790310434,0.0473595594399,2.40583317578,3.80127608362,3.81572099223,6.969060636
0.55,0.45,1.0,5.0,0.2,650.0,1650.0,260339.0,1650.00052708,0.913373432084,0.0469190638425,0.0397075040734,2.41736157622,3.77827886614,3.77265404502,6.81024410071
0.55,0.45,1.0,5.0,0.2,650.0,1650.0,259131.0,1650.00478558,0.911643014489,0.045352265675,0.043004719836,2.41113338506,3.77278437016,3.82513974538,6.88997929397
0.55,0.45,1.0,5.0,0.2,650.0,1650.0,259941.0,1650.01840267,0.908590343924,0.0502239800191,0.0411856760569,2.43319867419,3.77580711214,3.80798254109,6.97015358716
0.55,0.45,1.0,5.0,0.2,650.0,1650.0,260342.0,1650.0142454,0.914138632447,0.045999471425,0.0398618961279,2.35049927243,3.58452220574,3.74537298283,6.38181020793
0.55,0.45,1.0,5.0,0.2,650.0,1650.0,259695.0,1650.00051918,0.916080572329,0.0455681310787,0.0383512965927,2.42022150941,3.74296281213,3.76549466989,6.64391567666
0.55,0.45,1.0,5.0,0.2,650.0,1650.0,260349.0,1650.0025962,0.910630201654,0.0451764908541,0.0441933074923,2.46469429289,3.88718653404,3.90477569047,7.21650802284
0.55,0.45,1.0,5.0,0.2,650.0,1650.0,260583.0,1650.00064524,0.910875891027,0.0443250382291,0.0447990707443,2.38048768224,3.75663653208,3.74306518072,6.85508219189
0.55,0.45,1.0,5.0,0.2,650.0,1650.0,259437.0,1650.00009737,0.912323159698,0.0484330264961,0.039243813806,2.41179570543,3.80624802138,3.74472097999,6.876521895
0.55,0.45,1.0,5.0,0.2,650.0,1650.0,260313.0,1650.00953162,0.915865546423,0.0408712254306,0.0432632281468,2.45688571877,3.84799203674,3.82870903072,7.10518425004
0.55,0.45,1.0,5.0,0.2,650.0,1650.0,259026.0,1650.00631183,0.914133279404,0.0417110422787,0.044155678317,2.41538432859,3.7794009953,3.7763055279,6.85791734528
0.55,0.45,1.0,5.0,0.2,650.0,1650.0,260208.0,1650.00372529,0.910380104797,0.0452742707412,0.0443456244621,2.42802472672,3.79254593736,3.8001798093,6.98439495303
0.55,0.45,1.0,5.0,0.2,650.0,1650.0,259744.0,1650.0055199,0.911060807513,0.0481003846088,0.0408388078786,2.40080269612,3.76000008983,3.80170089169,6.85619672259
0.55,0.45,1.0,5.0,0.2,650.0,1650.0,259228.0,1650.00090954,0.908787043892,0.0476393775294,0.0435735785782,2.40388906203,3.77288213011,3.80285102934,6.81696217612
0.55,0.45,1.0,5.0,0.2,650.0,1650.0,261171.0,1650.00472028,0.914902725809,0.0447126911458,0.0403845830447,2.40009807863,3.72047919581,3.74363778478,6.74435989729
0.55,0.45,1.0,5.0,0.2,650.0,1650.0,258175.0,1650.01618977,0.913631175028,0.0426231812999,0.0437456436721,2.43150195389,3.81128747363,3.82721985457,7.10263505838
0.55,0.45,1.0,5.0,0.2,650.0,1650.0,261470.0,1650.00040016,0.909535186128,0.0470040571114,0.0434607567605,2.41024112242,3.77837766327,3.79812407052,6.98513272035
0.55,0.45,1.0,5.0,0.2,650.0,1650.0,260275.0,1650.00085854,0.91499821097,0.044645000221,0.040356788809,2.46256950289,3.87501949629,3.8230584359,7.41122804038
0.55,0.45,1.0,5.0,0.2,650.0,1650.0,259445.0,1650.00719479,0.909752665265,0.0444118868292,0.045835447906,2.42854845273,3.7695228061,3.79541276702,6.89070925079
0.55,0.45,1.0,5.0,0.2,650.0,1650.0,261062.0,1650.00915004,0.915040875641,0.0417389368298,0.0432201875294,2.43535915934,3.81315912965,3.78021430996,6.99581818108
0.55,0.45,1.0,5.0,0.2,650.0,1650.0,259097.0,1650.00157297,0.915449167163,0.0432100947135,0.0413407381239,2.44388422553,3.84147316134,3.83121551762,7.32402457563
0.55,0.45,1.0,5.0,0.2,650.0,1650.0,259525.0,1650.00089297,0.913960257777,0.0467542727364,0.0392854694866,2.4283103542,3.73616424197,3.81919690636,6.85983898648
0.55,0.45,1.0,5.0,0.2,650.0,1650.0,259545.0,1650.00226608,0.915556651628,0.0456679314253,0.0387754169472,2.4734548557,3.85095973914,3.83814965033,7.05540717653
0.55,0.45,1.0,5.0,0.2,650.0,1650.0,259012.0,1650.00017445,0.912549423473,0.042780977144,0.044669599383,2.43221416736,3.83129183744,3.83286421141,7.18148522094
0.55,0.45,1.0,5.0,0.2,650.0,1650.0,260272.0,1650.00071425,0.914106615033,0.0429291898806,0.0429641950862,2.42751871047,3.74155071467,3.81920394119,6.82812581639
0.55,0.45,1.0,5.0,0.2,650.0,1650.0,259165.0,1650.00128915,0.913472770337,0.0460789594265,0.0404482702369,2.37156762646,3.7823395439,3.71344111647,6.89498686911
0.55,0.45,1.0,5.0,0.2,650.0,1650.0,258617.0,1650.00152988,0.91140893794,0.0447560690296,0.0438349930306,2.46985917268,3.882078286,3.88518706295,7.357346974
0.55,0.45,1.0,5.0,0.2,650.0,1650.0,259413.0,1650.00712961,0.916363313769,0.0430134071038,0.0406232791276,2.43760058793,3.79515699689,3.81376267513,7.01685094968
