# Supplementary material for: Crossed and Locked Quotes in a Multi-Market Simulation
Source: PLoS One. 2016 Mar 9;11(3):e0151096. doi: 10.1371/journal.pone.0151096 (PMC4784946; doi:10.1371/journal.pone.0151096)
Supplement: S1 Dataset — Simulation output and summary files for main results. (ZIP) [file pone.0151096.s001.zip › main_results/main_results_241.out]

SLURM_ARRAY_TASK_ID:  241
0.55,0.5,1.0,5.0,0.2,650.0,1650.0,258073.0,1650.00056966,0.922510544,0.0389364279052,0.0385530280944,2.5337991226,3.90038905948,3.885574038,7.22048300739
0.55,0.5,1.0,5.0,0.2,650.0,1650.0,260367.0,1650.00345011,0.924326323109,0.0426813153953,0.0329923614953,2.47165071938,3.81057501447,3.77767060665,7.04918300086
0.55,0.5,1.0,5.0,0.2,650.0,1650.0,260573.0,1650.0107746,0.91792939661,0.0421137407932,0.0399568625969,2.51127254986,3.8577542657,3.90961111433,7.38870695013
0.55,0.5,1.0,5.0,0.2,650.0,1650.0,259144.0,1650.00446655,0.917596430428,0.0434466929637,0.0389568766081,2.44105029962,3.7745578812,3.77992856844,6.98106170628
0.55,0.5,1.0,5.0,0.2,650.0,1650.0,259301.0,1650.00260026,0.923290902706,0.0409504038657,0.0357586934285,2.47278172816,3.77148242344,3.80643521252,6.97873886172
0.55,0.5,1.0,5.0,0.2,650.0,1650.0,259160.0,1650.00017752,0.923757118912,0.0404032804132,0.0358396006745,2.47191938816,3.81487643406,3.77038683271,6.98176402266
0.55,0.5,1.0,5.0,0.2,650.0,1650.0,259847.0,1650.00614423,0.925221291161,0.0409002502119,0.0338784586272,2.45788861875,3.78185597404,3.74858114037,6.86202569513
0.55,0.5,1.0,5.0,0.2,650.0,1650.0,259969.0,1650.0286636,0.923191853016,0.037677886939,0.0391302600448,2.4452783449,3.79638314176,3.76792852074,6.88747404725
0.55,0.5,1.0,5.0,0.2,650.0,1650.0,259526.0,1650.01595851,0.923767923586,0.0416353045565,0.0345967718572,2.55070327886,3.92593021205,3.87141071385,7.07559076452
0.55,0.5,1.0,5.0,0.2,650.0,1650.0,260671.0,1650.00122268,0.925447595936,0.035981440869,0.0385709631948,2.50787714386,3.88213456564,3.85160085095,6.99039557409
0.55,0.5,1.0,5.0,0.2,650.0,1650.0,258757.0,1650.01791598,0.918714049369,0.043101732962,0.0381842176686,2.44625937308,3.83617650724,3.80857856562,7.19371459575
0.55,0.5,1.0,5.0,0.2,650.0,1650.0,261155.0,1650.00319143,0.920214832346,0.0425106300576,0.0372745375966,2.48538790147,3.81475025012,3.86109803487,7.17141012268
0.55,0.5,1.0,5.0,0.2,650.0,1650.0,260703.0,1650.00444378,0.91948265049,0.0415847943445,0.0389325551652,2.51298875455,3.86089285603,3.88320605739,7.10845813717
0.55,0.5,1.0,5.0,0.2,650.0,1650.0,258979.0,1650.0026662,0.922619488567,0.0402086269905,0.0371718844427,2.46659129074,3.81156486565,3.82552250512,6.96459176828
0.55,0.5,1.0,5.0,0.2,650.0,1650.0,260548.0,1650.01526876,0.919847820604,0.0427709882811,0.037381191115,2.45250738213,3.79663054349,3.81179812534,6.90171375644
0.55,0.5,1.0,5.0,0.2,650.0,1650.0,259089.0,1650.01749753,0.920753288236,0.0414548266726,0.0377918850911,2.52278709678,3.90122686176,3.90524212655,7.1752475347
0.55,0.5,1.0,5.0,0.2,650.0,1650.0,258531.0,1650.00261505,0.924142209667,0.0407584661335,0.0350993241999,2.4420694588,3.78512737027,3.80369107037,6.83998920933
0.55,0.5,1.0,5.0,0.2,650.0,1650.0,259836.0,1650.0067856,0.919480918206,0.042799201857,0.0377198799371,2.52727338091,3.89409428673,3.89768033409,7.26971123911
0.55,0.5,1.0,5.0,0.2,650.0,1650.0,259663.0,1650.0033367,0.923636100483,0.0405726652261,0.0357912342914,2.46024581428,3.76883764946,3.83952221177,6.91660607942
0.55,0.5,1.0,5.0,0.2,650.0,1650.0,260626.0,1650.00282504,0.924076308966,0.0399153903675,0.036008300667,2.47903165362,3.79172318094,3.82297218576,7.04012320293
0.55,0.5,1.0,5.0,0.2,650.0,1650.0,260190.0,1650.00385628,0.924777087414,0.0400149693823,0.0352079432041,2.50436385344,3.82179300056,3.89232387827,7.2070830654
0.55,0.5,1.0,5.0,0.2,650.0,1650.0,258662.0,1650.00613359,0.922913065609,0.0395771056834,0.0375098287077,2.48991709646,3.8004480314,3.84153283231,7.08177668857
0.55,0.5,1.0,5.0,0.2,650.0,1650.0,261209.0,1650.00407674,0.924465594641,0.03987417225,0.0356602331086,2.4720587732,3.77746907471,3.83972407317,6.78045350356
0.55,0.5,1.0,5.0,0.2,650.0,1650.0,257856.0,1650.01402069,0.931538658102,0.0358030724566,0.0326582694414,2.54500699397,3.8664972786,3.88823522624,7.17460372688
0.55,0.5,1.0,5.0,0.2,650.0,1650.0,258605.0,1650.00884747,0.925005389168,0.0411169595528,0.0338776512788,2.51358768999,3.85264028142,3.84896825429,7.14551251165
0.55,0.5,1.0,5.0,0.2,650.0,1650.0,259527.0,1650.00498728,0.924731340153,0.039522617965,0.0357460418821,2.54671444282,3.87840414227,3.91224508396,7.09760955183
0.55,0.5,1.0,5.0,0.2,650.0,1650.0,259595.0,1650.01333787,0.921658433964,0.0382529208926,0.0400886451436,2.51148567222,3.91775076868,3.85654888097,7.32235808755
0.55,0.5,1.0,5.0,0.2,650.0,1650.0,260496.0,1650.00706962,0.918250998727,0.0437266356727,0.0380223656003,2.44599622135,3.82164277047,3.73125155344,6.86678255142
0.55,0.5,1.0,5.0,0.2,650.0,1650.0,259001.0,1650.00193633,0.925426637327,0.0402126539928,0.0343607086805,2.53468594417,3.8586809728,3.82022266543,7.03454838579
0.55,0.5,1.0,5.0,0.2,650.0,1650.0,258801.0,1650.00251418,0.922089344151,0.0395407694656,0.0383698863832,2.46513346882,3.76967936916,3.82418261392,6.95644177329
