# Supplementary material for: Crossed and Locked Quotes in a Multi-Market Simulation
Source: PLoS One. 2016 Mar 9;11(3):e0151096. doi: 10.1371/journal.pone.0151096 (PMC4784946; doi:10.1371/journal.pone.0151096)
Supplement: S1 Dataset — Simulation output and summary files for main results. (ZIP) [file pone.0151096.s001.zip › main_results/main_results_242.out]

SLURM_ARRAY_TASK_ID:  242
0.55,0.55,1.0,5.0,0.2,650.0,1650.0,259251.0,1650.0050267,0.928303966552,0.0375808242523,0.0341152091955,2.54409981807,3.92412570509,3.81914693981,7.24797134979
0.55,0.55,1.0,5.0,0.2,650.0,1650.0,259022.0,1650.00370901,0.933355175377,0.0364233377373,0.030221486886,2.57964086899,3.88673287794,3.88661727743,7.07605424102
0.55,0.55,1.0,5.0,0.2,650.0,1650.0,260283.0,1650.00006457,0.932466366312,0.0390574478355,0.0284761858527,2.5640203289,3.8305125597,3.89008409839,7.07368366315
0.55,0.55,1.0,5.0,0.2,650.0,1650.0,259849.0,1650.00249859,0.93622452602,0.0336368412369,0.0301386327436,2.55891450388,3.81113533708,3.82583020792,6.87169016201
0.55,0.55,1.0,5.0,0.2,650.0,1650.0,257888.0,1650.00065024,0.934185549722,0.0355754603262,0.0302389899523,2.56954090618,3.88918720791,3.90048808591,7.1575659766
0.55,0.55,1.0,5.0,0.2,650.0,1650.0,258255.0,1650.01763913,0.93405498482,0.0335729881707,0.0323720270095,2.57442552056,3.89136875306,3.8956758636,7.20224945964
0.55,0.55,1.0,5.0,0.2,650.0,1650.0,259792.0,1650.01000461,0.935112331195,0.0337352563622,0.0311524124427,2.56714041661,3.85576340597,3.85965924062,7.03093143864
0.55,0.55,1.0,5.0,0.2,650.0,1650.0,258566.0,1650.0007437,0.933408759961,0.0356583025373,0.0309329375016,2.56369293904,3.8656750886,3.87622938231,7.28347787999
0.55,0.55,1.0,5.0,0.2,650.0,1650.0,258937.0,1650.00735186,0.934551465218,0.0336083903248,0.0318401444576,2.58226571887,3.90276340537,3.94723759966,7.35507210466
0.55,0.55,1.0,5.0,0.2,650.0,1650.0,259398.0,1650.00117269,0.933194954671,0.0374745465165,0.0293304988128,2.59002036827,3.94365151958,3.91782575624,7.56050120833
0.55,0.55,1.0,5.0,0.2,650.0,1650.0,258140.0,1650.00188969,0.933416919507,0.0348493203332,0.03173376016,2.58618359568,3.89989459676,3.91815976407,7.25578809632
0.55,0.55,1.0,5.0,0.2,650.0,1650.0,257793.0,1650.00186411,0.931137450397,0.03657600746,0.0322865421427,2.54396153267,3.87277678081,3.84178127936,7.28263285257
0.55,0.55,1.0,5.0,0.2,650.0,1650.0,259151.0,1650.00721013,0.930307444282,0.0364460061885,0.0332465495294,2.5326733545,3.8109728016,3.90825606102,7.17585736934
0.55,0.55,1.0,5.0,0.2,650.0,1650.0,258746.0,1650.0024201,0.936249186987,0.0346496580499,0.0291011549627,2.59696202473,3.94091918481,3.88768350759,7.23977981234
0.55,0.55,1.0,5.0,0.2,650.0,1650.0,258924.0,1650.00267646,0.935257086652,0.0363007455315,0.0284421678166,2.66086239659,4.02624651457,4.04527621539,7.70314612236
0.55,0.55,1.0,5.0,0.2,650.0,1650.0,260518.0,1650.0002805,0.931514159448,0.0365784440783,0.031907396474,2.58600644165,3.91941508067,3.90312676585,7.23647287812
0.55,0.55,1.0,5.0,0.2,650.0,1650.0,258537.0,1650.0047208,0.932827283058,0.0370269408079,0.030145776134,2.59222028246,3.92000154657,3.88960457997,7.24302785618
0.55,0.55,1.0,5.0,0.2,650.0,1650.0,258417.0,1650.00016325,0.935512931981,0.0362256225291,0.0282614454898,2.59717448059,3.89126722704,3.89035183108,7.20216217135
0.55,0.55,1.0,5.0,0.2,650.0,1650.0,260278.0,1650.00231952,0.930459452704,0.0367816038344,0.0327589434621,2.56528732064,3.88849877536,3.91184109072,7.02513788752
0.55,0.55,1.0,5.0,0.2,650.0,1650.0,261407.0,1650.01208559,0.933120327736,0.0347529890001,0.0321266832637,2.48461646566,3.77266154335,3.7598647132,6.82921287277
0.55,0.55,1.0,5.0,0.2,650.0,1650.0,258239.0,1650.00928105,0.934560225985,0.0355902879754,0.0298494860397,2.63864140042,3.95105263385,4.00568081531,7.49489320216
0.55,0.55,1.0,5.0,0.2,650.0,1650.0,259354.0,1650.00624331,0.93401146908,0.0337051613673,0.0322833695523,2.55578514559,3.9210024403,3.84306624998,7.17360050904
0.55,0.55,1.0,5.0,0.2,650.0,1650.0,257703.0,1650.01418063,0.932068635978,0.0332664088677,0.0346649551544,2.585201743,3.98016038635,3.89613443983,7.38855776745
0.55,0.55,1.0,5.0,0.2,650.0,1650.0,258182.0,1650.00069621,0.93638488073,0.034863170631,0.0287519486388,2.58248238288,3.91873731144,3.85465374328,7.17649986476
0.55,0.55,1.0,5.0,0.2,650.0,1650.0,258907.0,1650.01291863,0.929386140483,0.0371465954498,0.033467264067,2.56944475549,3.91356936698,3.90914783128,7.48156256191
0.55,0.55,1.0,5.0,0.2,650.0,1650.0,258740.0,1650.00891951,0.92867127866,0.0389292699161,0.032399451424,2.584501596,3.89953152697,3.99003676352,7.2443150627
0.55,0.55,1.0,5.0,0.2,650.0,1650.0,259503.0,1650.00071224,0.925673190319,0.0412717770251,0.033055032656,2.55730656007,3.94361893669,3.85231794806,7.3158472007
0.55,0.55,1.0,5.0,0.2,650.0,1650.0,259301.0,1650.00411608,0.931672691894,0.037843002547,0.0304843055586,2.5169069438,3.83117348808,3.82063866344,7.02924627944
0.55,0.55,1.0,5.0,0.2,650.0,1650.0,259032.0,1650.02121896,0.932107873817,0.036551789468,0.0313403367151,2.56723626182,3.86043809436,3.87522325008,7.06126791191
0.55,0.55,1.0,5.0,0.2,650.0,1650.0,259059.0,1650.00627612,0.929234280717,0.0404580209223,0.0303076983611,2.49429673328,3.84336659518,3.86308097411,7.15120868652
