# Supplementary material for: Crossed and Locked Quotes in a Multi-Market Simulation
Source: PLoS One. 2016 Mar 9;11(3):e0151096. doi: 10.1371/journal.pone.0151096 (PMC4784946; doi:10.1371/journal.pone.0151096)
Supplement: S1 Dataset — Simulation output and summary files for main results. (ZIP) [file pone.0151096.s001.zip › main_results/main_results_243.out]

SLURM_ARRAY_TASK_ID:  243
0.55,0.6,1.0,5.0,0.2,650.0,1650.0,257731.0,1650.00621912,0.944261825099,0.0313775131341,0.0243606617667,2.61719505721,3.9182460129,3.89700741699,7.15241939365
0.55,0.6,1.0,5.0,0.2,650.0,1650.0,258070.0,1650.00077351,0.945156474413,0.0317534344081,0.0230900911788,2.64142309781,3.8973208407,3.92872864438,7.19913904315
0.55,0.6,1.0,5.0,0.2,650.0,1650.0,258601.0,1650.00738618,0.944495452274,0.0286235632656,0.0268809844603,2.62145353229,3.90470455645,3.89466710669,7.21643801242
0.55,0.6,1.0,5.0,0.2,650.0,1650.0,258329.0,1650.00701939,0.937533621771,0.0345292010029,0.0279371772264,2.60851386641,3.89946225533,3.89818188702,7.29803005083
0.55,0.6,1.0,5.0,0.2,650.0,1650.0,258118.0,1650.00416897,0.942768953893,0.0295719541606,0.0276590919459,2.60209615047,3.89561903106,3.91119198772,7.30254040562
0.55,0.6,1.0,5.0,0.2,650.0,1650.0,258548.0,1650.0029538,0.943642930783,0.0278666599312,0.0284904092858,2.59833747167,3.8790974764,3.8902790411,7.10314662263
0.55,0.6,1.0,5.0,0.2,650.0,1650.0,258782.0,1650.00329153,0.944041262783,0.0297098709225,0.0262488662941,2.68287416522,4.02196348896,3.96819899863,7.70751105041
0.55,0.6,1.0,5.0,0.2,650.0,1650.0,259263.0,1650.01108088,0.939997785184,0.0347849049212,0.025217309895,2.58757303606,3.83908647313,3.87313644553,7.10253241592
0.55,0.6,1.0,5.0,0.2,650.0,1650.0,258511.0,1650.00011102,0.946710601088,0.0298185631281,0.0234708357836,2.62467635136,3.87892294736,3.91431085794,7.22369349781
0.55,0.6,1.0,5.0,0.2,650.0,1650.0,260361.0,1650.00073752,0.946846679311,0.0299217772563,0.0232315434329,2.60740157911,3.84131280895,3.87267626982,7.07124599918
0.55,0.6,1.0,5.0,0.2,650.0,1650.0,258423.0,1650.00333084,0.944369555096,0.0302240063215,0.0254064385826,2.62873576677,3.93140503337,3.89583708268,7.32485632991
0.55,0.6,1.0,5.0,0.2,650.0,1650.0,259913.0,1650.00542416,0.939823401677,0.0316865758837,0.0284900224398,2.603531909,3.97140127097,3.87347698125,7.28024501531
0.55,0.6,1.0,5.0,0.2,650.0,1650.0,259995.0,1650.00351243,0.943456653167,0.0291126903834,0.0274306564494,2.62525644079,3.92042905698,3.9193923868,7.24124634588
0.55,0.6,1.0,5.0,0.2,650.0,1650.0,257792.0,1650.00415945,0.939182792789,0.0305502165195,0.0302669906914,2.65184772464,4.0007675872,3.95419947356,7.44656014062
0.55,0.6,1.0,5.0,0.2,650.0,1650.0,260356.0,1650.00699196,0.941199387286,0.03231312099,0.0264874917243,2.63470475368,3.94240775299,3.93716591058,7.28168410555
0.55,0.6,1.0,5.0,0.2,650.0,1650.0,257822.0,1650.00558423,0.94038451679,0.0308813793608,0.0287341038495,2.63342589111,3.89845853076,3.92896281297,7.2144820823
0.55,0.6,1.0,5.0,0.2,650.0,1650.0,258711.0,1650.00027291,0.944646462028,0.0303691978759,0.0249843400963,2.62104539548,3.89093573428,3.92147097747,7.245924372
0.55,0.6,1.0,5.0,0.2,650.0,1650.0,257555.0,1650.00019358,0.945709624959,0.0259001477448,0.0283902272961,2.66310314337,3.96966222078,4.00934665693,7.53083059615
0.55,0.6,1.0,5.0,0.2,650.0,1650.0,259008.0,1650.00325991,0.944206767893,0.0308543968335,0.0249388352739,2.62114943723,3.89499266901,3.92102433479,7.29084548905
0.55,0.6,1.0,5.0,0.2,650.0,1650.0,259306.0,1650.00042005,0.938366412495,0.0344721025068,0.0271614849978,2.59750507766,3.9100322303,3.88086497339,7.49544611122
0.55,0.6,1.0,5.0,0.2,650.0,1650.0,257966.0,1650.00985828,0.945864657463,0.0294082861121,0.0247270564251,2.60391630035,3.86340971824,3.88894367399,7.11143271811
0.55,0.6,1.0,5.0,0.2,650.0,1650.0,259015.0,1650.00378038,0.943498788083,0.0321778397514,0.0243233721652,2.61395839076,3.84870622147,3.91093660558,7.14651811122
0.55,0.6,1.0,5.0,0.2,650.0,1650.0,258706.0,1650.01463046,0.940902555018,0.0328474317812,0.0262500132013,2.60971263906,3.86578375784,3.92867285516,7.29572664962
0.55,0.6,1.0,5.0,0.2,650.0,1650.0,258660.0,1650.0064403,0.938909519806,0.0321657049916,0.028924775202,2.62595147251,3.89983373788,3.91337175112,7.36365249142
0.55,0.6,1.0,5.0,0.2,650.0,1650.0,259062.0,1650.00599072,0.944780103495,0.0277199292063,0.0274999672986,2.60452874278,3.87027915364,3.8872356512,7.2412980732
0.55,0.6,1.0,5.0,0.2,650.0,1650.0,258893.0,1650.00530361,0.942022523601,0.0306004658807,0.0273770105186,2.64286876649,3.92009272514,3.94742296334,7.4108036637
0.55,0.6,1.0,5.0,0.2,650.0,1650.0,259654.0,1650.00151277,0.939356914875,0.0320524075209,0.0285906776038,2.63237573516,3.91111775312,3.95570949033,7.38387805
0.55,0.6,1.0,5.0,0.2,650.0,1650.0,258094.0,1650.00345097,0.938686089118,0.0324781585272,0.0288357523545,2.61572148617,3.89834323423,3.96397233351,7.38793905208
0.55,0.6,1.0,5.0,0.2,650.0,1650.0,257971.0,1650.00083283,0.942135469976,0.0281347253878,0.029729804636,2.64615043379,3.97021876786,3.93976619232,7.53368313411
0.55,0.6,1.0,5.0,0.2,650.0,1650.0,259204.0,1650.00362843,0.946421999822,0.0303004145681,0.0232775856096,2.6111966345,3.8943302281,3.88927262425,7.1811597151
