# Supplementary material for: Crossed and Locked Quotes in a Multi-Market Simulation
Source: PLoS One. 2016 Mar 9;11(3):e0151096. doi: 10.1371/journal.pone.0151096 (PMC4784946; doi:10.1371/journal.pone.0151096)
Supplement: S1 Dataset — Simulation output and summary files for main results. (ZIP) [file pone.0151096.s001.zip › main_results/main_results_244.out]

SLURM_ARRAY_TASK_ID:  244
0.55,0.65,1.0,5.0,0.2,650.0,1650.0,257115.0,1650.00462895,0.952014115193,0.0255837184108,0.022402166396,2.70160597685,3.99118134747,4.01088707732,7.58228754858
0.55,0.65,1.0,5.0,0.2,650.0,1650.0,258059.0,1650.00312622,0.949711231286,0.0259139099291,0.0243748587852,2.69174660312,3.9719876446,4.0088391956,7.41102836724
0.55,0.65,1.0,5.0,0.2,650.0,1650.0,258540.0,1650.01356595,0.948492886821,0.0254795517806,0.0260275613987,2.66938595024,3.9905331167,3.94129716888,7.43008213448
0.55,0.65,1.0,5.0,0.2,650.0,1650.0,258539.0,1650.00991516,0.95335545085,0.0250340258413,0.0216105233088,2.70278931502,3.97348427451,3.96116011741,7.50811497092
0.55,0.65,1.0,5.0,0.2,650.0,1650.0,259081.0,1650.00403489,0.95324574775,0.0259211702684,0.0208330819819,2.6730539951,3.89136435433,3.89635259362,7.22261196916
0.55,0.65,1.0,5.0,0.2,650.0,1650.0,258254.0,1650.00233373,0.948333937352,0.0288222508524,0.0228438117953,2.63443943254,3.88031589234,3.91394341616,7.13251112636
0.55,0.65,1.0,5.0,0.2,650.0,1650.0,258403.0,1650.00243137,0.951865683053,0.0248001903686,0.0233341265784,2.63386979125,3.88136228214,3.89306598622,7.03482358694
0.55,0.65,1.0,5.0,0.2,650.0,1650.0,260889.0,1650.00970887,0.953028389087,0.0266949124419,0.020276698471,2.67247634827,3.93885580321,3.91138743246,7.43846014609
0.55,0.65,1.0,5.0,0.2,650.0,1650.0,258241.0,1650.00102976,0.951327591475,0.025572699632,0.023099708893,2.65820730571,3.93560030391,3.90724998761,7.38850961677
0.55,0.65,1.0,5.0,0.2,650.0,1650.0,258400.0,1650.0031294,0.954935294167,0.024228983418,0.0208357224152,2.7211377275,3.9843069146,3.99944523214,7.44371244915
0.55,0.65,1.0,5.0,0.2,650.0,1650.0,257950.0,1650.0031147,0.950271167928,0.0266274165382,0.0231014155334,2.66490820603,3.93740504674,3.93086935702,7.35145640271
0.55,0.65,1.0,5.0,0.2,650.0,1650.0,256591.0,1650.00742673,0.956616976625,0.023661522416,0.0197215009587,2.72103678543,4.01509167287,3.96094851844,7.319814204
0.55,0.65,1.0,5.0,0.2,650.0,1650.0,258540.0,1650.02091534,0.952065953597,0.0250132905539,0.0229207558489,2.69066808375,3.9625616013,3.92345355085,7.37227007612
0.55,0.65,1.0,5.0,0.2,650.0,1650.0,257883.0,1650.01218062,0.950045010218,0.0273115649815,0.0226434248001,2.63259416419,3.87364242628,3.91039112707,7.25661725966
0.55,0.65,1.0,5.0,0.2,650.0,1650.0,259141.0,1650.00476244,0.95167832149,0.0272958431254,0.0210258353849,2.66140646562,3.88618381199,3.91093229366,7.20021176777
0.55,0.65,1.0,5.0,0.2,650.0,1650.0,256184.0,1650.00161508,0.948575914979,0.0255866862867,0.0258373987341,2.6604276371,3.97552871992,3.9417669303,7.39193193213
0.55,0.65,1.0,5.0,0.2,650.0,1650.0,257784.0,1650.00036149,0.951287370821,0.0265177040054,0.022194925174,2.6649628489,3.95949675147,3.93061246774,7.26131784419
0.55,0.65,1.0,5.0,0.2,650.0,1650.0,257308.0,1650.00371416,0.945713342641,0.0279570117218,0.0263296456369,2.69633877173,4.01636230543,4.00494393297,7.58312143376
0.55,0.65,1.0,5.0,0.2,650.0,1650.0,258354.0,1650.01073008,0.952132132744,0.0255827458274,0.0222851214288,2.65670553101,3.88675073095,3.90925044986,7.24914155744
0.55,0.65,1.0,5.0,0.2,650.0,1650.0,258281.0,1650.00737334,0.95329303179,0.0256037907809,0.0211031774291,2.68386371671,3.97050604525,3.90184808001,7.34667046434
0.55,0.65,1.0,5.0,0.2,650.0,1650.0,259086.0,1650.01265763,0.955412129875,0.0246999924856,0.0198878776395,2.67074098713,3.95801613848,3.91077155541,7.32072369141
0.55,0.65,1.0,5.0,0.2,650.0,1650.0,259196.0,1650.01275927,0.945701993008,0.0307418290466,0.0235561779457,2.67890123443,3.97723164109,3.91928211902,7.47943114061
0.55,0.65,1.0,5.0,0.2,650.0,1650.0,258569.0,1650.00663342,0.948958866689,0.028487308769,0.0225538245418,2.66974796337,3.92968158572,3.91220579255,7.27807406148
0.55,0.65,1.0,5.0,0.2,650.0,1650.0,258206.0,1650.00735185,0.948963197435,0.0267642241412,0.0242725784243,2.64440299677,3.90185091375,3.87398969432,7.30459560808
0.55,0.65,1.0,5.0,0.2,650.0,1650.0,259585.0,1650.00481821,0.953817006106,0.0252617949561,0.0209211989376,2.67469391172,3.97977988989,3.9208313844,7.420729639
0.55,0.65,1.0,5.0,0.2,650.0,1650.0,259139.0,1650.00029669,0.951634190907,0.025182522815,0.0231832862779,2.68947589965,3.94649841601,3.99342054124,7.50625422428
0.55,0.65,1.0,5.0,0.2,650.0,1650.0,259065.0,1650.00633074,0.950090829806,0.0278435852145,0.0220655849798,2.61882436818,3.88203412821,3.92056677734,7.25253711766
0.55,0.65,1.0,5.0,0.2,650.0,1650.0,258462.0,1650.00647772,0.949492109298,0.0280004386837,0.0225074520181,2.75515904844,4.09270869554,4.04879907925,7.6873883334
0.55,0.65,1.0,5.0,0.2,650.0,1650.0,258858.0,1650.00610574,0.950503948214,0.0250719914105,0.0244240603758,2.66543564335,3.9481236953,3.87149298455,7.29121591937
0.55,0.65,1.0,5.0,0.2,650.0,1650.0,258325.0,1650.00598392,0.948563770698,0.0292660850142,0.022170144288,2.65947950421,3.92738337976,3.89535001269,7.37111699335
