# Supplementary material for: Crossed and Locked Quotes in a Multi-Market Simulation
Source: PLoS One. 2016 Mar 9;11(3):e0151096. doi: 10.1371/journal.pone.0151096 (PMC4784946; doi:10.1371/journal.pone.0151096)
Supplement: S1 Dataset — Simulation output and summary files for main results. (ZIP) [file pone.0151096.s001.zip › main_results/main_results_245.out]

SLURM_ARRAY_TASK_ID:  245
0.55,0.7,1.0,5.0,0.2,650.0,1650.0,257800.0,1650.00081408,0.962965375128,0.0210311138192,0.016003511053,2.76747580863,3.99905526412,4.02491557813,7.60413589234
0.55,0.7,1.0,5.0,0.2,650.0,1650.0,257081.0,1650.00371858,0.959897089919,0.0215188354746,0.0185840746063,2.72684913469,3.99880179523,3.98958809691,7.50082118553
0.55,0.7,1.0,5.0,0.2,650.0,1650.0,259463.0,1650.00359588,0.959118883738,0.0219074941476,0.0189736221145,2.71436262615,3.96881067394,3.9967717987,7.57679838246
0.55,0.7,1.0,5.0,0.2,650.0,1650.0,259425.0,1650.01980301,0.958870352999,0.0223999258666,0.0187297211349,2.69468891727,3.90427913268,3.92157679053,7.49924645029
0.55,0.7,1.0,5.0,0.2,650.0,1650.0,257712.0,1650.00039319,0.960301787773,0.0214817649368,0.0182164472902,2.7544549885,4.00123766951,4.0048733996,7.44912220813
0.55,0.7,1.0,5.0,0.2,650.0,1650.0,259421.0,1650.00880565,0.959181439557,0.0225644023092,0.0182541581335,2.72567590062,3.98344005101,3.93558982568,7.44380713296
0.55,0.7,1.0,5.0,0.2,650.0,1650.0,259237.0,1650.00131433,0.958539204969,0.0241306713803,0.0173301236504,2.73616220022,4.00767564675,3.98766123394,7.4789307875
0.55,0.7,1.0,5.0,0.2,650.0,1650.0,257806.0,1650.02671539,0.957163638852,0.0249258702332,0.0179104909151,2.72841114578,3.98169384551,3.97007501436,7.48448417308
0.55,0.7,1.0,5.0,0.2,650.0,1650.0,257855.0,1650.00640166,0.957373841822,0.021942723282,0.0206834348958,2.73733681037,3.97322586086,4.00875446412,7.57130538512
0.55,0.7,1.0,5.0,0.2,650.0,1650.0,257483.0,1650.00167952,0.961670918255,0.0221372707709,0.016191810974,2.74483688608,3.96258415099,3.99435297664,7.33752259668
0.55,0.7,1.0,5.0,0.2,650.0,1650.0,257832.0,1650.00020595,0.958437930772,0.0206962944511,0.0208657747771,2.75220880399,4.02665610827,3.99523286935,7.59587354495
0.55,0.7,1.0,5.0,0.2,650.0,1650.0,258577.0,1650.00791236,0.959531140217,0.0231457300032,0.0173231297795,2.71700996016,3.94430794216,3.94264416621,7.12665075768
0.55,0.7,1.0,5.0,0.2,650.0,1650.0,258292.0,1650.0065027,0.962722391258,0.0209541107081,0.0163234980341,2.75016930606,4.00976834951,3.95751209846,7.52531320025
0.55,0.7,1.0,5.0,0.2,650.0,1650.0,258596.0,1650.00464569,0.959819882429,0.0215804078609,0.0185997097104,2.70969722313,3.95938463735,3.98215668452,7.56066861322
0.55,0.7,1.0,5.0,0.2,650.0,1650.0,258257.0,1650.00120572,0.960845473876,0.0223028773201,0.0168516488038,2.73781417094,3.98646376979,3.95610807843,7.35372007875
0.55,0.7,1.0,5.0,0.2,650.0,1650.0,257927.0,1650.00470086,0.956854694498,0.0237558198033,0.0193894856987,2.72203878194,3.99174418005,3.99307832719,7.59736043625
0.55,0.7,1.0,5.0,0.2,650.0,1650.0,258347.0,1650.01110341,0.952295614361,0.0248877630803,0.0228166225584,2.72317388727,4.01469686926,3.94990290039,7.75295295295
0.55,0.7,1.0,5.0,0.2,650.0,1650.0,257724.0,1650.00571153,0.960465790478,0.0215219979655,0.0180122115564,2.73913272417,3.98680919724,3.93702265698,7.50502591102
0.55,0.7,1.0,5.0,0.2,650.0,1650.0,258834.0,1650.00146192,0.961545946537,0.0214078375597,0.0170462159036,2.69154171184,3.91214663996,3.9253917224,7.28950055292
0.55,0.7,1.0,5.0,0.2,650.0,1650.0,258990.0,1650.00930839,0.963330357725,0.0211681402604,0.0155015020144,2.69836633824,3.89798953269,3.908720746,7.07197434435
0.55,0.7,1.0,5.0,0.2,650.0,1650.0,258591.0,1650.01399627,0.959791409652,0.0225379212249,0.0176706691234,2.73065848401,3.96178181348,3.96679442323,7.38418999654
0.55,0.7,1.0,5.0,0.2,650.0,1650.0,258685.0,1650.01255443,0.963266056779,0.0210935995538,0.0156403436668,2.73652635234,3.97580436791,3.95921608263,7.41642750105
0.55,0.7,1.0,5.0,0.2,650.0,1650.0,257312.0,1650.00249702,0.958243535529,0.0208971524932,0.0208593119782,2.75364868556,4.0449525585,3.990406139,7.58825852716
0.55,0.7,1.0,5.0,0.2,650.0,1650.0,258048.0,1650.002464,0.95643978148,0.0240424107852,0.0195178077345,2.71010783756,3.99242804836,3.92716276124,7.26241536332
0.55,0.7,1.0,5.0,0.2,650.0,1650.0,258506.0,1650.00430287,0.957870150163,0.0224442230942,0.0196856267432,2.77980889264,4.0523643575,4.06337030005,7.88889402022
0.55,0.7,1.0,5.0,0.2,650.0,1650.0,258228.0,1650.00231928,0.958975005356,0.0221468287936,0.01887816585,2.72605498682,4.00143019431,4.00505711353,7.6892164608
0.55,0.7,1.0,5.0,0.2,650.0,1650.0,256305.0,1650.00440016,0.96124688997,0.0208031870147,0.0179499230152,2.76119481999,4.01883975682,4.00830365665,7.58302595207
0.55,0.7,1.0,5.0,0.2,650.0,1650.0,259142.0,1650.0280629,0.959694666119,0.02117677079,0.019128563091,2.7743043334,4.01052138415,4.04444581345,7.7830118537
0.55,0.7,1.0,5.0,0.2,650.0,1650.0,257773.0,1650.0009954,0.959358584509,0.0197897935101,0.0208516219807,2.73522892725,3.98367232227,4.00513046931,7.60262279629
0.55,0.7,1.0,5.0,0.2,650.0,1650.0,257507.0,1650.00612833,0.959448556366,0.0220680835806,0.0184833600533,2.72615067414,3.95251353828,3.96727808133,7.32432215959
