# Supplementary material for: Crossed and Locked Quotes in a Multi-Market Simulation
Source: PLoS One. 2016 Mar 9;11(3):e0151096. doi: 10.1371/journal.pone.0151096 (PMC4784946; doi:10.1371/journal.pone.0151096)
Supplement: S1 Dataset — Simulation output and summary files for main results. (ZIP) [file pone.0151096.s001.zip › main_results/main_results_246.out]

SLURM_ARRAY_TASK_ID:  246
0.55,0.75,1.0,5.0,0.2,650.0,1650.0,258240.0,1650.01748188,0.968006029239,0.0176783780561,0.0143155927052,2.7724295248,3.9918155984,3.97850431485,7.51428917424
0.55,0.75,1.0,5.0,0.2,650.0,1650.0,258183.0,1650.00476784,0.965203744734,0.0179338697596,0.0168623855062,2.8147326486,4.06480461868,4.08060090734,7.85226594144
0.55,0.75,1.0,5.0,0.2,650.0,1650.0,257455.0,1650.00720209,0.965812415936,0.0191261436777,0.0150614403859,2.78905168587,4.04139966407,3.98903129141,7.54213237983
0.55,0.75,1.0,5.0,0.2,650.0,1650.0,257651.0,1650.00579314,0.968411137601,0.0176555074585,0.0139333549406,2.79066647593,4.01079399925,4.00707541768,7.46866793664
0.55,0.75,1.0,5.0,0.2,650.0,1650.0,258317.0,1650.01205753,0.968311528254,0.0181572247131,0.0135312470331,2.79825215229,4.03580191098,4.02016517957,7.66215537842
0.55,0.75,1.0,5.0,0.2,650.0,1650.0,258408.0,1650.00173799,0.969028895295,0.0161869707231,0.0147841339818,2.82188676077,4.09169469197,4.08184139719,7.88222784059
0.55,0.75,1.0,5.0,0.2,650.0,1650.0,256679.0,1650.00128723,0.964433074852,0.0185594943972,0.0170074307508,2.87801571144,4.10055508141,4.1797627153,8.08818099916
0.55,0.75,1.0,5.0,0.2,650.0,1650.0,258299.0,1650.00836052,0.968454284029,0.0160998479002,0.0154458680705,2.7909331913,4.01702061987,4.00235312596,7.69079310719
0.55,0.75,1.0,5.0,0.2,650.0,1650.0,257359.0,1650.00509968,0.96580968339,0.0165885176383,0.0176017989717,2.84050533764,4.08853493185,4.09624030952,7.92020050371
0.55,0.75,1.0,5.0,0.2,650.0,1650.0,258805.0,1650.00188496,0.968851980417,0.0157580666685,0.0153899529149,2.80682588685,4.02403878957,4.04814543107,7.63982370008
0.55,0.75,1.0,5.0,0.2,650.0,1650.0,258635.0,1650.00468646,0.966486311564,0.0185264826864,0.0149872057499,2.76137186353,3.96649102511,3.99319584016,7.53183276268
0.55,0.75,1.0,5.0,0.2,650.0,1650.0,258281.0,1650.0081926,0.966985748284,0.0193733270518,0.0136409246638,2.82325450814,4.08767654065,4.03024888368,7.64969502931
0.55,0.75,1.0,5.0,0.2,650.0,1650.0,258496.0,1650.0103421,0.967594728278,0.0179442775455,0.0144609941765,2.75845155273,3.94085382735,3.97957505496,7.27248768914
0.55,0.75,1.0,5.0,0.2,650.0,1650.0,257985.0,1650.00844517,0.965589233857,0.0193545459547,0.015056220188,2.80638531794,4.04359403294,4.04339647266,7.62656412622
0.55,0.75,1.0,5.0,0.2,650.0,1650.0,259037.0,1650.00798396,0.96678027717,0.0179668549406,0.0152528678896,2.79433416898,4.02959831973,4.00824980811,7.4704303352
0.55,0.75,1.0,5.0,0.2,650.0,1650.0,258059.0,1650.01700755,0.966327893846,0.0178852783102,0.0157868278437,2.79704979972,4.05248448412,4.00774716294,7.55592260928
0.55,0.75,1.0,5.0,0.2,650.0,1650.0,257343.0,1650.00701977,0.968725895265,0.0172085221169,0.0140655826184,2.81211766639,4.05789680213,3.98750406662,7.56238014506
0.55,0.75,1.0,5.0,0.2,650.0,1650.0,258931.0,1650.0002972,0.964376873747,0.0193274917914,0.0162956344614,2.82694168261,4.0244736141,4.08441056898,7.52519708612
0.55,0.75,1.0,5.0,0.2,650.0,1650.0,257288.0,1650.01320473,0.96850945449,0.0185282035951,0.0129623419146,2.76728378665,3.97125670058,3.97299465069,7.66228298525
0.55,0.75,1.0,5.0,0.2,650.0,1650.0,256958.0,1650.02190592,0.968044580554,0.0180500623628,0.0139053570837,2.83906786484,4.08411781174,4.09351717973,7.74313411647
0.55,0.75,1.0,5.0,0.2,650.0,1650.0,258627.0,1650.00300508,0.968599521876,0.0188305640015,0.0125699141224,2.79941634328,4.02060771253,3.98058298579,7.61289659485
0.55,0.75,1.0,5.0,0.2,650.0,1650.0,258812.0,1650.00109527,0.96629132005,0.0171363733304,0.0165723066196,2.7982502587,4.06772693805,4.01997200432,7.78230400807
0.55,0.75,1.0,5.0,0.2,650.0,1650.0,256856.0,1650.00141665,0.968065291767,0.0175762094728,0.0143584987604,2.80349295902,4.03755784049,3.99857670897,7.52378531692
0.55,0.75,1.0,5.0,0.2,650.0,1650.0,258811.0,1650.0000461,0.968657568037,0.0176762025899,0.0136662293731,2.74039039645,3.93577711883,3.9423945432,7.53308798851
0.55,0.75,1.0,5.0,0.2,650.0,1650.0,259059.0,1650.01791615,0.962351673941,0.0221282598691,0.0155200661901,2.77958482117,3.95658255824,4.06167196288,7.62528058066
0.55,0.75,1.0,5.0,0.2,650.0,1650.0,257618.0,1650.00763866,0.966844381972,0.0190764872803,0.0140791307473,2.76593506677,4.00924484154,3.96801407512,7.54977241855
0.55,0.75,1.0,5.0,0.2,650.0,1650.0,257965.0,1650.00218011,0.966897782571,0.0190720926465,0.0140301247824,2.82324421839,4.05396759862,4.02786908818,7.68727722264
0.55,0.75,1.0,5.0,0.2,650.0,1650.0,257341.0,1650.01664424,0.964639245203,0.0209022659078,0.0144584888888,2.80019674581,4.02731469996,3.98340376232,7.6261416501
0.55,0.75,1.0,5.0,0.2,650.0,1650.0,257567.0,1650.00524706,0.966281194029,0.0187541874564,0.0149646185142,2.78196873429,4.02926293377,3.999723895,7.61288963497
0.55,0.75,1.0,5.0,0.2,650.0,1650.0,258616.0,1650.00009883,0.96654326595,0.0204708605467,0.0129858735036,2.79138368974,4.00471084593,3.95237089288,7.48169877885
