# Supplementary material for: Crossed and Locked Quotes in a Multi-Market Simulation
Source: PLoS One. 2016 Mar 9;11(3):e0151096. doi: 10.1371/journal.pone.0151096 (PMC4784946; doi:10.1371/journal.pone.0151096)
Supplement: S1 Dataset — Simulation output and summary files for main results. (ZIP) [file pone.0151096.s001.zip › main_results/main_results_247.out]

SLURM_ARRAY_TASK_ID:  247
0.55,0.8,1.0,5.0,0.2,650.0,1650.0,257693.0,1650.0037504,0.972094334931,0.0148588462405,0.013046818828,2.84996620288,4.0686726646,4.03065052551,7.66924647731
0.55,0.8,1.0,5.0,0.2,650.0,1650.0,257433.0,1650.00020678,0.975182928752,0.0131118625101,0.0117052087375,2.80290575075,3.97105575908,4.00735430176,7.5884260581
0.55,0.8,1.0,5.0,0.2,650.0,1650.0,257533.0,1650.00096791,0.974331124049,0.0135034788406,0.0121653971101,2.87557514869,4.11458534324,4.06860027985,7.99800084166
0.55,0.8,1.0,5.0,0.2,650.0,1650.0,257689.0,1650.0054256,0.975580096018,0.0147376291267,0.00968227485493,2.84736125245,4.05948816902,4.01255191542,7.5881272408
0.55,0.8,1.0,5.0,0.2,650.0,1650.0,256808.0,1650.00062903,0.972580915172,0.0156945993844,0.0117244854435,2.83661134131,4.07314449447,4.06705157188,7.78433516984
0.55,0.8,1.0,5.0,0.2,650.0,1650.0,257225.0,1650.00493146,0.975685516561,0.0123682275234,0.0119462559153,2.86447137541,4.09852745598,4.06461669628,7.79234530167
0.55,0.8,1.0,5.0,0.2,650.0,1650.0,257404.0,1650.00233785,0.97586538402,0.0127869878003,0.0113476281799,2.85149264097,4.00037256241,4.06874716545,7.41239695151
0.55,0.8,1.0,5.0,0.2,650.0,1650.0,258043.0,1650.00383969,0.975159581504,0.0144036076659,0.0104368108305,2.8116519936,4.0574891757,4.01023128134,7.83155975716
0.55,0.8,1.0,5.0,0.2,650.0,1650.0,258288.0,1650.00249659,0.974628361099,0.0129490365924,0.0124226023084,2.86483593815,4.08566125887,4.07330133779,7.67089696869
0.55,0.8,1.0,5.0,0.2,650.0,1650.0,256758.0,1650.01406205,0.976425485301,0.0120085409695,0.0115659737299,2.8605870587,4.09172573522,4.03186708029,7.6917221017
0.55,0.8,1.0,5.0,0.2,650.0,1650.0,256638.0,1650.01573202,0.974421944733,0.0131970341042,0.012381021163,2.83231340913,4.03182076578,4.04325036317,7.53278410963
0.55,0.8,1.0,5.0,0.2,650.0,1650.0,257089.0,1650.00458481,0.97414606132,0.0146202176066,0.0112337210739,2.83197391136,4.038393493,4.02376641356,7.59052858327
0.55,0.8,1.0,5.0,0.2,650.0,1650.0,257395.0,1650.00306468,0.975194168596,0.0121635273186,0.012642304085,2.90171427687,4.1591093179,4.16485730763,8.26455590483
0.55,0.8,1.0,5.0,0.2,650.0,1650.0,257278.0,1650.01339613,0.973336578024,0.0151242091207,0.0115392128553,2.82507692494,4.02676219497,4.05855413635,7.81205158264
0.55,0.8,1.0,5.0,0.2,650.0,1650.0,258829.0,1650.01401507,0.974862463719,0.0143408463937,0.0107966898876,2.8560774532,4.02672897634,4.04093755382,7.58295583344
0.55,0.8,1.0,5.0,0.2,650.0,1650.0,258618.0,1650.00099984,0.973779089336,0.0146516485942,0.0115692620696,2.82017446651,4.02974804646,4.03674221096,7.86498221708
0.55,0.8,1.0,5.0,0.2,650.0,1650.0,257660.0,1650.0000475,0.975256610156,0.0139060718563,0.0108373179877,2.80370090308,4.0185579885,3.9935892296,7.75525682051
0.55,0.8,1.0,5.0,0.2,650.0,1650.0,257135.0,1650.00441451,0.976693321635,0.0129190221237,0.0103876562417,2.84450954281,3.99633285724,4.06151769294,7.76226886885
0.55,0.8,1.0,5.0,0.2,650.0,1650.0,257518.0,1650.02109615,0.971589738538,0.0153420306386,0.0130682308235,2.88822196498,4.12902281978,4.12692334475,8.00234658612
0.55,0.8,1.0,5.0,0.2,650.0,1650.0,258505.0,1650.00726956,0.974023983097,0.0134144990752,0.0125615178279,2.86177621651,4.08242310958,4.06208563013,7.70519741268
0.55,0.8,1.0,5.0,0.2,650.0,1650.0,256486.0,1650.00361137,0.975017102938,0.013897581242,0.0110853158196,2.78847287795,3.99584234623,3.95194518057,7.4840664184
0.55,0.8,1.0,5.0,0.2,650.0,1650.0,258144.0,1650.00416488,0.975240083919,0.014943401549,0.00981651453249,2.88143782327,4.11125926542,4.08273845713,7.88139772451
0.55,0.8,1.0,5.0,0.2,650.0,1650.0,256946.0,1650.01236933,0.974944469095,0.0141073788134,0.0109481520915,2.83705361004,3.99634803787,4.054723469,7.65352891945
0.55,0.8,1.0,5.0,0.2,650.0,1650.0,257960.0,1650.007899,0.977217985503,0.013381722242,0.00940029225481,2.86950150319,4.0817570475,4.06741055988,7.57275987604
0.55,0.8,1.0,5.0,0.2,650.0,1650.0,257474.0,1650.0079137,0.974441932258,0.0132359975688,0.0123220701732,2.90398171055,4.10935548401,4.1479398935,8.01163642048
0.55,0.8,1.0,5.0,0.2,650.0,1650.0,257970.0,1650.00932779,0.973981748538,0.0143540430482,0.0116642084135,2.84767204761,4.07549896075,4.03951066572,7.58421584302
0.55,0.8,1.0,5.0,0.2,650.0,1650.0,257674.0,1650.00963382,0.975643116494,0.0128413301623,0.0115155533433,2.83557528886,4.06030423031,4.03635608702,8.02907667189
0.55,0.8,1.0,5.0,0.2,650.0,1650.0,258544.0,1650.02071163,0.976092142502,0.0121874201016,0.0117204373967,2.886366411,4.13860073139,4.14252941706,7.95173395737
0.55,0.8,1.0,5.0,0.2,650.0,1650.0,258108.0,1650.00699281,0.974222269504,0.0133292345672,0.0124484959291,2.8592119196,4.07621625676,4.04894567299,7.63521766019
0.55,0.8,1.0,5.0,0.2,650.0,1650.0,257867.0,1650.0034634,0.972925352572,0.0144714000848,0.0126032473428,2.83693130767,4.03446891696,4.02836428952,7.74501617311
