# Supplementary material for: Crossed and Locked Quotes in a Multi-Market Simulation
Source: PLoS One. 2016 Mar 9;11(3):e0151096. doi: 10.1371/journal.pone.0151096 (PMC4784946; doi:10.1371/journal.pone.0151096)
Supplement: S1 Dataset — Simulation output and summary files for main results. (ZIP) [file pone.0151096.s001.zip › main_results/main_results_248.out]

SLURM_ARRAY_TASK_ID:  248
0.55,0.85,1.0,5.0,0.2,650.0,1650.0,256162.0,1650.00238817,0.980565713264,0.0103130845412,0.00912120219493,2.8775596651,4.1379354588,3.9995680779,7.5930618164
0.55,0.85,1.0,5.0,0.2,650.0,1650.0,256959.0,1650.00748862,0.982732315004,0.00921426331105,0.00805342168525,2.96810939089,4.18126018872,4.1874096756,8.11089262897
0.55,0.85,1.0,5.0,0.2,650.0,1650.0,255926.0,1650.01089143,0.981870600208,0.00915789738015,0.00897150241192,2.91322405147,4.08994905423,4.13825152185,7.99959962927
0.55,0.85,1.0,5.0,0.2,650.0,1650.0,258264.0,1650.00658517,0.982037207914,0.00956769802477,0.00839509406147,2.89239057997,4.06547549567,4.09079056406,7.72113153964
0.55,0.85,1.0,5.0,0.2,650.0,1650.0,256797.0,1650.00022477,0.981871658318,0.00961065712578,0.00851768455658,2.8989771826,4.14571093386,4.0485251061,7.97585904184
0.55,0.85,1.0,5.0,0.2,650.0,1650.0,257712.0,1650.00088304,0.981920227335,0.0108677553374,0.00721201732743,2.85383816228,4.0116713607,4.01557555536,7.42368420188
0.55,0.85,1.0,5.0,0.2,650.0,1650.0,256527.0,1650.00299111,0.981240334999,0.0102007104425,0.00855895455888,2.88933076244,4.08901105655,4.06854532809,7.59010776003
0.55,0.85,1.0,5.0,0.2,650.0,1650.0,257815.0,1650.00056658,0.979472384727,0.0120345955855,0.00849301968799,2.89504249246,4.12441129514,4.07551755261,7.93326688015
0.55,0.85,1.0,5.0,0.2,650.0,1650.0,257954.0,1650.02101885,0.981844559562,0.0104692573904,0.00768618304734,2.83216577057,3.98157439793,3.99725845509,7.59536225289
0.55,0.85,1.0,5.0,0.2,650.0,1650.0,257319.0,1650.00273829,0.978165306384,0.0103862408762,0.0114484527399,2.87891686422,4.07085181395,4.04815899664,7.80288972652
0.55,0.85,1.0,5.0,0.2,650.0,1650.0,256381.0,1650.01303663,0.980701054916,0.0103675181624,0.00893142692112,2.83014481207,4.02612097176,3.96991472431,7.36290890604
0.55,0.85,1.0,5.0,0.2,650.0,1650.0,258189.0,1650.00016064,0.981897593756,0.0105304160525,0.00757199019109,2.93451481774,4.10824050455,4.13072564989,7.9739845848
0.55,0.85,1.0,5.0,0.2,650.0,1650.0,258231.0,1650.00387713,0.980599134773,0.0111319144975,0.00826895072953,2.88526855323,4.08913138756,4.07685195495,7.65942259031
0.55,0.85,1.0,5.0,0.2,650.0,1650.0,256741.0,1650.00158616,0.980221798277,0.010767053362,0.00901114836103,2.91452242413,4.13488391537,4.08949081297,7.78134069316
0.55,0.85,1.0,5.0,0.2,650.0,1650.0,258299.0,1650.00256549,0.982319067296,0.0106435321292,0.00703740057526,2.90573895245,4.08468216121,4.08406571,7.83707267761
0.55,0.85,1.0,5.0,0.2,650.0,1650.0,256966.0,1650.00068628,0.980755746598,0.0110732451077,0.00817100829398,2.88277250736,4.08163617021,4.09364731707,7.83451820282
0.55,0.85,1.0,5.0,0.2,650.0,1650.0,257114.0,1650.00221944,0.98275636105,0.00864037609222,0.00860326285789,2.88542481352,4.08663042679,4.06706864923,7.73251976779
0.55,0.85,1.0,5.0,0.2,650.0,1650.0,255739.0,1650.00098512,0.978250426667,0.0114994657278,0.0102501076049,2.93984007382,4.1681051829,4.12343385895,7.91841270836
0.55,0.85,1.0,5.0,0.2,650.0,1650.0,257759.0,1650.00184797,0.981115238426,0.0106054887103,0.00827927286343,2.8748540809,4.02568657424,4.06160048608,7.60111132295
0.55,0.85,1.0,5.0,0.2,650.0,1650.0,259127.0,1650.00584012,0.982939576967,0.0089634480555,0.00809697497732,2.86036361831,4.03712421572,4.02581997704,7.49467670326
0.55,0.85,1.0,5.0,0.2,650.0,1650.0,258582.0,1650.01588672,0.982436019131,0.0098536418727,0.00771033899591,2.93141221998,4.13871485035,4.10416391171,7.74137329088
0.55,0.85,1.0,5.0,0.2,650.0,1650.0,256509.0,1650.01986816,0.981888859096,0.00971857414354,0.00839256676071,2.92041356323,4.12782660086,4.14775559733,8.1000141386
0.55,0.85,1.0,5.0,0.2,650.0,1650.0,257345.0,1650.00926255,0.98265861951,0.00942831645195,0.00791306403816,2.9208861271,4.1113698931,4.11857563645,7.85922085927
0.55,0.85,1.0,5.0,0.2,650.0,1650.0,256927.0,1650.0013654,0.979432504087,0.0105884428196,0.00997905309384,2.97705056466,4.20791640369,4.22219285251,8.27789604597
0.55,0.85,1.0,5.0,0.2,650.0,1650.0,256637.0,1650.00133408,0.981433254177,0.0102423540383,0.00832439178468,2.88045149359,4.07165948465,4.0534089459,7.7609190643
0.55,0.85,1.0,5.0,0.2,650.0,1650.0,257873.0,1650.00073093,0.981441696539,0.0116515990409,0.00690670442017,2.82837136265,4.03118898816,3.99725748554,7.58530322617
0.55,0.85,1.0,5.0,0.2,650.0,1650.0,257315.0,1650.01037477,0.980952888005,0.00973609498811,0.00931101700693,2.91516610812,4.14653284454,4.07362238474,7.92895749959
0.55,0.85,1.0,5.0,0.2,650.0,1650.0,257711.0,1650.00338953,0.977933158354,0.0114192180084,0.0106476236372,2.82985086354,4.05335935403,3.99938317915,7.63897942693
0.55,0.85,1.0,5.0,0.2,650.0,1650.0,257168.0,1650.00102419,0.981638638678,0.0098867070405,0.00847465428187,2.8831750919,4.03257174479,4.06901179314,7.78192018749
0.55,0.85,1.0,5.0,0.2,650.0,1650.0,256856.0,1650.00308786,0.980958301636,0.00960847347366,0.0094332248901,2.87616458898,4.05299023618,4.06484471418,7.84604645531
