# Supplementary material for: Crossed and Locked Quotes in a Multi-Market Simulation
Source: PLoS One. 2016 Mar 9;11(3):e0151096. doi: 10.1371/journal.pone.0151096 (PMC4784946; doi:10.1371/journal.pone.0151096)
Supplement: S1 Dataset — Simulation output and summary files for main results. (ZIP) [file pone.0151096.s001.zip › main_results/main_results_249.out]

SLURM_ARRAY_TASK_ID:  249
0.55,0.9,1.0,5.0,0.2,650.0,1650.0,255909.0,1650.00476239,0.988459314973,0.0069081257907,0.00463255923666,2.92146584317,4.06060899912,4.07353505224,7.57121930279
0.55,0.9,1.0,5.0,0.2,650.0,1650.0,256695.0,1650.00236522,0.989731476292,0.00531411719358,0.00495440651448,2.97261424975,4.16324546023,4.15847799054,8.03538114169
0.55,0.9,1.0,5.0,0.2,650.0,1650.0,257385.0,1650.00400557,0.988659598741,0.00662704470685,0.00471335655188,2.95204407009,4.10698394142,4.15703869383,7.97674298555
0.55,0.9,1.0,5.0,0.2,650.0,1650.0,257040.0,1650.00562447,0.988407189273,0.00630899638329,0.00528381434354,3.00051174636,4.13810967696,4.21606719431,8.11982814942
0.55,0.9,1.0,5.0,0.2,650.0,1650.0,257257.0,1650.00074143,0.986881925632,0.00637764532409,0.00674042904342,2.93983828112,4.13352312129,4.12138461186,7.84467566088
0.55,0.9,1.0,5.0,0.2,650.0,1650.0,256854.0,1650.00152647,0.988813721916,0.00601264090178,0.00517363718236,2.90364624837,4.04633898847,4.05441521751,7.74264027406
0.55,0.9,1.0,5.0,0.2,650.0,1650.0,256823.0,1650.00449146,0.986617232419,0.00712236142274,0.00626040615805,2.97628854391,4.14760782782,4.14558494298,8.31028505977
0.55,0.9,1.0,5.0,0.2,650.0,1650.0,256514.0,1650.01331132,0.986650237443,0.00678795271527,0.00656180984132,2.93177985137,4.05236139311,4.10097357069,7.87330472434
0.55,0.9,1.0,5.0,0.2,650.0,1650.0,257330.0,1650.0036092,0.987154463747,0.00653644822568,0.00630908802724,2.8746603542,4.02695812992,4.0131142491,7.53512547637
0.55,0.9,1.0,5.0,0.2,650.0,1650.0,256254.0,1650.00122819,0.987559954272,0.00683873954334,0.00560130618481,2.94339493195,4.09589296907,4.13544689797,8.03214980837
0.55,0.9,1.0,5.0,0.2,650.0,1650.0,257177.0,1650.00319925,0.989212617813,0.0066190620292,0.00416832015813,2.97937053468,4.16385778121,4.16249311614,8.22255721844
0.55,0.9,1.0,5.0,0.2,650.0,1650.0,256872.0,1650.00054482,0.987713571606,0.00700799423139,0.00527843416245,2.95044964617,4.13884227081,4.09107049792,7.98786724728
0.55,0.9,1.0,5.0,0.2,650.0,1650.0,256216.0,1650.007039,0.986458826328,0.00670849690926,0.00683267676294,2.9739838968,4.17116721588,4.16006909733,8.24244163512
0.55,0.9,1.0,5.0,0.2,650.0,1650.0,256912.0,1650.00662294,0.988240926414,0.00644968760921,0.00530938597634,2.94429741508,4.10231662808,4.0680970318,7.73127201597
0.55,0.9,1.0,5.0,0.2,650.0,1650.0,257169.0,1650.00896129,0.987529483322,0.00653167728038,0.00593883939791,2.94198843604,4.0813796047,4.09905597343,7.86950109756
0.55,0.9,1.0,5.0,0.2,650.0,1650.0,256515.0,1650.01384979,0.986634518302,0.00650904347451,0.0068564382236,2.9542933956,4.13716825897,4.12165734458,7.8765524206
0.55,0.9,1.0,5.0,0.2,650.0,1650.0,256698.0,1650.00432964,0.987480651946,0.00696486123124,0.00555448682312,2.99161465464,4.19211856865,4.16888990027,8.21889304754
0.55,0.9,1.0,5.0,0.2,650.0,1650.0,257187.0,1650.0069762,0.987689825201,0.00682625705806,0.00548391774057,2.91317403045,4.08670904267,4.03626099569,8.01361599645
0.55,0.9,1.0,5.0,0.2,650.0,1650.0,256215.0,1650.01953911,0.987971979168,0.00671112660416,0.00531689422826,2.97581047596,4.17301880982,4.14222617442,8.14101285459
0.55,0.9,1.0,5.0,0.2,650.0,1650.0,256493.0,1650.0097068,0.988947424256,0.00661188011684,0.00444069562712,2.8853564961,4.04937079013,3.96380417077,7.53357283246
0.55,0.9,1.0,5.0,0.2,650.0,1650.0,256042.0,1650.00670094,0.986502473574,0.00725173610436,0.00624579032197,2.97970636737,4.15906732581,4.21419979576,8.1837601998
0.55,0.9,1.0,5.0,0.2,650.0,1650.0,257642.0,1650.00161483,0.988725839297,0.00636551751015,0.00490864319325,2.93646727605,4.07737277194,4.06850880213,7.57827220501
0.55,0.9,1.0,5.0,0.2,650.0,1650.0,257862.0,1650.00309259,0.990358009134,0.00507327045045,0.00456872041513,2.88466520452,4.03203699741,3.99209246776,7.54880911765
0.55,0.9,1.0,5.0,0.2,650.0,1650.0,257904.0,1650.00373004,0.988274408498,0.00606173115976,0.00566386034224,2.9491806717,4.06662161237,4.12994668595,7.7379217157
0.55,0.9,1.0,5.0,0.2,650.0,1650.0,255595.0,1650.00284231,0.988876034862,0.00567710714879,0.00544685798918,2.93117558297,4.10472488091,4.08417960441,7.9437596858
0.55,0.9,1.0,5.0,0.2,650.0,1650.0,255998.0,1650.01266315,0.989148270542,0.00586793856814,0.00498379088986,2.99131446357,4.15942685883,4.23540323953,8.27947724555
0.55,0.9,1.0,5.0,0.2,650.0,1650.0,256850.0,1650.00288812,0.987365337856,0.00758105874173,0.00505360340267,3.00198928926,4.19407011465,4.21271103562,8.1617078599
0.55,0.9,1.0,5.0,0.2,650.0,1650.0,256812.0,1650.00223704,0.989144591572,0.00662092246347,0.0042344859647,2.93883851706,4.0946973956,4.07259236626,7.88268141686
0.55,0.9,1.0,5.0,0.2,650.0,1650.0,256246.0,1650.00483399,0.989302293328,0.00663598726395,0.00406171940848,2.96740056505,4.08530467156,4.15069728686,7.90919587623
0.55,0.9,1.0,5.0,0.2,650.0,1650.0,258001.0,1650.00418519,0.987280548207,0.0067191006879,0.00600035110478,2.89679563183,4.05700895058,4.0632106879,7.78174066774
