# Supplementary material for: Crossed and Locked Quotes in a Multi-Market Simulation
Source: PLoS One. 2016 Mar 9;11(3):e0151096. doi: 10.1371/journal.pone.0151096 (PMC4784946; doi:10.1371/journal.pone.0151096)
Supplement: S1 Dataset — Simulation output and summary files for main results. (ZIP) [file pone.0151096.s001.zip › main_results/main_results_25.out]

SLURM_ARRAY_TASK_ID:  25
0.05,0.2,1.0,5.0,0.2,650.0,1650.0,262118.0,1650.01854757,0.704927912147,0.126201703599,0.168870384254,1.2361337342,3.32111463771,3.37656515113,9.17764041028
0.05,0.2,1.0,5.0,0.2,650.0,1650.0,262569.0,1650.01440418,0.707315846216,0.1134707107,0.179213443084,1.16222395966,3.29413213768,3.38648485087,9.18465371201
0.05,0.2,1.0,5.0,0.2,650.0,1650.0,261323.0,1650.00494436,0.719560291434,0.112501987242,0.167937721324,1.2371889189,3.38531445487,3.41085282564,9.02288026007
0.05,0.2,1.0,5.0,0.2,650.0,1650.0,261634.0,1650.02001306,0.71787039235,0.115936145247,0.166193462403,1.25170067054,3.35141011928,3.36479709512,8.95668335046
0.05,0.2,1.0,5.0,0.2,650.0,1650.0,263197.0,1650.00164256,0.719745833337,0.116407968422,0.163846198241,1.22576969026,3.30520227932,3.27045184865,8.47630476898
0.05,0.2,1.0,5.0,0.2,650.0,1650.0,260625.0,1650.03259379,0.738924465937,0.107746697772,0.153328836291,1.2971809232,3.31713857123,3.31074151048,8.55591006332
0.05,0.2,1.0,5.0,0.2,650.0,1650.0,261381.0,1650.00881554,0.717796621403,0.1144658899,0.167737488698,1.22429220189,3.31172059522,3.33149864883,9.16581107414
0.05,0.2,1.0,5.0,0.2,650.0,1650.0,261284.0,1650.00223762,0.728470414961,0.118254873559,0.15327471148,1.26515904256,3.3509031208,3.25416177835,8.73302721029
0.05,0.2,1.0,5.0,0.2,650.0,1650.0,261451.0,1650.00854535,0.711787307282,0.106016121762,0.182196570956,1.16299865726,3.34380110957,3.3460670574,9.34072989424
0.05,0.2,1.0,5.0,0.2,650.0,1650.0,260976.0,1650.00198981,0.728133146611,0.111219107181,0.160647746208,1.25640096235,3.31540296906,3.34706409528,8.94224298053
0.05,0.2,1.0,5.0,0.2,650.0,1650.0,260142.0,1650.00554404,0.714093522369,0.107195124977,0.178711352655,1.23824232452,3.38795853659,3.40848079082,9.40966476917
0.05,0.2,1.0,5.0,0.2,650.0,1650.0,261635.0,1650.00004522,0.724184705884,0.116083874072,0.159731420044,1.27798196629,3.3846385754,3.42245662374,9.21387411139
0.05,0.2,1.0,5.0,0.2,650.0,1650.0,262185.0,1650.0015376,0.711774665448,0.118446077971,0.16977925658,1.19621803256,3.25536919223,3.25457888204,8.83610116758
0.05,0.2,1.0,5.0,0.2,650.0,1650.0,262052.0,1650.00473983,0.730019836524,0.115844166595,0.15413599688,1.27964173838,3.36671984451,3.35387476746,8.99596331856
0.05,0.2,1.0,5.0,0.2,650.0,1650.0,261466.0,1650.00681164,0.72391115742,0.111875081027,0.164213761552,1.24786706201,3.26550274935,3.38744107114,9.20540486259
0.05,0.2,1.0,5.0,0.2,650.0,1650.0,261575.0,1650.00287229,0.718000420749,0.109850084734,0.172149494517,1.21580929182,3.35787017424,3.34824102696,9.09315708337
0.05,0.2,1.0,5.0,0.2,650.0,1650.0,261228.0,1650.00252256,0.725754967853,0.113695496067,0.16054953608,1.26037900993,3.28515751626,3.32001742995,8.59427760008
0.05,0.2,1.0,5.0,0.2,650.0,1650.0,261116.0,1650.00117613,0.742082977775,0.113732885753,0.144184136472,1.31641546875,3.35447763855,3.29729785734,8.71304699639
0.05,0.2,1.0,5.0,0.2,650.0,1650.0,261471.0,1650.00341105,0.71285658882,0.111741558515,0.175401852665,1.18708334273,3.28622263736,3.31363514241,8.88910065402
0.05,0.2,1.0,5.0,0.2,650.0,1650.0,261333.0,1650.00040886,0.737231263184,0.108763648773,0.154005088043,1.34928206513,3.38168019271,3.4467232885,9.05084075196
0.05,0.2,1.0,5.0,0.2,650.0,1650.0,261261.0,1650.00093615,0.711240267826,0.11714148989,0.171618242284,1.22861417529,3.41390996524,3.26827227208,9.07824021996
0.05,0.2,1.0,5.0,0.2,650.0,1650.0,261684.0,1650.00922731,0.714383161848,0.119248443307,0.166368394845,1.22534743858,3.38048291388,3.34089608138,9.14058412241
0.05,0.2,1.0,5.0,0.2,650.0,1650.0,260863.0,1650.02183435,0.72529068208,0.115221922335,0.159487395585,1.2420316956,3.33160182848,3.33609553411,8.84019026072
0.05,0.2,1.0,5.0,0.2,650.0,1650.0,261208.0,1650.00068925,0.731778806062,0.113057128345,0.155164065594,1.2740159083,3.31172226122,3.32590704066,8.8089187718
0.05,0.2,1.0,5.0,0.2,650.0,1650.0,261359.0,1650.0039062,0.71128778019,0.118136314508,0.170575905302,1.16778171051,3.32954244781,3.29798951866,9.21601965843
0.05,0.2,1.0,5.0,0.2,650.0,1650.0,262365.0,1650.004504,0.723986153838,0.111988436212,0.16402540995,1.25193575017,3.3544528577,3.33470831549,8.96395987714
0.05,0.2,1.0,5.0,0.2,650.0,1650.0,261379.0,1650.00780802,0.725412497929,0.110049894278,0.164537607794,1.23660011054,3.36881792026,3.33169441684,8.94500024105
0.05,0.2,1.0,5.0,0.2,650.0,1650.0,259350.0,1650.01835702,0.72042192616,0.117446993016,0.162131080824,1.24338080612,3.36823041662,3.37769658821,9.22710360727
0.05,0.2,1.0,5.0,0.2,650.0,1650.0,261166.0,1650.00677895,0.721247570197,0.119275108486,0.159477321317,1.24111715138,3.34224813819,3.271099973,8.84312618987
0.05,0.2,1.0,5.0,0.2,650.0,1650.0,261325.0,1650.01938975,0.70134419266,0.106454607991,0.192201199349,1.14131695313,3.36215105116,3.41030706405,9.6833531956
