# Supplementary material for: Crossed and Locked Quotes in a Multi-Market Simulation
Source: PLoS One. 2016 Mar 9;11(3):e0151096. doi: 10.1371/journal.pone.0151096 (PMC4784946; doi:10.1371/journal.pone.0151096)
Supplement: S1 Dataset — Simulation output and summary files for main results. (ZIP) [file pone.0151096.s001.zip › main_results/main_results_250.out]

SLURM_ARRAY_TASK_ID:  250
0.55,0.95,1.0,5.0,0.2,650.0,1650.0,256588.0,1650.00014222,0.994060926591,0.00379705586608,0.00214201754308,2.98626705057,4.10829096072,4.16423681055,8.00612920449
0.55,0.95,1.0,5.0,0.2,650.0,1650.0,255880.0,1650.00130004,0.993973737127,0.00308928629041,0.00293697658262,3.02630554652,4.19884460141,4.17679683156,8.12100234688
0.55,0.95,1.0,5.0,0.2,650.0,1650.0,255857.0,1650.00354356,0.993100108409,0.0037388921629,0.00316099942795,3.02054661629,4.22466748327,4.20940628895,8.2907112454
0.55,0.95,1.0,5.0,0.2,650.0,1650.0,256040.0,1650.00200678,0.994998909813,0.00298353026484,0.00201755992209,3.02794724663,4.19464413081,4.1842424476,8.07527608694
0.55,0.95,1.0,5.0,0.2,650.0,1650.0,256944.0,1650.01702789,0.992648750876,0.00402399991047,0.00332724921353,2.93640328598,4.07553918946,4.07802638281,7.79878312584
0.55,0.95,1.0,5.0,0.2,650.0,1650.0,257217.0,1650.02540008,0.99356152325,0.00399562305183,0.00244285369797,2.91694517906,4.026559426,4.03546266989,7.65106595432
0.55,0.95,1.0,5.0,0.2,650.0,1650.0,258244.0,1650.00418086,0.992139639423,0.00373584602685,0.00412451455041,2.99279444874,4.12635535638,4.12622745521,7.97185485324
0.55,0.95,1.0,5.0,0.2,650.0,1650.0,257007.0,1650.00717056,0.993258289715,0.00473458495925,0.00200712532547,2.98438357952,4.13981861964,4.12057933343,7.91974260904
0.55,0.95,1.0,5.0,0.2,650.0,1650.0,257627.0,1650.0009326,0.994927736575,0.0026737491421,0.00239851428332,2.97426074531,4.11903655095,4.11481686964,7.91234135659
0.55,0.95,1.0,5.0,0.2,650.0,1650.0,257211.0,1650.05104116,0.992817882257,0.00393212417466,0.00324999356868,3.05904815417,4.2102118997,4.26894863833,8.4095936086
0.55,0.95,1.0,5.0,0.2,650.0,1650.0,256239.0,1650.00648027,0.994642988197,0.00330856083346,0.00204845096988,2.96634382203,4.10576747852,4.14348834836,7.92775241296
0.55,0.95,1.0,5.0,0.2,650.0,1650.0,256467.0,1650.01541771,0.993766053145,0.00341339988328,0.00282054697193,3.018683947,4.14975321614,4.24916144297,8.32569052486
0.55,0.95,1.0,5.0,0.2,650.0,1650.0,257156.0,1650.01326797,0.994829483422,0.00264372279306,0.00252679378538,3.01903825799,4.17736970086,4.15746840586,8.02126970572
0.55,0.95,1.0,5.0,0.2,650.0,1650.0,256889.0,1650.00090194,0.994613814329,0.00274336334188,0.00264282232947,3.04249066751,4.20864204629,4.20302531817,8.29526865428
0.55,0.95,1.0,5.0,0.2,650.0,1650.0,257134.0,1650.00560636,0.995391994,0.00301044546308,0.00159756053687,2.985019926,4.13283122762,4.13572276795,7.93458937873
0.55,0.95,1.0,5.0,0.2,650.0,1650.0,256029.0,1650.0041025,0.99345081282,0.0030487911991,0.00350039598062,2.98572685748,4.14434705854,4.11947782718,7.81672415295
0.55,0.95,1.0,5.0,0.2,650.0,1650.0,255980.0,1650.00296031,0.994869710091,0.00266787759011,0.00246241231903,3.00801785047,4.20248823267,4.19264816814,8.45326607484
0.55,0.95,1.0,5.0,0.2,650.0,1650.0,256462.0,1650.0035934,0.993343460511,0.00330012897025,0.00335641051883,3.0601308783,4.22479116804,4.23530058316,8.10202242203
0.55,0.95,1.0,5.0,0.2,650.0,1650.0,256173.0,1650.00941532,0.993155550493,0.0042241044174,0.00262034508996,3.04312737396,4.20279639378,4.18492589531,8.0242228761
0.55,0.95,1.0,5.0,0.2,650.0,1650.0,256649.0,1650.00044988,0.99323516682,0.00359511841255,0.00316971476756,3.02874150999,4.16068030338,4.23245442669,8.05504249233
0.55,0.95,1.0,5.0,0.2,650.0,1650.0,256673.0,1650.017101,0.994102857764,0.00370075882869,0.00219638340716,2.96178179289,4.05881513211,4.09067700383,7.86380577269
0.55,0.95,1.0,5.0,0.2,650.0,1650.0,256197.0,1650.01095574,0.993589231653,0.00331120088168,0.0030995674656,3.02125509004,4.18224570896,4.22179351051,8.25477083881
0.55,0.95,1.0,5.0,0.2,650.0,1650.0,256452.0,1650.00193677,0.994715221282,0.00229315920593,0.00299161951171,3.03014651268,4.15721527405,4.22925554103,8.20620601177
0.55,0.95,1.0,5.0,0.2,650.0,1650.0,256269.0,1650.00131724,0.993688090305,0.00318523213302,0.00312667756181,3.0412849035,4.18331453541,4.19963819236,8.1896778127
0.55,0.95,1.0,5.0,0.2,650.0,1650.0,255820.0,1650.00775985,0.994454472899,0.00338786819493,0.0021576589064,3.04995900554,4.23696061685,4.24973562963,8.40672182321
0.55,0.95,1.0,5.0,0.2,650.0,1650.0,257417.0,1650.00510032,0.994319555003,0.00336064964714,0.00231979534961,3.05984552394,4.2591200214,4.20765084746,8.5131727504
0.55,0.95,1.0,5.0,0.2,650.0,1650.0,256793.0,1650.00431068,0.993930857567,0.00314227412902,0.00292686830353,2.98941139387,4.1839307244,4.15146372522,8.10396922078
0.55,0.95,1.0,5.0,0.2,650.0,1650.0,257403.0,1650.00271779,0.993224340318,0.00400856806028,0.00276709162164,2.99148106146,4.137622711,4.14912527414,8.0048474646
0.55,0.95,1.0,5.0,0.2,650.0,1650.0,256020.0,1650.00605257,0.993379288936,0.00341644224456,0.00320426881958,3.01866000396,4.18862358319,4.21328786032,8.4500523763
0.55,0.95,1.0,5.0,0.2,650.0,1650.0,257503.0,1650.00777294,0.994140380209,0.00340307637656,0.00245654341435,2.99951967581,4.12970454125,4.09213738664,7.98071613052
