# Supplementary material for: Crossed and Locked Quotes in a Multi-Market Simulation
Source: PLoS One. 2016 Mar 9;11(3):e0151096. doi: 10.1371/journal.pone.0151096 (PMC4784946; doi:10.1371/journal.pone.0151096)
Supplement: S1 Dataset — Simulation output and summary files for main results. (ZIP) [file pone.0151096.s001.zip › main_results/main_results_251.out]

SLURM_ARRAY_TASK_ID:  251
0.55,1.0,1.0,5.0,0.2,650.0,1650.0,256697.0,1650.00177162,1.0,0.0,0.0,3.0738082572,4.23450715836,4.24511086811,8.2808560812
0.55,1.0,1.0,5.0,0.2,650.0,1650.0,256486.0,1650.00169207,1.0,0.0,0.0,3.05828525623,4.17115285305,4.1988967849,8.25526141402
0.55,1.0,1.0,5.0,0.2,650.0,1650.0,257857.0,1650.00990423,1.0,0.0,0.0,2.98831909752,4.11154981907,4.06342383934,7.65654748403
0.55,1.0,1.0,5.0,0.2,650.0,1650.0,256119.0,1650.0104986,1.0,0.0,0.0,3.01114208868,4.10410927455,4.15104388656,7.80870211302
0.55,1.0,1.0,5.0,0.2,650.0,1650.0,255693.0,1650.0189546,1.0,0.0,0.0,3.04471505696,4.17799649956,4.15932806646,8.07646260428
0.55,1.0,1.0,5.0,0.2,650.0,1650.0,255834.0,1650.01157462,1.0,0.0,0.0,2.98939372905,4.11779916185,4.11289073421,7.94266011698
0.55,1.0,1.0,5.0,0.2,650.0,1650.0,255697.0,1650.00066609,1.0,0.0,0.0,3.05015273959,4.11392428169,4.20531661895,7.83709105433
0.55,1.0,1.0,5.0,0.2,650.0,1650.0,256238.0,1650.00189622,1.0,0.0,0.0,3.09094635256,4.27825523804,4.19858703001,8.31489380599
0.55,1.0,1.0,5.0,0.2,650.0,1650.0,256330.0,1650.00103481,1.0,0.0,0.0,3.08907873928,4.21016886477,4.26886473704,8.37349923451
0.55,1.0,1.0,5.0,0.2,650.0,1650.0,255902.0,1650.01129818,1.0,0.0,0.0,3.09403904074,4.24722678445,4.25003087223,8.22314316027
0.55,1.0,1.0,5.0,0.2,650.0,1650.0,257900.0,1650.00469127,1.0,0.0,0.0,2.99786011231,4.10319195545,4.15280755576,7.85236515358
0.55,1.0,1.0,5.0,0.2,650.0,1650.0,257082.0,1650.00512884,1.0,0.0,0.0,2.98741081292,4.10042033152,4.13868993204,7.81300200551
0.55,1.0,1.0,5.0,0.2,650.0,1650.0,256437.0,1650.00168668,1.0,0.0,0.0,3.0828685495,4.2062452576,4.2354520062,8.13765535871
0.55,1.0,1.0,5.0,0.2,650.0,1650.0,257731.0,1650.00945912,1.0,0.0,0.0,3.04865120207,4.19759312266,4.18704078005,8.3574424458
0.55,1.0,1.0,5.0,0.2,650.0,1650.0,255349.0,1650.00557584,1.0,0.0,0.0,3.06256312784,4.19299469317,4.24609739884,8.08300237299
0.55,1.0,1.0,5.0,0.2,650.0,1650.0,256625.0,1650.00084995,1.0,0.0,0.0,3.02189991062,4.14915341004,4.12004327584,8.09966872188
0.55,1.0,1.0,5.0,0.2,650.0,1650.0,256983.0,1650.00071763,1.0,0.0,0.0,3.0251246972,4.1424636671,4.14497275278,8.10245722653
0.55,1.0,1.0,5.0,0.2,650.0,1650.0,256580.0,1650.00531518,1.0,0.0,0.0,3.07106171008,4.22898977837,4.2337048304,8.20662875121
0.55,1.0,1.0,5.0,0.2,650.0,1650.0,256958.0,1650.00328052,1.0,0.0,0.0,3.12041920241,4.26850572945,4.30550354592,8.46686196125
0.55,1.0,1.0,5.0,0.2,650.0,1650.0,257346.0,1650.00405408,1.0,0.0,0.0,3.07615571345,4.21959655418,4.19054827676,8.12675705565
0.55,1.0,1.0,5.0,0.2,650.0,1650.0,256812.0,1650.00127354,1.0,0.0,0.0,3.02641867192,4.16012936492,4.15655705766,8.09247136794
0.55,1.0,1.0,5.0,0.2,650.0,1650.0,255704.0,1650.00022186,1.0,0.0,0.0,3.06489633302,4.21342828645,4.20613098464,8.30431543322
0.55,1.0,1.0,5.0,0.2,650.0,1650.0,256602.0,1650.00267438,1.0,0.0,0.0,3.05835184275,4.18209994815,4.19796392275,8.0389105782
0.55,1.0,1.0,5.0,0.2,650.0,1650.0,256932.0,1650.00309313,1.0,0.0,0.0,3.06425212842,4.17119187386,4.17846346308,8.02393846813
0.55,1.0,1.0,5.0,0.2,650.0,1650.0,255960.0,1650.00068584,1.0,0.0,0.0,2.98957012628,4.1460067001,4.07441077968,7.79192463748
0.55,1.0,1.0,5.0,0.2,650.0,1650.0,256361.0,1650.01226884,1.0,0.0,0.0,3.07948495417,4.26865669182,4.25182465694,8.53555311653
0.55,1.0,1.0,5.0,0.2,650.0,1650.0,256809.0,1650.00073392,1.0,0.0,0.0,3.01534101126,4.1403229332,4.11365357075,7.98365264053
0.55,1.0,1.0,5.0,0.2,650.0,1650.0,255509.0,1650.02916498,1.0,0.0,0.0,3.14560861082,4.30590119416,4.31102453039,8.66712318112
0.55,1.0,1.0,5.0,0.2,650.0,1650.0,255096.0,1650.0073457,1.0,0.0,0.0,3.04642397788,4.19186507504,4.17175310217,8.38667078308
0.55,1.0,1.0,5.0,0.2,650.0,1650.0,257461.0,1650.00705661,1.0,0.0,0.0,3.02309052366,4.15145969945,4.15658103913,8.09243571607
