# Supplementary material for: Crossed and Locked Quotes in a Multi-Market Simulation
Source: PLoS One. 2016 Mar 9;11(3):e0151096. doi: 10.1371/journal.pone.0151096 (PMC4784946; doi:10.1371/journal.pone.0151096)
Supplement: S1 Dataset — Simulation output and summary files for main results. (ZIP) [file pone.0151096.s001.zip › main_results/main_results_252.out]

SLURM_ARRAY_TASK_ID:  252
0.6,0.0,1.0,5.0,0.2,650.0,1650.0,263328.0,1650.00289224,0.779850353667,0.102161848492,0.117987797841,1.67306090173,3.34121994851,3.42621584554,5.77600743439
0.6,0.0,1.0,5.0,0.2,650.0,1650.0,262935.0,1650.00245742,0.776446195663,0.1020479253,0.121505879037,1.6469948291,3.39811447835,3.38298112506,5.84665787216
0.6,0.0,1.0,5.0,0.2,650.0,1650.0,264051.0,1650.0068404,0.787093455036,0.102023606036,0.110882938927,1.71950263944,3.37415507372,3.43804111087,5.73486681791
0.6,0.0,1.0,5.0,0.2,650.0,1650.0,263225.0,1650.00204182,0.78997126088,0.0985379869587,0.111490752162,1.70674796024,3.37611319521,3.45566714447,5.86273536625
0.6,0.0,1.0,5.0,0.2,650.0,1650.0,264347.0,1650.00076033,0.786181862463,0.101255548264,0.112562589273,1.68035837512,3.39368891533,3.32467528741,5.70439417616
0.6,0.0,1.0,5.0,0.2,650.0,1650.0,262928.0,1650.00080778,0.783228390157,0.0997763523152,0.116995257527,1.7311495401,3.45190257225,3.44097904885,5.88005570643
0.6,0.0,1.0,5.0,0.2,650.0,1650.0,263576.0,1650.00227058,0.805283856066,0.0899133935453,0.104802750388,1.75698382264,3.41988018074,3.46881859267,5.82945293507
0.6,0.0,1.0,5.0,0.2,650.0,1650.0,264166.0,1650.00870516,0.793257657141,0.0970324354818,0.109709907377,1.70967428925,3.39938606445,3.35162962018,5.72720599914
0.6,0.0,1.0,5.0,0.2,650.0,1650.0,263901.0,1650.00184201,0.792130647285,0.0958169242059,0.112052428509,1.68958238185,3.33836615135,3.37038580102,5.6149662139
0.6,0.0,1.0,5.0,0.2,650.0,1650.0,265314.0,1650.00051551,0.775932551903,0.102586078543,0.121481369554,1.67658434034,3.35164409225,3.43671787881,5.79091128257
0.6,0.0,1.0,5.0,0.2,650.0,1650.0,263960.0,1650.00508189,0.78301330392,0.100093299471,0.116893396609,1.69118247451,3.38663762176,3.39716682317,5.809621825
0.6,0.0,1.0,5.0,0.2,650.0,1650.0,263629.0,1650.00140658,0.781819807157,0.101367410681,0.116812782163,1.70180624987,3.3964643013,3.41102430993,5.71724493775
0.6,0.0,1.0,5.0,0.2,650.0,1650.0,264982.0,1650.00249914,0.794335800084,0.0955776038174,0.110086596098,1.71733652968,3.41573012715,3.3871992128,5.67013153176
0.6,0.0,1.0,5.0,0.2,650.0,1650.0,263360.0,1650.00058412,0.784834618724,0.0970248753589,0.118140505917,1.68516987551,3.43541206303,3.41618297751,5.77228975679
0.6,0.0,1.0,5.0,0.2,650.0,1650.0,264060.0,1650.00538763,0.787851697031,0.102392543148,0.10975575982,1.73352738288,3.4253343836,3.39709332013,5.85165983246
0.6,0.0,1.0,5.0,0.2,650.0,1650.0,264102.0,1650.00298316,0.786647068198,0.100019049629,0.113333882173,1.7391195017,3.45537091932,3.43402832237,5.85213631727
0.6,0.0,1.0,5.0,0.2,650.0,1650.0,264011.0,1650.0003311,0.770915415341,0.101653952039,0.12743063262,1.65436687598,3.46783549625,3.37838947064,5.89622558247
0.6,0.0,1.0,5.0,0.2,650.0,1650.0,264467.0,1650.00097248,0.783966936392,0.0961751788943,0.119857884714,1.74771439167,3.3983349218,3.46369407467,5.85670529468
0.6,0.0,1.0,5.0,0.2,650.0,1650.0,263692.0,1650.00569153,0.79642109263,0.0918293063362,0.111749601034,1.7612100269,3.4943493384,3.42155229639,5.91631907999
0.6,0.0,1.0,5.0,0.2,650.0,1650.0,264203.0,1650.00385639,0.782285865409,0.099781770012,0.117932364579,1.68397574885,3.43816761339,3.39436007922,5.77108703665
0.6,0.0,1.0,5.0,0.2,650.0,1650.0,265011.0,1650.01524173,0.806016523008,0.0968451818969,0.097138295095,1.81628836229,3.47136132975,3.40106717597,5.72319867575
0.6,0.0,1.0,5.0,0.2,650.0,1650.0,264373.0,1650.00851877,0.794459059533,0.0946948846632,0.110846055803,1.75144171276,3.46326357421,3.41112824897,5.70639442056
0.6,0.0,1.0,5.0,0.2,650.0,1650.0,264561.0,1650.00921252,0.785846700754,0.099711460135,0.114441839111,1.69759562138,3.37173193959,3.41746418975,5.68892558314
0.6,0.0,1.0,5.0,0.2,650.0,1650.0,264192.0,1650.01804772,0.791114602424,0.0957328793997,0.113152518176,1.7208287473,3.39062702152,3.42047908324,5.81133198104
0.6,0.0,1.0,5.0,0.2,650.0,1650.0,264413.0,1650.00742328,0.794845977919,0.0952814707177,0.109872551363,1.70654899731,3.40982859511,3.31552215841,5.53122040447
0.6,0.0,1.0,5.0,0.2,650.0,1650.0,262888.0,1650.00117671,0.778873159325,0.0934743462722,0.127652494403,1.6602193605,3.44936580355,3.41023841947,5.87409846741
0.6,0.0,1.0,5.0,0.2,650.0,1650.0,264126.0,1650.0022634,0.789099484776,0.0936128337015,0.117287681522,1.69912974886,3.39506300669,3.43497922833,6.11801230746
0.6,0.0,1.0,5.0,0.2,650.0,1650.0,265056.0,1650.00126144,0.795775277502,0.0951740617876,0.109050660711,1.77633014733,3.4580494928,3.42657089181,5.83808713396
0.6,0.0,1.0,5.0,0.2,650.0,1650.0,263148.0,1650.0046382,0.793329003825,0.0981250345235,0.108545961652,1.79033788763,3.49791350843,3.45643379283,6.01733224487
0.6,0.0,1.0,5.0,0.2,650.0,1650.0,263395.0,1650.00967335,0.785532478614,0.100790407985,0.113677113401,1.70374423899,3.38616202996,3.42149795392,5.92693667391
