# Supplementary material for: Crossed and Locked Quotes in a Multi-Market Simulation
Source: PLoS One. 2016 Mar 9;11(3):e0151096. doi: 10.1371/journal.pone.0151096 (PMC4784946; doi:10.1371/journal.pone.0151096)
Supplement: S1 Dataset — Simulation output and summary files for main results. (ZIP) [file pone.0151096.s001.zip › main_results/main_results_253.out]

SLURM_ARRAY_TASK_ID:  253
0.6,0.05,1.0,5.0,0.2,650.0,1650.0,264442.0,1650.00636231,0.806524389254,0.0905897740742,0.102885836672,1.76445226931,3.37696139698,3.42764318709,5.80467167679
0.6,0.05,1.0,5.0,0.2,650.0,1650.0,263423.0,1650.0112851,0.806636775587,0.090456379848,0.102906844565,1.7928065316,3.42401183582,3.42972942095,5.82407920904
0.6,0.05,1.0,5.0,0.2,650.0,1650.0,262497.0,1650.00899125,0.80330976324,0.0892142523129,0.107475984447,1.79335893798,3.4905598693,3.46585386195,5.94902438551
0.6,0.05,1.0,5.0,0.2,650.0,1650.0,262711.0,1650.00156514,0.809680623922,0.0915310102634,0.0987883658144,1.81005506331,3.4528348179,3.42171468234,5.91783215177
0.6,0.05,1.0,5.0,0.2,650.0,1650.0,262694.0,1650.0175862,0.79801358743,0.0966460522271,0.105340360343,1.77719582234,3.45040890148,3.43360896187,5.7543840997
0.6,0.05,1.0,5.0,0.2,650.0,1650.0,264969.0,1650.004004,0.805027577382,0.0911002679393,0.103872154679,1.84882811205,3.49511610658,3.54521911157,6.14201533585
0.6,0.05,1.0,5.0,0.2,650.0,1650.0,263111.0,1650.00527359,0.812615994125,0.0948921855677,0.0924918203073,1.87252411972,3.5048720047,3.49058348428,5.79207624121
0.6,0.05,1.0,5.0,0.2,650.0,1650.0,262659.0,1650.01210531,0.805881960738,0.0864255827139,0.107692456548,1.80665788053,3.49334902304,3.46486821754,5.98866062831
0.6,0.05,1.0,5.0,0.2,650.0,1650.0,262911.0,1650.00305285,0.796063628316,0.093682141653,0.110254230031,1.78311329407,3.42889537644,3.46797320729,5.90797361746
0.6,0.05,1.0,5.0,0.2,650.0,1650.0,264649.0,1650.00108519,0.809638294278,0.0918141643432,0.0985475413789,1.79939012235,3.41969436829,3.38827867998,5.64757745126
0.6,0.05,1.0,5.0,0.2,650.0,1650.0,264192.0,1650.00284703,0.814923063929,0.0883045989384,0.0967723371327,1.85599609956,3.44067411128,3.46704876831,5.9556931035
0.6,0.05,1.0,5.0,0.2,650.0,1650.0,263922.0,1650.0060049,0.806438077967,0.0942188221483,0.0993430998848,1.82381804948,3.48510768312,3.42499360253,5.87971550428
0.6,0.05,1.0,5.0,0.2,650.0,1650.0,263637.0,1650.00002514,0.799079389567,0.0919278676233,0.108992742809,1.76346336441,3.41859424484,3.43498891932,5.69254494916
0.6,0.05,1.0,5.0,0.2,650.0,1650.0,262638.0,1650.00761268,0.806469550469,0.0940967469528,0.0994337025783,1.84519878891,3.49749418494,3.50439606982,5.98922649486
0.6,0.05,1.0,5.0,0.2,650.0,1650.0,263938.0,1650.00797635,0.795384488732,0.0944811705767,0.110134340691,1.76132124718,3.40123765076,3.4421391538,5.68109753293
0.6,0.05,1.0,5.0,0.2,650.0,1650.0,263424.0,1650.00480676,0.800376890423,0.0943929372732,0.105230172304,1.7817373153,3.45212498649,3.42948505653,5.89100835669
0.6,0.05,1.0,5.0,0.2,650.0,1650.0,263520.0,1650.0064126,0.810751215289,0.0910003687072,0.0982484160034,1.85398907319,3.48043011012,3.47197240729,5.9702401624
0.6,0.05,1.0,5.0,0.2,650.0,1650.0,262868.0,1650.00170837,0.806560379338,0.0920611954324,0.10137842523,1.83663559543,3.48896668247,3.53107483716,6.17451619601
0.6,0.05,1.0,5.0,0.2,650.0,1650.0,263378.0,1650.00434852,0.814255349338,0.0852682112943,0.100476439368,1.8405088255,3.46491251776,3.48694745757,5.89361521138
0.6,0.05,1.0,5.0,0.2,650.0,1650.0,263145.0,1650.00219281,0.807467149023,0.0933531979296,0.0991796530471,1.83065676222,3.5161225118,3.42448162432,5.7782102315
0.6,0.05,1.0,5.0,0.2,650.0,1650.0,262100.0,1650.01350481,0.810855201832,0.0881791356044,0.100965662564,1.854415725,3.47215764023,3.55197874969,6.02300819894
0.6,0.05,1.0,5.0,0.2,650.0,1650.0,263763.0,1650.00945294,0.812495598216,0.0918511062566,0.0956532955273,1.82753960434,3.42413680451,3.47814351181,5.93895386969
0.6,0.05,1.0,5.0,0.2,650.0,1650.0,262945.0,1650.00145831,0.807249280891,0.0944580784581,0.0982926406509,1.81257626878,3.38965584147,3.46963406252,5.87388013026
0.6,0.05,1.0,5.0,0.2,650.0,1650.0,264506.0,1650.0000053,0.81032906358,0.0904460183289,0.0992249180915,1.79166567695,3.37532194247,3.36537405622,5.67855329005
0.6,0.05,1.0,5.0,0.2,650.0,1650.0,262750.0,1650.00597286,0.800639540809,0.0941313223086,0.105229136883,1.82762696731,3.49770872712,3.49527435924,6.04790929706
0.6,0.05,1.0,5.0,0.2,650.0,1650.0,263472.0,1650.00248925,0.802702283895,0.0915831272376,0.105714588867,1.79173858483,3.53300201199,3.41694438655,5.97603400327
0.6,0.05,1.0,5.0,0.2,650.0,1650.0,263169.0,1650.00017742,0.807539846098,0.0871021028434,0.105358051059,1.83781919473,3.46404049158,3.50133116812,6.01575739919
0.6,0.05,1.0,5.0,0.2,650.0,1650.0,262044.0,1650.00238224,0.811441535617,0.0879083019967,0.100650162386,1.85436150765,3.52903754368,3.48185008444,6.01842683074
0.6,0.05,1.0,5.0,0.2,650.0,1650.0,263580.0,1650.01173621,0.804337358719,0.091255675728,0.104406965553,1.82777227427,3.50255918886,3.4472988861,6.01690060335
0.6,0.05,1.0,5.0,0.2,650.0,1650.0,263971.0,1650.00569241,0.796016311565,0.0920956118071,0.111888076628,1.77936144495,3.45098657417,3.49767082596,6.14608137128
