# Supplementary material for: Crossed and Locked Quotes in a Multi-Market Simulation
Source: PLoS One. 2016 Mar 9;11(3):e0151096. doi: 10.1371/journal.pone.0151096 (PMC4784946; doi:10.1371/journal.pone.0151096)
Supplement: S1 Dataset — Simulation output and summary files for main results. (ZIP) [file pone.0151096.s001.zip › main_results/main_results_254.out]

SLURM_ARRAY_TASK_ID:  254
0.6,0.1,1.0,5.0,0.2,650.0,1650.0,263060.0,1650.00342151,0.822501535682,0.085559632186,0.0919388321316,1.90581749772,3.49196517923,3.52306677303,6.06849443569
0.6,0.1,1.0,5.0,0.2,650.0,1650.0,261407.0,1650.00678237,0.830564046756,0.0818996123215,0.0875363409222,1.9462534717,3.5287603414,3.5248708043,6.03759343502
0.6,0.1,1.0,5.0,0.2,650.0,1650.0,263972.0,1650.01794151,0.82220958029,0.0846908403481,0.0930995793623,1.87822435261,3.50462554863,3.4697192349,6.0064159999
0.6,0.1,1.0,5.0,0.2,650.0,1650.0,263305.0,1650.0004029,0.821883995931,0.0879870587371,0.0901289453314,1.90400863451,3.48634630426,3.47204539381,5.99555231884
0.6,0.1,1.0,5.0,0.2,650.0,1650.0,262241.0,1650.00710696,0.832786963219,0.0803775968069,0.0868354399736,1.91467278121,3.45414817636,3.52729734969,6.02918013088
0.6,0.1,1.0,5.0,0.2,650.0,1650.0,263248.0,1650.0008209,0.830179402693,0.0762391654802,0.0935814318267,1.88587908364,3.46212974936,3.53658113117,6.07555721833
0.6,0.1,1.0,5.0,0.2,650.0,1650.0,262023.0,1650.01889598,0.828155738186,0.0824799911165,0.0893642706976,1.97300898139,3.60171247601,3.54466551512,6.26758743051
0.6,0.1,1.0,5.0,0.2,650.0,1650.0,262817.0,1650.01250163,0.823567379355,0.0855003099482,0.0909323106967,1.90865324012,3.48826172998,3.50982830143,5.98926435759
0.6,0.1,1.0,5.0,0.2,650.0,1650.0,263371.0,1650.0006664,0.819121202402,0.0816459824981,0.0992328150995,1.91558747083,3.53512958638,3.58289442601,6.29521828542
0.6,0.1,1.0,5.0,0.2,650.0,1650.0,263261.0,1650.00046573,0.834873614286,0.0815421268525,0.0835842588614,1.93504638522,3.46420657847,3.51048228223,5.9275293331
0.6,0.1,1.0,5.0,0.2,650.0,1650.0,262337.0,1650.00268538,0.836534073252,0.0767764948506,0.0866894318971,1.93158238072,3.4649189753,3.52008631334,5.85118987979
0.6,0.1,1.0,5.0,0.2,650.0,1650.0,263679.0,1650.01905885,0.818994520123,0.0879455462229,0.0930599336542,1.92384420873,3.53698327258,3.57045462521,6.04303915053
0.6,0.1,1.0,5.0,0.2,650.0,1650.0,263275.0,1650.00691281,0.820510296335,0.0851000857996,0.0943896178651,1.84677615897,3.46964246362,3.38303601583,5.75663164526
0.6,0.1,1.0,5.0,0.2,650.0,1650.0,262852.0,1650.00050207,0.825017166568,0.0784673689944,0.0965154644376,1.94162885918,3.53161225099,3.565100887,5.99501328468
0.6,0.1,1.0,5.0,0.2,650.0,1650.0,262082.0,1650.0000274,0.831880429977,0.0808243974115,0.0872951726114,1.93529434343,3.51589068505,3.52557256411,6.03426921883
0.6,0.1,1.0,5.0,0.2,650.0,1650.0,262565.0,1650.00453557,0.818448110354,0.0836358934708,0.0979159961756,1.89065204117,3.55300926639,3.50706421812,6.28180067827
0.6,0.1,1.0,5.0,0.2,650.0,1650.0,263309.0,1650.01064862,0.828383134127,0.0799055416993,0.0917113241741,1.95280322071,3.5523411214,3.57136283281,6.34434011663
0.6,0.1,1.0,5.0,0.2,650.0,1650.0,263714.0,1650.01180627,0.822221822463,0.0828364726083,0.0949417049291,1.91816988152,3.52613811697,3.54860897281,5.99831331877
0.6,0.1,1.0,5.0,0.2,650.0,1650.0,261717.0,1650.00588869,0.825061910245,0.0871511826048,0.0877869071501,1.91305060668,3.48176639849,3.46389851371,5.84809934623
0.6,0.1,1.0,5.0,0.2,650.0,1650.0,262213.0,1650.0034653,0.833381562718,0.084717230163,0.0819012071192,1.96706933703,3.52680713059,3.5008343888,5.98782552648
0.6,0.1,1.0,5.0,0.2,650.0,1650.0,262864.0,1650.00856498,0.814071536453,0.0856306291536,0.100297834393,1.85714911054,3.47370316384,3.50274004454,6.08391364779
0.6,0.1,1.0,5.0,0.2,650.0,1650.0,262988.0,1650.00195065,0.819821104021,0.0855740037019,0.0946048922776,1.89871117584,3.51402598956,3.54595458207,6.11375694596
0.6,0.1,1.0,5.0,0.2,650.0,1650.0,262243.0,1650.00485276,0.829064569221,0.0803248819968,0.0906105487819,1.94671063739,3.58289050248,3.53607670284,6.14370773025
0.6,0.1,1.0,5.0,0.2,650.0,1650.0,265115.0,1650.00192739,0.817372810043,0.0809704245466,0.10165676541,1.88643092943,3.55232621604,3.44520951798,6.06331062795
0.6,0.1,1.0,5.0,0.2,650.0,1650.0,264376.0,1650.00167957,0.81645425984,0.0884434432921,0.0951022968681,1.86373841376,3.48229277544,3.41850944452,5.97695811709
0.6,0.1,1.0,5.0,0.2,650.0,1650.0,262670.0,1650.00009723,0.82094099223,0.0848853739794,0.0941736337903,1.91667875873,3.50576466371,3.53537737953,6.18378803142
0.6,0.1,1.0,5.0,0.2,650.0,1650.0,262301.0,1650.00507504,0.821731428603,0.0817310664685,0.0965375049281,1.93005257315,3.5738242833,3.54249994368,6.20888600933
0.6,0.1,1.0,5.0,0.2,650.0,1650.0,263086.0,1650.00001266,0.834585790762,0.0777715183998,0.0876426908383,1.94733791089,3.5251346073,3.50869260865,5.96111980462
0.6,0.1,1.0,5.0,0.2,650.0,1650.0,262651.0,1650.00484643,0.831655322238,0.0830837158025,0.0852609619597,1.95111106741,3.5061206544,3.5490334264,5.94893501581
0.6,0.1,1.0,5.0,0.2,650.0,1650.0,263159.0,1650.00473382,0.827252431644,0.0817802845037,0.0909672838523,1.92067454436,3.52914586853,3.49901117714,6.14028703089
