# Supplementary material for: Crossed and Locked Quotes in a Multi-Market Simulation
Source: PLoS One. 2016 Mar 9;11(3):e0151096. doi: 10.1371/journal.pone.0151096 (PMC4784946; doi:10.1371/journal.pone.0151096)
Supplement: S1 Dataset — Simulation output and summary files for main results. (ZIP) [file pone.0151096.s001.zip › main_results/main_results_255.out]

SLURM_ARRAY_TASK_ID:  255
0.6,0.15,1.0,5.0,0.2,650.0,1650.0,262212.0,1650.00328273,0.839178191073,0.0790260838328,0.081795725094,2.03971315224,3.63273555907,3.59640671809,6.21723754432
0.6,0.15,1.0,5.0,0.2,650.0,1650.0,263551.0,1650.00287835,0.833229676687,0.0757588020429,0.0910115212703,1.97662820491,3.57066264769,3.53481885252,6.06382756566
0.6,0.15,1.0,5.0,0.2,650.0,1650.0,261884.0,1650.003045,0.835667792291,0.0786388145954,0.0856933931134,1.96936379491,3.52190490697,3.49611233395,6.02772979574
0.6,0.15,1.0,5.0,0.2,650.0,1650.0,261454.0,1650.00197923,0.841952894103,0.0758291164345,0.0822179894626,2.03797682801,3.54812620679,3.61006198152,6.31255190746
0.6,0.15,1.0,5.0,0.2,650.0,1650.0,262504.0,1650.01494458,0.846984151173,0.0746355936267,0.0783802552003,2.04629751064,3.61245153521,3.53862194442,6.15400690802
0.6,0.15,1.0,5.0,0.2,650.0,1650.0,262528.0,1650.00250567,0.841884392253,0.0763721504282,0.0817434573192,1.99088682478,3.59423011374,3.52481289083,6.04277456163
0.6,0.15,1.0,5.0,0.2,650.0,1650.0,262581.0,1650.01861897,0.840284780032,0.0771221893082,0.0825930306596,2.01820716187,3.53047322324,3.62211157584,6.08251772827
0.6,0.15,1.0,5.0,0.2,650.0,1650.0,261437.0,1650.02096549,0.831303309862,0.0789684502093,0.0897282399284,1.95434349478,3.57464988738,3.56469629866,6.17233336047
0.6,0.15,1.0,5.0,0.2,650.0,1650.0,262403.0,1650.00675559,0.838011059785,0.0795323919166,0.0824565482981,1.95078034998,3.46378947467,3.50771019007,6.08300944559
0.6,0.15,1.0,5.0,0.2,650.0,1650.0,262124.0,1650.00663668,0.838375278705,0.0830480499987,0.0785766712967,1.99748103012,3.53686997536,3.59491476011,6.13087064257
0.6,0.15,1.0,5.0,0.2,650.0,1650.0,262143.0,1650.00420894,0.844601343669,0.0793623317589,0.0760363245724,2.05040656972,3.56822895781,3.55775859403,6.20894022095
0.6,0.15,1.0,5.0,0.2,650.0,1650.0,262155.0,1650.00821635,0.841380156678,0.0760932872991,0.082526556023,2.00468619273,3.56012500023,3.54328342799,6.02852241197
0.6,0.15,1.0,5.0,0.2,650.0,1650.0,261923.0,1650.00311845,0.851892467367,0.0746938174466,0.073413715186,2.05829222346,3.5416871505,3.55894385128,6.04925793082
0.6,0.15,1.0,5.0,0.2,650.0,1650.0,262194.0,1650.00815698,0.842989586988,0.0761620351082,0.0808483779034,1.99176241894,3.55483872212,3.52052013849,6.05122713954
0.6,0.15,1.0,5.0,0.2,650.0,1650.0,262453.0,1650.00741818,0.843502479951,0.0748848699585,0.0816126500908,2.03059672976,3.59734524959,3.54212910676,6.24815786397
0.6,0.15,1.0,5.0,0.2,650.0,1650.0,262393.0,1650.0024343,0.833103230385,0.0803082268748,0.0865885427403,2.00777603162,3.62990934279,3.58080191576,6.33888475591
0.6,0.15,1.0,5.0,0.2,650.0,1650.0,262511.0,1650.00131387,0.83709619508,0.081000946846,0.0819028580742,2.01798062757,3.63394842929,3.60756438345,6.55806347672
0.6,0.15,1.0,5.0,0.2,650.0,1650.0,260903.0,1650.00065387,0.840851766616,0.077849415943,0.081298817441,2.05926553167,3.64303219121,3.63226132663,6.39762077854
0.6,0.15,1.0,5.0,0.2,650.0,1650.0,262964.0,1650.01308064,0.834158828413,0.0807690530344,0.0850721185525,2.00832185628,3.56888322901,3.57467373094,6.31857225695
0.6,0.15,1.0,5.0,0.2,650.0,1650.0,260699.0,1650.00123315,0.834003878641,0.0837171126432,0.082279008716,1.96580713866,3.49845149087,3.5145736337,5.91953759678
0.6,0.15,1.0,5.0,0.2,650.0,1650.0,263486.0,1650.00689506,0.83930211435,0.0790317994448,0.0816660862054,1.943246527,3.51429543476,3.4546911972,6.07420490623
0.6,0.15,1.0,5.0,0.2,650.0,1650.0,261731.0,1650.00579212,0.842224948166,0.0777059051614,0.0800691466728,2.01687236374,3.57136251301,3.55641036097,6.20324698177
0.6,0.15,1.0,5.0,0.2,650.0,1650.0,261942.0,1650.00035833,0.837695997109,0.0789503752588,0.0833536276322,1.97536411647,3.54341127892,3.5531929144,6.20188021953
0.6,0.15,1.0,5.0,0.2,650.0,1650.0,261953.0,1650.0006713,0.8362445619,0.0828336425437,0.080921795556,2.02533868658,3.58688474736,3.59316055004,6.10616624391
0.6,0.15,1.0,5.0,0.2,650.0,1650.0,261750.0,1650.00658539,0.836663339601,0.0770415556723,0.086295104727,1.99454514484,3.50654434833,3.58805503211,6.05645420433
0.6,0.15,1.0,5.0,0.2,650.0,1650.0,262166.0,1650.00051369,0.841741857703,0.0782288587893,0.0800292835077,2.05006860984,3.66638341592,3.6098800789,6.48966214686
0.6,0.15,1.0,5.0,0.2,650.0,1650.0,261838.0,1650.00031369,0.837440967596,0.0834924849475,0.0790665474567,2.01067008476,3.57579658738,3.53430833818,6.06900559998
0.6,0.15,1.0,5.0,0.2,650.0,1650.0,262779.0,1650.01582458,0.840143102094,0.0799997975934,0.0798571003127,2.00804212226,3.59156678462,3.54046006947,6.31406163437
0.6,0.15,1.0,5.0,0.2,650.0,1650.0,262022.0,1650.00450059,0.848218955878,0.0792938156153,0.0724872285065,2.06290734962,3.56782100652,3.57390176413,6.13331014361
0.6,0.15,1.0,5.0,0.2,650.0,1650.0,263111.0,1650.00271684,0.837935252092,0.0780904604036,0.083974287504,2.00264308061,3.56566742126,3.57738461447,6.26172839377
