# Supplementary material for: Crossed and Locked Quotes in a Multi-Market Simulation
Source: PLoS One. 2016 Mar 9;11(3):e0151096. doi: 10.1371/journal.pone.0151096 (PMC4784946; doi:10.1371/journal.pone.0151096)
Supplement: S1 Dataset — Simulation output and summary files for main results. (ZIP) [file pone.0151096.s001.zip › main_results/main_results_256.out]

SLURM_ARRAY_TASK_ID:  256
0.6,0.2,1.0,5.0,0.2,650.0,1650.0,263000.0,1650.01969335,0.855952204366,0.0742511680927,0.0697966275416,2.05809981821,3.53060490704,3.57984790391,6.05404428236
0.6,0.2,1.0,5.0,0.2,650.0,1650.0,261837.0,1650.00916544,0.860322174708,0.0704328769482,0.0692449483435,2.09918186975,3.56000865698,3.64893741735,6.28229676693
0.6,0.2,1.0,5.0,0.2,650.0,1650.0,263176.0,1650.00048212,0.845746631203,0.0786968252191,0.075556543578,2.04550115154,3.58573101239,3.50326564193,6.22840742445
0.6,0.2,1.0,5.0,0.2,650.0,1650.0,261187.0,1650.00970701,0.864352865751,0.0687876738982,0.066859460351,2.17374318991,3.67761714987,3.69903301788,6.54837351108
0.6,0.2,1.0,5.0,0.2,650.0,1650.0,260906.0,1650.01690836,0.852551436237,0.0700191622136,0.0774294015492,2.06405352086,3.61444668103,3.55910553604,6.30868097987
0.6,0.2,1.0,5.0,0.2,650.0,1650.0,261836.0,1650.00451212,0.851548183156,0.0738037664344,0.0746480504094,2.10774025171,3.67058732385,3.61454528828,6.37040349808
0.6,0.2,1.0,5.0,0.2,650.0,1650.0,262215.0,1650.011624,0.85173638885,0.0760619560181,0.0722016551316,2.08025632388,3.59786122814,3.53791426255,6.19196920276
0.6,0.2,1.0,5.0,0.2,650.0,1650.0,262503.0,1650.02348027,0.867892423131,0.0697490645491,0.0623585123195,2.14057497229,3.60875646757,3.56317633035,6.04247527402
0.6,0.2,1.0,5.0,0.2,650.0,1650.0,261637.0,1650.0001749,0.850114727053,0.0764604527458,0.073424820201,2.06607807223,3.5876516079,3.53107109388,6.07273083489
0.6,0.2,1.0,5.0,0.2,650.0,1650.0,261568.0,1650.00823174,0.855321175532,0.075680116976,0.0689987074918,2.09235578389,3.6226337312,3.53958957936,6.25357135857
0.6,0.2,1.0,5.0,0.2,650.0,1650.0,261899.0,1650.01307557,0.862043408239,0.0710708463907,0.0668857453701,2.12857666534,3.59674081132,3.58095420766,6.26650929645
0.6,0.2,1.0,5.0,0.2,650.0,1650.0,262002.0,1650.00213683,0.847223562183,0.0740320046214,0.078744433196,2.03835491406,3.57614179073,3.56319319123,6.1169193835
0.6,0.2,1.0,5.0,0.2,650.0,1650.0,262082.0,1650.00027582,0.859977083161,0.0683844517741,0.071638465065,2.12791323085,3.65170121165,3.61421254934,6.3893088375
0.6,0.2,1.0,5.0,0.2,650.0,1650.0,261755.0,1650.00672479,0.863269444242,0.067903019801,0.0688275359571,2.12481029627,3.59342468604,3.63594572046,6.24573551685
0.6,0.2,1.0,5.0,0.2,650.0,1650.0,262656.0,1650.00569411,0.86103086485,0.0684758137507,0.0704933213998,2.11710932669,3.63973250569,3.61747277401,6.44300557681
0.6,0.2,1.0,5.0,0.2,650.0,1650.0,262327.0,1650.0029883,0.862132512079,0.0694503358073,0.0684171521132,2.11275508584,3.5751641091,3.59647234453,6.04628411785
0.6,0.2,1.0,5.0,0.2,650.0,1650.0,261856.0,1650.00673906,0.853213599101,0.0722199964094,0.0745664044895,2.0880708477,3.60145725421,3.6114914673,6.22609267385
0.6,0.2,1.0,5.0,0.2,650.0,1650.0,263251.0,1650.00904261,0.861943024795,0.0674314446036,0.0706255306017,2.11909509455,3.61593498297,3.6447872987,6.29158977089
0.6,0.2,1.0,5.0,0.2,650.0,1650.0,262200.0,1650.00037124,0.850352472682,0.0717731850628,0.0778743422556,2.08040599181,3.62055800824,3.63777878217,6.40191240569
0.6,0.2,1.0,5.0,0.2,650.0,1650.0,262906.0,1650.01044423,0.852378297002,0.0737295529102,0.0738921500875,2.06876445163,3.60674964109,3.60163232514,6.33409642921
0.6,0.2,1.0,5.0,0.2,650.0,1650.0,261226.0,1650.00741495,0.865902973185,0.0670822210934,0.0670148057213,2.1651115544,3.65039995254,3.68069158975,6.33435618461
0.6,0.2,1.0,5.0,0.2,650.0,1650.0,261563.0,1650.00241484,0.853094874913,0.0697190894649,0.0771860356225,2.09139737312,3.64847736944,3.6548258071,6.53994841431
0.6,0.2,1.0,5.0,0.2,650.0,1650.0,261883.0,1650.00040099,0.851270016379,0.0764712990046,0.0722586846161,2.05719705696,3.57404580601,3.5685987228,6.11997792042
0.6,0.2,1.0,5.0,0.2,650.0,1650.0,261961.0,1650.00633094,0.857260736847,0.0720401220559,0.0706991410975,2.1012182646,3.60387342834,3.6060463647,6.29050757666
0.6,0.2,1.0,5.0,0.2,650.0,1650.0,260448.0,1650.00620027,0.85778437372,0.0704674401996,0.0717481860802,2.08815919056,3.57942929339,3.59900323838,6.13578006602
0.6,0.2,1.0,5.0,0.2,650.0,1650.0,261886.0,1650.0006679,0.86009302129,0.0670710529039,0.0728359258058,2.11452494903,3.63273944349,3.64866214291,6.39531123548
0.6,0.2,1.0,5.0,0.2,650.0,1650.0,262812.0,1650.01429459,0.855765537478,0.074619318561,0.069615143961,2.06737785912,3.57085732079,3.54074344229,6.25094526947
0.6,0.2,1.0,5.0,0.2,650.0,1650.0,261504.0,1650.0083027,0.852792059474,0.0727542838851,0.074453656641,2.13940903706,3.66332112099,3.66438754336,6.3773958302
0.6,0.2,1.0,5.0,0.2,650.0,1650.0,262398.0,1650.00762604,0.852291193572,0.0712688264881,0.0764399799398,2.08910327722,3.62732032181,3.62562104022,6.44184168258
0.6,0.2,1.0,5.0,0.2,650.0,1650.0,261173.0,1650.01663203,0.86245204513,0.0663873748728,0.0711605799968,2.1307933195,3.63783762785,3.66225470513,6.39777224582
