# Supplementary material for: Crossed and Locked Quotes in a Multi-Market Simulation
Source: PLoS One. 2016 Mar 9;11(3):e0151096. doi: 10.1371/journal.pone.0151096 (PMC4784946; doi:10.1371/journal.pone.0151096)
Supplement: S1 Dataset — Simulation output and summary files for main results. (ZIP) [file pone.0151096.s001.zip › main_results/main_results_257.out]

SLURM_ARRAY_TASK_ID:  257
0.6,0.25,1.0,5.0,0.2,650.0,1650.0,260581.0,1650.0080975,0.866107777057,0.0678081802071,0.0660840427355,2.20092032136,3.69878408366,3.70799824108,6.57603570419
0.6,0.25,1.0,5.0,0.2,650.0,1650.0,261093.0,1650.00686538,0.869469004849,0.067076464895,0.0634545302557,2.16322850884,3.66179904592,3.63439840003,6.32853950515
0.6,0.25,1.0,5.0,0.2,650.0,1650.0,261564.0,1650.00067395,0.865875350445,0.0711365369375,0.0629881126175,2.18352652464,3.64697908981,3.64470473038,6.33839818438
0.6,0.25,1.0,5.0,0.2,650.0,1650.0,261821.0,1650.00009083,0.873816506357,0.0632739153072,0.0629095783353,2.19916081081,3.68531590851,3.62926151603,6.18676485612
0.6,0.25,1.0,5.0,0.2,650.0,1650.0,262774.0,1650.00152169,0.86782645415,0.0633719222725,0.0688016235776,2.15887409635,3.67468110572,3.67192219824,6.56009302902
0.6,0.25,1.0,5.0,0.2,650.0,1650.0,260657.0,1650.00027514,0.866520793617,0.0674348201151,0.0660443862676,2.1896215763,3.63765218916,3.67737951477,6.47580026984
0.6,0.25,1.0,5.0,0.2,650.0,1650.0,261361.0,1650.0058225,0.867526664541,0.0650131835189,0.0674601519401,2.17417585325,3.67092350124,3.69336971629,6.64739274424
0.6,0.25,1.0,5.0,0.2,650.0,1650.0,261301.0,1650.00495252,0.869135644292,0.0665526126313,0.0643117430767,2.18518377171,3.68769984743,3.67584686847,6.51056188753
0.6,0.25,1.0,5.0,0.2,650.0,1650.0,261676.0,1650.00750173,0.875678618004,0.0611591949115,0.0631621870847,2.18208623753,3.61798186909,3.64570339583,6.24132083336
0.6,0.25,1.0,5.0,0.2,650.0,1650.0,262485.0,1650.00088782,0.867597550392,0.0678180250297,0.0645844245778,2.20651595897,3.66808291628,3.72623558592,6.56131361062
0.6,0.25,1.0,5.0,0.2,650.0,1650.0,261332.0,1650.00553326,0.8789172419,0.0615973498269,0.0594854082733,2.2112025256,3.66054412761,3.7028710415,6.48989306355
0.6,0.25,1.0,5.0,0.2,650.0,1650.0,261121.0,1650.00078564,0.873050262063,0.0626096813453,0.0643400565922,2.19856657917,3.64639810904,3.69008648376,6.37438668434
0.6,0.25,1.0,5.0,0.2,650.0,1650.0,261122.0,1650.00943806,0.872527853775,0.0630350228779,0.0644371233468,2.17181043949,3.64023205863,3.63548013305,6.4038865972
0.6,0.25,1.0,5.0,0.2,650.0,1650.0,262114.0,1650.00193952,0.874097269821,0.0631153171282,0.062787413051,2.18590623765,3.66966697649,3.60235499406,6.20994260248
0.6,0.25,1.0,5.0,0.2,650.0,1650.0,260996.0,1650.00261053,0.877552921846,0.0633990598993,0.0590480182546,2.20336457298,3.61491029705,3.63401266231,6.27434534023
0.6,0.25,1.0,5.0,0.2,650.0,1650.0,262151.0,1650.00083117,0.865540977985,0.0665852839785,0.0678737380362,2.17972029888,3.67975262493,3.72729634532,6.66216932812
0.6,0.25,1.0,5.0,0.2,650.0,1650.0,261559.0,1650.00341359,0.867894710258,0.0664127570043,0.0656925327374,2.17282940299,3.6966439997,3.65625649638,6.43565938794
0.6,0.25,1.0,5.0,0.2,650.0,1650.0,260636.0,1650.00465986,0.872673325836,0.0628764086752,0.0644502654886,2.21497312563,3.65904655581,3.72888112786,6.46027617722
0.6,0.25,1.0,5.0,0.2,650.0,1650.0,261617.0,1650.00538431,0.869376930087,0.0650526110716,0.065570458841,2.20399496033,3.68025277411,3.68395376306,6.48776490561
0.6,0.25,1.0,5.0,0.2,650.0,1650.0,262176.0,1650.00261855,0.872767481041,0.0672854095591,0.0599471093996,2.21027421217,3.66349823298,3.66337286056,6.45664648069
0.6,0.25,1.0,5.0,0.2,650.0,1650.0,260172.0,1650.0084472,0.872360200169,0.0606999700673,0.0669398297632,2.20316755286,3.74947873652,3.69179166877,6.69024147235
0.6,0.25,1.0,5.0,0.2,650.0,1650.0,261903.0,1650.00010014,0.873386642621,0.0674387651457,0.0591745922335,2.14613451417,3.61055146776,3.56440382457,5.91604612571
0.6,0.25,1.0,5.0,0.2,650.0,1650.0,261388.0,1650.00550798,0.869152902276,0.067259791928,0.0635873057958,2.15019244848,3.64547267844,3.62070394078,6.34773025785
0.6,0.25,1.0,5.0,0.2,650.0,1650.0,261384.0,1650.00040717,0.866936857611,0.0665032137826,0.066559928606,2.18239810228,3.71783971017,3.62001605937,6.40106716551
0.6,0.25,1.0,5.0,0.2,650.0,1650.0,262110.0,1650.00286911,0.866232745197,0.0665021657122,0.0672650890913,2.1849185866,3.65779829534,3.67757806106,6.4487236458
0.6,0.25,1.0,5.0,0.2,650.0,1650.0,261652.0,1650.00652842,0.880953528596,0.0601556225885,0.0588908488152,2.20500588652,3.67463625652,3.6633805356,6.37383501401
0.6,0.25,1.0,5.0,0.2,650.0,1650.0,261319.0,1650.00161309,0.875391364538,0.0613956343759,0.0632130010856,2.23335189835,3.70690732488,3.69198474454,6.59720960694
0.6,0.25,1.0,5.0,0.2,650.0,1650.0,260975.0,1650.01989952,0.869318326029,0.066565436894,0.0641162370769,2.1818591754,3.63908117912,3.67939332799,6.38894051131
0.6,0.25,1.0,5.0,0.2,650.0,1650.0,261066.0,1650.00152356,0.866892536641,0.0642114197257,0.0688960436335,2.18084134622,3.69222224495,3.66648293122,6.48739456395
0.6,0.25,1.0,5.0,0.2,650.0,1650.0,262175.0,1650.00409479,0.868521931915,0.0659095018574,0.0655685662276,2.17397622792,3.66041764004,3.65195673932,6.27868415661
