# Supplementary material for: Crossed and Locked Quotes in a Multi-Market Simulation
Source: PLoS One. 2016 Mar 9;11(3):e0151096. doi: 10.1371/journal.pone.0151096 (PMC4784946; doi:10.1371/journal.pone.0151096)
Supplement: S1 Dataset — Simulation output and summary files for main results. (ZIP) [file pone.0151096.s001.zip › main_results/main_results_258.out]

SLURM_ARRAY_TASK_ID:  258
0.6,0.3,1.0,5.0,0.2,650.0,1650.0,260802.0,1650.0021383,0.876474446028,0.0615600758832,0.061965478089,2.23743458448,3.69656449436,3.71861077495,6.63746237779
0.6,0.3,1.0,5.0,0.2,650.0,1650.0,260405.0,1650.00071801,0.886418150237,0.0549732401761,0.058608609587,2.24887314169,3.68482034577,3.67144968552,6.3842404498
0.6,0.3,1.0,5.0,0.2,650.0,1650.0,260528.0,1650.00356419,0.876533846355,0.0577304279822,0.065735725663,2.2348980479,3.74879550365,3.7016778446,6.61336811111
0.6,0.3,1.0,5.0,0.2,650.0,1650.0,259117.0,1650.00277296,0.881883411946,0.0599598005725,0.058156787481,2.29340453257,3.76740133942,3.73857173817,6.68768533749
0.6,0.3,1.0,5.0,0.2,650.0,1650.0,260304.0,1650.00060584,0.8852194475,0.0580892385269,0.0566913139726,2.24652315064,3.68745902634,3.69387804136,6.42976961692
0.6,0.3,1.0,5.0,0.2,650.0,1650.0,261783.0,1650.01392079,0.876865651485,0.0578788801701,0.0652554683447,2.25815206117,3.75004176718,3.72540620411,6.73227575413
0.6,0.3,1.0,5.0,0.2,650.0,1650.0,262039.0,1650.01462978,0.879278574796,0.0583522380422,0.0623691871617,2.24209088386,3.68380561946,3.65756341431,6.31200864435
0.6,0.3,1.0,5.0,0.2,650.0,1650.0,261118.0,1650.00323638,0.88116259969,0.0596577885608,0.0591796117497,2.24153853596,3.73461206585,3.65148448542,6.54675862912
0.6,0.3,1.0,5.0,0.2,650.0,1650.0,261457.0,1650.00092317,0.887955509113,0.0597751715289,0.052269319358,2.27905769774,3.70825407461,3.67028864839,6.47078331436
0.6,0.3,1.0,5.0,0.2,650.0,1650.0,260464.0,1650.00759011,0.885904664266,0.0589845712927,0.0551107644413,2.24516025326,3.67896402463,3.6997710152,6.53777978833
0.6,0.3,1.0,5.0,0.2,650.0,1650.0,260896.0,1650.01119226,0.88579641022,0.0571368301,0.0570667596798,2.24523611485,3.66161226119,3.66747709921,6.4077594841
0.6,0.3,1.0,5.0,0.2,650.0,1650.0,261799.0,1650.0013903,0.881214455172,0.0599803807782,0.0588051640496,2.24943495659,3.6326010868,3.67987413445,6.45732558163
0.6,0.3,1.0,5.0,0.2,650.0,1650.0,261850.0,1650.00321143,0.880401952252,0.0595606686448,0.0600373791035,2.2055237331,3.65737593362,3.6451462249,6.37555230786
0.6,0.3,1.0,5.0,0.2,650.0,1650.0,261223.0,1650.00287756,0.877823235346,0.0616610578883,0.0605157067653,2.22858123026,3.66731019596,3.64728298372,6.3911434241
0.6,0.3,1.0,5.0,0.2,650.0,1650.0,260595.0,1650.00284376,0.882832105106,0.0595435747913,0.0576243201032,2.29696191242,3.72820819336,3.74981413881,6.58848329508
0.6,0.3,1.0,5.0,0.2,650.0,1650.0,261327.0,1650.00003309,0.874339200489,0.0648080270214,0.0608527724893,2.21987499485,3.68080094406,3.70368961855,6.43551273749
0.6,0.3,1.0,5.0,0.2,650.0,1650.0,259085.0,1650.00364694,0.883268152977,0.0630624682575,0.0536693787652,2.28489930193,3.71619478811,3.7175017959,6.63646339633
0.6,0.3,1.0,5.0,0.2,650.0,1650.0,260768.0,1650.01232799,0.885576395905,0.0576883804701,0.0567352236247,2.26212094338,3.70241269791,3.68133050872,6.46670590028
0.6,0.3,1.0,5.0,0.2,650.0,1650.0,260398.0,1650.00744696,0.890985322899,0.0561281377149,0.0528865393863,2.28701115032,3.75860760244,3.67046651074,6.46163353155
0.6,0.3,1.0,5.0,0.2,650.0,1650.0,261955.0,1650.00051946,0.88599538862,0.0566895247857,0.0573150865946,2.30017193665,3.73113260786,3.74526254554,6.45436434881
0.6,0.3,1.0,5.0,0.2,650.0,1650.0,261992.0,1650.00357468,0.884522438917,0.0562046859145,0.059272875169,2.25875432978,3.67667798689,3.69335298336,6.42927220874
0.6,0.3,1.0,5.0,0.2,650.0,1650.0,261238.0,1650.00417513,0.878726644499,0.0622227864807,0.0590505690198,2.24566782113,3.66610737516,3.68455275035,6.34184804095
0.6,0.3,1.0,5.0,0.2,650.0,1650.0,261190.0,1650.00186099,0.884416246539,0.0576940895525,0.0578896639087,2.27992147614,3.679688873,3.76174499192,6.7362325867
0.6,0.3,1.0,5.0,0.2,650.0,1650.0,260960.0,1650.00981066,0.883867382447,0.0599743026153,0.0561583149378,2.27674438943,3.73900734522,3.65092019988,6.37693445715
0.6,0.3,1.0,5.0,0.2,650.0,1650.0,261243.0,1650.02901402,0.881985545001,0.0581663801562,0.0598480748423,2.2367649102,3.68652479542,3.66674303095,6.50505721636
0.6,0.3,1.0,5.0,0.2,650.0,1650.0,260525.0,1650.00151244,0.887973604324,0.0540384719473,0.0579879237287,2.35124691631,3.81048360784,3.79069313567,6.80622371992
0.6,0.3,1.0,5.0,0.2,650.0,1650.0,259942.0,1650.00269467,0.875544305029,0.0671699172302,0.057285777741,2.23967995676,3.67305424982,3.73323284021,6.52569605433
0.6,0.3,1.0,5.0,0.2,650.0,1650.0,261594.0,1650.00932756,0.876004064489,0.0615801367003,0.0624157988111,2.25004467089,3.7266353008,3.70854315201,6.72071840886
0.6,0.3,1.0,5.0,0.2,650.0,1650.0,262577.0,1650.00447559,0.879764084774,0.060057962672,0.0601779525542,2.26191665189,3.719253394,3.71347205274,6.49272955699
0.6,0.3,1.0,5.0,0.2,650.0,1650.0,261500.0,1650.00283271,0.881382919262,0.0648972947487,0.053719785989,2.30986074582,3.72563256902,3.81848617002,6.81597463183
