# Supplementary material for: Crossed and Locked Quotes in a Multi-Market Simulation
Source: PLoS One. 2016 Mar 9;11(3):e0151096. doi: 10.1371/journal.pone.0151096 (PMC4784946; doi:10.1371/journal.pone.0151096)
Supplement: S1 Dataset — Simulation output and summary files for main results. (ZIP) [file pone.0151096.s001.zip › main_results/main_results_259.out]

SLURM_ARRAY_TASK_ID:  259
0.6,0.35,1.0,5.0,0.2,650.0,1650.0,259866.0,1650.00608113,0.895017150974,0.0518279789178,0.0531548701084,2.32959435438,3.72503451853,3.72536818173,6.59585597542
0.6,0.35,1.0,5.0,0.2,650.0,1650.0,261586.0,1650.00045177,0.889402710113,0.0532614690288,0.0573358208581,2.35471354566,3.79045256689,3.87306892792,6.97822910488
0.6,0.35,1.0,5.0,0.2,650.0,1650.0,260507.0,1650.0032497,0.892536103615,0.0512243200589,0.0562395763265,2.36303922639,3.75869091112,3.81298856422,6.66634882087
0.6,0.35,1.0,5.0,0.2,650.0,1650.0,261078.0,1650.01733167,0.884700689444,0.0580159262848,0.0572833842712,2.28008251021,3.73347693271,3.72656874037,6.68076019474
0.6,0.35,1.0,5.0,0.2,650.0,1650.0,261232.0,1650.00129184,0.893429744158,0.055202432724,0.0513678231179,2.35885978472,3.7875507309,3.77858355883,6.70909268314
0.6,0.35,1.0,5.0,0.2,650.0,1650.0,260805.0,1650.00184876,0.897447470466,0.0541810069924,0.0483715225413,2.36428572911,3.73019790499,3.75496556279,6.65711899366
0.6,0.35,1.0,5.0,0.2,650.0,1650.0,260549.0,1650.00467632,0.894010009885,0.0504793087664,0.055510681349,2.2944556508,3.69113038472,3.71952975779,6.42330786546
0.6,0.35,1.0,5.0,0.2,650.0,1650.0,261678.0,1650.00380041,0.902761385565,0.0507651298589,0.0464734845757,2.32543894951,3.70786591545,3.68687997922,6.42254145711
0.6,0.35,1.0,5.0,0.2,650.0,1650.0,260075.0,1650.00292897,0.89441455833,0.0557697694333,0.0498156722365,2.28872370043,3.68457621073,3.69199091935,6.4993633132
0.6,0.35,1.0,5.0,0.2,650.0,1650.0,262034.0,1650.00560562,0.893619781144,0.0553048204429,0.0510753984131,2.31570293149,3.72928885665,3.71467016775,6.5806940708
0.6,0.35,1.0,5.0,0.2,650.0,1650.0,260372.0,1650.00749953,0.892935391869,0.0559008705777,0.051163737553,2.30370014366,3.66040945532,3.73702869191,6.42087391509
0.6,0.35,1.0,5.0,0.2,650.0,1650.0,259934.0,1650.00689312,0.898039767337,0.0546171281712,0.047343104492,2.38263348638,3.83432884184,3.77568346159,6.82621044757
0.6,0.35,1.0,5.0,0.2,650.0,1650.0,260674.0,1650.00360682,0.89366118367,0.0532978458994,0.0530409704307,2.34769856476,3.77106047776,3.77322166774,6.57082274116
0.6,0.35,1.0,5.0,0.2,650.0,1650.0,260817.0,1650.00249801,0.891912566703,0.0529936755936,0.0550937577032,2.28905483446,3.72321002156,3.69459078912,6.64847781722
0.6,0.35,1.0,5.0,0.2,650.0,1650.0,260357.0,1650.00953556,0.889387654327,0.0540614115056,0.0565509341669,2.3443547063,3.78534175591,3.77707844357,6.76008699531
0.6,0.35,1.0,5.0,0.2,650.0,1650.0,260650.0,1650.00675398,0.893827969844,0.0551595589739,0.0510124711817,2.32300501444,3.7315862679,3.72490820675,6.57507480065
0.6,0.35,1.0,5.0,0.2,650.0,1650.0,261052.0,1650.002855,0.899182886085,0.0545029137541,0.0463142001614,2.36387094981,3.80436672024,3.75457730138,6.68720847571
0.6,0.35,1.0,5.0,0.2,650.0,1650.0,261011.0,1650.0007856,0.89059225228,0.0521504388304,0.0572573088894,2.32756290503,3.78084997918,3.78560934581,6.82293913844
0.6,0.35,1.0,5.0,0.2,650.0,1650.0,260197.0,1650.00494136,0.894087604407,0.0551651374875,0.0507472581057,2.35875392283,3.79385743881,3.78397358587,6.71701864321
0.6,0.35,1.0,5.0,0.2,650.0,1650.0,259849.0,1650.00993228,0.89471516673,0.0541643452385,0.0511204880313,2.35653413244,3.81290292695,3.7844211097,6.7755585925
0.6,0.35,1.0,5.0,0.2,650.0,1650.0,261145.0,1650.00546845,0.892479487386,0.0565754394842,0.0509450731301,2.30700765797,3.74976362155,3.70003982752,6.45309902114
0.6,0.35,1.0,5.0,0.2,650.0,1650.0,259883.0,1650.01189828,0.898051808811,0.0530678908693,0.0488803003198,2.32777279055,3.73485954061,3.70999830395,6.56988616728
0.6,0.35,1.0,5.0,0.2,650.0,1650.0,261632.0,1650.00632023,0.89299039505,0.0569696047653,0.0500400001843,2.29989514599,3.69991891137,3.68111721487,6.44423051367
0.6,0.35,1.0,5.0,0.2,650.0,1650.0,260638.0,1650.00653723,0.892897499239,0.0567251029961,0.0503773977652,2.34231126637,3.74990821853,3.75497269554,6.59410569625
0.6,0.35,1.0,5.0,0.2,650.0,1650.0,261089.0,1650.01130929,0.898790726106,0.0536373700962,0.0475719037979,2.35192949712,3.75647649766,3.70484165472,6.48178878836
0.6,0.35,1.0,5.0,0.2,650.0,1650.0,260900.0,1650.00097239,0.894233724058,0.0529898188084,0.0527764571336,2.28992764843,3.71296658853,3.67785118161,6.4272139305
0.6,0.35,1.0,5.0,0.2,650.0,1650.0,260602.0,1650.0109971,0.89754676867,0.0544538237243,0.0479994076053,2.35936784201,3.77878901435,3.80333288256,6.68577199529
0.6,0.35,1.0,5.0,0.2,650.0,1650.0,260856.0,1650.00929365,0.897273642371,0.0561368811241,0.046589476505,2.33329483377,3.69648123683,3.65893033797,6.46157234284
0.6,0.35,1.0,5.0,0.2,650.0,1650.0,261323.0,1650.00121779,0.891333477468,0.0574311545195,0.0512353680122,2.29610958045,3.68061307409,3.68607579284,6.33873765232
0.6,0.35,1.0,5.0,0.2,650.0,1650.0,260040.0,1650.00042023,0.892401165421,0.0581251105598,0.0494737240193,2.32042070242,3.75367639074,3.72153850335,6.66941344295
