# Supplementary material for: Crossed and Locked Quotes in a Multi-Market Simulation
Source: PLoS One. 2016 Mar 9;11(3):e0151096. doi: 10.1371/journal.pone.0151096 (PMC4784946; doi:10.1371/journal.pone.0151096)
Supplement: S1 Dataset — Simulation output and summary files for main results. (ZIP) [file pone.0151096.s001.zip › main_results/main_results_26.out]

SLURM_ARRAY_TASK_ID:  26
0.05,0.25,1.0,5.0,0.2,650.0,1650.0,259531.0,1650.00612437,0.754893677449,0.10312908576,0.141977236791,1.43864674577,3.42225163546,3.44836333541,8.75486470752
0.05,0.25,1.0,5.0,0.2,650.0,1650.0,259757.0,1650.00338532,0.764471232389,0.102400757575,0.133128010037,1.45249482929,3.39554931068,3.38741085946,8.76559748759
0.05,0.25,1.0,5.0,0.2,650.0,1650.0,261421.0,1650.00258957,0.758372971037,0.106867910484,0.13475911848,1.43501770925,3.30698772201,3.40670882914,8.43222696693
0.05,0.25,1.0,5.0,0.2,650.0,1650.0,261092.0,1650.00344064,0.757509164516,0.107715982679,0.134774852805,1.44065006098,3.42524229631,3.41770934239,8.88652574099
0.05,0.25,1.0,5.0,0.2,650.0,1650.0,261458.0,1650.00467548,0.743025410631,0.10947918901,0.147495400359,1.37597508484,3.44880821865,3.41411863174,9.26097952813
0.05,0.25,1.0,5.0,0.2,650.0,1650.0,259903.0,1650.01250339,0.753872081976,0.100399739267,0.145728178758,1.3950397297,3.36238292963,3.49562748015,9.19039714619
0.05,0.25,1.0,5.0,0.2,650.0,1650.0,262039.0,1650.0096194,0.743648333324,0.109149887742,0.147201778934,1.35179180739,3.387821093,3.32868047295,9.06563310187
0.05,0.25,1.0,5.0,0.2,650.0,1650.0,260417.0,1650.00245264,0.757215723704,0.10064353548,0.142140740816,1.39893556141,3.36804976064,3.42551557832,8.81387675465
0.05,0.25,1.0,5.0,0.2,650.0,1650.0,260146.0,1650.00090863,0.75549607385,0.102756796309,0.141747129841,1.40727063885,3.430591897,3.40726511669,9.05955963074
0.05,0.25,1.0,5.0,0.2,650.0,1650.0,260655.0,1650.03487676,0.755599702374,0.106216914281,0.138183383346,1.41635186332,3.34451405534,3.34707629559,8.68208158937
0.05,0.25,1.0,5.0,0.2,650.0,1650.0,260449.0,1650.00848977,0.762895057847,0.10169118464,0.135413757513,1.44999311835,3.42151845533,3.45923840968,9.17064770832
0.05,0.25,1.0,5.0,0.2,650.0,1650.0,260624.0,1650.00010176,0.753874149587,0.112462638266,0.133663212147,1.41090831615,3.35848856178,3.40177837077,8.8597009221
0.05,0.25,1.0,5.0,0.2,650.0,1650.0,260187.0,1650.00790112,0.744846688607,0.102796850833,0.15235646056,1.40283680865,3.49911975644,3.42472407505,9.31292830073
0.05,0.25,1.0,5.0,0.2,650.0,1650.0,260070.0,1650.00674981,0.773543917949,0.107498217451,0.118957864599,1.49198382111,3.37159935766,3.35346865914,8.41138088085
0.05,0.25,1.0,5.0,0.2,650.0,1650.0,261688.0,1650.00629824,0.73769187075,0.112532392978,0.149775736273,1.3446410097,3.39463611821,3.31977555371,8.85364604513
0.05,0.25,1.0,5.0,0.2,650.0,1650.0,261086.0,1650.00320865,0.754852633196,0.105229820957,0.139917545847,1.42419193887,3.45210029596,3.38870326527,9.18009984001
0.05,0.25,1.0,5.0,0.2,650.0,1650.0,260059.0,1650.00069598,0.760713935022,0.108097027492,0.131189037487,1.43527915369,3.35414165343,3.33046443616,8.62767539291
0.05,0.25,1.0,5.0,0.2,650.0,1650.0,260359.0,1650.00255231,0.733737090437,0.111180285664,0.155082623899,1.35117892596,3.40902812869,3.39848488371,9.06747264058
0.05,0.25,1.0,5.0,0.2,650.0,1650.0,260591.0,1650.00007293,0.775958237097,0.102526733275,0.121515029629,1.48408442622,3.38779875342,3.38563144351,8.63813477705
0.05,0.25,1.0,5.0,0.2,650.0,1650.0,261378.0,1650.01204698,0.756689593994,0.107439004033,0.135871401973,1.43606760691,3.42117160419,3.41114734983,8.92028922447
0.05,0.25,1.0,5.0,0.2,650.0,1650.0,260327.0,1650.00200583,0.749378835465,0.11136490346,0.139256261075,1.42189029497,3.41375051592,3.39737180032,9.03931031531
0.05,0.25,1.0,5.0,0.2,650.0,1650.0,259634.0,1650.00619636,0.75662366566,0.103861272171,0.139515062169,1.40289951539,3.37190199529,3.31827152911,8.57396457645
0.05,0.25,1.0,5.0,0.2,650.0,1650.0,260085.0,1650.00103214,0.752451720481,0.106688133025,0.140860146494,1.41313572439,3.3823598184,3.39889848682,8.90519135494
0.05,0.25,1.0,5.0,0.2,650.0,1650.0,260763.0,1650.00527701,0.75649056045,0.108174090569,0.135335348981,1.45418685963,3.4686545742,3.40299459066,9.00488463782
0.05,0.25,1.0,5.0,0.2,650.0,1650.0,260346.0,1650.00081052,0.764099853823,0.10089499734,0.135005148838,1.45580004039,3.50241278599,3.41736132392,9.53893150565
0.05,0.25,1.0,5.0,0.2,650.0,1650.0,260678.0,1650.00323753,0.756510618782,0.107037498519,0.136451882699,1.42284535361,3.38927117955,3.41745958508,8.67935158494
0.05,0.25,1.0,5.0,0.2,650.0,1650.0,261339.0,1650.00268863,0.758532374193,0.101396783497,0.14007084231,1.43243429488,3.3843352118,3.38632259335,8.80610181542
0.05,0.25,1.0,5.0,0.2,650.0,1650.0,260768.0,1650.00503688,0.758357969063,0.10353455221,0.138107478727,1.43356011072,3.416945573,3.36905525298,8.83369010754
0.05,0.25,1.0,5.0,0.2,650.0,1650.0,261648.0,1650.00347207,0.750622314548,0.106798089993,0.142579595459,1.41722079542,3.39825000942,3.42248470166,9.13163806107
0.05,0.25,1.0,5.0,0.2,650.0,1650.0,260022.0,1650.00884186,0.761848781841,0.110242958754,0.127908259405,1.43984989364,3.41825242802,3.38494587194,8.80622926121
