# Supplementary material for: Crossed and Locked Quotes in a Multi-Market Simulation
Source: PLoS One. 2016 Mar 9;11(3):e0151096. doi: 10.1371/journal.pone.0151096 (PMC4784946; doi:10.1371/journal.pone.0151096)
Supplement: S1 Dataset — Simulation output and summary files for main results. (ZIP) [file pone.0151096.s001.zip › main_results/main_results_260.out]

SLURM_ARRAY_TASK_ID:  260
0.6,0.4,1.0,5.0,0.2,650.0,1650.0,260516.0,1650.00364997,0.906766505395,0.0492911721905,0.0439423224146,2.40971976287,3.79728804342,3.75564856001,6.65255216954
0.6,0.4,1.0,5.0,0.2,650.0,1650.0,259475.0,1650.00476284,0.906103054125,0.0464188902765,0.0474780555986,2.43743124553,3.84201852145,3.80176836596,6.81638295475
0.6,0.4,1.0,5.0,0.2,650.0,1650.0,261723.0,1650.01224715,0.901869400811,0.0512216775814,0.046908921608,2.37690353944,3.7834936234,3.73992777266,6.5976152756
0.6,0.4,1.0,5.0,0.2,650.0,1650.0,260188.0,1650.00442788,0.908741343566,0.0446198354886,0.046638820945,2.38429276926,3.74351163863,3.7523548951,6.56967588786
0.6,0.4,1.0,5.0,0.2,650.0,1650.0,261627.0,1650.01115887,0.905357188143,0.0489580748315,0.045684737025,2.39361528323,3.74904588961,3.80543965607,6.57566340498
0.6,0.4,1.0,5.0,0.2,650.0,1650.0,260833.0,1650.00342881,0.905719274846,0.0505045987743,0.0437761263801,2.35799784001,3.68700318884,3.73570930205,6.59973729874
0.6,0.4,1.0,5.0,0.2,650.0,1650.0,260093.0,1650.01786352,0.907523422076,0.0516145466078,0.0408620313159,2.37769793169,3.67340349637,3.739550209,6.40798842476
0.6,0.4,1.0,5.0,0.2,650.0,1650.0,262070.0,1650.00666002,0.907041772894,0.0479285606615,0.0450296664447,2.38826288262,3.70229294114,3.77840592822,6.53772063005
0.6,0.4,1.0,5.0,0.2,650.0,1650.0,259624.0,1650.0018382,0.901972325821,0.0521138459531,0.0459138282254,2.39538959851,3.80730385061,3.83478297892,6.86621615359
0.6,0.4,1.0,5.0,0.2,650.0,1650.0,260517.0,1650.01289444,0.902310285348,0.0490064070844,0.0486833075677,2.43774549421,3.8387598808,3.8417457756,6.84841801749
0.6,0.4,1.0,5.0,0.2,650.0,1650.0,261280.0,1650.0007076,0.907498115265,0.0459841188532,0.0465177658822,2.39383541542,3.7405830854,3.7974839902,6.78391334142
0.6,0.4,1.0,5.0,0.2,650.0,1650.0,260441.0,1650.00375365,0.900442078198,0.0473889260425,0.0521689957596,2.35013390207,3.73946191611,3.77407360517,6.93186781523
0.6,0.4,1.0,5.0,0.2,650.0,1650.0,261110.0,1650.01410071,0.905918357495,0.0500997775224,0.0439818649823,2.40115672687,3.7656553212,3.79705154261,6.79644992349
0.6,0.4,1.0,5.0,0.2,650.0,1650.0,260314.0,1650.00509502,0.90750370412,0.0504807674149,0.0420155284654,2.38534911,3.76132387448,3.76650593974,6.52761230428
0.6,0.4,1.0,5.0,0.2,650.0,1650.0,260317.0,1650.01048257,0.908857569901,0.0490318714897,0.0421105586095,2.45550000319,3.80288896661,3.83186734821,6.77523104849
0.6,0.4,1.0,5.0,0.2,650.0,1650.0,260301.0,1650.00324556,0.911079134076,0.0478901902113,0.0410306757125,2.43578125803,3.80161956445,3.77216389738,6.67136816546
0.6,0.4,1.0,5.0,0.2,650.0,1650.0,260019.0,1650.00842387,0.910210644329,0.0486251651876,0.0411641904836,2.40524103232,3.74149047475,3.75274309274,6.62733187668
0.6,0.4,1.0,5.0,0.2,650.0,1650.0,259854.0,1650.00099653,0.901174144359,0.0495097359872,0.049316119654,2.41270825612,3.82071431127,3.83089839627,6.92794257364
0.6,0.4,1.0,5.0,0.2,650.0,1650.0,259924.0,1650.00421802,0.905683016081,0.0486059063784,0.0457110775411,2.42615811436,3.82944936412,3.84553161034,6.92364034091
0.6,0.4,1.0,5.0,0.2,650.0,1650.0,260427.0,1650.00221369,0.909481206137,0.044489351816,0.0460294420471,2.44533875938,3.81695195793,3.83605988707,6.62861404348
0.6,0.4,1.0,5.0,0.2,650.0,1650.0,261599.0,1650.01156332,0.910331714942,0.0494595013011,0.0402087837569,2.43068466853,3.75541119634,3.78989899036,6.80255781351
0.6,0.4,1.0,5.0,0.2,650.0,1650.0,260460.0,1650.00881862,0.902729957277,0.0552500405313,0.0420200021918,2.36009124644,3.72828374046,3.77071672257,6.59447120355
0.6,0.4,1.0,5.0,0.2,650.0,1650.0,259950.0,1650.00471399,0.906117069551,0.051429784356,0.0424531460928,2.41145852678,3.78123416976,3.77924694379,6.67242129712
0.6,0.4,1.0,5.0,0.2,650.0,1650.0,259732.0,1650.00174053,0.913853304571,0.0467608293803,0.039385866049,2.43644246014,3.81270742127,3.79450846906,6.78699047346
0.6,0.4,1.0,5.0,0.2,650.0,1650.0,259968.0,1650.0018959,0.908312793838,0.0453228908528,0.0463643153091,2.40692517772,3.7670066637,3.80035991042,6.63716492239
0.6,0.4,1.0,5.0,0.2,650.0,1650.0,260373.0,1650.00341173,0.902380037302,0.0497993973933,0.0478205653044,2.38380244805,3.78893236065,3.78452895171,6.73783697733
0.6,0.4,1.0,5.0,0.2,650.0,1650.0,259797.0,1650.0057281,0.900068144992,0.0494771478144,0.050454707194,2.35000922826,3.72081748897,3.7541238877,6.58930862917
0.6,0.4,1.0,5.0,0.2,650.0,1650.0,260276.0,1650.00591261,0.905953526776,0.0508739213894,0.043172551835,2.41002376613,3.78757320616,3.76572576416,6.78058842223
0.6,0.4,1.0,5.0,0.2,650.0,1650.0,260895.0,1650.00238187,0.910990927379,0.049833268752,0.0391758038688,2.45978148935,3.78216065746,3.8405132315,6.71053035895
0.6,0.4,1.0,5.0,0.2,650.0,1650.0,260714.0,1650.00335058,0.912851784299,0.0487347659314,0.03841344977,2.46142218832,3.79142326139,3.78201823113,6.70350029681
