# Supplementary material for: Crossed and Locked Quotes in a Multi-Market Simulation
Source: PLoS One. 2016 Mar 9;11(3):e0151096. doi: 10.1371/journal.pone.0151096 (PMC4784946; doi:10.1371/journal.pone.0151096)
Supplement: S1 Dataset — Simulation output and summary files for main results. (ZIP) [file pone.0151096.s001.zip › main_results/main_results_261.out]

SLURM_ARRAY_TASK_ID:  261
0.6,0.45,1.0,5.0,0.2,650.0,1650.0,260589.0,1650.00054222,0.919733535315,0.0439062343362,0.0363602303491,2.49719192993,3.8320566448,3.83387925096,6.71707875397
0.6,0.45,1.0,5.0,0.2,650.0,1650.0,261418.0,1650.00120816,0.918447624624,0.0422014706283,0.0393509047474,2.44689704074,3.77239444275,3.82455253038,6.73455467076
0.6,0.45,1.0,5.0,0.2,650.0,1650.0,260692.0,1650.00399346,0.91465131476,0.0433039766351,0.0420447086044,2.49705649055,3.86055761374,3.87706978714,6.93710523405
0.6,0.45,1.0,5.0,0.2,650.0,1650.0,259723.0,1650.00720576,0.91720454131,0.044146506353,0.0386489523371,2.48838544189,3.84060685429,3.8102522112,7.0081043143
0.6,0.45,1.0,5.0,0.2,650.0,1650.0,259125.0,1650.00677739,0.919580388162,0.0402894551693,0.0401301566692,2.51032152819,3.87051032152,3.89193316434,7.15833767671
0.6,0.45,1.0,5.0,0.2,650.0,1650.0,259092.0,1650.00029128,0.916545063028,0.0466678184775,0.0367871184943,2.49118412401,3.86227241775,3.8670904312,7.18970754504
0.6,0.45,1.0,5.0,0.2,650.0,1650.0,259424.0,1650.00212096,0.913677672699,0.0454322661516,0.0408900611491,2.48310589288,3.84978876102,3.86445536946,7.00533628193
0.6,0.45,1.0,5.0,0.2,650.0,1650.0,259293.0,1650.00577443,0.914423781845,0.0463446027946,0.0392316153601,2.45010146803,3.79458915779,3.76894409035,6.64779304979
0.6,0.45,1.0,5.0,0.2,650.0,1650.0,260233.0,1650.00108206,0.921374227032,0.0416567212939,0.0369690516746,2.47041026791,3.81138762953,3.77478328419,6.93114267835
0.6,0.45,1.0,5.0,0.2,650.0,1650.0,261042.0,1650.00039322,0.919242958224,0.0391343003861,0.0416227413904,2.45437873583,3.74935060969,3.78669181362,6.82900572932
0.6,0.45,1.0,5.0,0.2,650.0,1650.0,260025.0,1650.00928988,0.918801097214,0.0460619504916,0.0351369522944,2.51239843424,3.85728814138,3.80408378331,6.80361069964
0.6,0.45,1.0,5.0,0.2,650.0,1650.0,260610.0,1650.01146967,0.915364133818,0.0433999587977,0.0412359073841,2.48879121421,3.82453964713,3.85455346695,7.00830922262
0.6,0.45,1.0,5.0,0.2,650.0,1650.0,260406.0,1650.01219382,0.915329802076,0.0445353441866,0.0401348537376,2.52788485776,3.8554633287,3.90200639098,6.84967101932
0.6,0.45,1.0,5.0,0.2,650.0,1650.0,259061.0,1650.00727387,0.920622058259,0.0412343391019,0.0381436026391,2.5050170293,3.84487099478,3.85477117614,6.90758887131
0.6,0.45,1.0,5.0,0.2,650.0,1650.0,260846.0,1650.0076663,0.918407763174,0.0410741997122,0.0405180371138,2.43954069976,3.76315524995,3.7937894706,6.70829390537
0.6,0.45,1.0,5.0,0.2,650.0,1650.0,259376.0,1650.00917975,0.914398983855,0.0449493200388,0.0406516961063,2.42951508831,3.75726414894,3.77870166139,6.59600056123
0.6,0.45,1.0,5.0,0.2,650.0,1650.0,259429.0,1650.00026032,0.919749193851,0.0418831192043,0.0383676869449,2.46644770767,3.7702375672,3.8087095807,6.63611571465
0.6,0.45,1.0,5.0,0.2,650.0,1650.0,260465.0,1650.01351901,0.917382949929,0.0404736985939,0.0421433514768,2.46291578765,3.79689780422,3.79916371928,6.73368484181
0.6,0.45,1.0,5.0,0.2,650.0,1650.0,259105.0,1650.00007217,0.918543433234,0.0409214112652,0.0405351555011,2.53330109761,3.9072147513,3.89622328747,7.0357839031
0.6,0.45,1.0,5.0,0.2,650.0,1650.0,258860.0,1650.00462431,0.913358721509,0.0453004566794,0.0413408218115,2.44134472032,3.80020665057,3.81832262779,6.81844384332
0.6,0.45,1.0,5.0,0.2,650.0,1650.0,259968.0,1650.00464714,0.915594978845,0.0472911305537,0.0371138906016,2.46298664544,3.83985427561,3.77305315742,6.88973435116
0.6,0.45,1.0,5.0,0.2,650.0,1650.0,261811.0,1650.00754861,0.912495753112,0.0453737468034,0.0421305000842,2.40658477923,3.71902125015,3.75079043856,6.52903355427
0.6,0.45,1.0,5.0,0.2,650.0,1650.0,259004.0,1650.00582443,0.921136729632,0.0436294736827,0.0352337966849,2.4842370015,3.82649738477,3.78921536226,6.55830313511
0.6,0.45,1.0,5.0,0.2,650.0,1650.0,259730.0,1650.01689491,0.916025555343,0.0443919814989,0.0395824631578,2.47821571817,3.79032812635,3.82571417687,6.75564702855
0.6,0.45,1.0,5.0,0.2,650.0,1650.0,259694.0,1650.01548377,0.906241114694,0.0463519823668,0.0474069029393,2.4237630635,3.78458786172,3.81355597818,6.81246888778
0.6,0.45,1.0,5.0,0.2,650.0,1650.0,258862.0,1650.00124822,0.916671513332,0.0441532415603,0.0391752451075,2.47331718132,3.83785273462,3.82884321853,6.9288418254
0.6,0.45,1.0,5.0,0.2,650.0,1650.0,261478.0,1650.01333525,0.906522462956,0.0476264494667,0.045851087577,2.42129621646,3.79833167369,3.81999993182,6.75444871283
0.6,0.45,1.0,5.0,0.2,650.0,1650.0,261203.0,1650.00249393,0.922148905646,0.0401431474157,0.0377079469387,2.48043646198,3.8499829747,3.80183641318,6.73200259849
0.6,0.45,1.0,5.0,0.2,650.0,1650.0,260501.0,1650.00854919,0.918332925431,0.0431276833834,0.0385393911855,2.46207238366,3.8508033962,3.78995713372,6.79635801786
0.6,0.45,1.0,5.0,0.2,650.0,1650.0,260393.0,1650.00565852,0.915883481958,0.0447110297587,0.039405488283,2.40756237528,3.80010092061,3.73913619347,6.69549573899
