# Supplementary material for: Crossed and Locked Quotes in a Multi-Market Simulation
Source: PLoS One. 2016 Mar 9;11(3):e0151096. doi: 10.1371/journal.pone.0151096 (PMC4784946; doi:10.1371/journal.pone.0151096)
Supplement: S1 Dataset — Simulation output and summary files for main results. (ZIP) [file pone.0151096.s001.zip › main_results/main_results_262.out]

SLURM_ARRAY_TASK_ID:  262
0.6,0.5,1.0,5.0,0.2,650.0,1650.0,260977.0,1650.00054533,0.92600596654,0.0353496479837,0.038644385476,2.55005301307,3.87108486961,3.87196441139,6.8759858822
0.6,0.5,1.0,5.0,0.2,650.0,1650.0,259770.0,1650.01435819,0.919092129333,0.0427223469225,0.0381855237449,2.51519351788,3.8081570205,3.86996763922,6.83323302001
0.6,0.5,1.0,5.0,0.2,650.0,1650.0,259336.0,1650.02198665,0.928700018177,0.0382018996758,0.0330980821468,2.52230988145,3.8209253113,3.89826369212,6.86073753444
0.6,0.5,1.0,5.0,0.2,650.0,1650.0,259901.0,1650.00164045,0.925867805148,0.0398025417426,0.0343296531094,2.50879398467,3.82027838968,3.81346742934,6.80284855304
0.6,0.5,1.0,5.0,0.2,650.0,1650.0,259886.0,1650.00648364,0.932311443045,0.0354845487882,0.0322040081666,2.49086937986,3.78987142641,3.79501722319,6.52279211388
0.6,0.5,1.0,5.0,0.2,650.0,1650.0,258798.0,1650.00461605,0.929839452968,0.033127748563,0.0370327984686,2.61732106961,3.93353508691,4.0142688273,7.31548259246
0.6,0.5,1.0,5.0,0.2,650.0,1650.0,259027.0,1650.00004347,0.924942210765,0.0391302874812,0.0359275017535,2.49156342739,3.81958544722,3.82541831153,6.96268034967
0.6,0.5,1.0,5.0,0.2,650.0,1650.0,258981.0,1650.00072862,0.924614172722,0.0413179825159,0.034067844762,2.54106501613,3.89703965862,3.87355471114,7.11362725243
0.6,0.5,1.0,5.0,0.2,650.0,1650.0,261694.0,1650.00554049,0.929736640057,0.0382558192024,0.0320075407403,2.52061152012,3.78171706098,3.81871434921,6.54410415599
0.6,0.5,1.0,5.0,0.2,650.0,1650.0,259084.0,1650.00126643,0.926462721393,0.0387824991685,0.034754779439,2.51626078463,3.84594429179,3.80344498461,6.95991645597
0.6,0.5,1.0,5.0,0.2,650.0,1650.0,259786.0,1650.00480311,0.921598707483,0.0426199399129,0.0357813526039,2.53126702146,3.85597150648,3.81973810162,7.04569082185
0.6,0.5,1.0,5.0,0.2,650.0,1650.0,259848.0,1650.0051516,0.926558712304,0.039870986585,0.0335703011112,2.50970362836,3.80907699181,3.8507981737,7.0383663051
0.6,0.5,1.0,5.0,0.2,650.0,1650.0,259903.0,1650.00745497,0.926894635231,0.0382224755871,0.0348828891819,2.53976124508,3.87759719818,3.84670022181,6.94619127944
0.6,0.5,1.0,5.0,0.2,650.0,1650.0,258248.0,1650.00572756,0.929458333692,0.0381900443621,0.0323516219455,2.56640409105,3.86359418012,3.92571885692,7.11896327964
0.6,0.5,1.0,5.0,0.2,650.0,1650.0,259522.0,1650.00408322,0.924517927374,0.0377833339692,0.0376987386573,2.53976123867,3.85048637872,3.83874945681,6.91567788596
0.6,0.5,1.0,5.0,0.2,650.0,1650.0,258191.0,1650.0035122,0.931550612124,0.0368038257752,0.0316455621006,2.56539177546,3.85775580353,3.92850328721,7.07274867757
0.6,0.5,1.0,5.0,0.2,650.0,1650.0,258437.0,1650.00233787,0.932780426438,0.0359641690866,0.0312554044756,2.56260572676,3.88356766813,3.85496071763,6.87339601809
0.6,0.5,1.0,5.0,0.2,650.0,1650.0,260347.0,1650.00423783,0.923662199362,0.0406708353975,0.0356669652409,2.52835266036,3.86666047024,3.83705511527,6.95278473793
0.6,0.5,1.0,5.0,0.2,650.0,1650.0,259822.0,1650.01450275,0.927129432448,0.037876814324,0.0349937532284,2.535069337,3.84802510935,3.82083320879,6.81820911693
0.6,0.5,1.0,5.0,0.2,650.0,1650.0,260371.0,1650.00333742,0.931074779781,0.0399781817646,0.0289470384544,2.54254527458,3.88678226918,3.81355903779,6.89113582196
0.6,0.5,1.0,5.0,0.2,650.0,1650.0,259966.0,1650.01161017,0.93226264813,0.0375987546511,0.0301385972188,2.54488054028,3.85217575496,3.84021110125,6.92107398958
0.6,0.5,1.0,5.0,0.2,650.0,1650.0,259427.0,1650.00429447,0.926921547532,0.0371584251891,0.0359200272787,2.50321284466,3.85044167898,3.81957274967,6.98755621119
0.6,0.5,1.0,5.0,0.2,650.0,1650.0,258117.0,1650.01000397,0.931001151128,0.0367958964325,0.0322029524394,2.5796074922,3.94293467642,3.90365609113,7.07684649616
0.6,0.5,1.0,5.0,0.2,650.0,1650.0,258510.0,1650.02464065,0.925456326265,0.0389886956923,0.0355549780425,2.56402474165,3.87747517996,3.8850580068,7.1694579501
0.6,0.5,1.0,5.0,0.2,650.0,1650.0,259973.0,1650.01218489,0.929976512123,0.0374471815951,0.0325763062822,2.54732101872,3.82934257101,3.8493965311,6.94917612181
0.6,0.5,1.0,5.0,0.2,650.0,1650.0,259310.0,1650.00007825,0.924158534133,0.0386683641046,0.0371731017622,2.56122744672,3.90975377755,3.89341512357,7.15128483021
0.6,0.5,1.0,5.0,0.2,650.0,1650.0,260419.0,1650.00577413,0.92406766774,0.0388395104345,0.0370928218256,2.50716867519,3.76661959423,3.84800295983,6.76217623973
0.6,0.5,1.0,5.0,0.2,650.0,1650.0,258339.0,1650.00502824,0.92563406971,0.0383263767075,0.0360395535823,2.53965707397,3.86814526519,3.88820412157,6.95671382846
0.6,0.5,1.0,5.0,0.2,650.0,1650.0,260087.0,1650.00670685,0.925555843184,0.040435275306,0.0340088815104,2.53811536104,3.82041683984,3.86888216856,6.92814920031
0.6,0.5,1.0,5.0,0.2,650.0,1650.0,261403.0,1650.00453075,0.925076944788,0.0381566113974,0.0367664438142,2.53919735971,3.89679923005,3.86537802584,7.03409859336
