# Supplementary material for: Crossed and Locked Quotes in a Multi-Market Simulation
Source: PLoS One. 2016 Mar 9;11(3):e0151096. doi: 10.1371/journal.pone.0151096 (PMC4784946; doi:10.1371/journal.pone.0151096)
Supplement: S1 Dataset — Simulation output and summary files for main results. (ZIP) [file pone.0151096.s001.zip › main_results/main_results_263.out]

SLURM_ARRAY_TASK_ID:  263
0.6,0.55,1.0,5.0,0.2,650.0,1650.0,258870.0,1650.01124448,0.936726253669,0.033220857862,0.0300528884686,2.58105901213,3.85510747345,3.85875262657,6.78254095636
0.6,0.55,1.0,5.0,0.2,650.0,1650.0,260730.0,1650.01843496,0.933803464061,0.0350627315938,0.031133804345,2.5539911602,3.82013059994,3.87033818624,6.93168040836
0.6,0.55,1.0,5.0,0.2,650.0,1650.0,259256.0,1650.00034978,0.938629993137,0.0339545281869,0.0274154786757,2.59246375328,3.91428206215,3.89484032004,7.16875069347
0.6,0.55,1.0,5.0,0.2,650.0,1650.0,258777.0,1650.00563461,0.937380848878,0.0322588790137,0.030360272108,2.58215406695,3.86051470019,3.82799175918,6.98407654856
0.6,0.55,1.0,5.0,0.2,650.0,1650.0,259969.0,1650.00281431,0.931495227782,0.0359097877226,0.0325949844955,2.5673094698,3.88019061231,3.90323905348,6.88374662685
0.6,0.55,1.0,5.0,0.2,650.0,1650.0,259576.0,1650.00612827,0.937840602365,0.0328402287767,0.029319168858,2.56915837914,3.84157690526,3.81504402191,6.74770166305
0.6,0.55,1.0,5.0,0.2,650.0,1650.0,259384.0,1650.00156328,0.935468355111,0.033694359422,0.0308372854669,2.62306173715,3.95305843938,3.91010685128,7.21019942288
0.6,0.55,1.0,5.0,0.2,650.0,1650.0,258232.0,1650.00032445,0.932134625231,0.0373697900649,0.0304955847038,2.52593049099,3.81938448162,3.77669343879,6.79530781249
0.6,0.55,1.0,5.0,0.2,650.0,1650.0,259997.0,1650.00881472,0.932523135482,0.0366513781827,0.030825486335,2.56867428132,3.84015728434,3.84752261673,6.79824593223
0.6,0.55,1.0,5.0,0.2,650.0,1650.0,259823.0,1650.00439241,0.935386565523,0.0319897944219,0.0326236400549,2.57893848181,3.87595372329,3.88239044626,7.11109932087
0.6,0.55,1.0,5.0,0.2,650.0,1650.0,259127.0,1650.0077353,0.934632318524,0.03408078104,0.031286900436,2.61336262506,3.93167283911,3.9333242298,7.17190676025
0.6,0.55,1.0,5.0,0.2,650.0,1650.0,259317.0,1650.00463472,0.934956984436,0.0328620504712,0.0321809650927,2.61491794029,3.91761961213,3.9327076577,7.04703696419
0.6,0.55,1.0,5.0,0.2,650.0,1650.0,259163.0,1650.00133716,0.938267509371,0.0315470843164,0.0301854063123,2.6044202893,3.91284324303,3.86521628779,7.11063401417
0.6,0.55,1.0,5.0,0.2,650.0,1650.0,258730.0,1650.00057625,0.938035670977,0.033832671506,0.0281316575173,2.57164926732,3.87675856822,3.83622236158,6.77218554173
0.6,0.55,1.0,5.0,0.2,650.0,1650.0,257743.0,1650.00163676,0.937556975558,0.0329975966417,0.0294454278004,2.64099307555,3.91617340644,3.96444846654,7.11044926426
0.6,0.55,1.0,5.0,0.2,650.0,1650.0,257876.0,1650.00188166,0.937318117888,0.0330757527604,0.0296061293518,2.61951849545,3.93761897274,3.89847700082,7.20576334967
0.6,0.55,1.0,5.0,0.2,650.0,1650.0,259331.0,1650.00433002,0.934443699029,0.0377794273608,0.0277768736103,2.60204624214,3.9021169752,3.89686375441,6.98729782523
0.6,0.55,1.0,5.0,0.2,650.0,1650.0,258616.0,1650.00453839,0.936245162398,0.0341495980963,0.029605239506,2.60907572232,3.87956128392,3.87407912415,6.86911838791
0.6,0.55,1.0,5.0,0.2,650.0,1650.0,260125.0,1650.00238037,0.939908834426,0.0334098947721,0.0266812708017,2.60766837164,3.92766181796,3.86709513643,7.04255504866
0.6,0.55,1.0,5.0,0.2,650.0,1650.0,258862.0,1650.00483013,0.93293187953,0.036217254584,0.0308508658862,2.57113544787,3.86272974081,3.89032832995,7.16686832023
0.6,0.55,1.0,5.0,0.2,650.0,1650.0,259083.0,1650.01137294,0.935086192427,0.0346179764544,0.0302958311183,2.5838428319,3.85309242557,3.91499056795,6.92045495645
0.6,0.55,1.0,5.0,0.2,650.0,1650.0,259193.0,1650.00439219,0.933572469948,0.0345341960247,0.031893334027,2.59014869342,3.88965253159,3.89686241469,7.07314535082
0.6,0.55,1.0,5.0,0.2,650.0,1650.0,259628.0,1650.00004695,0.931945187019,0.0377697754788,0.0302850375019,2.61130814226,3.93399709135,3.90904394108,7.09107880971
0.6,0.55,1.0,5.0,0.2,650.0,1650.0,259594.0,1650.00059862,0.933123604356,0.0374820915623,0.0293943040818,2.57535738914,3.84533324571,3.88353094462,6.8428891433
0.6,0.55,1.0,5.0,0.2,650.0,1650.0,259970.0,1650.01767478,0.934628181396,0.0346835072837,0.0306883113199,2.60729836781,3.90949400547,3.89838607985,7.13080730855
0.6,0.55,1.0,5.0,0.2,650.0,1650.0,258844.0,1650.00383772,0.93258475584,0.0343812662032,0.0330339779572,2.6361675904,3.9686390799,3.97898975776,7.26106103036
0.6,0.55,1.0,5.0,0.2,650.0,1650.0,259677.0,1650.02948696,0.935751451306,0.0338802729952,0.0303682756989,2.62747249595,3.9393173493,3.93174106958,7.07050898749
0.6,0.55,1.0,5.0,0.2,650.0,1650.0,257869.0,1650.00996019,0.93186966057,0.035381855993,0.0327484834374,2.60096694917,3.96331709166,3.90620357093,7.55186611321
0.6,0.55,1.0,5.0,0.2,650.0,1650.0,257338.0,1650.00115013,0.93872787562,0.0328053219463,0.0284668024333,2.65636077847,3.92788157891,3.97002717816,7.13900799341
0.6,0.55,1.0,5.0,0.2,650.0,1650.0,259626.0,1650.01038608,0.927898429599,0.0370812680559,0.0350203023453,2.62059223722,3.97543612903,3.96754664712,7.32409644431
