# Supplementary material for: Crossed and Locked Quotes in a Multi-Market Simulation
Source: PLoS One. 2016 Mar 9;11(3):e0151096. doi: 10.1371/journal.pone.0151096 (PMC4784946; doi:10.1371/journal.pone.0151096)
Supplement: S1 Dataset — Simulation output and summary files for main results. (ZIP) [file pone.0151096.s001.zip › main_results/main_results_264.out]

SLURM_ARRAY_TASK_ID:  264
0.6,0.6,1.0,5.0,0.2,650.0,1650.0,258517.0,1650.00028582,0.940903016352,0.0317029327457,0.0273940509024,2.62163930543,3.88871053191,3.91692574586,7.08903765883
0.6,0.6,1.0,5.0,0.2,650.0,1650.0,258948.0,1650.01040065,0.945268450767,0.0297450089112,0.0249865403219,2.71366626856,4.03109640868,3.95566093191,7.2851605507
0.6,0.6,1.0,5.0,0.2,650.0,1650.0,259796.0,1650.00612601,0.944014633317,0.0282405979077,0.0277447687756,2.66244379127,3.91796502932,3.93460903977,7.06289771943
0.6,0.6,1.0,5.0,0.2,650.0,1650.0,258078.0,1650.00772428,0.943766318435,0.0317410922027,0.024492589362,2.67156513314,3.96614241977,3.9664427324,7.20842674826
0.6,0.6,1.0,5.0,0.2,650.0,1650.0,258625.0,1650.01748994,0.946972127049,0.0292400476815,0.0237878252691,2.66189745922,3.90367967178,3.91772388779,6.97837050806
0.6,0.6,1.0,5.0,0.2,650.0,1650.0,259547.0,1650.00149213,0.946750254387,0.028660530175,0.0245892154383,2.63267761998,3.88608420578,3.85587749715,6.83490684856
0.6,0.6,1.0,5.0,0.2,650.0,1650.0,258540.0,1650.00591231,0.942720344607,0.0301439036643,0.0271357517287,2.65120311124,3.91560389186,3.93960751544,6.84574793021
0.6,0.6,1.0,5.0,0.2,650.0,1650.0,259706.0,1650.00100967,0.943360206809,0.0307978183289,0.0258419748619,2.67942363644,3.98154699785,3.95468730991,7.29969758715
0.6,0.6,1.0,5.0,0.2,650.0,1650.0,258396.0,1650.00958169,0.949260428423,0.026544834585,0.0241947369921,2.66526084721,3.93453097416,3.91978639526,7.19298486326
0.6,0.6,1.0,5.0,0.2,650.0,1650.0,259090.0,1650.00359542,0.943104691416,0.0326235058829,0.024271802701,2.70111579781,3.98232137096,3.9840688238,7.14606961214
0.6,0.6,1.0,5.0,0.2,650.0,1650.0,258730.0,1650.00375246,0.943392779786,0.0293050790237,0.0273021411903,2.63441151829,3.8671923052,3.92831563328,7.16363444521
0.6,0.6,1.0,5.0,0.2,650.0,1650.0,259836.0,1650.00007065,0.947127582866,0.0298513245516,0.0230210925825,2.63522412733,3.90904697624,3.8590655174,6.98336775094
0.6,0.6,1.0,5.0,0.2,650.0,1650.0,258980.0,1650.00044616,0.9467619436,0.0292209359925,0.0240171204073,2.62110436887,3.86552139126,3.8831210755,6.87606580148
0.6,0.6,1.0,5.0,0.2,650.0,1650.0,258736.0,1650.00063206,0.941594932432,0.0310091810335,0.0273958865341,2.64732963354,3.89724745764,3.92343909056,7.09844225297
0.6,0.6,1.0,5.0,0.2,650.0,1650.0,257696.0,1650.01116247,0.944258094673,0.0298144424416,0.0259274628852,2.63608301012,3.87749572245,3.92983185785,7.0865514419
0.6,0.6,1.0,5.0,0.2,650.0,1650.0,259300.0,1650.00045886,0.941553124473,0.0331844379402,0.0252624375866,2.66569744633,3.92840848478,3.94804202885,7.27078718316
0.6,0.6,1.0,5.0,0.2,650.0,1650.0,259655.0,1650.00163279,0.948352626984,0.0293570663534,0.0222903066627,2.68058973035,3.93583188578,3.95886144627,7.23029439912
0.6,0.6,1.0,5.0,0.2,650.0,1650.0,258874.0,1650.00620622,0.939456307298,0.0330753608216,0.0274683318806,2.64965553217,3.92532560683,3.94565381557,7.09727220172
0.6,0.6,1.0,5.0,0.2,650.0,1650.0,258133.0,1650.00527451,0.947117493914,0.0281370011358,0.0247455049505,2.65752875933,3.91864218248,3.91763357616,7.07520932527
0.6,0.6,1.0,5.0,0.2,650.0,1650.0,256836.0,1650.01529536,0.94446478113,0.0294275188643,0.0261077000059,2.66863547893,3.96093613118,3.90576155233,7.0591585743
0.6,0.6,1.0,5.0,0.2,650.0,1650.0,259567.0,1650.0128659,0.94285150585,0.0298093037175,0.0273391904324,2.63195846195,3.87522227884,3.90234698269,7.16110180562
0.6,0.6,1.0,5.0,0.2,650.0,1650.0,258806.0,1650.00644381,0.945057609311,0.0299925730367,0.0249498176525,2.661470068,3.92598351558,3.92532274068,6.91554135163
0.6,0.6,1.0,5.0,0.2,650.0,1650.0,258527.0,1650.00453122,0.944669776398,0.0287264941097,0.0266037294923,2.66209714336,3.93338803458,3.92302693304,6.99149321709
0.6,0.6,1.0,5.0,0.2,650.0,1650.0,259020.0,1650.00010723,0.945854235205,0.0302708259707,0.0238749388239,2.59465501275,3.79598361513,3.80535254784,6.63264768526
0.6,0.6,1.0,5.0,0.2,650.0,1650.0,258142.0,1650.00553855,0.945372739879,0.0311577221194,0.0234695380011,2.65134323841,3.94490465535,3.87869429622,7.06735934985
0.6,0.6,1.0,5.0,0.2,650.0,1650.0,258672.0,1650.0004332,0.947719503007,0.0286796625019,0.0236008344906,2.69005586307,3.98658975548,3.94703281699,7.32372183339
0.6,0.6,1.0,5.0,0.2,650.0,1650.0,258506.0,1650.01207483,0.941571891801,0.0308677378019,0.0275603703968,2.6704656289,3.98481382895,3.98317192912,7.34864280839
0.6,0.6,1.0,5.0,0.2,650.0,1650.0,258292.0,1650.00675714,0.947325198259,0.0281160196037,0.0245587821373,2.68707156477,3.97841025906,3.98543298389,7.2997947466
0.6,0.6,1.0,5.0,0.2,650.0,1650.0,258185.0,1650.00866796,0.941856577105,0.0311424632945,0.0270009596009,2.66384105399,3.95826698031,3.92322977782,7.30142022309
0.6,0.6,1.0,5.0,0.2,650.0,1650.0,259830.0,1650.00181864,0.947288247877,0.0281257024882,0.0245860496348,2.64000160702,3.90544805828,3.9056678931,7.10992101713
