# Supplementary material for: Crossed and Locked Quotes in a Multi-Market Simulation
Source: PLoS One. 2016 Mar 9;11(3):e0151096. doi: 10.1371/journal.pone.0151096 (PMC4784946; doi:10.1371/journal.pone.0151096)
Supplement: S1 Dataset — Simulation output and summary files for main results. (ZIP) [file pone.0151096.s001.zip › main_results/main_results_265.out]

SLURM_ARRAY_TASK_ID:  265
0.6,0.65,1.0,5.0,0.2,650.0,1650.0,258372.0,1650.00851246,0.95827912965,0.0225569217155,0.0191639486343,2.72958000637,3.96948228206,3.95566451264,7.28685753123
0.6,0.65,1.0,5.0,0.2,650.0,1650.0,258225.0,1650.00930477,0.948906742321,0.0271386119819,0.0239546456968,2.74588974675,4.03818078458,4.01951863106,7.67144983209
0.6,0.65,1.0,5.0,0.2,650.0,1650.0,259298.0,1650.00979175,0.952987821798,0.0247309644346,0.0222812137671,2.70801755429,3.96114043105,3.97054701654,7.29769182115
0.6,0.65,1.0,5.0,0.2,650.0,1650.0,258570.0,1650.00528461,0.952747681553,0.0268888678067,0.0203634506403,2.73354083444,3.98912109616,3.99140515683,7.50007115127
0.6,0.65,1.0,5.0,0.2,650.0,1650.0,258187.0,1650.00196745,0.950634880899,0.0252931186715,0.0240720004294,2.71860760715,4.00330797448,3.99839205525,7.51357233093
0.6,0.65,1.0,5.0,0.2,650.0,1650.0,258559.0,1650.00883417,0.949753074056,0.0274297269768,0.0228171989672,2.68821344187,3.9386051446,3.99413758733,7.31236935085
0.6,0.65,1.0,5.0,0.2,650.0,1650.0,258290.0,1650.00638012,0.952542100331,0.0244558705145,0.0230020291547,2.7062905021,3.99123522332,3.96595075139,7.5073495854
0.6,0.65,1.0,5.0,0.2,650.0,1650.0,258588.0,1650.00432542,0.951826721359,0.0255560267114,0.0226172519295,2.74166045914,4.03747141501,4.02035199842,7.53548374112
0.6,0.65,1.0,5.0,0.2,650.0,1650.0,257121.0,1650.00070146,0.952029125649,0.0261637206811,0.0218071536697,2.69642223102,3.94373869631,3.95130574818,7.10095621534
0.6,0.65,1.0,5.0,0.2,650.0,1650.0,259454.0,1650.00192001,0.952156908802,0.0245191334493,0.0233239577484,2.68275713798,3.91197299102,3.96278966472,7.15883261747
0.6,0.65,1.0,5.0,0.2,650.0,1650.0,259579.0,1650.00158315,0.953761865658,0.0275278632727,0.0187102710695,2.73169924191,3.982851425,3.99861475311,7.42470331962
0.6,0.65,1.0,5.0,0.2,650.0,1650.0,258721.0,1650.00325329,0.951354326122,0.0241057150297,0.0245399588482,2.74735810415,4.04344197321,4.03637776709,7.76775643091
0.6,0.65,1.0,5.0,0.2,650.0,1650.0,259170.0,1650.00307938,0.952221106644,0.0277918678774,0.0199870254791,2.71436260781,3.93703172775,3.94747672006,7.02350830764
0.6,0.65,1.0,5.0,0.2,650.0,1650.0,257483.0,1650.00205867,0.953395206596,0.0254093144172,0.0211954789863,2.73026952176,4.0239514452,3.92710409206,7.22875474919
0.6,0.65,1.0,5.0,0.2,650.0,1650.0,258194.0,1650.01006448,0.95383849291,0.023411864772,0.0227496423177,2.7029854939,3.94998944044,3.97143779636,7.11475079373
0.6,0.65,1.0,5.0,0.2,650.0,1650.0,258137.0,1650.00284541,0.955402992347,0.023923039562,0.0206739680911,2.74621657841,3.96589474158,4.00710176243,7.1754724808
0.6,0.65,1.0,5.0,0.2,650.0,1650.0,257085.0,1650.014213,0.953276481861,0.0235479146894,0.0231756034493,2.68886375309,3.95280677613,3.9832192282,7.20611641974
0.6,0.65,1.0,5.0,0.2,650.0,1650.0,257975.0,1650.00282907,0.953907291202,0.0245446756751,0.0215480331233,2.76195535383,4.04796452427,4.01805951512,7.41184269968
0.6,0.65,1.0,5.0,0.2,650.0,1650.0,258838.0,1650.0032783,0.95108454588,0.0255881384488,0.0233273156709,2.7012851575,3.97869486227,3.96575094946,7.34109129863
0.6,0.65,1.0,5.0,0.2,650.0,1650.0,258449.0,1650.00264762,0.956093096209,0.0261642663415,0.0177426374499,2.71574951583,3.986216044,3.95828076106,7.20618644101
0.6,0.65,1.0,5.0,0.2,650.0,1650.0,259081.0,1650.00447639,0.953249494084,0.0236198251107,0.023130680805,2.64526239694,3.89239972195,3.92797989524,7.1052429046
0.6,0.65,1.0,5.0,0.2,650.0,1650.0,258133.0,1650.0105643,0.950308163111,0.0298682488967,0.0198235879922,2.69849524867,3.93225818522,3.92749679769,7.0564679036
0.6,0.65,1.0,5.0,0.2,650.0,1650.0,257798.0,1650.00346405,0.953424103927,0.0252472024987,0.0213286935745,2.7466119308,4.03454928913,4.01331940532,7.46681805303
0.6,0.65,1.0,5.0,0.2,650.0,1650.0,258689.0,1650.00159825,0.950562506712,0.0273010233838,0.0221364699043,2.70479656352,3.92005856369,3.96403536376,7.06472505973
0.6,0.65,1.0,5.0,0.2,650.0,1650.0,259221.0,1650.00403437,0.951484063918,0.025403138663,0.0231127974195,2.67403514312,3.92480095632,3.94863867825,7.33405536957
0.6,0.65,1.0,5.0,0.2,650.0,1650.0,259154.0,1650.00217198,0.952997862725,0.0242022492958,0.0227998879788,2.75208287475,4.04629436823,3.97333450281,7.48045499274
0.6,0.65,1.0,5.0,0.2,650.0,1650.0,258266.0,1650.00019623,0.953365109424,0.0246572892159,0.0219776013596,2.75468627638,4.02344629139,4.02352434081,7.46165285557
0.6,0.65,1.0,5.0,0.2,650.0,1650.0,258401.0,1650.00131346,0.956561365104,0.0254635557797,0.0179750791159,2.66869108538,3.87013309633,3.88433560839,6.96151476563
0.6,0.65,1.0,5.0,0.2,650.0,1650.0,256832.0,1650.00973941,0.951804903098,0.0269953164425,0.0211997804597,2.73818446509,3.97079312066,4.02234551295,7.29379275466
0.6,0.65,1.0,5.0,0.2,650.0,1650.0,258122.0,1650.02703714,0.951966753483,0.0272380550948,0.0207951914225,2.74780736065,4.00589770142,4.00695261999,7.35774307862
