# Supplementary material for: Crossed and Locked Quotes in a Multi-Market Simulation
Source: PLoS One. 2016 Mar 9;11(3):e0151096. doi: 10.1371/journal.pone.0151096 (PMC4784946; doi:10.1371/journal.pone.0151096)
Supplement: S1 Dataset — Simulation output and summary files for main results. (ZIP) [file pone.0151096.s001.zip › main_results/main_results_266.out]

SLURM_ARRAY_TASK_ID:  266
0.6,0.7,1.0,5.0,0.2,650.0,1650.0,257509.0,1650.00073202,0.962005475938,0.0213676702102,0.0166268538521,2.74811129503,3.96117082425,3.99100754104,7.26024493353
0.6,0.7,1.0,5.0,0.2,650.0,1650.0,259090.0,1650.00172126,0.960311967325,0.0226661056909,0.0170219269838,2.730389256,3.97337094327,3.92943287546,7.23131255891
0.6,0.7,1.0,5.0,0.2,650.0,1650.0,258026.0,1650.00006396,0.962953369832,0.0196611748748,0.0173854552931,2.80116838806,4.01730261883,4.06329366881,7.35748966272
0.6,0.7,1.0,5.0,0.2,650.0,1650.0,256283.0,1650.0023783,0.961938471646,0.0220567979552,0.0160047303993,2.83872768229,4.06075904806,4.03537237849,7.62184313082
0.6,0.7,1.0,5.0,0.2,650.0,1650.0,257968.0,1650.00170594,0.961353837595,0.0224582356412,0.0161879267635,2.81138023058,4.06106135932,4.00236708409,7.53274607743
0.6,0.7,1.0,5.0,0.2,650.0,1650.0,257584.0,1650.00306368,0.958481508042,0.02169512405,0.0198233679083,2.76378354396,4.02459485193,3.96680666692,7.37477663913
0.6,0.7,1.0,5.0,0.2,650.0,1650.0,258764.0,1650.00648919,0.962123955665,0.0213902781788,0.0164857661564,2.73946840536,3.95941053949,3.95345528456,7.24641840148
0.6,0.7,1.0,5.0,0.2,650.0,1650.0,258897.0,1650.00232057,0.962412574217,0.0208760494661,0.0167113763167,2.81653964989,4.09549378498,4.02187240711,7.40334362078
0.6,0.7,1.0,5.0,0.2,650.0,1650.0,257960.0,1650.00748123,0.964336843629,0.0199615200646,0.0157016363064,2.82424326414,4.05638936711,4.04028220944,7.53952165876
0.6,0.7,1.0,5.0,0.2,650.0,1650.0,257990.0,1650.00083235,0.961810293477,0.0206319986848,0.0175577078385,2.80984380235,4.0431231839,4.0562378802,7.53932973113
0.6,0.7,1.0,5.0,0.2,650.0,1650.0,258136.0,1650.00356795,0.961639445446,0.0212290911738,0.0171314633802,2.78274660016,3.99419142808,4.04233182086,7.42288810783
0.6,0.7,1.0,5.0,0.2,650.0,1650.0,257914.0,1650.00570395,0.958998271508,0.0221206426788,0.0188810858129,2.79875349188,4.03746986591,4.03887479006,7.31955259014
0.6,0.7,1.0,5.0,0.2,650.0,1650.0,258383.0,1650.0084086,0.962050778117,0.0195192391441,0.0184299827393,2.81988551772,4.05880807884,4.06612586313,7.56956617403
0.6,0.7,1.0,5.0,0.2,650.0,1650.0,257382.0,1650.0090098,0.957955429707,0.0222589908196,0.0197855794736,2.71820699926,3.95010480616,3.90679222228,7.10366055574
0.6,0.7,1.0,5.0,0.2,650.0,1650.0,258913.0,1650.00011329,0.960053796222,0.0226193963407,0.0173268074373,2.7405904264,3.94640380991,3.96619536472,7.0717409626
0.6,0.7,1.0,5.0,0.2,650.0,1650.0,257513.0,1650.00615213,0.956891914053,0.0222825740653,0.0208255118813,2.75092973078,3.98671883742,3.99989849652,7.42101334491
0.6,0.7,1.0,5.0,0.2,650.0,1650.0,258504.0,1650.00458778,0.958728780312,0.0214370744212,0.0198341452668,2.76851585689,3.99282064431,4.01973982835,7.43953416647
0.6,0.7,1.0,5.0,0.2,650.0,1650.0,258692.0,1650.00360501,0.961606811281,0.0201729526026,0.0182202361167,2.82366026637,4.0694956723,4.06506066814,7.50848756707
0.6,0.7,1.0,5.0,0.2,650.0,1650.0,257372.0,1650.04043844,0.964505810875,0.0198138168863,0.0156803722388,2.82025622681,4.05916249758,4.03797473326,7.39287467999
0.6,0.7,1.0,5.0,0.2,650.0,1650.0,259397.0,1650.00513254,0.956737988813,0.0233253813556,0.0199366298319,2.73231518947,3.92859993269,3.95901010447,7.1709306909
0.6,0.7,1.0,5.0,0.2,650.0,1650.0,258165.0,1650.00303913,0.960149119763,0.0219591170994,0.0178917631378,2.7900802112,4.04387482689,4.04470206597,7.44268335661
0.6,0.7,1.0,5.0,0.2,650.0,1650.0,258002.0,1650.00132743,0.958811906896,0.022224070457,0.0189640226471,2.77234128454,3.98984030002,4.03772155365,7.36253854745
0.6,0.7,1.0,5.0,0.2,650.0,1650.0,257675.0,1650.0057191,0.961391444409,0.0209588339946,0.0176497215968,2.74614112085,3.97626942596,3.97126762011,7.4797256683
0.6,0.7,1.0,5.0,0.2,650.0,1650.0,257351.0,1650.01382733,0.959972691856,0.0213723944453,0.0186549136982,2.8004786494,4.05263036008,4.0224860453,7.6587418759
0.6,0.7,1.0,5.0,0.2,650.0,1650.0,258832.0,1650.00773459,0.962692218935,0.0207653187219,0.0165424623432,2.78223698556,3.96549291183,4.04109092439,7.45484930791
0.6,0.7,1.0,5.0,0.2,650.0,1650.0,258529.0,1650.02143301,0.963519008746,0.0220433584418,0.0144376328125,2.78343664878,4.00007950272,3.97405674553,7.23554089503
0.6,0.7,1.0,5.0,0.2,650.0,1650.0,257177.0,1650.00460993,0.962060163068,0.0193153157087,0.0186245212235,2.76224453153,3.99502418983,3.98830936736,7.29956941893
0.6,0.7,1.0,5.0,0.2,650.0,1650.0,258088.0,1650.00339939,0.960755767287,0.0214409551248,0.0178032775877,2.76349829417,4.03414230322,3.9806351692,7.29736256506
0.6,0.7,1.0,5.0,0.2,650.0,1650.0,258260.0,1650.00673811,0.959483377523,0.0216616389557,0.0188549835215,2.80035117481,4.06199665511,4.02953648096,7.46276141418
0.6,0.7,1.0,5.0,0.2,650.0,1650.0,257767.0,1650.00821862,0.958590953027,0.0222533092983,0.019155737675,2.78064550714,4.05808263146,3.9999290077,7.40903177684
