# Supplementary material for: Crossed and Locked Quotes in a Multi-Market Simulation
Source: PLoS One. 2016 Mar 9;11(3):e0151096. doi: 10.1371/journal.pone.0151096 (PMC4784946; doi:10.1371/journal.pone.0151096)
Supplement: S1 Dataset — Simulation output and summary files for main results. (ZIP) [file pone.0151096.s001.zip › main_results/main_results_267.out]

SLURM_ARRAY_TASK_ID:  267
0.6,0.75,1.0,5.0,0.2,650.0,1650.0,257177.0,1650.013807,0.966206472009,0.0186981804567,0.0150953475341,2.87518483036,4.14675853822,4.10400464174,7.5446151315
0.6,0.75,1.0,5.0,0.2,650.0,1650.0,258190.0,1650.01190923,0.967864157604,0.0191868766607,0.0129489657357,2.78010142263,3.90280582203,3.97470397513,7.0576820125
0.6,0.75,1.0,5.0,0.2,650.0,1650.0,256797.0,1650.00447758,0.968895023314,0.0165255300393,0.0145794466467,2.8377639852,4.07708005507,4.03312885894,7.64734276569
0.6,0.75,1.0,5.0,0.2,650.0,1650.0,257720.0,1650.00422275,0.968189982737,0.0198738069713,0.0119362102913,2.8038886189,3.96841475591,4.01691016439,7.17514449208
0.6,0.75,1.0,5.0,0.2,650.0,1650.0,257909.0,1650.01268243,0.969317217288,0.0160426768157,0.0146401058966,2.82057057763,4.00957854968,4.00320632719,7.19829357192
0.6,0.75,1.0,5.0,0.2,650.0,1650.0,257681.0,1650.00536273,0.966787010954,0.0192097097946,0.0140032792511,2.84301078091,4.09137374834,4.06845020577,7.3657663947
0.6,0.75,1.0,5.0,0.2,650.0,1650.0,256199.0,1650.00110004,0.971952610877,0.0148058147514,0.0132415743712,2.83855393873,4.05765654401,4.0464661621,7.5595981431
0.6,0.75,1.0,5.0,0.2,650.0,1650.0,259556.0,1650.00368158,0.967605238685,0.0175321034175,0.014862657898,2.73878493953,3.9153096005,3.82714147719,6.84413170378
0.6,0.75,1.0,5.0,0.2,650.0,1650.0,256726.0,1650.00368134,0.971097194393,0.0149749487244,0.0139278568829,2.81504507758,3.98921928022,4.0134165769,7.41292992959
0.6,0.75,1.0,5.0,0.2,650.0,1650.0,258179.0,1650.00075411,0.971387302167,0.014544016141,0.0140686816923,2.80321998539,3.99866695487,4.03529679227,7.31324124023
0.6,0.75,1.0,5.0,0.2,650.0,1650.0,257856.0,1650.0133051,0.970741725747,0.0137903615022,0.0154679127504,2.8637152071,4.07978207069,4.10982457631,7.56699355119
0.6,0.75,1.0,5.0,0.2,650.0,1650.0,257284.0,1650.00418891,0.964572574031,0.019556239216,0.015871186753,2.81210768022,4.03018614871,4.02883127826,7.40768860376
0.6,0.75,1.0,5.0,0.2,650.0,1650.0,257984.0,1650.00088402,0.966873801878,0.01664842476,0.0164777733623,2.84058112234,4.07602765291,4.05988690978,7.63042731887
0.6,0.75,1.0,5.0,0.2,650.0,1650.0,257925.0,1650.00893964,0.9691373144,0.0168679360491,0.0139947495505,2.82673944506,4.04804726906,4.03041771893,7.59657239623
0.6,0.75,1.0,5.0,0.2,650.0,1650.0,258475.0,1650.00089588,0.97255726108,0.0154641665199,0.0119785724,2.84644115933,4.07236990857,4.00415426668,7.4837753601
0.6,0.75,1.0,5.0,0.2,650.0,1650.0,257761.0,1650.02199179,0.970899850131,0.0179821549914,0.0111179948776,2.82197213547,4.00590023273,4.00936162286,7.25988885533
0.6,0.75,1.0,5.0,0.2,650.0,1650.0,258482.0,1650.00365692,0.968844551766,0.0173612671908,0.0137941810428,2.80138571657,4.01449997809,3.94416562476,7.25199035672
0.6,0.75,1.0,5.0,0.2,650.0,1650.0,258122.0,1650.02940849,0.968772635884,0.017846219359,0.013381144757,2.84214054259,4.06483251816,4.09175770642,7.52298658141
0.6,0.75,1.0,5.0,0.2,650.0,1650.0,258952.0,1650.00027387,0.971385340783,0.0162760035534,0.0123386556634,2.79385410472,3.94255583569,3.95840043992,6.87943942418
0.6,0.75,1.0,5.0,0.2,650.0,1650.0,258840.0,1650.01342802,0.968440168847,0.0181292765072,0.0134305546461,2.77246117881,3.91662517233,3.95657939128,6.96336320477
0.6,0.75,1.0,5.0,0.2,650.0,1650.0,258017.0,1650.02967217,0.967486083918,0.0179385530077,0.014575363074,2.77387700133,3.93187902134,3.99959570053,7.39854136139
0.6,0.75,1.0,5.0,0.2,650.0,1650.0,257758.0,1650.00288376,0.968784039277,0.0150098818222,0.0162060789005,2.82839212953,4.06897778708,4.05075051916,7.55698892599
0.6,0.75,1.0,5.0,0.2,650.0,1650.0,257830.0,1650.00095112,0.968088134028,0.0170088778602,0.0149029881121,2.83632939772,4.03420479139,4.02430327206,7.46639809575
0.6,0.75,1.0,5.0,0.2,650.0,1650.0,258073.0,1650.00751499,0.966167987171,0.0188486273735,0.0149833854554,2.80566418999,3.9978988971,3.98335020978,7.28023488042
0.6,0.75,1.0,5.0,0.2,650.0,1650.0,258622.0,1650.00732527,0.968151620722,0.0174635053536,0.0143848739244,2.79009524419,4.00164480316,4.00117606854,7.29868945941
0.6,0.75,1.0,5.0,0.2,650.0,1650.0,257618.0,1650.01248026,0.967977081314,0.0156093253717,0.0164135933147,2.87252072049,4.07705040499,4.1125260633,7.68998552717
0.6,0.75,1.0,5.0,0.2,650.0,1650.0,258848.0,1650.01110011,0.965406747208,0.0177456960031,0.0168475567889,2.81052420701,4.03478346116,4.02914307457,7.30858532617
0.6,0.75,1.0,5.0,0.2,650.0,1650.0,257493.0,1650.00776748,0.96780952478,0.0169623399448,0.015228135275,2.79595584619,4.02009107651,4.02076507687,7.52501124381
0.6,0.75,1.0,5.0,0.2,650.0,1650.0,258576.0,1650.00327915,0.971008050665,0.0170743429078,0.0119176064273,2.80719004174,4.00119144503,3.99170141848,7.11383356549
0.6,0.75,1.0,5.0,0.2,650.0,1650.0,257981.0,1650.00418898,0.968460087211,0.0179561028894,0.0135838098997,2.8560687029,4.07780514641,4.06342473447,7.6107668767
