# Supplementary material for: Crossed and Locked Quotes in a Multi-Market Simulation
Source: PLoS One. 2016 Mar 9;11(3):e0151096. doi: 10.1371/journal.pone.0151096 (PMC4784946; doi:10.1371/journal.pone.0151096)
Supplement: S1 Dataset — Simulation output and summary files for main results. (ZIP) [file pone.0151096.s001.zip › main_results/main_results_268.out]

SLURM_ARRAY_TASK_ID:  268
0.6,0.8,1.0,5.0,0.2,650.0,1650.0,257241.0,1650.02778692,0.973160280255,0.0147181752961,0.0121215444485,2.87120034898,4.11637442662,4.10427803214,7.63074441916
0.6,0.8,1.0,5.0,0.2,650.0,1650.0,257303.0,1650.00887636,0.973101824651,0.0145017589354,0.0123964164137,2.85250711701,4.05123274355,4.02810302692,7.5803830205
0.6,0.8,1.0,5.0,0.2,650.0,1650.0,258567.0,1650.00811054,0.97434918563,0.0144519873959,0.0111988269742,2.87022752722,4.04308516128,4.06336610206,7.49457399173
0.6,0.8,1.0,5.0,0.2,650.0,1650.0,259010.0,1650.00300578,0.977438754478,0.0110624388267,0.0114988066955,2.87410906966,4.0432246174,4.07017549434,7.55949008786
0.6,0.8,1.0,5.0,0.2,650.0,1650.0,257363.0,1650.00518946,0.975292497282,0.0146737650666,0.0100337376513,2.87979040407,4.08646016867,4.04036476005,7.65468375162
0.6,0.8,1.0,5.0,0.2,650.0,1650.0,258465.0,1650.02569318,0.976442444363,0.01315439495,0.0104031606867,2.89796781313,4.06005971912,4.0708128489,7.67733495247
0.6,0.8,1.0,5.0,0.2,650.0,1650.0,256655.0,1650.01729465,0.976445299948,0.012283267026,0.0112714330258,2.90726913434,4.0897222521,4.1066705038,7.65817998665
0.6,0.8,1.0,5.0,0.2,650.0,1650.0,257202.0,1650.00805109,0.975883996571,0.0132587031376,0.0108573002917,2.82830884907,4.01431242684,4.0134558761,7.36427813294
0.6,0.8,1.0,5.0,0.2,650.0,1650.0,257971.0,1650.029452,0.978728132455,0.0114579852407,0.0098138823041,2.851877646,4.02645476533,4.03350835892,7.44778479439
0.6,0.8,1.0,5.0,0.2,650.0,1650.0,257344.0,1650.00044209,0.974667148498,0.013799711614,0.0115331398883,2.89427712573,4.08092651972,4.07942882201,7.69057515079
0.6,0.8,1.0,5.0,0.2,650.0,1650.0,257697.0,1650.00733658,0.976847951067,0.0148643832451,0.00828766568807,2.87303430209,4.08784566517,4.00267459962,7.19315392599
0.6,0.8,1.0,5.0,0.2,650.0,1650.0,257672.0,1650.00110102,0.976262962124,0.0137860517088,0.0099509861669,2.87229704463,4.0436449935,4.0218153414,7.3170345884
0.6,0.8,1.0,5.0,0.2,650.0,1650.0,258608.0,1650.01669446,0.973987992584,0.0143647883603,0.0116472190555,2.88649308356,4.1138353577,4.06796287391,7.53536640792
0.6,0.8,1.0,5.0,0.2,650.0,1650.0,257743.0,1650.00408676,0.976808094815,0.0122513688649,0.0109405363198,2.85166096986,4.01816523472,4.02984931864,7.39566777665
0.6,0.8,1.0,5.0,0.2,650.0,1650.0,258235.0,1650.0017401,0.973393537078,0.0151388264467,0.011467636475,2.87179085625,4.04973631852,4.12260220333,7.78423392141
0.6,0.8,1.0,5.0,0.2,650.0,1650.0,257679.0,1650.00059871,0.976806996444,0.0140840488055,0.00910895475058,2.89365614775,4.07229026181,4.09447019648,7.61510619154
0.6,0.8,1.0,5.0,0.2,650.0,1650.0,257778.0,1650.00621543,0.975376447975,0.0136895267269,0.0109340252984,2.90625238106,4.11674812932,4.10858358723,7.79680097304
0.6,0.8,1.0,5.0,0.2,650.0,1650.0,257229.0,1650.02343584,0.97773854503,0.0100400482449,0.0122214067252,2.83387379343,4.01641326189,4.03648188382,7.65914922412
0.6,0.8,1.0,5.0,0.2,650.0,1650.0,258354.0,1650.01547082,0.975399230924,0.0145466986629,0.0100540704129,2.9015335818,4.0876411699,4.10525782529,7.87412122027
0.6,0.8,1.0,5.0,0.2,650.0,1650.0,258292.0,1650.00785983,0.974976228507,0.0147130271251,0.0103107443678,2.86475705576,4.06735205142,4.01734233848,7.35853422662
0.6,0.8,1.0,5.0,0.2,650.0,1650.0,258125.0,1650.00024904,0.974898400286,0.0129846588199,0.0121169408937,2.86862048206,4.0525820873,4.07489885457,7.59282456279
0.6,0.8,1.0,5.0,0.2,650.0,1650.0,257538.0,1650.01829048,0.974840635934,0.0136453105845,0.0115140534814,2.91120968447,4.13935293611,4.10644949187,7.58081249173
0.6,0.8,1.0,5.0,0.2,650.0,1650.0,258549.0,1650.01519631,0.976071304488,0.0122939410657,0.0116347544459,2.84813791014,3.96838821434,4.0294077482,7.38706242649
0.6,0.8,1.0,5.0,0.2,650.0,1650.0,258501.0,1650.01497875,0.975337939059,0.0152793605732,0.0093827003675,2.90061629785,4.04619556999,4.0987532991,7.52727771296
0.6,0.8,1.0,5.0,0.2,650.0,1650.0,258079.0,1650.00054685,0.975399023692,0.0139778997117,0.0106230765965,2.80060028909,3.97248375877,3.96336039792,7.09021184928
0.6,0.8,1.0,5.0,0.2,650.0,1650.0,258391.0,1650.00616502,0.974575959233,0.0138412424295,0.011582798338,2.81342301819,3.98947226162,3.99929481607,7.41545382345
0.6,0.8,1.0,5.0,0.2,650.0,1650.0,257126.0,1650.00487903,0.975114600575,0.0136370714354,0.0112483279892,2.88526768574,4.06540264036,4.05237783554,7.6086758002
0.6,0.8,1.0,5.0,0.2,650.0,1650.0,257072.0,1650.00072476,0.975363172281,0.0147149137281,0.00992191399118,2.87054104621,4.05027723378,4.06531894184,7.54142899399
0.6,0.8,1.0,5.0,0.2,650.0,1650.0,258498.0,1650.00985105,0.974769649358,0.0150800908259,0.0101502598164,2.84833299773,4.02435602436,4.03738438361,7.41021762697
0.6,0.8,1.0,5.0,0.2,650.0,1650.0,257255.0,1650.00074196,0.975523330884,0.0128563405638,0.0116203285522,2.89918888998,4.0806394385,4.08786821634,7.71497939519
