# Supplementary material for: Crossed and Locked Quotes in a Multi-Market Simulation
Source: PLoS One. 2016 Mar 9;11(3):e0151096. doi: 10.1371/journal.pone.0151096 (PMC4784946; doi:10.1371/journal.pone.0151096)
Supplement: S1 Dataset — Simulation output and summary files for main results. (ZIP) [file pone.0151096.s001.zip › main_results/main_results_269.out]

SLURM_ARRAY_TASK_ID:  269
0.6,0.85,1.0,5.0,0.2,650.0,1650.0,258619.0,1650.00427757,0.980528946595,0.011193409649,0.00827764375569,2.96813547519,4.17930739269,4.10480522468,7.74360597844
0.6,0.85,1.0,5.0,0.2,650.0,1650.0,258019.0,1650.0138004,0.982479505074,0.00977332514495,0.00774716978117,2.92277890959,4.11629251262,4.07656458213,7.54211497614
0.6,0.85,1.0,5.0,0.2,650.0,1650.0,257190.0,1650.00092692,0.980058701541,0.0106311196558,0.0093101788027,2.94090993601,4.14923718221,4.07962002295,7.65872832986
0.6,0.85,1.0,5.0,0.2,650.0,1650.0,258344.0,1650.00982392,0.980774201219,0.00990634134431,0.00931945743631,2.93797330014,4.119733262,4.08696240614,7.69412738846
0.6,0.85,1.0,5.0,0.2,650.0,1650.0,257132.0,1650.00713622,0.982204043174,0.00984349592099,0.00795246090464,2.92356284967,4.10907592849,4.09353507373,7.6531102596
0.6,0.85,1.0,5.0,0.2,650.0,1650.0,258185.0,1650.00059246,0.98138869519,0.0113322950596,0.00727900975042,2.9485622845,4.15878612096,4.15995078502,7.86355765468
0.6,0.85,1.0,5.0,0.2,650.0,1650.0,256630.0,1650.004448,0.982617183495,0.00980219670486,0.00758061979976,2.95489913206,4.1381510439,4.09462547828,7.43925433794
0.6,0.85,1.0,5.0,0.2,650.0,1650.0,256722.0,1650.00134501,0.981594213898,0.00996425331283,0.00844153278947,2.93308437854,4.12132495098,4.12312125086,7.7488882764
0.6,0.85,1.0,5.0,0.2,650.0,1650.0,258941.0,1650.02124803,0.98112170781,0.0109936357966,0.00788465639382,2.88592817337,4.04126734957,4.03201645781,7.59130206584
0.6,0.85,1.0,5.0,0.2,650.0,1650.0,257141.0,1650.02010422,0.982061073055,0.00977103584266,0.00816789110218,2.89612082855,4.05313069752,4.06804897434,7.5168298766
0.6,0.85,1.0,5.0,0.2,650.0,1650.0,256120.0,1650.00425913,0.98201417034,0.0100716692117,0.00791416044836,2.90770034672,4.06926531793,4.09503098108,7.71036529164
0.6,0.85,1.0,5.0,0.2,650.0,1650.0,258373.0,1650.00971761,0.982196911836,0.00987219585195,0.00793089231166,2.84914409612,3.99175496721,3.96241021339,7.36823219613
0.6,0.85,1.0,5.0,0.2,650.0,1650.0,257430.0,1650.00689058,0.983221223207,0.0102956460999,0.00648313069343,2.90723161188,4.07735814617,4.09499749885,7.51818027587
0.6,0.85,1.0,5.0,0.2,650.0,1650.0,258330.0,1650.00066386,0.983190003578,0.00965381447676,0.0071561819454,2.92666915668,4.10192961964,4.07497961644,7.67090113727
0.6,0.85,1.0,5.0,0.2,650.0,1650.0,256745.0,1650.00102723,0.980256709751,0.00977919412378,0.00996409612495,2.9359300637,4.09790774723,4.14206748053,7.91021991199
0.6,0.85,1.0,5.0,0.2,650.0,1650.0,257950.0,1650.00363734,0.981885197552,0.00962471933364,0.00849008311432,2.90061803469,4.04780071973,4.09525048562,7.56980104078
0.6,0.85,1.0,5.0,0.2,650.0,1650.0,256590.0,1650.02105579,0.983418999316,0.00878578582014,0.0077952148636,2.92921032714,4.10282777778,4.07392694667,7.53772310227
0.6,0.85,1.0,5.0,0.2,650.0,1650.0,256252.0,1650.01531598,0.981758154159,0.00973174638486,0.00851009945608,2.98247359968,4.117979564,4.19840636074,7.8454410611
0.6,0.85,1.0,5.0,0.2,650.0,1650.0,259045.0,1650.00828204,0.983280832004,0.00991676240073,0.00680240559527,2.85714298715,3.99218425711,3.98758760311,7.19575876978
0.6,0.85,1.0,5.0,0.2,650.0,1650.0,259067.0,1650.00308673,0.981673764464,0.0108048725443,0.00752136299193,2.9055734337,4.09580664704,4.05525087987,7.44453303803
0.6,0.85,1.0,5.0,0.2,650.0,1650.0,258502.0,1650.00302953,0.984504383707,0.00843336797018,0.00706224832313,2.98064823468,4.14043102641,4.16309260357,8.05751381131
0.6,0.85,1.0,5.0,0.2,650.0,1650.0,257243.0,1650.00384763,0.978620267273,0.0112174768796,0.0101622558476,2.90420494178,4.09725778037,4.08521182661,7.59277421938
0.6,0.85,1.0,5.0,0.2,650.0,1650.0,257962.0,1650.00638879,0.980852078248,0.0120130139888,0.00713490776282,2.89385275097,4.05144731353,4.06069264668,7.6040170687
0.6,0.85,1.0,5.0,0.2,650.0,1650.0,257254.0,1650.00317565,0.982504571011,0.00943173214598,0.00806369684261,2.91827406594,4.04606997557,4.13562603956,7.66701594291
0.6,0.85,1.0,5.0,0.2,650.0,1650.0,257263.0,1650.00246152,0.982300177832,0.0103315248337,0.00736829733451,2.91023367916,4.06699226852,4.04688853943,7.73693240438
0.6,0.85,1.0,5.0,0.2,650.0,1650.0,259131.0,1650.00293147,0.982231960779,0.00938697373292,0.00838106548827,2.94611388029,4.11436870076,4.10463720315,7.5652523115
0.6,0.85,1.0,5.0,0.2,650.0,1650.0,258779.0,1650.01345096,0.983479618787,0.00920515884306,0.00731522236969,2.86489925672,3.98676237847,4.02032095487,7.37847131993
0.6,0.85,1.0,5.0,0.2,650.0,1650.0,256667.0,1650.00925013,0.981305944857,0.011142964881,0.0075510902618,2.93118177455,4.06655767574,4.10074583938,7.58984092592
0.6,0.85,1.0,5.0,0.2,650.0,1650.0,257321.0,1650.01587833,0.983741876482,0.0083549732531,0.00790315026471,3.00757190417,4.20029412543,4.20977918253,8.21306283502
0.6,0.85,1.0,5.0,0.2,650.0,1650.0,256830.0,1650.00420437,0.98129275839,0.0109388728478,0.00776836876178,2.87315546534,4.05307365072,4.03730834506,7.57369733204
