# Supplementary material for: Crossed and Locked Quotes in a Multi-Market Simulation
Source: PLoS One. 2016 Mar 9;11(3):e0151096. doi: 10.1371/journal.pone.0151096 (PMC4784946; doi:10.1371/journal.pone.0151096)
Supplement: S1 Dataset — Simulation output and summary files for main results. (ZIP) [file pone.0151096.s001.zip › main_results/main_results_27.out]

SLURM_ARRAY_TASK_ID:  27
0.05,0.3,1.0,5.0,0.2,650.0,1650.0,260266.0,1650.00341629,0.794868805932,0.0885352648351,0.116595929233,1.60383725972,3.45794394764,3.51253001785,9.03697520768
0.05,0.3,1.0,5.0,0.2,650.0,1650.0,259600.0,1650.002499,0.785928187179,0.097506622701,0.11656519012,1.58588120742,3.48113007599,3.49817175647,9.11907760791
0.05,0.3,1.0,5.0,0.2,650.0,1650.0,260163.0,1650.00168878,0.775768211741,0.0957945634481,0.128437224811,1.5033421135,3.46777253061,3.37772851517,8.82656079947
0.05,0.3,1.0,5.0,0.2,650.0,1650.0,260147.0,1650.0078738,0.780618983454,0.0991296704262,0.12025134612,1.56611185755,3.48739782863,3.46729832701,9.06732413186
0.05,0.3,1.0,5.0,0.2,650.0,1650.0,259440.0,1650.00630089,0.796812442512,0.0889889509904,0.114198606498,1.62764607649,3.476644221,3.49300923346,8.89202634275
0.05,0.3,1.0,5.0,0.2,650.0,1650.0,260754.0,1650.00160282,0.781016820824,0.0954640088463,0.12351917033,1.55012238806,3.50110690069,3.42486602021,8.81827204261
0.05,0.3,1.0,5.0,0.2,650.0,1650.0,259621.0,1650.00324429,0.780976778665,0.0942298164292,0.124793404906,1.54849941447,3.42797671559,3.41166692147,8.75925051254
0.05,0.3,1.0,5.0,0.2,650.0,1650.0,259822.0,1650.00849296,0.785309357577,0.099763527978,0.114927114445,1.57491816621,3.49530022577,3.45267520283,9.05487533422
0.05,0.3,1.0,5.0,0.2,650.0,1650.0,260878.0,1650.01675796,0.785829482236,0.102571224245,0.111599293519,1.58773223552,3.41480364071,3.48473596063,8.83089504243
0.05,0.3,1.0,5.0,0.2,650.0,1650.0,260297.0,1650.00110542,0.782128670906,0.0964728608806,0.121398468213,1.55197244745,3.4317517279,3.44157873927,8.86353175587
0.05,0.3,1.0,5.0,0.2,650.0,1650.0,259907.0,1650.00088947,0.784180633546,0.100379500563,0.115439865891,1.60302624728,3.505659577,3.48841421495,9.04362115327
0.05,0.3,1.0,5.0,0.2,650.0,1650.0,259152.0,1650.01258492,0.785564117966,0.10186537647,0.112570505564,1.56669595157,3.41280364077,3.49844828707,8.70289496924
0.05,0.3,1.0,5.0,0.2,650.0,1650.0,260888.0,1650.01105974,0.783537707654,0.0945969802448,0.121865312101,1.5205158031,3.48584087865,3.43269471137,9.34390644262
0.05,0.3,1.0,5.0,0.2,650.0,1650.0,259827.0,1650.00279853,0.794848567146,0.0957061334305,0.109445299424,1.59891423888,3.43858755027,3.46522596675,8.70693240081
0.05,0.3,1.0,5.0,0.2,650.0,1650.0,260003.0,1650.00117373,0.785195203276,0.101858575345,0.112946221379,1.58626849327,3.44290533319,3.48310596389,8.91712519083
0.05,0.3,1.0,5.0,0.2,650.0,1650.0,259908.0,1650.00704547,0.777847845017,0.0993613151298,0.122790839853,1.55390888736,3.45920867697,3.49217868967,8.98231979868
0.05,0.3,1.0,5.0,0.2,650.0,1650.0,260701.0,1650.00114255,0.794913033193,0.0923370212143,0.112749945592,1.58188474518,3.46817051209,3.43331138385,8.87041595105
0.05,0.3,1.0,5.0,0.2,650.0,1650.0,259740.0,1650.00348587,0.790277254193,0.101405906174,0.108316839633,1.59606399298,3.47627652064,3.43523765421,8.7277970866
0.05,0.3,1.0,5.0,0.2,650.0,1650.0,261378.0,1650.04161765,0.785868685885,0.101266055514,0.112865258601,1.56993088601,3.44840914319,3.50793568649,9.21694077717
0.05,0.3,1.0,5.0,0.2,650.0,1650.0,260958.0,1650.01183164,0.78695964918,0.096269743271,0.116770607549,1.57600975608,3.49840701229,3.39512760245,8.77608620212
0.05,0.3,1.0,5.0,0.2,650.0,1650.0,260805.0,1650.02107992,0.790429145838,0.0950250455558,0.114545808606,1.61047400251,3.46550669154,3.49427117968,8.83510479158
0.05,0.3,1.0,5.0,0.2,650.0,1650.0,262718.0,1650.00056868,0.782608426401,0.0989879861773,0.118403587422,1.53723245672,3.46099467817,3.4235545714,8.75638480479
0.05,0.3,1.0,5.0,0.2,650.0,1650.0,258941.0,1650.00596132,0.791666301035,0.095050667687,0.113283031278,1.593687406,3.40869773247,3.4298924072,8.52098372978
0.05,0.3,1.0,5.0,0.2,650.0,1650.0,260404.0,1650.00500776,0.775876758469,0.101078703187,0.123044538344,1.5221963063,3.4399555075,3.44865938708,9.09342817581
0.05,0.3,1.0,5.0,0.2,650.0,1650.0,259878.0,1650.00044301,0.784984325263,0.0983310248939,0.116684649844,1.59201189169,3.55395679649,3.45867455895,9.04054504078
0.05,0.3,1.0,5.0,0.2,650.0,1650.0,261251.0,1650.00557522,0.775873255877,0.103308108136,0.120818635988,1.50924591223,3.40583664008,3.40848652151,8.86187281945
0.05,0.3,1.0,5.0,0.2,650.0,1650.0,259467.0,1650.01028249,0.779827240639,0.0975017897815,0.122670969579,1.50455828142,3.45603835277,3.38865557813,8.78154677936
0.05,0.3,1.0,5.0,0.2,650.0,1650.0,260550.0,1650.01839234,0.780483458616,0.0981774824478,0.121339058936,1.54208839055,3.3866386747,3.44859390315,8.61267848071
0.05,0.3,1.0,5.0,0.2,650.0,1650.0,261039.0,1650.01365071,0.791238178075,0.0932827270829,0.115479094842,1.57772249402,3.50063759981,3.44384596099,9.079179089
0.05,0.3,1.0,5.0,0.2,650.0,1650.0,261868.0,1650.00010968,0.774334718692,0.100883227953,0.124782053355,1.52262976193,3.35482456144,3.47885926324,8.87235770334
