# Supplementary material for: Crossed and Locked Quotes in a Multi-Market Simulation
Source: PLoS One. 2016 Mar 9;11(3):e0151096. doi: 10.1371/journal.pone.0151096 (PMC4784946; doi:10.1371/journal.pone.0151096)
Supplement: S1 Dataset — Simulation output and summary files for main results. (ZIP) [file pone.0151096.s001.zip › main_results/main_results_270.out]

SLURM_ARRAY_TASK_ID:  270
0.6,0.9,1.0,5.0,0.2,650.0,1650.0,256829.0,1650.00365013,0.989715142405,0.00484105954661,0.00544379804886,3.02402088818,4.18437973834,4.22371817059,8.04252193854
0.6,0.9,1.0,5.0,0.2,650.0,1650.0,257686.0,1650.00202776,0.989144535082,0.0052766652763,0.00557879964193,3.03238239857,4.22930409433,4.20863948554,8.20191341205
0.6,0.9,1.0,5.0,0.2,650.0,1650.0,256171.0,1650.00083948,0.986721036634,0.00732745249617,0.00595151086944,2.99100153974,4.20153588597,4.12600798182,7.83071586123
0.6,0.9,1.0,5.0,0.2,650.0,1650.0,257185.0,1650.00346119,0.990953798411,0.00455175649729,0.0044944450922,2.98425130878,4.18577924568,4.12210404092,7.87174727523
0.6,0.9,1.0,5.0,0.2,650.0,1650.0,256858.0,1650.00124101,0.98968486798,0.00551805489825,0.00479707712219,2.98744138316,4.13296543642,4.09983414783,7.55529550126
0.6,0.9,1.0,5.0,0.2,650.0,1650.0,258461.0,1650.01344252,0.988354814873,0.00669006473118,0.00495512039613,2.9451447046,4.08165445062,4.04143012971,7.69595246483
0.6,0.9,1.0,5.0,0.2,650.0,1650.0,257141.0,1650.0124614,0.988193272856,0.00646983157292,0.00533689557103,2.9656037021,4.09757295214,4.0933404936,7.62422941981
0.6,0.9,1.0,5.0,0.2,650.0,1650.0,255837.0,1650.00048247,0.987129792525,0.00758672120979,0.0052834862656,3.0037884889,4.15043665511,4.20808922236,7.93515157303
0.6,0.9,1.0,5.0,0.2,650.0,1650.0,257331.0,1650.00186352,0.988070146561,0.00730793965498,0.00462191378405,2.99982137581,4.12490344171,4.14303044236,7.94332915838
0.6,0.9,1.0,5.0,0.2,650.0,1650.0,256186.0,1650.00550449,0.987711055545,0.00767795693861,0.00461098751675,3.02253165945,4.15344672042,4.20117068833,7.91942005862
0.6,0.9,1.0,5.0,0.2,650.0,1650.0,257863.0,1650.01167932,0.988591016082,0.00596688872362,0.00544209519464,2.95310069034,4.07599462402,4.09037957318,7.55159764609
0.6,0.9,1.0,5.0,0.2,650.0,1650.0,257918.0,1650.01176398,0.988359284143,0.0064447132758,0.00519600258125,2.98336171024,4.13202948253,4.14205990495,7.73710247032
0.6,0.9,1.0,5.0,0.2,650.0,1650.0,257171.0,1650.02381804,0.988961444987,0.0066101669861,0.00442838802734,2.97423189676,4.13153281812,4.10960477178,7.86198516708
0.6,0.9,1.0,5.0,0.2,650.0,1650.0,257032.0,1650.00142756,0.990201471055,0.00563477545448,0.0041637534908,2.98756171185,4.14949842586,4.09760700021,7.65679500884
0.6,0.9,1.0,5.0,0.2,650.0,1650.0,257001.0,1650.00318759,0.987389928137,0.00622957180134,0.00638050006159,3.0086681723,4.15521888619,4.16927799996,7.82758910027
0.6,0.9,1.0,5.0,0.2,650.0,1650.0,257673.0,1650.00444104,0.986327097464,0.00772979615678,0.00594310637918,2.94094324514,4.11322534587,4.10755680772,7.75341873609
0.6,0.9,1.0,5.0,0.2,650.0,1650.0,257406.0,1650.00161942,0.987352643286,0.00792755100404,0.00471980570985,2.96562276851,4.11300609002,4.1210099857,7.69255177523
0.6,0.9,1.0,5.0,0.2,650.0,1650.0,256938.0,1650.0023062,0.988513706363,0.00568029372089,0.00580599991601,2.96968787647,4.1157946902,4.1374614813,7.62780996539
0.6,0.9,1.0,5.0,0.2,650.0,1650.0,256858.0,1650.01144762,0.989618784179,0.00572239912439,0.00465881669631,3.03582363483,4.25303801267,4.18754729147,8.22288015484
0.6,0.9,1.0,5.0,0.2,650.0,1650.0,257162.0,1650.01048432,0.988121001889,0.00613347957215,0.00574551853876,3.00276106058,4.20082483282,4.16708940208,8.06787174524
0.6,0.9,1.0,5.0,0.2,650.0,1650.0,257237.0,1650.00281815,0.988193706532,0.00622915486241,0.00557713860561,2.96170204216,4.13218436791,4.14825564168,7.82517548634
0.6,0.9,1.0,5.0,0.2,650.0,1650.0,257759.0,1650.00525919,0.98895812014,0.00643601903518,0.00460586082469,3.00319950965,4.15170381382,4.16145266335,7.69642104992
0.6,0.9,1.0,5.0,0.2,650.0,1650.0,256352.0,1650.00606919,0.988620333106,0.00679399010353,0.0045856767906,2.97429401426,4.11469085694,4.10549069781,7.70441634237
0.6,0.9,1.0,5.0,0.2,650.0,1650.0,256557.0,1650.01054327,0.988306345166,0.00715164147132,0.00454201336254,2.97243683342,4.11395450817,4.15631027492,7.83217541581
0.6,0.9,1.0,5.0,0.2,650.0,1650.0,257350.0,1650.00199331,0.98890424432,0.00645421439227,0.00464154128728,3.00224191672,4.1365627748,4.13400093302,7.73708395721
0.6,0.9,1.0,5.0,0.2,650.0,1650.0,258187.0,1650.01312863,0.988468392058,0.0063058865355,0.00522572140681,2.98075252413,4.18371347831,4.11252296076,7.80637464507
0.6,0.9,1.0,5.0,0.2,650.0,1650.0,257090.0,1650.0058157,0.987752072788,0.00611598881311,0.00613193839877,3.01219507984,4.19569267895,4.17347599864,8.00717465586
0.6,0.9,1.0,5.0,0.2,650.0,1650.0,257562.0,1650.0114496,0.988156167011,0.0065364466304,0.00530738635833,2.96907460799,4.13079139881,4.12661450758,7.63855773225
0.6,0.9,1.0,5.0,0.2,650.0,1650.0,256405.0,1650.00417957,0.986139575997,0.00779133378218,0.00606909022125,2.92182795792,4.08296585979,4.0812888714,7.65268027495
0.6,0.9,1.0,5.0,0.2,650.0,1650.0,258001.0,1650.00355318,0.985472495581,0.00888749080048,0.00564001361902,2.89929195981,4.02301318223,4.01255800491,7.43176031245
