# Supplementary material for: Crossed and Locked Quotes in a Multi-Market Simulation
Source: PLoS One. 2016 Mar 9;11(3):e0151096. doi: 10.1371/journal.pone.0151096 (PMC4784946; doi:10.1371/journal.pone.0151096)
Supplement: S1 Dataset — Simulation output and summary files for main results. (ZIP) [file pone.0151096.s001.zip › main_results/main_results_271.out]

SLURM_ARRAY_TASK_ID:  271
0.6,0.95,1.0,5.0,0.2,650.0,1650.0,256098.0,1650.00395741,0.992615472179,0.00390242106527,0.00348210675623,3.05118644824,4.23536748208,4.17428268682,8.20151825344
0.6,0.95,1.0,5.0,0.2,650.0,1650.0,258226.0,1650.00012781,0.993617140274,0.0038521312197,0.00253072850598,2.99663106994,4.12328325668,4.14713075173,7.73370794977
0.6,0.95,1.0,5.0,0.2,650.0,1650.0,256846.0,1650.00081046,0.993894589067,0.00359299927604,0.00251241165654,2.98476297109,4.11333792088,4.12183809345,7.62862941796
0.6,0.95,1.0,5.0,0.2,650.0,1650.0,255466.0,1650.01418924,0.994160470199,0.00315997761493,0.00267955218633,3.0077024963,4.11295614989,4.15262159112,7.83842355405
0.6,0.95,1.0,5.0,0.2,650.0,1650.0,257802.0,1650.00184502,0.995478356318,0.00291154504988,0.00161009863205,3.03461941917,4.15320365364,4.17050982318,7.88658439368
0.6,0.95,1.0,5.0,0.2,650.0,1650.0,255801.0,1650.00175422,0.99504681448,0.00346404912036,0.00148913639919,3.06398958028,4.25967369712,4.21111217652,7.92407263843
0.6,0.95,1.0,5.0,0.2,650.0,1650.0,258464.0,1650.0012628,0.994367283782,0.00314000099118,0.00249271522637,3.03652443067,4.19477402359,4.1641162102,7.95619382407
0.6,0.95,1.0,5.0,0.2,650.0,1650.0,257136.0,1650.00296901,0.995040509899,0.00270270177872,0.00225678832232,3.0372294884,4.18067439955,4.21208911079,7.92538615539
0.6,0.95,1.0,5.0,0.2,650.0,1650.0,255448.0,1650.00605457,0.992505300718,0.00436872043183,0.00312597884976,2.98780546457,4.13388506557,4.11209659181,7.86200070347
0.6,0.95,1.0,5.0,0.2,650.0,1650.0,256488.0,1650.00134941,0.99386069931,0.00330249782846,0.00283680286174,3.00073683483,4.12029528606,4.13577618089,7.7731244671
0.6,0.95,1.0,5.0,0.2,650.0,1650.0,257053.0,1650.01384376,0.99388813977,0.0021975948257,0.00391426540431,3.02078414367,4.21728572753,4.14630591004,8.0687216319
0.6,0.95,1.0,5.0,0.2,650.0,1650.0,257746.0,1650.00044268,0.993764129597,0.00350804375622,0.00272782664691,2.99099723583,4.11832079541,4.08430123119,7.59512851913
0.6,0.95,1.0,5.0,0.2,650.0,1650.0,256287.0,1650.00172941,0.992763258431,0.00347853761037,0.00375820395907,3.01640564605,4.17281962849,4.2009908412,7.92233372792
0.6,0.95,1.0,5.0,0.2,650.0,1650.0,257381.0,1650.00701647,0.995048250363,0.00316653480847,0.00178521482893,3.04051532224,4.22799653833,4.16204243889,7.95689386651
0.6,0.95,1.0,5.0,0.2,650.0,1650.0,256879.0,1650.00232308,0.993416716989,0.0035524696269,0.00303081338459,3.01176040645,4.1549319672,4.19953501937,7.90602530342
0.6,0.95,1.0,5.0,0.2,650.0,1650.0,258189.0,1650.0014711,0.994484992137,0.00342022472064,0.00209478314226,3.04897532914,4.18313206166,4.19634187206,7.84276389548
0.6,0.95,1.0,5.0,0.2,650.0,1650.0,255691.0,1650.01455454,0.993231162521,0.00294055732832,0.00382828015056,3.06341658815,4.21639152854,4.2267763592,8.12713118363
0.6,0.95,1.0,5.0,0.2,650.0,1650.0,256141.0,1650.01384061,0.993038464239,0.00335073288458,0.00361080287669,3.00406247353,4.16864259425,4.11039356477,7.76130161701
0.6,0.95,1.0,5.0,0.2,650.0,1650.0,256604.0,1650.00599071,0.993754439589,0.00371412179837,0.00253143861216,3.01177770272,4.15914942602,4.15596127957,7.81244845346
0.6,0.95,1.0,5.0,0.2,650.0,1650.0,257629.0,1650.000625,0.995050339719,0.00273031460134,0.00221934567946,2.98031430936,4.1034304406,4.1234576842,7.81176582945
0.6,0.95,1.0,5.0,0.2,650.0,1650.0,256507.0,1650.00251006,0.993852922473,0.00338101232243,0.00276606520465,3.01364429451,4.15212975963,4.15078794731,7.88139968719
0.6,0.95,1.0,5.0,0.2,650.0,1650.0,257473.0,1650.00789264,0.994001624673,0.00366771139983,0.00233066392723,2.96940654034,4.09826738512,4.08624799714,7.45506425321
0.6,0.95,1.0,5.0,0.2,650.0,1650.0,255552.0,1650.00197096,0.994481734186,0.00324903700941,0.00226922880489,3.07266548134,4.24408448417,4.21019896613,8.0200266497
0.6,0.95,1.0,5.0,0.2,650.0,1650.0,257119.0,1650.00350456,0.993558946524,0.00434408960164,0.00209696387411,2.97905439193,4.08935148649,4.10134299445,7.73838422183
0.6,0.95,1.0,5.0,0.2,650.0,1650.0,256625.0,1650.01995475,0.99326865967,0.00428104264425,0.00245029768545,3.00536576951,4.15684571642,4.1299582029,7.83531391269
0.6,0.95,1.0,5.0,0.2,650.0,1650.0,256029.0,1650.00164014,0.993389647603,0.00325912046442,0.00335123193229,3.02795812091,4.12146244893,4.17996925926,7.82309889969
0.6,0.95,1.0,5.0,0.2,650.0,1650.0,257053.0,1650.00891355,0.995887500756,0.00242637859724,0.00168612064633,2.99883883179,4.14407912924,4.09807819653,7.70470733752
0.6,0.95,1.0,5.0,0.2,650.0,1650.0,256659.0,1650.00059845,0.994631544439,0.00297564681669,0.00239280874435,3.00699539874,4.11779327326,4.13711999827,7.70861694605
0.6,0.95,1.0,5.0,0.2,650.0,1650.0,255903.0,1650.00358269,0.993505535673,0.00322095689828,0.00327350742917,3.04687434047,4.22235775097,4.17080968838,8.05982119074
0.6,0.95,1.0,5.0,0.2,650.0,1650.0,256374.0,1650.00414694,0.994880688839,0.00302547058032,0.00209384058073,3.10627041464,4.27664535241,4.27528205627,8.26777109889
