# Supplementary material for: Crossed and Locked Quotes in a Multi-Market Simulation
Source: PLoS One. 2016 Mar 9;11(3):e0151096. doi: 10.1371/journal.pone.0151096 (PMC4784946; doi:10.1371/journal.pone.0151096)
Supplement: S1 Dataset — Simulation output and summary files for main results. (ZIP) [file pone.0151096.s001.zip › main_results/main_results_272.out]

SLURM_ARRAY_TASK_ID:  272
0.6,1.0,1.0,5.0,0.2,650.0,1650.0,255970.0,1650.0368476,1.0,0.0,0.0,3.06410647602,4.19331681018,4.19774095214,8.01252948433
0.6,1.0,1.0,5.0,0.2,650.0,1650.0,256671.0,1650.00743425,1.0,0.0,0.0,3.05151268131,4.17103315264,4.12995461216,7.79150787901
0.6,1.0,1.0,5.0,0.2,650.0,1650.0,257692.0,1650.00395879,1.0,0.0,0.0,3.04811780715,4.15632262209,4.18480539148,7.95927224682
0.6,1.0,1.0,5.0,0.2,650.0,1650.0,257520.0,1650.00054067,1.0,0.0,0.0,3.08554437282,4.24951209546,4.2022726517,8.20353446831
0.6,1.0,1.0,5.0,0.2,650.0,1650.0,256256.0,1650.00808602,1.0,0.0,0.0,3.08939619065,4.22559835801,4.23822838394,8.04458960182
0.6,1.0,1.0,5.0,0.2,650.0,1650.0,256231.0,1650.0027105,1.0,0.0,0.0,3.09595416957,4.26456643526,4.22025135055,8.20325977837
0.6,1.0,1.0,5.0,0.2,650.0,1650.0,257394.0,1650.00788064,1.0,0.0,0.0,2.98531476234,4.04501048963,4.06599731418,7.38625568469
0.6,1.0,1.0,5.0,0.2,650.0,1650.0,256417.0,1650.00099608,1.0,0.0,0.0,3.05427842215,4.1876223176,4.18347004816,8.02813398066
0.6,1.0,1.0,5.0,0.2,650.0,1650.0,256449.0,1650.00808242,1.0,0.0,0.0,3.02801811309,4.13994219692,4.10735287966,7.75298672916
0.6,1.0,1.0,5.0,0.2,650.0,1650.0,256312.0,1650.00256007,1.0,0.0,0.0,3.05733972033,4.22409661473,4.16702172102,8.1282095808
0.6,1.0,1.0,5.0,0.2,650.0,1650.0,256689.0,1650.00136922,1.0,0.0,0.0,3.09926672872,4.23613938076,4.23359723387,8.0174046512
0.6,1.0,1.0,5.0,0.2,650.0,1650.0,255893.0,1650.00276283,1.0,0.0,0.0,3.12193275102,4.22671243088,4.29462458059,8.13077320552
0.6,1.0,1.0,5.0,0.2,650.0,1650.0,256294.0,1650.01249571,1.0,0.0,0.0,3.12699614049,4.27358779623,4.29171502295,8.33221172523
0.6,1.0,1.0,5.0,0.2,650.0,1650.0,256532.0,1650.02182522,1.0,0.0,0.0,3.02777023884,4.11128534227,4.17909199353,7.88414091096
0.6,1.0,1.0,5.0,0.2,650.0,1650.0,255350.0,1650.00550056,1.0,0.0,0.0,3.11128937787,4.22356571969,4.24851004651,7.94485690853
0.6,1.0,1.0,5.0,0.2,650.0,1650.0,257561.0,1650.01069871,1.0,0.0,0.0,3.00824569983,4.07758891315,4.10927066487,7.55907203052
0.6,1.0,1.0,5.0,0.2,650.0,1650.0,257199.0,1650.00247011,1.0,0.0,0.0,3.05988034937,4.20213896844,4.14533962401,8.07126175259
0.6,1.0,1.0,5.0,0.2,650.0,1650.0,255065.0,1650.00226309,1.0,0.0,0.0,3.10122480126,4.28610825604,4.21983062409,8.00055134235
0.6,1.0,1.0,5.0,0.2,650.0,1650.0,257395.0,1650.00489035,1.0,0.0,0.0,3.07597621075,4.1763142741,4.24700865009,8.15158480751
0.6,1.0,1.0,5.0,0.2,650.0,1650.0,256353.0,1650.01471737,1.0,0.0,0.0,3.08842560217,4.22471756918,4.24360099883,8.11935052475
0.6,1.0,1.0,5.0,0.2,650.0,1650.0,257851.0,1650.00242375,1.0,0.0,0.0,3.06596652433,4.19239742841,4.18756858196,8.15118789488
0.6,1.0,1.0,5.0,0.2,650.0,1650.0,256571.0,1650.00086837,1.0,0.0,0.0,3.11712511447,4.2199250284,4.29482544402,8.05867921238
0.6,1.0,1.0,5.0,0.2,650.0,1650.0,257071.0,1650.00375214,1.0,0.0,0.0,3.05700499538,4.15902444712,4.1454419075,7.73811509108
0.6,1.0,1.0,5.0,0.2,650.0,1650.0,255253.0,1650.00181944,1.0,0.0,0.0,3.07662000987,4.20544222869,4.19106424716,7.98875831306
0.6,1.0,1.0,5.0,0.2,650.0,1650.0,256805.0,1650.00194972,1.0,0.0,0.0,3.04245221662,4.15920635486,4.18617967061,7.93416431686
0.6,1.0,1.0,5.0,0.2,650.0,1650.0,256234.0,1650.0034916,1.0,0.0,0.0,3.04835932195,4.12581332772,4.20803093339,7.99224909755
0.6,1.0,1.0,5.0,0.2,650.0,1650.0,255793.0,1650.05267977,1.0,0.0,0.0,3.07340873141,4.20013367523,4.20036474292,8.03517438897
0.6,1.0,1.0,5.0,0.2,650.0,1650.0,257498.0,1650.00328402,1.0,0.0,0.0,3.02269433859,4.12838975592,4.09803318098,7.77343975051
0.6,1.0,1.0,5.0,0.2,650.0,1650.0,256011.0,1650.00672708,1.0,0.0,0.0,3.09521409585,4.21415060305,4.20817035721,7.99101730816
0.6,1.0,1.0,5.0,0.2,650.0,1650.0,255634.0,1650.00243381,1.0,0.0,0.0,3.09210335349,4.20792245652,4.24133026096,8.07946002013
