# Supplementary material for: Crossed and Locked Quotes in a Multi-Market Simulation
Source: PLoS One. 2016 Mar 9;11(3):e0151096. doi: 10.1371/journal.pone.0151096 (PMC4784946; doi:10.1371/journal.pone.0151096)
Supplement: S1 Dataset — Simulation output and summary files for main results. (ZIP) [file pone.0151096.s001.zip › main_results/main_results_273.out]

SLURM_ARRAY_TASK_ID:  273
0.65,0.0,1.0,5.0,0.2,650.0,1650.0,265033.0,1650.00018745,0.794684685441,0.0997679886748,0.105547325884,1.75681773387,3.35561721653,3.41830346653,5.57213844066
0.65,0.0,1.0,5.0,0.2,650.0,1650.0,262952.0,1650.0137536,0.792137283308,0.0986966603088,0.109166056384,1.77290126792,3.4647223559,3.47087403791,5.83277009353
0.65,0.0,1.0,5.0,0.2,650.0,1650.0,264503.0,1650.00028153,0.799170267321,0.0934164909233,0.107413241756,1.75435067581,3.41354974894,3.4149774253,5.5234757986
0.65,0.0,1.0,5.0,0.2,650.0,1650.0,265689.0,1650.00781354,0.801949251491,0.0965048319272,0.101545916582,1.76111771854,3.37134647939,3.3684859549,5.37317844292
0.65,0.0,1.0,5.0,0.2,650.0,1650.0,262823.0,1650.00322391,0.797722561579,0.0946280067408,0.107649431681,1.7223647039,3.42257753705,3.3488195832,5.64513487446
0.65,0.0,1.0,5.0,0.2,650.0,1650.0,264291.0,1650.01219934,0.783854773151,0.0964619160539,0.119683310795,1.72325365961,3.41395476905,3.42061636515,5.56656567702
0.65,0.0,1.0,5.0,0.2,650.0,1650.0,263712.0,1650.00069572,0.80354518066,0.093157000638,0.103297818702,1.80157969669,3.47792246448,3.43248444823,5.75039632327
0.65,0.0,1.0,5.0,0.2,650.0,1650.0,264914.0,1650.01970811,0.803721350796,0.0891227414953,0.107155907708,1.80595031433,3.45654874441,3.42285936946,5.60688134742
0.65,0.0,1.0,5.0,0.2,650.0,1650.0,263487.0,1650.00416132,0.796223658159,0.0915517985463,0.112224543295,1.79322879421,3.49303436805,3.49340273828,5.91603956259
0.65,0.0,1.0,5.0,0.2,650.0,1650.0,264521.0,1650.01485598,0.789910307871,0.0948835048761,0.115206187253,1.76708737174,3.52806502361,3.44429644154,5.90625227263
0.65,0.0,1.0,5.0,0.2,650.0,1650.0,264761.0,1650.00393876,0.798067820544,0.0957237615053,0.106208417951,1.79825654818,3.43631862666,3.49451946419,5.71077968158
0.65,0.0,1.0,5.0,0.2,650.0,1650.0,264656.0,1650.00477749,0.797638418131,0.0975659372313,0.104795644637,1.79520673689,3.41447520784,3.46252181677,5.65731273223
0.65,0.0,1.0,5.0,0.2,650.0,1650.0,263418.0,1650.00212949,0.807362277467,0.0913500721596,0.101287650373,1.83830479009,3.39770911286,3.42529856436,5.43597219455
0.65,0.0,1.0,5.0,0.2,650.0,1650.0,264492.0,1650.00326842,0.794837576507,0.0978825139742,0.107279909519,1.81260764296,3.44067056275,3.45188165866,5.62188923928
0.65,0.0,1.0,5.0,0.2,650.0,1650.0,263544.0,1650.01632012,0.791158828882,0.0981543684443,0.110686802673,1.78397534532,3.39989840644,3.48961948788,5.734362401
0.65,0.0,1.0,5.0,0.2,650.0,1650.0,263717.0,1650.00658581,0.804022142252,0.0913529788743,0.104624878873,1.81773094569,3.44523418196,3.45047920672,5.68948572972
0.65,0.0,1.0,5.0,0.2,650.0,1650.0,264068.0,1650.00236388,0.801085373106,0.0930607527907,0.105853874103,1.78672677338,3.43459127117,3.41008840684,5.52028403778
0.65,0.0,1.0,5.0,0.2,650.0,1650.0,263915.0,1650.00519555,0.800341728847,0.0967357694271,0.102922501726,1.808880688,3.42764603391,3.41687740618,5.52091591236
0.65,0.0,1.0,5.0,0.2,650.0,1650.0,264059.0,1650.00591167,0.806580543083,0.091599604444,0.101819852473,1.79881153802,3.40295513603,3.41247956039,5.54826203736
0.65,0.0,1.0,5.0,0.2,650.0,1650.0,264148.0,1650.00478971,0.800870448229,0.0973733560142,0.101756195757,1.80809905372,3.44576728866,3.48003176069,5.72120201718
0.65,0.0,1.0,5.0,0.2,650.0,1650.0,263811.0,1650.01277875,0.793248007215,0.101389765584,0.105362227201,1.76244136943,3.4154416623,3.42598171488,5.54843176117
0.65,0.0,1.0,5.0,0.2,650.0,1650.0,263758.0,1650.0008683,0.795444258215,0.09905295307,0.105502788715,1.76884385828,3.3755751235,3.41891394708,5.51189994677
0.65,0.0,1.0,5.0,0.2,650.0,1650.0,262631.0,1650.00075347,0.799756821259,0.0925923527861,0.107650825954,1.82053951848,3.49868751278,3.49974688083,5.81437423368
0.65,0.0,1.0,5.0,0.2,650.0,1650.0,264963.0,1650.01379189,0.797619456,0.0996149031944,0.102765640805,1.77319969298,3.41691720978,3.41680804589,5.53763870801
0.65,0.0,1.0,5.0,0.2,650.0,1650.0,263830.0,1650.02343341,0.798814188456,0.0940261894955,0.107159622049,1.83906861679,3.53008224805,3.51566807893,6.04364640317
0.65,0.0,1.0,5.0,0.2,650.0,1650.0,264674.0,1650.01856729,0.798562924052,0.0952657832798,0.106171292668,1.74890772739,3.40251518453,3.36788141871,5.58826330049
0.65,0.0,1.0,5.0,0.2,650.0,1650.0,264253.0,1650.0016887,0.79599276122,0.0939744637956,0.110032774985,1.77445081232,3.50553676606,3.49106569921,5.87556781262
0.65,0.0,1.0,5.0,0.2,650.0,1650.0,263646.0,1650.00002442,0.796620327859,0.0972557056348,0.106123966506,1.79163414025,3.51169929089,3.45516546082,5.79078385176
0.65,0.0,1.0,5.0,0.2,650.0,1650.0,263194.0,1650.01478321,0.799658802779,0.0894041993145,0.110936997907,1.75378162904,3.40181556751,3.43265867319,5.57938781824
0.65,0.0,1.0,5.0,0.2,650.0,1650.0,262275.0,1650.000482,0.795647749572,0.0980311215528,0.106321128875,1.79021472388,3.42296528543,3.48445353524,5.8003900545
