# Supplementary material for: Crossed and Locked Quotes in a Multi-Market Simulation
Source: PLoS One. 2016 Mar 9;11(3):e0151096. doi: 10.1371/journal.pone.0151096 (PMC4784946; doi:10.1371/journal.pone.0151096)
Supplement: S1 Dataset — Simulation output and summary files for main results. (ZIP) [file pone.0151096.s001.zip › main_results/main_results_274.out]

SLURM_ARRAY_TASK_ID:  274
0.65,0.05,1.0,5.0,0.2,650.0,1650.0,264110.0,1650.00403023,0.813488277551,0.0916803944461,0.0948313280025,1.85461043988,3.46044537411,3.48230381673,5.77012964725
0.65,0.05,1.0,5.0,0.2,650.0,1650.0,263447.0,1650.00447181,0.820615127163,0.0831562411238,0.0962286317135,1.90751415945,3.47917745662,3.47729898388,5.56280557039
0.65,0.05,1.0,5.0,0.2,650.0,1650.0,263879.0,1650.00567597,0.820850687893,0.0846272435241,0.0945220685833,1.86023263458,3.3991058471,3.4468802952,5.49729783597
0.65,0.05,1.0,5.0,0.2,650.0,1650.0,263273.0,1650.00471923,0.81412968585,0.0910225429225,0.0948477712273,1.90880329839,3.51496756411,3.52086496283,5.92289714088
0.65,0.05,1.0,5.0,0.2,650.0,1650.0,263245.0,1650.0018225,0.821769871039,0.0847656427194,0.0934644862414,1.90927360224,3.48478760865,3.47112364231,5.55020782342
0.65,0.05,1.0,5.0,0.2,650.0,1650.0,262439.0,1650.0045933,0.819845369067,0.0829361781585,0.0972184527742,1.93310102938,3.56526465816,3.52888108812,5.99885732342
0.65,0.05,1.0,5.0,0.2,650.0,1650.0,263815.0,1650.01592873,0.8174852077,0.0876743117251,0.0948404805748,1.9188331377,3.52161849309,3.5049275332,5.72707682443
0.65,0.05,1.0,5.0,0.2,650.0,1650.0,261338.0,1650.00252487,0.813729349199,0.0912870803945,0.0949835704069,1.8727481487,3.48745207222,3.46480151091,5.813080942
0.65,0.05,1.0,5.0,0.2,650.0,1650.0,264012.0,1650.00384411,0.813759156282,0.0879927057915,0.0982481379262,1.89226868729,3.48604084712,3.55687761749,5.89240075538
0.65,0.05,1.0,5.0,0.2,650.0,1650.0,262968.0,1650.00238397,0.818410463038,0.0831968781769,0.0983926587856,1.90948001378,3.54925799496,3.54609303191,5.89865892517
0.65,0.05,1.0,5.0,0.2,650.0,1650.0,263021.0,1650.00540985,0.827639437588,0.0814633928095,0.0908971696029,1.90937481373,3.48375097603,3.50863084947,5.85416924964
0.65,0.05,1.0,5.0,0.2,650.0,1650.0,263999.0,1650.00469933,0.82358107348,0.0869234377858,0.0894954887345,1.88313228846,3.43237285403,3.44483588716,5.5797604442
0.65,0.05,1.0,5.0,0.2,650.0,1650.0,263745.0,1650.00658195,0.820507904156,0.0876373418946,0.0918547539496,1.90751153347,3.5152309877,3.46491645443,5.72435929891
0.65,0.05,1.0,5.0,0.2,650.0,1650.0,262755.0,1650.0030801,0.810977786325,0.085427703354,0.103594510321,1.87137118686,3.54194761051,3.55129149085,5.86653470293
0.65,0.05,1.0,5.0,0.2,650.0,1650.0,263790.0,1650.00712529,0.816471462874,0.0888229242556,0.0947056128705,1.86647553137,3.46910345096,3.47577597458,5.68900606166
0.65,0.05,1.0,5.0,0.2,650.0,1650.0,261345.0,1650.00736179,0.808779940423,0.088388997953,0.102831061624,1.8296321612,3.47897073636,3.46289146725,5.69647227301
0.65,0.05,1.0,5.0,0.2,650.0,1650.0,263738.0,1650.0051426,0.813199810719,0.0862270793409,0.10057310994,1.87857505321,3.51666041246,3.5196002515,5.86561183407
0.65,0.05,1.0,5.0,0.2,650.0,1650.0,265067.0,1650.00105378,0.824808020252,0.0848764148281,0.09031556492,1.92394921299,3.51383749938,3.50018639984,5.79494423546
0.65,0.05,1.0,5.0,0.2,650.0,1650.0,262897.0,1650.01351403,0.818281479661,0.0871951806945,0.0945233396442,1.92080623978,3.5587575749,3.51314431707,5.8656577548
0.65,0.05,1.0,5.0,0.2,650.0,1650.0,264004.0,1650.00685128,0.81666685129,0.0842121298796,0.0991210188301,1.86755202495,3.44744304339,3.50333972927,5.64026320869
0.65,0.05,1.0,5.0,0.2,650.0,1650.0,263955.0,1650.00384423,0.818677415769,0.0893841788544,0.0919384053765,1.90330372511,3.4929794398,3.54870997689,5.78438168081
0.65,0.05,1.0,5.0,0.2,650.0,1650.0,262800.0,1650.00948567,0.820999921652,0.0859224878045,0.0930775905436,1.86421599833,3.47223101122,3.41880267852,5.58715087141
0.65,0.05,1.0,5.0,0.2,650.0,1650.0,263760.0,1650.00833989,0.807128459401,0.0883742407291,0.10449729987,1.87841297269,3.48798059207,3.5360193236,5.75353852961
0.65,0.05,1.0,5.0,0.2,650.0,1650.0,262957.0,1650.00379041,0.812686098266,0.0914478945685,0.0958660071659,1.90556036481,3.54170280914,3.54100789728,5.92765072624
0.65,0.05,1.0,5.0,0.2,650.0,1650.0,263003.0,1650.00095538,0.818970789451,0.0870179842145,0.0940112263349,1.91772590245,3.53159413059,3.53005281346,5.87698339783
0.65,0.05,1.0,5.0,0.2,650.0,1650.0,262050.0,1650.00189753,0.812852959693,0.0869447358087,0.100202304498,1.87452000274,3.43543690259,3.49319662613,5.66357043546
0.65,0.05,1.0,5.0,0.2,650.0,1650.0,264180.0,1650.00016735,0.819313206004,0.085550444763,0.0951363492331,1.88956714585,3.49276486789,3.48460384423,5.68135230267
0.65,0.05,1.0,5.0,0.2,650.0,1650.0,263674.0,1650.00992844,0.814758614041,0.0871294051677,0.0981119807913,1.89616762088,3.49165638473,3.50813274567,5.86205868878
0.65,0.05,1.0,5.0,0.2,650.0,1650.0,262788.0,1650.00446135,0.812451586876,0.0897314629295,0.0978169501941,1.88940305984,3.46840738128,3.53191511654,5.80300373214
0.65,0.05,1.0,5.0,0.2,650.0,1650.0,263076.0,1650.00562825,0.827604083701,0.0805033763629,0.0918925399363,1.94719273162,3.50064861277,3.5340270667,5.77139170164
