# Supplementary material for: Crossed and Locked Quotes in a Multi-Market Simulation
Source: PLoS One. 2016 Mar 9;11(3):e0151096. doi: 10.1371/journal.pone.0151096 (PMC4784946; doi:10.1371/journal.pone.0151096)
Supplement: S1 Dataset — Simulation output and summary files for main results. (ZIP) [file pone.0151096.s001.zip › main_results/main_results_275.out]

SLURM_ARRAY_TASK_ID:  275
0.65,0.1,1.0,5.0,0.2,650.0,1650.0,263365.0,1650.00692169,0.838579602377,0.0808140332476,0.0806063643751,1.99232794993,3.56276272971,3.47522385315,5.70914102138
0.65,0.1,1.0,5.0,0.2,650.0,1650.0,263862.0,1650.00677827,0.824507665778,0.0856873028538,0.0898050313682,1.97090808571,3.55998561302,3.55876882013,6.03147259041
0.65,0.1,1.0,5.0,0.2,650.0,1650.0,264926.0,1650.00167857,0.842781904709,0.0756546583664,0.0815634369243,1.99031194943,3.51054546116,3.49834129132,5.63997390747
0.65,0.1,1.0,5.0,0.2,650.0,1650.0,261030.0,1650.00302837,0.842174952246,0.0763652937094,0.081459754045,2.04639292353,3.58393496539,3.61495875671,5.93357302971
0.65,0.1,1.0,5.0,0.2,650.0,1650.0,263426.0,1650.00308062,0.842983286391,0.0792526442193,0.0777640693896,1.97041191769,3.46637563512,3.49861386085,5.64973894131
0.65,0.1,1.0,5.0,0.2,650.0,1650.0,261771.0,1650.00458876,0.827475263489,0.0825186946493,0.0900060418622,1.93309899006,3.53738218676,3.52608293345,5.92580785645
0.65,0.1,1.0,5.0,0.2,650.0,1650.0,262632.0,1650.0045075,0.831088602075,0.0834663475535,0.0854450503712,1.9308536187,3.45698398503,3.51810241815,5.73331023014
0.65,0.1,1.0,5.0,0.2,650.0,1650.0,263714.0,1650.00757706,0.835630588022,0.0796311338495,0.0847382781281,1.98130281885,3.55588947639,3.57066912578,6.00848053956
0.65,0.1,1.0,5.0,0.2,650.0,1650.0,262037.0,1650.00126989,0.832157513557,0.0833203008668,0.0845221855765,1.9887100176,3.53652128878,3.60819646116,6.02565768971
0.65,0.1,1.0,5.0,0.2,650.0,1650.0,263056.0,1650.00882233,0.839122414839,0.0756881642754,0.0851894208858,1.99410521808,3.53709660538,3.5523144325,5.87737645465
0.65,0.1,1.0,5.0,0.2,650.0,1650.0,263449.0,1650.03463414,0.829021495365,0.0820259686783,0.0889525359572,1.96913834676,3.56111138584,3.52929911259,5.94017501603
0.65,0.1,1.0,5.0,0.2,650.0,1650.0,262996.0,1650.00236233,0.830087422195,0.0802793716329,0.0896332061718,2.00964298169,3.56903459318,3.61125389991,5.99122844349
0.65,0.1,1.0,5.0,0.2,650.0,1650.0,262269.0,1650.01357714,0.834097767385,0.0805029960819,0.0853992365327,1.95355904824,3.49954022986,3.52601246433,5.75074581682
0.65,0.1,1.0,5.0,0.2,650.0,1650.0,262492.0,1650.00055708,0.835593685611,0.0797049063658,0.0847014080236,2.01368921767,3.59252608983,3.55332131086,5.9338559743
0.65,0.1,1.0,5.0,0.2,650.0,1650.0,262972.0,1650.00886134,0.835485825568,0.0813316831367,0.0831824912954,1.99815746731,3.55584984682,3.51140818961,5.71661046088
0.65,0.1,1.0,5.0,0.2,650.0,1650.0,262156.0,1650.00237887,0.833575817245,0.077219986394,0.0892041963613,2.0264759537,3.59700271135,3.6228352668,6.17801050928
0.65,0.1,1.0,5.0,0.2,650.0,1650.0,263849.0,1650.00033667,0.839338899204,0.0841931561147,0.0764679446814,1.99062398504,3.51145197188,3.48229664812,5.77678434893
0.65,0.1,1.0,5.0,0.2,650.0,1650.0,263644.0,1650.00753245,0.836519276015,0.0768766990948,0.0866040248901,1.98575195312,3.54318804597,3.53198909831,5.92602954709
0.65,0.1,1.0,5.0,0.2,650.0,1650.0,263034.0,1650.00392334,0.840470987593,0.0793186688203,0.0802103435868,2.01117306712,3.56473596192,3.54880384871,6.03718460222
0.65,0.1,1.0,5.0,0.2,650.0,1650.0,262861.0,1650.00108769,0.821733366302,0.0867111547221,0.0915554789757,1.94077025445,3.54504719892,3.51136521297,5.86085834419
0.65,0.1,1.0,5.0,0.2,650.0,1650.0,263600.0,1650.00808718,0.826683177805,0.0837240006624,0.0895928215322,1.97676310232,3.54754906467,3.56472898545,5.91506193038
0.65,0.1,1.0,5.0,0.2,650.0,1650.0,263060.0,1650.003193,0.832809381522,0.0776780249343,0.0895125935434,1.9705408328,3.58350352232,3.50275771636,5.93878133558
0.65,0.1,1.0,5.0,0.2,650.0,1650.0,262270.0,1650.01912685,0.828777743293,0.0839928182221,0.0872294384852,1.96582200424,3.53256416741,3.53878696258,5.96692933755
0.65,0.1,1.0,5.0,0.2,650.0,1650.0,262121.0,1650.01210792,0.832937225022,0.0836368151244,0.0834259598536,1.99002497593,3.55426346949,3.55302179916,5.95451349934
0.65,0.1,1.0,5.0,0.2,650.0,1650.0,263014.0,1650.00086357,0.832941609423,0.0828992101728,0.0841591804042,2.00425204318,3.55680334787,3.60756428731,6.04486308443
0.65,0.1,1.0,5.0,0.2,650.0,1650.0,262902.0,1650.00546821,0.8262988874,0.0819438723044,0.0917572402955,1.96671432737,3.55314511337,3.51063566591,5.85578279013
0.65,0.1,1.0,5.0,0.2,650.0,1650.0,261803.0,1650.00214725,0.836320096462,0.0807938480446,0.0828860554939,1.98994842304,3.54794472628,3.56998010023,5.81672068204
0.65,0.1,1.0,5.0,0.2,650.0,1650.0,262015.0,1650.00000213,0.822399278194,0.085421544239,0.0921791775671,1.9646441827,3.56129201929,3.56437291049,5.83133406124
0.65,0.1,1.0,5.0,0.2,650.0,1650.0,262924.0,1650.00498267,0.84310964346,0.0769700389914,0.0799203175485,2.01830879306,3.53796035263,3.49588386298,5.82672211653
0.65,0.1,1.0,5.0,0.2,650.0,1650.0,263254.0,1650.00256108,0.836131536958,0.0819074254419,0.0819610376006,2.01140186494,3.52332684533,3.56214684019,5.75738209826
