# Supplementary material for: Crossed and Locked Quotes in a Multi-Market Simulation
Source: PLoS One. 2016 Mar 9;11(3):e0151096. doi: 10.1371/journal.pone.0151096 (PMC4784946; doi:10.1371/journal.pone.0151096)
Supplement: S1 Dataset — Simulation output and summary files for main results. (ZIP) [file pone.0151096.s001.zip › main_results/main_results_276.out]

SLURM_ARRAY_TASK_ID:  276
0.65,0.15,1.0,5.0,0.2,650.0,1650.0,263840.0,1650.00335121,0.854030311179,0.0737056530939,0.0722640357272,2.05418059019,3.51993073295,3.54275523675,5.75106383746
0.65,0.15,1.0,5.0,0.2,650.0,1650.0,261657.0,1650.00239478,0.855084772178,0.0706052572692,0.0743099705526,2.08137627115,3.56226972895,3.57903195881,5.7718528455
0.65,0.15,1.0,5.0,0.2,650.0,1650.0,262890.0,1650.00120741,0.845859840789,0.0759684795709,0.0781716796404,2.04559165092,3.57583446963,3.56009562914,5.80012936588
0.65,0.15,1.0,5.0,0.2,650.0,1650.0,264204.0,1650.00038395,0.847676480015,0.0748566851108,0.077466834874,2.05051237485,3.58201951125,3.53872149043,5.88198551738
0.65,0.15,1.0,5.0,0.2,650.0,1650.0,263039.0,1650.0013248,0.84702106192,0.0775202303366,0.0754587077429,2.11629750914,3.64758585718,3.64665642127,6.27136165039
0.65,0.15,1.0,5.0,0.2,650.0,1650.0,261948.0,1650.00244455,0.845478858842,0.0759789302132,0.0785422109451,2.06298868438,3.60211814689,3.59371370695,5.98751099035
0.65,0.15,1.0,5.0,0.2,650.0,1650.0,263380.0,1650.01181098,0.849437141031,0.0735977573163,0.0769651016531,2.05054214053,3.55725890886,3.56079616815,5.90383343137
0.65,0.15,1.0,5.0,0.2,650.0,1650.0,261509.0,1650.0015196,0.849411285976,0.0752990154438,0.07528969858,2.07597407617,3.5497220598,3.59281908846,5.85858718925
0.65,0.15,1.0,5.0,0.2,650.0,1650.0,262346.0,1650.00268857,0.854092706287,0.0697743132047,0.0761329805083,2.04103962588,3.53171411128,3.56799365878,5.74792109585
0.65,0.15,1.0,5.0,0.2,650.0,1650.0,262975.0,1650.00472298,0.84528778329,0.074706363849,0.0800058528607,2.03455820194,3.50660536505,3.54413063103,5.77415881375
0.65,0.15,1.0,5.0,0.2,650.0,1650.0,260960.0,1650.00095683,0.836984941595,0.0777070058864,0.0853080525186,2.04929374904,3.64949586825,3.56446950454,6.08216651087
0.65,0.15,1.0,5.0,0.2,650.0,1650.0,262895.0,1650.00989638,0.848034447966,0.0710972253965,0.0808683266377,2.07088406043,3.6178894729,3.56383947183,6.07983592809
0.65,0.15,1.0,5.0,0.2,650.0,1650.0,262508.0,1650.00026512,0.844970867812,0.0733022704621,0.0817268617262,2.05626993885,3.53088392817,3.59376115595,5.9611701737
0.65,0.15,1.0,5.0,0.2,650.0,1650.0,263312.0,1650.00873867,0.851435515083,0.0722948025549,0.0762696823617,2.07202819385,3.57815500631,3.5496185858,6.06351033534
0.65,0.15,1.0,5.0,0.2,650.0,1650.0,263424.0,1650.00237296,0.851216031655,0.0756634690171,0.0731204993281,2.0173848827,3.4820910927,3.46964916117,5.76166711653
0.65,0.15,1.0,5.0,0.2,650.0,1650.0,262760.0,1650.00633859,0.852106923617,0.0725451695733,0.0753479068101,2.08359910717,3.58776304228,3.54772678791,5.91073245996
0.65,0.15,1.0,5.0,0.2,650.0,1650.0,261561.0,1650.0040967,0.844576124203,0.0753157364338,0.0801081393631,2.07787691759,3.58742540178,3.58761944213,6.0712632545
0.65,0.15,1.0,5.0,0.2,650.0,1650.0,261993.0,1650.00580654,0.847380465131,0.0740995900582,0.078519944811,2.07639865793,3.60210506646,3.60925769361,6.07458506779
0.65,0.15,1.0,5.0,0.2,650.0,1650.0,262450.0,1650.01780934,0.847969574408,0.068644494339,0.083385931253,2.06360728132,3.61883097974,3.59374639793,6.23146138255
0.65,0.15,1.0,5.0,0.2,650.0,1650.0,262865.0,1650.00209383,0.847159679055,0.0746342682379,0.0782060527071,2.10643258997,3.64318851009,3.66871064565,6.23640908669
0.65,0.15,1.0,5.0,0.2,650.0,1650.0,260893.0,1650.0012041,0.848022696347,0.0745400335449,0.0774372701081,2.1011637012,3.67233877604,3.57880973182,6.18515017775
0.65,0.15,1.0,5.0,0.2,650.0,1650.0,261943.0,1650.00502697,0.857395535618,0.0703096729114,0.0722947914705,2.0885068989,3.52731770537,3.58125108566,5.91667500249
0.65,0.15,1.0,5.0,0.2,650.0,1650.0,261937.0,1650.00144063,0.845736790365,0.0760823019987,0.0781809076364,2.03612294197,3.53674538122,3.52720909809,5.85218803065
0.65,0.15,1.0,5.0,0.2,650.0,1650.0,262983.0,1650.00156823,0.842403625385,0.0773623709424,0.0802340036729,2.04082248287,3.57049488882,3.59352424362,5.94807629227
0.65,0.15,1.0,5.0,0.2,650.0,1650.0,262885.0,1650.00127023,0.847791186668,0.0746635695965,0.0775452437353,2.05550534175,3.57185032086,3.57131578552,5.93386683332
0.65,0.15,1.0,5.0,0.2,650.0,1650.0,262185.0,1650.00850966,0.847718610081,0.074732616411,0.0775487735079,2.06114010275,3.51483090573,3.60048825275,5.88763653938
0.65,0.15,1.0,5.0,0.2,650.0,1650.0,263084.0,1650.02110579,0.856038902663,0.0704120520438,0.073549045293,2.08752787958,3.56106156532,3.57149824943,5.86628747196
0.65,0.15,1.0,5.0,0.2,650.0,1650.0,262506.0,1650.01807551,0.851950853435,0.0713489692465,0.0767001773189,2.08703636212,3.5689785184,3.58721669032,5.8479484905
0.65,0.15,1.0,5.0,0.2,650.0,1650.0,261911.0,1650.00005284,0.85238212712,0.070323139135,0.0772947337446,2.13960595444,3.66287133054,3.68706959889,6.23281145552
0.65,0.15,1.0,5.0,0.2,650.0,1650.0,262262.0,1650.01459398,0.839215917142,0.0826384813871,0.0781456014711,2.050605408,3.63405639851,3.54936040263,6.08905297341
