# Supplementary material for: Crossed and Locked Quotes in a Multi-Market Simulation
Source: PLoS One. 2016 Mar 9;11(3):e0151096. doi: 10.1371/journal.pone.0151096 (PMC4784946; doi:10.1371/journal.pone.0151096)
Supplement: S1 Dataset — Simulation output and summary files for main results. (ZIP) [file pone.0151096.s001.zip › main_results/main_results_277.out]

SLURM_ARRAY_TASK_ID:  277
0.65,0.2,1.0,5.0,0.2,650.0,1650.0,260905.0,1650.00449925,0.864946054023,0.0688125967575,0.0662413492196,2.14036402031,3.6328885061,3.59596531523,6.00948900017
0.65,0.2,1.0,5.0,0.2,650.0,1650.0,261817.0,1650.00404845,0.864362457389,0.0691421300341,0.0664954125774,2.1328084096,3.55186100879,3.57096556063,5.82130823755
0.65,0.2,1.0,5.0,0.2,650.0,1650.0,262129.0,1650.0199923,0.862532882834,0.0675374804919,0.0699296366743,2.1366043721,3.65865624289,3.58306697573,6.148860078
0.65,0.2,1.0,5.0,0.2,650.0,1650.0,263164.0,1650.00992207,0.861519699535,0.0674833937161,0.0709969067489,2.10279655782,3.60674785472,3.53958468547,5.79089119785
0.65,0.2,1.0,5.0,0.2,650.0,1650.0,261682.0,1650.00439618,0.861713725324,0.0722602882102,0.066025986466,2.16053465729,3.65034364132,3.61589587301,5.99352147188
0.65,0.2,1.0,5.0,0.2,650.0,1650.0,261366.0,1650.01431006,0.857766141221,0.0729489130948,0.0692849456838,2.1919367401,3.7256273564,3.74356249784,6.4523552779
0.65,0.2,1.0,5.0,0.2,650.0,1650.0,262007.0,1650.0049588,0.865037046426,0.0709376477201,0.0640253058542,2.17906198721,3.62622083034,3.68069772027,6.15565135499
0.65,0.2,1.0,5.0,0.2,650.0,1650.0,262122.0,1650.01430442,0.863353772806,0.0679438528692,0.0687023743248,2.12960086681,3.62366146571,3.59365194534,6.08137824033
0.65,0.2,1.0,5.0,0.2,650.0,1650.0,261773.0,1650.00868427,0.858622375996,0.071524431838,0.0698531921659,2.11653703906,3.61806421601,3.60991724415,6.14067035737
0.65,0.2,1.0,5.0,0.2,650.0,1650.0,262795.0,1650.00679711,0.865894750197,0.0707451132284,0.0633601365746,2.14693095913,3.58626215427,3.58274883483,5.898444259
0.65,0.2,1.0,5.0,0.2,650.0,1650.0,261443.0,1650.00194077,0.857640839876,0.0703945829757,0.0719645771487,2.13410936197,3.69655039584,3.60043413731,6.08639269848
0.65,0.2,1.0,5.0,0.2,650.0,1650.0,261015.0,1650.01153803,0.865004166065,0.0655961169674,0.0693997169671,2.15034383479,3.65606849176,3.59554980718,6.10026768514
0.65,0.2,1.0,5.0,0.2,650.0,1650.0,262676.0,1650.00501385,0.852847066287,0.0700001937056,0.0771527400071,2.11426976652,3.60925475859,3.63244697944,6.12277933753
0.65,0.2,1.0,5.0,0.2,650.0,1650.0,262364.0,1650.00462231,0.865555978906,0.0650025781719,0.0694414429219,2.15267909954,3.61110693295,3.64486372927,6.07444598093
0.65,0.2,1.0,5.0,0.2,650.0,1650.0,260655.0,1650.01791572,0.85848866678,0.0687288634394,0.0727824697805,2.15098346495,3.67296473175,3.63627159054,6.15879038828
0.65,0.2,1.0,5.0,0.2,650.0,1650.0,262311.0,1650.00871969,0.87354967184,0.066260088658,0.0601902395023,2.18972549841,3.57372278106,3.6749140122,6.02080705209
0.65,0.2,1.0,5.0,0.2,650.0,1650.0,262815.0,1650.00171812,0.861980932339,0.0681136224601,0.0699054452011,2.12745779446,3.60815518098,3.59694324355,5.94669063644
0.65,0.2,1.0,5.0,0.2,650.0,1650.0,263170.0,1650.00678206,0.861885970023,0.0657479276555,0.0723661023211,2.11547154772,3.5792347169,3.60002362568,5.92409436246
0.65,0.2,1.0,5.0,0.2,650.0,1650.0,261804.0,1650.00582195,0.869247854023,0.0680519072655,0.0627002387114,2.19693992834,3.66284096927,3.67389266006,6.16515912518
0.65,0.2,1.0,5.0,0.2,650.0,1650.0,262296.0,1650.00647407,0.860270487515,0.0693801387177,0.0703493737668,2.14525507734,3.61969793256,3.62880848418,6.15703174261
0.65,0.2,1.0,5.0,0.2,650.0,1650.0,261864.0,1650.00093436,0.873634113521,0.0619939819891,0.0643719044895,2.20333954197,3.63482272769,3.62137622724,6.05290691606
0.65,0.2,1.0,5.0,0.2,650.0,1650.0,262503.0,1650.00207365,0.870250320885,0.0696051789471,0.0601445001682,2.1786300482,3.60221212797,3.66153496818,6.06798304081
0.65,0.2,1.0,5.0,0.2,650.0,1650.0,260966.0,1650.00164223,0.862913857564,0.0701153873807,0.0669707550556,2.14935415353,3.59941945838,3.63208674596,6.09717482453
0.65,0.2,1.0,5.0,0.2,650.0,1650.0,261778.0,1650.0022554,0.866143714476,0.0667738033915,0.0670824821323,2.17086482315,3.63565025156,3.59444764333,6.04202929336
0.65,0.2,1.0,5.0,0.2,650.0,1650.0,262402.0,1650.00095178,0.859160790979,0.0701211304908,0.07071807853,2.14625955116,3.62981221792,3.68332212065,6.28457176427
0.65,0.2,1.0,5.0,0.2,650.0,1650.0,260648.0,1650.00331177,0.859229351267,0.0704120805694,0.0703585681637,2.12138744438,3.60143403945,3.61866759118,6.11178213929
0.65,0.2,1.0,5.0,0.2,650.0,1650.0,261063.0,1650.00051971,0.864498612136,0.0690115352818,0.066489852582,2.19318052438,3.68685376383,3.68111789487,6.2340087566
0.65,0.2,1.0,5.0,0.2,650.0,1650.0,261871.0,1650.01343744,0.859620797778,0.0732535448023,0.0671256574202,2.1396645519,3.59007054171,3.5822119081,6.02376860144
0.65,0.2,1.0,5.0,0.2,650.0,1650.0,263378.0,1650.00149881,0.87362023305,0.0658165215814,0.0605632453684,2.15968282832,3.5777201373,3.59920418193,5.85981520349
0.65,0.2,1.0,5.0,0.2,650.0,1650.0,260722.0,1650.00234155,0.865276690293,0.0696286899294,0.0650946197771,2.11188835642,3.54539073184,3.56032430279,5.74924103616
