# Supplementary material for: Crossed and Locked Quotes in a Multi-Market Simulation
Source: PLoS One. 2016 Mar 9;11(3):e0151096. doi: 10.1371/journal.pone.0151096 (PMC4784946; doi:10.1371/journal.pone.0151096)
Supplement: S1 Dataset — Simulation output and summary files for main results. (ZIP) [file pone.0151096.s001.zip › main_results/main_results_278.out]

SLURM_ARRAY_TASK_ID:  278
0.65,0.25,1.0,5.0,0.2,650.0,1650.0,261165.0,1650.00697142,0.879883950523,0.0575984355644,0.0625176139124,2.26936132994,3.66925817807,3.74021385776,6.24634862672
0.65,0.25,1.0,5.0,0.2,650.0,1650.0,260164.0,1650.00239152,0.865897426105,0.0684098821525,0.0656926917425,2.20644472043,3.7168898256,3.66234218479,6.23257600585
0.65,0.25,1.0,5.0,0.2,650.0,1650.0,262706.0,1650.00013366,0.878632327693,0.0641074052069,0.0572602671004,2.25379763128,3.62604978847,3.72793111825,6.1919208576
0.65,0.25,1.0,5.0,0.2,650.0,1650.0,259930.0,1650.00515526,0.874258483451,0.0625577734872,0.0631837430621,2.25346694412,3.72982312182,3.70830086077,6.47553458098
0.65,0.25,1.0,5.0,0.2,650.0,1650.0,261763.0,1650.00553368,0.879458364548,0.0598603150347,0.0606813204175,2.24037525255,3.65904125392,3.68984579513,6.08874746932
0.65,0.25,1.0,5.0,0.2,650.0,1650.0,260812.0,1650.00209577,0.878483120336,0.0598386892031,0.0616781904613,2.19497237159,3.67690493608,3.60448900101,6.17234465047
0.65,0.25,1.0,5.0,0.2,650.0,1650.0,261158.0,1650.00433908,0.867017409088,0.0642992071137,0.0686833837984,2.21415328173,3.68378243019,3.70503092417,6.29770805026
0.65,0.25,1.0,5.0,0.2,650.0,1650.0,261998.0,1650.00384437,0.879716913079,0.0599273378376,0.0603557490836,2.25418428842,3.70985898677,3.71038760528,6.33867744723
0.65,0.25,1.0,5.0,0.2,650.0,1650.0,261189.0,1650.00491773,0.873691354372,0.0617502096002,0.0645584360283,2.22513570191,3.68175131972,3.68230279268,6.23541238857
0.65,0.25,1.0,5.0,0.2,650.0,1650.0,262413.0,1650.00071683,0.876054680965,0.063603867555,0.0603414514801,2.18775307372,3.58843943841,3.61781977164,6.06039205737
0.65,0.25,1.0,5.0,0.2,650.0,1650.0,260375.0,1650.03358591,0.875884876521,0.0671235454811,0.0569915779982,2.2589445141,3.69207688828,3.68909411279,6.25809698656
0.65,0.25,1.0,5.0,0.2,650.0,1650.0,261470.0,1650.01902333,0.878382518843,0.0594135748181,0.0622039063391,2.22063962349,3.58433453981,3.65108863463,6.26644622843
0.65,0.25,1.0,5.0,0.2,650.0,1650.0,262725.0,1650.00150796,0.884024189706,0.0576166198594,0.0583591904341,2.23277751332,3.67225839904,3.66647867167,6.14929447987
0.65,0.25,1.0,5.0,0.2,650.0,1650.0,262077.0,1650.0070992,0.876369596297,0.0575161927764,0.0661142109271,2.26508744801,3.73800370313,3.69981839962,6.40202474907
0.65,0.25,1.0,5.0,0.2,650.0,1650.0,261584.0,1650.0042236,0.868369973231,0.0636155418685,0.0680144849002,2.19557832215,3.68466825275,3.67255664887,6.27346513794
0.65,0.25,1.0,5.0,0.2,650.0,1650.0,262260.0,1650.00214222,0.873209706914,0.0619460869398,0.0648442061464,2.22228642635,3.70021621394,3.69598213007,6.36168229591
0.65,0.25,1.0,5.0,0.2,650.0,1650.0,261241.0,1650.00438003,0.878402039767,0.0619600673835,0.0596378928499,2.24361531391,3.68033512721,3.67531262154,6.14184720465
0.65,0.25,1.0,5.0,0.2,650.0,1650.0,260289.0,1650.00186297,0.878708005971,0.0630280886799,0.0582639053494,2.25325668218,3.72944426632,3.69318894082,6.18021171647
0.65,0.25,1.0,5.0,0.2,650.0,1650.0,262592.0,1650.01360125,0.87641698414,0.0632776011767,0.0603054146828,2.21308406304,3.64357701639,3.68641583945,6.14714054896
0.65,0.25,1.0,5.0,0.2,650.0,1650.0,259976.0,1650.00889126,0.87408932259,0.06455678722,0.0613538901905,2.20657936683,3.62128152505,3.70390505661,6.14277804473
0.65,0.25,1.0,5.0,0.2,650.0,1650.0,259857.0,1650.00589645,0.873625412926,0.0644002930192,0.0619742940552,2.23147261606,3.65574714565,3.68879666045,6.10269167573
0.65,0.25,1.0,5.0,0.2,650.0,1650.0,261956.0,1650.00032503,0.875512228395,0.0614744515594,0.0630133200456,2.21165993825,3.66301166813,3.6641736472,6.07796107233
0.65,0.25,1.0,5.0,0.2,650.0,1650.0,261331.0,1650.01596302,0.873451757216,0.0666435216085,0.0599047211758,2.23697058403,3.70088256988,3.70679538633,6.15026638741
0.65,0.25,1.0,5.0,0.2,650.0,1650.0,261799.0,1650.00001733,0.880154820194,0.0644840072682,0.0553611725377,2.26098530267,3.65664783625,3.65803401775,6.074653784
0.65,0.25,1.0,5.0,0.2,650.0,1650.0,260750.0,1650.00328879,0.878592975108,0.0621667357137,0.0592402891779,2.27039190164,3.69954165064,3.68757779648,6.30511289354
0.65,0.25,1.0,5.0,0.2,650.0,1650.0,261556.0,1650.0073149,0.877332542576,0.0648561089379,0.0578113484861,2.26363399468,3.67054790694,3.70413335687,6.06786126587
0.65,0.25,1.0,5.0,0.2,650.0,1650.0,262736.0,1650.00573037,0.872197964277,0.0656259743881,0.0621760613344,2.23296499857,3.63864547529,3.69116754407,6.18702092322
0.65,0.25,1.0,5.0,0.2,650.0,1650.0,261518.0,1650.00515791,0.873426358721,0.0649537840553,0.0616198572236,2.20872635439,3.66384347568,3.62492518981,6.25895119022
0.65,0.25,1.0,5.0,0.2,650.0,1650.0,261725.0,1650.00320506,0.873884324084,0.0619388686194,0.0641768072963,2.2213579765,3.68194902973,3.65171343096,6.1572097967
0.65,0.25,1.0,5.0,0.2,650.0,1650.0,261753.0,1650.00304758,0.874487721598,0.0637048454588,0.0618074329429,2.25202800148,3.68990553722,3.68368560227,6.38519496641
