# Supplementary material for: Crossed and Locked Quotes in a Multi-Market Simulation
Source: PLoS One. 2016 Mar 9;11(3):e0151096. doi: 10.1371/journal.pone.0151096 (PMC4784946; doi:10.1371/journal.pone.0151096)
Supplement: S2 Dataset — Simulation output and summary files for the sensitivity analysis. (ZIP) [file pone.0151096.s002.zip]

Archive with 458 entries (455 files):
- sensitivity_analysis/
- sensitivity_analysis/sensitivity_analysis_0.out
- __MACOSX/
- __MACOSX/sensitivity_analysis/
- __MACOSX/sensitivity_analysis/._sensitivity_analysis_0.out
- sensitivity_analysis/sensitivity_analysis_1.out
- __MACOSX/sensitivity_analysis/._sensitivity_analysis_1.out
- sensitivity_analysis/sensitivity_analysis_10.out
- __MACOSX/sensitivity_analysis/._sensitivity_analysis_10.out
- sensitivity_analysis/sensitivity_analysis_100.out
- __MACOSX/sensitivity_analysis/._sensitivity_analysis_100.out
- sensitivity_analysis/sensitivity_analysis_101.out
- __MACOSX/sensitivity_analysis/._sensitivity_analysis_101.out
- sensitivity_analysis/sensitivity_analysis_102.out
- __MACOSX/sensitivity_analysis/._sensitivity_analysis_102.out
- sensitivity_analysis/sensitivity_analysis_103.out
- __MACOSX/sensitivity_analysis/._sensitivity_analysis_103.out
- sensitivity_analysis/sensitivity_analysis_104.out
- __MACOSX/sensitivity_analysis/._sensitivity_analysis_104.out
- sensitivity_analysis/sensitivity_analysis_105.out
- __MACOSX/sensitivity_analysis/._sensitivity_analysis_105.out
- sensitivity_analysis/sensitivity_analysis_106.out
- __MACOSX/sensitivity_analysis/._sensitivity_analysis_106.out
- sensitivity_analysis/sensitivity_analysis_107.out
- __MACOSX/sensitivity_analysis/._sensitivity_analysis_107.out
- sensitivity_analysis/sensitivity_analysis_108.out
- __MACOSX/sensitivity_analysis/._sensitivity_analysis_108.out
- sensitivity_analysis/sensitivity_analysis_109.out
- __MACOSX/sensitivity_analysis/._sensitivity_analysis_109.out
- sensitivity_analysis/sensitivity_analysis_11.out
- __MACOSX/sensitivity_analysis/._sensitivity_analysis_11.out
- sensitivity_analysis/sensitivity_analysis_110.out
- __MACOSX/sensitivity_analysis/._sensitivity_analysis_110.out
- sensitivity_analysis/sensitivity_analysis_111.out
- __MACOSX/sensitivity_analysis/._sensitivity_analysis_111.out
- sensitivity_analysis/sensitivity_analysis_112.out
- __MACOSX/sensitivity_analysis/._sensitivity_analysis_112.out
- sensitivity_analysis/sensitivity_analysis_113.out
- __MACOSX/sensitivity_analysis/._sensitivity_analysis_113.out
- sensitivity_analysis/sensitivity_analysis_114.out
- __MACOSX/sensitivity_analysis/._sensitivity_analysis_114.out
- sensitivity_analysis/sensitivity_analysis_115.out
- __MACOSX/sensitivity_analysis/._sensitivity_analysis_115.out
- sensitivity_analysis/sensitivity_analysis_116.out
- __MACOSX/sensitivity_analysis/._sensitivity_analysis_116.out
- sensitivity_analysis/sensitivity_analysis_117.out
- __MACOSX/sensitivity_analysis/._sensitivity_analysis_117.out
- sensitivity_analysis/sensitivity_analysis_118.out
- __MACOSX/sensitivity_analysis/._sensitivity_analysis_118.out
- sensitivity_analysis/sensitivity_analysis_119.out
- __MACOSX/sensitivity_analysis/._sensitivity_analysis_119.out
- sensitivity_analysis/sensitivity_analysis_12.out
- __MACOSX/sensitivity_analysis/._sensitivity_analysis_12.out
- sensitivity_analysis/sensitivity_analysis_120.out
- __MACOSX/sensitivity_analysis/._sensitivity_analysis_120.out
- sensitivity_analysis/sensitivity_analysis_121.out
- __MACOSX/sensitivity_analysis/._sensitivity_analysis_121.out
- sensitivity_analysis/sensitivity_analysis_122.out
- __MACOSX/sensitivity_analysis/._sensitivity_analysis_122.out
- sensitivity_analysis/sensitivity_analysis_123.out
- __MACOSX/sensitivity_analysis/._sensitivity_analysis_123.out
- sensitivity_analysis/sensitivity_analysis_124.out
- __MACOSX/sensitivity_analysis/._sensitivity_analysis_124.out
- sensitivity_analysis/sensitivity_analysis_125.out
- __MACOSX/sensitivity_analysis/._sensitivity_analysis_125.out
- sensitivity_analysis/sensitivity_analysis_126.out
- __MACOSX/sensitivity_analysis/._sensitivity_analysis_126.out
- sensitivity_analysis/sensitivity_analysis_127.out
- __MACOSX/sensitivity_analysis/._sensitivity_analysis_127.out
- sensitivity_analysis/sensitivity_analysis_128.out
- __MACOSX/sensitivity_analysis/._sensitivity_analysis_128.out
- sensitivity_analysis/sensitivity_analysis_129.out
- __MACOSX/sensitivity_analysis/._sensitivity_analysis_129.out
- sensitivity_analysis/sensitivity_analysis_13.out
- __MACOSX/sensitivity_analysis/._sensitivity_analysis_13.out
- sensitivity_analysis/sensitivity_analysis_130.out
- __MACOSX/sensitivity_analysis/._sensitivity_analysis_130.out
- sensitivity_analysis/sensitivity_analysis_131.out
- __MACOSX/sensitivity_analysis/._sensitivity_analysis_131.out
- sensitivity_analysis/sensitivity_analysis_132.out
- __MACOSX/sensitivity_analysis/._sensitivity_analysis_132.out
- sensitivity_analysis/sensitivity_analysis_133.out
- __MACOSX/sensitivity_analysis/._sensitivity_analysis_133.out
- sensitivity_analysis/sensitivity_analysis_134.out
- __MACOSX/sensitivity_analysis/._sensitivity_analysis_134.out
- sensitivity_analysis/sensitivity_analysis_135.out
- __MACOSX/sensitivity_analysis/._sensitivity_analysis_135.out
- sensitivity_analysis/sensitivity_analysis_136.out
- __MACOSX/sensitivity_analysis/._sensitivity_analysis_136.out
- sensitivity_analysis/sensitivity_analysis_137.out
- __MACOSX/sensitivity_analysis/._sensitivity_analysis_137.out
- sensitivity_analysis/sensitivity_analysis_138.out
- __MACOSX/sensitivity_analysis/._sensitivity_analysis_138.out
- sensitivity_analysis/sensitivity_analysis_139.out
- __MACOSX/sensitivity_analysis/._sensitivity_analysis_139.out
- sensitivity_analysis/sensitivity_analysis_14.out
- __MACOSX/sensitivity_analysis/._sensitivity_analysis_14.out
- sensitivity_analysis/sensitivity_analysis_140.out
- __MACOSX/sensitivity_analysis/._sensitivity_analysis_140.out
- sensitivity_analysis/sensitivity_analysis_141.out
- __MACOSX/sensitivity_analysis/._sensitivity_analysis_141.out
- sensitivity_analysis/sensitivity_analysis_142.out
- __MACOSX/sensitivity_analysis/._sensitivity_analysis_142.out
- sensitivity_analysis/sensitivity_analysis_143.out
- __MACOSX/sensitivity_analysis/._sensitivity_analysis_143.out
- sensitivity_analysis/sensitivity_analysis_144.out
- __MACOSX/sensitivity_analysis/._sensitivity_analysis_144.out
- sensitivity_analysis/sensitivity_analysis_145.out
- __MACOSX/sensitivity_analysis/._sensitivity_analysis_145.out
- sensitivity_analysis/sensitivity_analysis_146.out
- __MACOSX/sensitivity_analysis/._sensitivity_analysis_146.out
- sensitivity_analysis/sensitivity_analysis_147.out
- __MACOSX/sensitivity_analysis/._sensitivity_analysis_147.out
- sensitivity_analysis/sensitivity_analysis_148.out
- __MACOSX/sensitivity_analysis/._sensitivity_analysis_148.out
- sensitivity_analysis/sensitivity_analysis_149.out
- __MACOSX/sensitivity_analysis/._sensitivity_analysis_149.out
- sensitivity_analysis/sensitivity_analysis_15.out
- __MACOSX/sensitivity_analysis/._sensitivity_analysis_15.out
- sensitivity_analysis/sensitivity_analysis_150.out
- __MACOSX/sensitivity_analysis/._sensitivity_analysis_150.out
- sensitivity_analysis/sensitivity_analysis_151.out
- __MACOSX/sensitivity_analysis/._sensitivity_analysis_151.out
- sensitivity_analysis/sensitivity_analysis_152.out
- __MACOSX/sensitivity_analysis/._sensitivity_analysis_152.out
- sensitivity_analysis/sensitivity_analysis_153.out
- __MACOSX/sensitivity_analysis/._sensitivity_analysis_153.out
- sensitivity_analysis/sensitivity_analysis_154.out
- __MACOSX/sensitivity_analysis/._sensitivity_analysis_154.out
- sensitivity_analysis/sensitivity_analysis_155.out
- __MACOSX/sensitivity_analysis/._sensitivity_analysis_155.out
- sensitivity_analysis/sensitivity_analysis_156.out
- __MACOSX/sensitivity_analysis/._sensitivity_analysis_156.out
- sensitivity_analysis/sensitivity_analysis_157.out
- __MACOSX/sensitivity_analysis/._sensitivity_analysis_157.out
- sensitivity_analysis/sensitivity_analysis_158.out
- __MACOSX/sensitivity_analysis/._sensitivity_analysis_158.out
- sensitivity_analysis/sensitivity_analysis_159.out
- __MACOSX/sensitivity_analysis/._sensitivity_analysis_159.out
- sensitivity_analysis/sensitivity_analysis_16.out
- __MACOSX/sensitivity_analysis/._sensitivity_analysis_16.out
- sensitivity_analysis/sensitivity_analysis_160.out
- __MACOSX/sensitivity_analysis/._sensitivity_analysis_160.out
- sensitivity_analysis/sensitivity_analysis_161.out
- __MACOSX/sensitivity_analysis/._sensitivity_analysis_161.out
- sensitivity_analysis/sensitivity_analysis_162.out
- __MACOSX/sensitivity_analysis/._sensitivity_analysis_162.out
- sensitivity_analysis/sensitivity_analysis_163.out
- __MACOSX/sensitivity_analysis/._sensitivity_analysis_163.out
- sensitivity_analysis/sensitivity_analysis_164.out
- __MACOSX/sensitivity_analysis/._sensitivity_analysis_164.out
- sensitivity_analysis/sensitivity_analysis_165.out
- __MACOSX/sensitivity_analysis/._sensitivity_analysis_165.out
- sensitivity_analysis/sensitivity_analysis_166.out
- __MACOSX/sensitivity_analysis/._sensitivity_analysis_166.out
- sensitivity_analysis/sensitivity_analysis_167.out
- __MACOSX/sensitivity_analysis/._sensitivity_analysis_167.out
- sensitivity_analysis/sensitivity_analysis_168.out
- __MACOSX/sensitivity_analysis/._sensitivity_analysis_168.out
- sensitivity_analysis/sensitivity_analysis_169.out
- __MACOSX/sensitivity_analysis/._sensitivity_analysis_169.out
- sensitivity_analysis/sensitivity_analysis_17.out
- __MACOSX/sensitivity_analysis/._sensitivity_analysis_17.out
- sensitivity_analysis/sensitivity_analysis_170.out
- __MACOSX/sensitivity_analysis/._sensitivity_analysis_170.out
- sensitivity_analysis/sensitivity_analysis_171.out
- __MACOSX/sensitivity_analysis/._sensitivity_analysis_171.out
- sensitivity_analysis/sensitivity_analysis_172.out
- __MACOSX/sensitivity_analysis/._sensitivity_analysis_172.out
- sensitivity_analysis/sensitivity_analysis_173.out
- __MACOSX/sensitivity_analysis/._sensitivity_analysis_173.out
- sensitivity_analysis/sensitivity_analysis_174.out
- __MACOSX/sensitivity_analysis/._sensitivity_analysis_174.out
- sensitivity_analysis/sensitivity_analysis_175.out
- __MACOSX/sensitivity_analysis/._sensitivity_analysis_175.out
- sensitivity_analysis/sensitivity_analysis_176.out
- __MACOSX/sensitivity_analysis/._sensitivity_analysis_176.out
- sensitivity_analysis/sensitivity_analysis_177.out
- __MACOSX/sensitivity_analysis/._sensitivity_analysis_177.out
- sensitivity_analysis/sensitivity_analysis_178.out
- __MACOSX/sensitivity_analysis/._sensitivity_analysis_178.out
- sensitivity_analysis/sensitivity_analysis_179.out
- __MACOSX/sensitivity_analysis/._sensitivity_analysis_179.out
- sensitivity_analysis/sensitivity_analysis_18.out
- __MACOSX/sensitivity_analysis/._sensitivity_analysis_18.out
- sensitivity_analysis/sensitivity_analysis_180.out
- __MACOSX/sensitivity_analysis/._sensitivity_analysis_180.out
- sensitivity_analysis/sensitivity_analysis_181.out
- __MACOSX/sensitivity_analysis/._sensitivity_analysis_181.out
- sensitivity_analysis/sensitivity_analysis_182.out
- __MACOSX/sensitivity_analysis/._sensitivity_analysis_182.out
- sensitivity_analysis/sensitivity_analysis_183.out
- __MACOSX/sensitivity_analysis/._sensitivity_analysis_183.out
- sensitivity_analysis/sensitivity_analysis_184.out
- __MACOSX/sensitivity_analysis/._sensitivity_analysis_184.out
- sensitivity_analysis/sensitivity_analysis_185.out
- __MACOSX/sensitivity_analysis/._sensitivity_analysis_185.out
- sensitivity_analysis/sensitivity_analysis_186.out
- __MACOSX/sensitivity_analysis/._sensitivity_analysis_186.out
- sensitivity_analysis/sensitivity_analysis_187.out
- __MACOSX/sensitivity_analysis/._sensitivity_analysis_187.out
- sensitivity_analysis/sensitivity_analysis_188.out
- __MACOSX/sensitivity_analysis/._sensitivity_analysis_188.out
- sensitivity_analysis/sensitivity_analysis_189.out
- __MACOSX/sensitivity_analysis/._sensitivity_analysis_189.out
- sensitivity_analysis/sensitivity_analysis_19.out
- __MACOSX/sensitivity_analysis/._sensitivity_analysis_19.out
- sensitivity_analysis/sensitivity_analysis_190.out
- __MACOSX/sensitivity_analysis/._sensitivity_analysis_190.out
- sensitivity_analysis/sensitivity_analysis_191.out
- __MACOSX/sensitivity_analysis/._sensitivity_analysis_191.out
- sensitivity_analysis/sensitivity_analysis_192.out
- __MACOSX/sensitivity_analysis/._sensitivity_analysis_192.out
- sensitivity_analysis/sensitivity_analysis_193.out
- __MACOSX/sensitivity_analysis/._sensitivity_analysis_193.out
- sensitivity_analysis/sensitivity_analysis_194.out
- __MACOSX/sensitivity_analysis/._sensitivity_analysis_194.out
- sensitivity_analysis/sensitivity_analysis_195.out
- __MACOSX/sensitivity_analysis/._sensitivity_analysis_195.out
- sensitivity_analysis/sensitivity_analysis_196.out
- __MACOSX/sensitivity_analysis/._sensitivity_analysis_196.out
- sensitivity_analysis/sensitivity_analysis_197.out
- __MACOSX/sensitivity_analysis/._sensitivity_analysis_197.out
- sensitivity_analysis/sensitivity_analysis_198.out
- __MACOSX/sensitivity_analysis/._sensitivity_analysis_198.out
- sensitivity_analysis/sensitivity_analysis_199.out
- __MACOSX/sensitivity_analysis/._sensitivity_analysis_199.out
- sensitivity_analysis/sensitivity_analysis_2.out
- __MACOSX/sensitivity_analysis/._sensitivity_analysis_2.out
- sensitivity_analysis/sensitivity_analysis_20.out
- __MACOSX/sensitivity_analysis/._sensitivity_analysis_20.out
- sensitivity_analysis/sensitivity_analysis_200.out
- __MACOSX/sensitivity_analysis/._sensitivity_analysis_200.out
- sensitivity_analysis/sensitivity_analysis_201.out
- __MACOSX/sensitivity_analysis/._sensitivity_analysis_201.out
- sensitivity_analysis/sensitivity_analysis_202.out
- __MACOSX/sensitivity_analysis/._sensitivity_analysis_202.out
- sensitivity_analysis/sensitivity_analysis_203.out
- __MACOSX/sensitivity_analysis/._sensitivity_analysis_203.out
- sensitivity_analysis/sensitivity_analysis_204.out
- __MACOSX/sensitivity_analysis/._sensitivity_analysis_204.out
- sensitivity_analysis/sensitivity_analysis_205.out
- __MACOSX/sensitivity_analysis/._sensitivity_analysis_205.out
- sensitivity_analysis/sensitivity_analysis_206.out
- __MACOSX/sensitivity_analysis/._sensitivity_analysis_206.out
- sensitivity_analysis/sensitivity_analysis_207.out
- __MACOSX/sensitivity_analysis/._sensitivity_analysis_207.out
- sensitivity_analysis/sensitivity_analysis_208.out
- __MACOSX/sensitivity_analysis/._sensitivity_analysis_208.out
- sensitivity_analysis/sensitivity_analysis_209.out
- __MACOSX/sensitivity_analysis/._sensitivity_analysis_209.out
- sensitivity_analysis/sensitivity_analysis_21.out
- __MACOSX/sensitivity_analysis/._sensitivity_analysis_21.out
- sensitivity_analysis/sensitivity_analysis_210.out
- __MACOSX/sensitivity_analysis/._sensitivity_analysis_210.out
- sensitivity_analysis/sensitivity_analysis_211.out
- __MACOSX/sensitivity_analysis/._sensitivity_analysis_211.out
- sensitivity_analysis/sensitivity_analysis_212.out
- __MACOSX/sensitivity_analysis/._sensitivity_analysis_212.out
- sensitivity_analysis/sensitivity_analysis_213.out
- __MACOSX/sensitivity_analysis/._sensitivity_analysis_213.out
- sensitivity_analysis/sensitivity_analysis_214.out
- __MACOSX/sensitivity_analysis/._sensitivity_analysis_214.out
- sensitivity_analysis/sensitivity_analysis_215.out
- __MACOSX/sensitivity_analysis/._sensitivity_analysis_215.out
- sensitivity_analysis/sensitivity_analysis_216.out
- __MACOSX/sensitivity_analysis/._sensitivity_analysis_216.out
- sensitivity_analysis/sensitivity_analysis_217.out
- __MACOSX/sensitivity_analysis/._sensitivity_analysis_217.out
- sensitivity_analysis/sensitivity_analysis_218.out
- __MACOSX/sensitivity_analysis/._sensitivity_analysis_218.out
- sensitivity_analysis/sensitivity_analysis_219.out
- __MACOSX/sensitivity_analysis/._sensitivity_analysis_219.out
- sensitivity_analysis/sensitivity_analysis_22.out
- __MACOSX/sensitivity_analysis/._sensitivity_analysis_22.out
- sensitivity_analysis/sensitivity_analysis_220.out
- __MACOSX/sensitivity_analysis/._sensitivity_analysis_220.out
- sensitivity_analysis/sensitivity_analysis_221.out
- __MACOSX/sensitivity_analysis/._sensitivity_analysis_221.out
- sensitivity_analysis/sensitivity_analysis_222.out
- __MACOSX/sensitivity_analysis/._sensitivity_analysis_222.out
- sensitivity_analysis/sensitivity_analysis_223.out
- __MACOSX/sensitivity_analysis/._sensitivity_analysis_223.out
- sensitivity_analysis/sensitivity_analysis_224.out
- __MACOSX/sensitivity_analysis/._sensitivity_analysis_224.out
- sensitivity_analysis/sensitivity_analysis_23.out
- __MACOSX/sensitivity_analysis/._sensitivity_analysis_23.out
- sensitivity_analysis/sensitivity_analysis_24.out
- __MACOSX/sensitivity_analysis/._sensitivity_analysis_24.out
- sensitivity_analysis/sensitivity_analysis_25.out
- __MACOSX/sensitivity_analysis/._sensitivity_analysis_25.out
- sensitivity_analysis/sensitivity_analysis_26.out
- __MACOSX/sensitivity_analysis/._sensitivity_analysis_26.out
- sensitivity_analysis/sensitivity_analysis_27.out
- __MACOSX/sensitivity_analysis/._sensitivity_analysis_27.out
- sensitivity_analysis/sensitivity_analysis_28.out
- __MACOSX/sensitivity_analysis/._sensitivity_analysis_28.out
- sensitivity_analysis/sensitivity_analysis_29.out
- __MACOSX/sensitivity_analysis/._sensitivity_analysis_29.out
- sensitivity_analysis/sensitivity_analysis_3.out
[truncated: 158 more entries]
