# Supplementary material for: Crossed and Locked Quotes in a Multi-Market Simulation
Source: PLoS One. 2016 Mar 9;11(3):e0151096. doi: 10.1371/journal.pone.0151096 (PMC4784946; doi:10.1371/journal.pone.0151096)
Supplement: S2 Dataset — Simulation output and summary files for the sensitivity analysis. (ZIP) [file pone.0151096.s002.zip › sensitivity_analysis/sensitivity_analysis_0.out]

SLURM_ARRAY_TASK_ID:  0
0.0,0.0,0.9,4.5,0.2,650.0,1650.0,237726.0,1650.004145,0.0383894786954,0.0151884738705,0.946422047434,-33.9507163492,3.04138398483,3.01402459797,821.830966091
0.0,0.0,0.9,4.5,0.2,650.0,1650.0,238137.0,1650.00499633,0.0212293571559,0.00688797907675,0.971882663767,-19.9189686922,3.05334221328,3.02038512233,275.04781818
0.0,0.0,0.9,4.5,0.2,650.0,1650.0,238208.0,1650.00212384,0.0,0.0,1.0,-22.4056364629,3.01801515743,2.98631157092,334.616133601
0.0,0.0,0.9,4.5,0.2,650.0,1650.0,237235.0,1650.01061353,0.0033256214163,0.000879157734749,0.995795220849,-22.1773120258,3.03769323551,3.12168422254,343.508828518
0.0,0.0,0.9,4.5,0.2,650.0,1650.0,237454.0,1650.01637601,0.00617383148233,0.00725716832172,0.986569000196,-20.9023623854,3.03580839104,3.00508493849,323.456121627
0.0,0.0,0.9,4.5,0.2,650.0,1650.0,236317.0,1650.02583715,0.0,0.0,1.0,-57.7743042943,3.05961246379,3.05504708326,1713.50133368
0.0,0.0,0.9,4.5,0.2,650.0,1650.0,238007.0,1650.00315733,0.119442110114,0.0562383527321,0.824319537154,-9.68847552286,2.96382496402,2.99551834163,126.46446148
0.0,0.0,0.9,4.5,0.2,650.0,1650.0,238149.0,1650.00015897,0.017469889072,0.0088429377469,0.973687173181,-30.3268622879,2.96466684426,3.0337483395,649.135225932
0.0,0.0,0.9,4.5,0.2,650.0,1650.0,237298.0,1650.00775801,0.165141875004,0.0660703144033,0.768787810593,-5.23289850519,3.03323078419,3.03043642105,49.3164871838
0.0,0.0,0.9,4.5,0.2,650.0,1650.0,238068.0,1650.01006315,0.139936171205,0.0446232028191,0.815440625976,-23.5588686166,3.09748771295,3.02479780372,585.143504327
0.0,0.0,0.9,4.5,0.2,650.0,1650.0,236185.0,1650.01137565,0.0,0.0,1.0,-82.8091496915,3.00513708367,3.03882141638,3394.2153231
0.0,0.0,0.9,4.5,0.2,650.0,1650.0,237967.0,1650.01756659,0.10108486997,0.0334885054094,0.865426624621,-13.6069625256,2.95849252003,3.06920413044,173.130515193
0.0,0.0,0.9,4.5,0.2,650.0,1650.0,236973.0,1650.0200852,0.0,0.0,1.0,-47.3764940888,2.99969235437,3.03323031878,1247.9552132
0.0,0.0,0.9,4.5,0.2,650.0,1650.0,238219.0,1650.00040388,9.45393039613e-05,0.000143482075556,0.99976197862,-49.0717767318,3.04978653161,2.98735461543,1750.9007178
0.0,0.0,0.9,4.5,0.2,650.0,1650.0,238569.0,1650.03136753,0.0,0.0,1.0,-39.4404426861,2.97566086477,3.0434621172,943.37619904
0.0,0.0,0.9,4.5,0.2,650.0,1650.0,236914.0,1650.00555447,0.119575001199,0.0427435341963,0.837681464605,-8.06137151951,3.02397548401,2.99155850019,83.7569740841
0.0,0.0,0.9,4.5,0.2,650.0,1650.0,236872.0,1650.00068836,0.0547741616314,0.0328292114338,0.912396626935,-16.725274444,3.12568532857,3.12003401103,250.607709699
0.0,0.0,0.9,4.5,0.2,650.0,1650.0,236410.0,1650.00691152,0.0,0.0,1.0,-36.0153321904,3.05285916428,3.02665482478,731.607362284
0.0,0.0,0.9,4.5,0.2,650.0,1650.0,237428.0,1650.00277278,0.0139922750126,0.00738795937976,0.978619765608,-18.4850340991,3.0443354113,3.01890609216,249.676612129
0.0,0.0,0.9,4.5,0.2,650.0,1650.0,237322.0,1650.00046048,0.0,0.0,1.0,-43.6899622903,3.07331554545,3.05580960073,1027.60829253
