# Supplementary material for: Crossed and Locked Quotes in a Multi-Market Simulation
Source: PLoS One. 2016 Mar 9;11(3):e0151096. doi: 10.1371/journal.pone.0151096 (PMC4784946; doi:10.1371/journal.pone.0151096)
Supplement: S2 Dataset — Simulation output and summary files for the sensitivity analysis. (ZIP) [file pone.0151096.s002.zip › sensitivity_analysis/sensitivity_analysis_1.out]

SLURM_ARRAY_TASK_ID:  1
0.0,0.0,0.9,4.75,0.2,650.0,1650.0,237343.0,1650.00331161,0.0,0.0,1.0,-30.7561078316,3.20175390807,3.16535565861,556.286377916
0.0,0.0,0.9,4.75,0.2,650.0,1650.0,237685.0,1650.0183787,0.0631447381986,0.0279240107515,0.90893125105,-13.0563717423,3.12710164616,3.15842547632,157.992394823
0.0,0.0,0.9,4.75,0.2,650.0,1650.0,237815.0,1650.01658177,0.171424339528,0.0584359140352,0.770139746437,-8.14808016154,3.16858284181,3.08187220601,92.2245361806
0.0,0.0,0.9,4.75,0.2,650.0,1650.0,237264.0,1650.00022751,0.0224023520995,0.00959284563089,0.96800480227,-18.800322249,3.20877787031,3.2210800761,249.104154939
0.0,0.0,0.9,4.75,0.2,650.0,1650.0,238700.0,1650.01266243,0.0,0.0,1.0,-114.696098499,3.08353446754,3.0522720482,6647.56234572
0.0,0.0,0.9,4.75,0.2,650.0,1650.0,238793.0,1650.00747678,0.0970576940515,0.0320544294341,0.870887876514,-14.8396318894,3.17927679365,3.10868422821,200.502542092
0.0,0.0,0.9,4.75,0.2,650.0,1650.0,237869.0,1650.00041493,0.0539621457388,0.0177033337301,0.928334520531,-19.9673682691,3.2043479407,3.11851007986,308.632287397
0.0,0.0,0.9,4.75,0.2,650.0,1650.0,238262.0,1650.00197665,0.184379774979,0.0671510630673,0.748469161954,-5.57063675271,3.11970051416,3.13966265671,55.6369354863
0.0,0.0,0.9,4.75,0.2,650.0,1650.0,237391.0,1650.00300808,0.0,0.0,1.0,-43.7372042211,3.20125701005,3.21076623015,1269.418545
0.0,0.0,0.9,4.75,0.2,650.0,1650.0,238102.0,1650.01234052,0.00215906198597,0.00287461030075,0.994966327713,-17.06177563,3.15016897984,3.13439088066,209.976630351
0.0,0.0,0.9,4.75,0.2,650.0,1650.0,236991.0,1650.02556471,0.0838808304633,0.0304734524842,0.885645717053,-9.42365718102,3.11383738095,3.09565412409,101.404759146
0.0,0.0,0.9,4.75,0.2,650.0,1650.0,238638.0,1650.00188927,0.000141157751407,0.000496938912617,0.999361903336,-37.122953136,3.14670222116,3.15479384615,772.691457866
0.0,0.0,0.9,4.75,0.2,650.0,1650.0,237782.0,1650.00023078,0.0367135061644,0.0155157622912,0.947770731544,-20.4844674239,3.08721334025,3.14787857455,320.491349202
0.0,0.0,0.9,4.75,0.2,650.0,1650.0,238168.0,1650.00418465,0.178961218796,0.0588693463865,0.762169434817,-5.43899175405,3.16263480461,3.10620893028,50.661028048
0.0,0.0,0.9,4.75,0.2,650.0,1650.0,238258.0,1650.00043951,0.0974923138406,0.0462315663931,0.856276119766,-6.45291573635,3.15534916713,3.20719275029,59.7545813237
0.0,0.0,0.9,4.75,0.2,650.0,1650.0,238592.0,1650.0049341,0.0,0.0,1.0,-28.1007536502,3.12466805805,3.07630896128,458.370244834
0.0,0.0,0.9,4.75,0.2,650.0,1650.0,237081.0,1650.00283167,0.118545519543,0.0446868330306,0.836767647427,-8.16965386072,3.19429186107,3.09793474916,87.471777187
0.0,0.0,0.9,4.75,0.2,650.0,1650.0,238022.0,1650.00026944,0.0346805230264,0.01475869297,0.950560784004,-13.2090181741,3.19095934669,3.16174955074,143.006061145
0.0,0.0,0.9,4.75,0.2,650.0,1650.0,237788.0,1650.00366201,0.0428819741322,0.016008213995,0.941109811873,-15.6975118707,3.16832737037,3.17026145217,207.168729639
0.0,0.0,0.9,4.75,0.2,650.0,1650.0,237814.0,1650.001136,0.238737355504,0.0883557064304,0.672906938066,-4.22332340294,3.12710680078,3.1350321034,43.274495189
