# Supplementary material for: Crossed and Locked Quotes in a Multi-Market Simulation
Source: PLoS One. 2016 Mar 9;11(3):e0151096. doi: 10.1371/journal.pone.0151096 (PMC4784946; doi:10.1371/journal.pone.0151096)
Supplement: S2 Dataset — Simulation output and summary files for the sensitivity analysis. (ZIP) [file pone.0151096.s002.zip › sensitivity_analysis/sensitivity_analysis_10.out]

SLURM_ARRAY_TASK_ID:  10
0.0,0.0,1.0,4.5,0.2,650.0,1650.0,264290.0,1650.01241777,0.0,0.0,1.0,-50.013646688,2.77163695577,2.78064261929,1410.26362247
0.0,0.0,1.0,4.5,0.2,650.0,1650.0,264219.0,1650.00010759,0.0591999941511,0.0258681691016,0.914931836747,-12.4107485785,2.77695969374,2.76341533981,139.996781286
0.0,0.0,1.0,4.5,0.2,650.0,1650.0,264127.0,1650.00267651,0.217224892738,0.0925802402173,0.690194867044,-3.50866352957,2.79425619186,2.78659487942,30.5129806178
0.0,0.0,1.0,4.5,0.2,650.0,1650.0,263059.0,1650.00253911,0.0,0.0,1.0,-27.7183720937,2.76955566435,2.88083307912,446.213580118
0.0,0.0,1.0,4.5,0.2,650.0,1650.0,262417.0,1650.00442715,0.0,0.0,1.0,-43.031105095,2.77907321329,2.85489223553,992.789659143
0.0,0.0,1.0,4.5,0.2,650.0,1650.0,262672.0,1650.00123108,0.0335447678176,0.0246084135422,0.94184681864,-13.4797972919,2.78244731958,2.8727297698,169.503744854
0.0,0.0,1.0,4.5,0.2,650.0,1650.0,263116.0,1650.01473041,0.00450183438761,0.00473546204305,0.990762703569,-22.5765099535,2.77230978888,2.76711332173,327.074876872
0.0,0.0,1.0,4.5,0.2,650.0,1650.0,263985.0,1650.00216097,0.0,0.0,1.0,-40.2313064934,2.73434073785,2.76819297721,839.37522273
0.0,0.0,1.0,4.5,0.2,650.0,1650.0,263106.0,1650.00045739,0.0,0.0,1.0,-39.7952016985,2.83522256998,2.8688101079,870.002465606
0.0,0.0,1.0,4.5,0.2,650.0,1650.0,263809.0,1650.00183279,0.0412430087623,0.018799620402,0.939957370836,-21.0841762916,2.80015235035,2.79493806836,377.063637868
0.0,0.0,1.0,4.5,0.2,650.0,1650.0,263319.0,1650.0259411,0.0465050854798,0.0259032616192,0.927591652901,-15.6003728985,2.74441660606,2.79467124035,236.140982596
0.0,0.0,1.0,4.5,0.2,650.0,1650.0,263361.0,1650.00151884,1.67639629401e-05,0.00096629231408,0.999016943723,-19.3414816149,2.82448190276,2.7692211998,250.774585009
0.0,0.0,1.0,4.5,0.2,650.0,1650.0,265210.0,1650.03167741,0.0,0.000975846359746,0.99902415364,-29.4873083895,2.86320321455,2.71134776673,525.321576453
0.0,0.0,1.0,4.5,0.2,650.0,1650.0,264136.0,1650.00847757,0.0496564524498,0.0203128743014,0.930030673249,-16.6292882504,2.72339268008,2.76217229847,232.377684763
0.0,0.0,1.0,4.5,0.2,650.0,1650.0,263806.0,1650.00842329,0.0,0.0,1.0,-32.7864046914,2.84864538734,2.69872966702,639.874151336
0.0,0.0,1.0,4.5,0.2,650.0,1650.0,264123.0,1650.00024831,0.00298359622681,0.00235981914138,0.994656584632,-25.7050776536,2.77945037945,2.83688777944,422.607193662
0.0,0.0,1.0,4.5,0.2,650.0,1650.0,263809.0,1650.00310937,0.0,0.0,1.0,-64.7979488966,2.74404956994,2.78132265485,2240.91722159
0.0,0.0,1.0,4.5,0.2,650.0,1650.0,265186.0,1650.00150556,0.0788004233503,0.0337621955323,0.887437381117,-14.736288457,2.79924321304,2.75586328025,198.204038092
0.0,0.0,1.0,4.5,0.2,650.0,1650.0,264713.0,1650.01363889,0.00335315927028,0.0025498806091,0.994096960121,-28.3413240794,2.73294657533,2.7074809858,481.618283833
0.0,0.0,1.0,4.5,0.2,650.0,1650.0,263261.0,1650.00703433,0.00492817221797,0.00404531112694,0.991026516655,-26.0628449333,2.74502874186,2.79979058723,433.782010876
