# Supplementary material for: Crossed and Locked Quotes in a Multi-Market Simulation
Source: PLoS One. 2016 Mar 9;11(3):e0151096. doi: 10.1371/journal.pone.0151096 (PMC4784946; doi:10.1371/journal.pone.0151096)
Supplement: S2 Dataset — Simulation output and summary files for the sensitivity analysis. (ZIP) [file pone.0151096.s002.zip › sensitivity_analysis/sensitivity_analysis_100.out]

SLURM_ARRAY_TASK_ID:  100
0.5,0.5,0.9,4.5,0.2,650.0,1650.0,232561.0,1650.01302105,0.914729973882,0.0453856897012,0.0398843364166,2.45253460069,3.87023592666,3.83612914761,7.25848530213
0.5,0.5,0.9,4.5,0.2,650.0,1650.0,232172.0,1650.00419274,0.918360960142,0.0411031899734,0.0405358498846,2.46580674407,3.82544843692,3.86286107444,7.27611954
0.5,0.5,0.9,4.5,0.2,650.0,1650.0,232624.0,1650.02212556,0.913983826404,0.0431473324404,0.0428688411553,2.49674397253,3.88542678845,3.94881422112,7.46296053316
0.5,0.5,0.9,4.5,0.2,650.0,1650.0,232254.0,1650.00349021,0.918703993538,0.0426243151115,0.0386716913506,2.44217137844,3.78150777605,3.85073288738,7.33756525483
0.5,0.5,0.9,4.5,0.2,650.0,1650.0,233116.0,1650.00157597,0.918212948024,0.0412066597734,0.040580392203,2.42861716985,3.83979881009,3.81622721001,7.28221242883
0.5,0.5,0.9,4.5,0.2,650.0,1650.0,233769.0,1650.00571717,0.920159923363,0.0384446949812,0.0413953816558,2.44269633258,3.83197389313,3.85561444585,7.53354307715
0.5,0.5,0.9,4.5,0.2,650.0,1650.0,234277.0,1650.01329933,0.917859733974,0.0423949537067,0.0397453123194,2.46045155414,3.85524736617,3.87008373289,7.27056310827
0.5,0.5,0.9,4.5,0.2,650.0,1650.0,232802.0,1650.000613,0.91767286939,0.0428675567832,0.0394595738263,2.52030281796,3.91096221227,3.94205383109,7.49827314498
0.5,0.5,0.9,4.5,0.2,650.0,1650.0,233646.0,1650.00775915,0.913962059442,0.0445144290424,0.0415235115154,2.45444615791,3.89140279722,3.87042103875,7.49290801882
0.5,0.5,0.9,4.5,0.2,650.0,1650.0,232706.0,1650.01061313,0.918564998096,0.0398697652119,0.0415652366921,2.52000696286,3.93502935766,3.94585110111,7.5847594753
0.5,0.5,0.9,4.5,0.2,650.0,1650.0,232329.0,1650.00347909,0.918223203509,0.04229346405,0.0394833324414,2.48986996141,3.88859263251,3.88114173348,7.62987683492
0.5,0.5,0.9,4.5,0.2,650.0,1650.0,234274.0,1650.02615503,0.916576769929,0.0443310453643,0.0390921847068,2.46249505936,3.83682262123,3.80787341164,7.2538417916
0.5,0.5,0.9,4.5,0.2,650.0,1650.0,233582.0,1650.01259467,0.923812686344,0.0395451931316,0.036642120524,2.47070844803,3.86636407553,3.85186614088,7.41536956422
0.5,0.5,0.9,4.5,0.2,650.0,1650.0,233124.0,1650.00100242,0.920524244298,0.0433208981405,0.036154857562,2.50602820868,3.87586831616,3.8823456296,7.46333134457
0.5,0.5,0.9,4.5,0.2,650.0,1650.0,232889.0,1650.00295068,0.909297886276,0.0455935167056,0.0451085970183,2.43893899925,3.89808730087,3.85611907981,7.58836777496
0.5,0.5,0.9,4.5,0.2,650.0,1650.0,232872.0,1650.01927394,0.919764782415,0.0415058474692,0.0387293701162,2.48183789353,3.88373722784,3.82238628356,7.59092319152
0.5,0.5,0.9,4.5,0.2,650.0,1650.0,233623.0,1650.00041222,0.924834339353,0.0379153922856,0.0372502683612,2.48470327869,3.84225398298,3.84111645752,7.08703516312
0.5,0.5,0.9,4.5,0.2,650.0,1650.0,233755.0,1650.0016751,0.918679061049,0.0406261251968,0.0406948137547,2.43381314876,3.83351074813,3.81091613858,7.22990771872
0.5,0.5,0.9,4.5,0.2,650.0,1650.0,232600.0,1650.00966305,0.917402973603,0.0430459474397,0.0395510789569,2.49138404631,3.82948000572,3.89531514767,7.40311111111
0.5,0.5,0.9,4.5,0.2,650.0,1650.0,233117.0,1650.0117009,0.917468345696,0.043186680825,0.0393449734788,2.43178540834,3.76263835193,3.80091129602,7.14177364834
