# Supplementary material for: Crossed and Locked Quotes in a Multi-Market Simulation
Source: PLoS One. 2016 Mar 9;11(3):e0151096. doi: 10.1371/journal.pone.0151096 (PMC4784946; doi:10.1371/journal.pone.0151096)
Supplement: S2 Dataset — Simulation output and summary files for the sensitivity analysis. (ZIP) [file pone.0151096.s002.zip › sensitivity_analysis/sensitivity_analysis_101.out]

SLURM_ARRAY_TASK_ID:  101
0.5,0.5,0.9,4.75,0.2,650.0,1650.0,232462.0,1650.02222877,0.919297403321,0.040430187922,0.0402724087565,2.56951219167,4.04753067889,4.03456422493,8.058091953
0.5,0.5,0.9,4.75,0.2,650.0,1650.0,233074.0,1650.01245653,0.91430761234,0.0429149027975,0.0427774848622,2.48116901108,3.88475806209,3.94441742112,7.68308259574
0.5,0.5,0.9,4.75,0.2,650.0,1650.0,233674.0,1650.00100851,0.920229274138,0.042263687803,0.0375070380587,2.58385106516,4.01053792135,4.03029010673,8.17192463349
0.5,0.5,0.9,4.75,0.2,650.0,1650.0,232176.0,1650.00287274,0.920259847229,0.040056084872,0.039684067899,2.63099038055,4.08996280607,4.12337155376,8.44387237754
0.5,0.5,0.9,4.75,0.2,650.0,1650.0,232435.0,1650.00498871,0.912673791794,0.0395055676087,0.047820640597,2.52617904983,4.02589267042,4.03462982408,8.07646097758
0.5,0.5,0.9,4.75,0.2,650.0,1650.0,233153.0,1650.00479783,0.921726897648,0.039876699794,0.0383964025578,2.53970860552,3.96594842148,3.97476020526,7.7859813515
0.5,0.5,0.9,4.75,0.2,650.0,1650.0,233421.0,1650.00013222,0.923733508078,0.0387596315763,0.0375068603461,2.60505946663,4.08091355648,4.00786788315,8.07053984528
0.5,0.5,0.9,4.75,0.2,650.0,1650.0,235256.0,1650.00035941,0.911733125097,0.0430853489809,0.0451815259223,2.49590340487,3.95940422453,3.91437748803,7.69557508363
0.5,0.5,0.9,4.75,0.2,650.0,1650.0,233165.0,1650.00037794,0.922272899433,0.0401599359617,0.0375671646058,2.55025555858,3.99488757275,4.02734740011,8.00524101929
0.5,0.5,0.9,4.75,0.2,650.0,1650.0,234233.0,1650.00490835,0.923164505329,0.0404282275683,0.0364072671029,2.52824532381,3.92422359377,3.90927864375,7.50689000422
0.5,0.5,0.9,4.75,0.2,650.0,1650.0,234068.0,1650.00256027,0.917785801275,0.0428716053427,0.0393425933825,2.53271439352,3.94737111639,4.00525504596,7.92902802419
0.5,0.5,0.9,4.75,0.2,650.0,1650.0,232661.0,1650.00196622,0.919396939396,0.0389275858481,0.0416754747557,2.55267506088,3.98849186553,3.95523100505,7.66082798755
0.5,0.5,0.9,4.75,0.2,650.0,1650.0,233342.0,1650.00048021,0.925017264163,0.0395068712621,0.0354758645752,2.62314400098,4.0404389797,4.02169882637,7.93014060023
0.5,0.5,0.9,4.75,0.2,650.0,1650.0,233712.0,1650.01053105,0.915713841762,0.0416629601715,0.0426231980665,2.50061022043,3.93608807496,3.97077809963,7.61828507101
0.5,0.5,0.9,4.75,0.2,650.0,1650.0,233394.0,1650.00054635,0.918468444585,0.0376382327494,0.0438933226657,2.55537244411,3.99123037464,3.98920729113,7.86953709148
0.5,0.5,0.9,4.75,0.2,650.0,1650.0,232939.0,1650.00496414,0.914759425869,0.0444583386374,0.0407822354939,2.52687748218,3.99548471273,3.98549260811,7.98959121784
0.5,0.5,0.9,4.75,0.2,650.0,1650.0,233819.0,1650.00525624,0.915767295475,0.0421454281743,0.0420872763512,2.56224955526,4.00820621648,4.00185978637,8.08298352547
0.5,0.5,0.9,4.75,0.2,650.0,1650.0,232379.0,1650.0101739,0.920893665241,0.0387075037165,0.0403988310426,2.56607441839,4.026932326,3.98120800301,8.12240876674
0.5,0.5,0.9,4.75,0.2,650.0,1650.0,232533.0,1650.00252436,0.91914819384,0.0378609585988,0.0429908475608,2.62333215522,4.0927524466,4.11437613649,8.28423158995
0.5,0.5,0.9,4.75,0.2,650.0,1650.0,233662.0,1650.00124756,0.923674588154,0.0368894309598,0.0394359808857,2.55154822503,3.99695421721,3.99466226877,7.94256639336
