# Supplementary material for: Crossed and Locked Quotes in a Multi-Market Simulation
Source: PLoS One. 2016 Mar 9;11(3):e0151096. doi: 10.1371/journal.pone.0151096 (PMC4784946; doi:10.1371/journal.pone.0151096)
Supplement: S2 Dataset — Simulation output and summary files for the sensitivity analysis. (ZIP) [file pone.0151096.s002.zip › sensitivity_analysis/sensitivity_analysis_102.out]

SLURM_ARRAY_TASK_ID:  102
0.5,0.5,0.9,5.0,0.2,650.0,1650.0,233737.0,1650.01089452,0.917390105427,0.0400628302433,0.0425470643297,2.67159853787,4.22447283026,4.20372037283,8.91548791358
0.5,0.5,0.9,5.0,0.2,650.0,1650.0,233374.0,1650.00687884,0.924279600635,0.0370673880491,0.0386530113161,2.70278787691,4.20029140516,4.21673990282,8.60543779469
0.5,0.5,0.9,5.0,0.2,650.0,1650.0,233031.0,1650.00101223,0.925234063128,0.0380855749747,0.0366803618976,2.63587824806,4.09055591785,4.13074578423,8.27598897494
0.5,0.5,0.9,5.0,0.2,650.0,1650.0,234399.0,1650.01388876,0.924565025662,0.0361678859131,0.039267088425,2.67247940205,4.16491523001,4.16435283487,8.62597199738
0.5,0.5,0.9,5.0,0.2,650.0,1650.0,234070.0,1650.00530987,0.912134243944,0.0409619136044,0.0469038424519,2.67961726417,4.28660050538,4.21944299625,8.97391815894
0.5,0.5,0.9,5.0,0.2,650.0,1650.0,233931.0,1650.00319064,0.920982978101,0.039250292019,0.0397667298801,2.65166347378,4.13230022159,4.14546847713,8.33832186151
0.5,0.5,0.9,5.0,0.2,650.0,1650.0,234108.0,1650.00632688,0.918868011573,0.0410937285541,0.0400382598728,2.63172560586,4.10724784671,4.14675755694,8.40983524463
0.5,0.5,0.9,5.0,0.2,650.0,1650.0,233869.0,1650.00067098,0.921773457932,0.0374740186709,0.0407525233971,2.66992794255,4.15806003791,4.16412195711,8.43996961983
0.5,0.5,0.9,5.0,0.2,650.0,1650.0,233155.0,1650.00848471,0.916417781935,0.0414447008219,0.0421375172431,2.63186119764,4.14684651658,4.15082603069,8.57029603079
0.5,0.5,0.9,5.0,0.2,650.0,1650.0,233401.0,1650.00357613,0.918330296733,0.040099759951,0.0415699433163,2.69728173261,4.26140743686,4.2150370049,9.09410590593
0.5,0.5,0.9,5.0,0.2,650.0,1650.0,233788.0,1650.00312921,0.920702130069,0.0389235606814,0.0403743092497,2.62830179003,4.13320458804,4.14523115808,8.43175681432
0.5,0.5,0.9,5.0,0.2,650.0,1650.0,232921.0,1650.0075619,0.922778152125,0.0384530063169,0.0387688415579,2.67085680887,4.17255754618,4.18776347629,8.67908503452
0.5,0.5,0.9,5.0,0.2,650.0,1650.0,232767.0,1650.00179338,0.918679664553,0.0387549684491,0.0425653669981,2.68584263544,4.23539693957,4.25052815372,8.96322213687
0.5,0.5,0.9,5.0,0.2,650.0,1650.0,233196.0,1650.00272865,0.9246137763,0.0408850400816,0.034501183618,2.61072970991,4.04693889634,4.08367772933,8.07608230752
0.5,0.5,0.9,5.0,0.2,650.0,1650.0,232035.0,1650.00180844,0.923000509408,0.0400315164782,0.036967974114,2.65517524346,4.19903553099,4.05370723828,8.29400219116
0.5,0.5,0.9,5.0,0.2,650.0,1650.0,233210.0,1650.00187123,0.922046623136,0.0399698393031,0.0379835375613,2.7382182775,4.27027942703,4.25858017525,8.92612811315
0.5,0.5,0.9,5.0,0.2,650.0,1650.0,232623.0,1650.00896578,0.925506417469,0.0363806872334,0.038112895298,2.6900820208,4.18011563041,4.1698377355,8.75283228522
0.5,0.5,0.9,5.0,0.2,650.0,1650.0,232266.0,1650.01228786,0.923209697296,0.0368240121957,0.0399662905082,2.62981651722,4.1551286963,4.10061744517,8.68616358332
0.5,0.5,0.9,5.0,0.2,650.0,1650.0,233222.0,1650.01244488,0.9170961283,0.0434328300886,0.0394710416114,2.6580687741,4.19010007383,4.11567214279,8.5450001109
0.5,0.5,0.9,5.0,0.2,650.0,1650.0,233657.0,1650.00388077,0.922984774765,0.0394339438474,0.0375812813874,2.66077518051,4.12776223552,4.13887567265,8.47467445415
