# Supplementary material for: Crossed and Locked Quotes in a Multi-Market Simulation
Source: PLoS One. 2016 Mar 9;11(3):e0151096. doi: 10.1371/journal.pone.0151096 (PMC4784946; doi:10.1371/journal.pone.0151096)
Supplement: S2 Dataset — Simulation output and summary files for the sensitivity analysis. (ZIP) [file pone.0151096.s002.zip › sensitivity_analysis/sensitivity_analysis_103.out]

SLURM_ARRAY_TASK_ID:  103
0.5,0.5,0.9,5.25,0.2,650.0,1650.0,233503.0,1650.00515814,0.913251810106,0.0399944700331,0.0467537198608,2.70942021758,4.30137612294,4.31346565201,9.17573272547
0.5,0.5,0.9,5.25,0.2,650.0,1650.0,232764.0,1650.01420959,0.918827410391,0.0403875166189,0.0407850729901,2.76479997327,4.32805758254,4.36388491237,9.21841312673
0.5,0.5,0.9,5.25,0.2,650.0,1650.0,232997.0,1650.001758,0.919254726443,0.0377098279999,0.0430354455568,2.76983562917,4.33855969322,4.3849254278,9.45750098322
0.5,0.5,0.9,5.25,0.2,650.0,1650.0,232415.0,1650.01030866,0.922124047113,0.0359743722419,0.0419015806448,2.77843528381,4.33391917408,4.36963319162,9.27679273841
0.5,0.5,0.9,5.25,0.2,650.0,1650.0,233304.0,1650.00589414,0.915159454668,0.0391067741473,0.0457337711851,2.7777565148,4.37541437848,4.35353659769,9.25959077427
0.5,0.5,0.9,5.25,0.2,650.0,1650.0,232930.0,1650.01455691,0.924114827102,0.0361853872175,0.0396997856803,2.76882484628,4.33672128568,4.31318407826,9.32655269799
0.5,0.5,0.9,5.25,0.2,650.0,1650.0,233233.0,1650.00814507,0.919428927235,0.0375950804385,0.0429759923264,2.72193200179,4.30234287781,4.23087359946,8.99766801078
0.5,0.5,0.9,5.25,0.2,650.0,1650.0,233727.0,1650.00043818,0.923197209235,0.0366748129636,0.0401279778011,2.80187379931,4.39966929458,4.372942755,9.40864702246
0.5,0.5,0.9,5.25,0.2,650.0,1650.0,232364.0,1650.00146063,0.921560213022,0.0385297595874,0.0399100273903,2.80072729529,4.41388744341,4.36132481315,9.44694391825
0.5,0.5,0.9,5.25,0.2,650.0,1650.0,232531.0,1650.00885104,0.919354032371,0.035880875789,0.0447650918401,2.77835815209,4.36981212945,4.41093063917,9.57451704463
0.5,0.5,0.9,5.25,0.2,650.0,1650.0,231851.0,1650.00541048,0.91986637326,0.0361903291062,0.0439432976342,2.81558359948,4.42593398622,4.42135360471,9.54800099912
0.5,0.5,0.9,5.25,0.2,650.0,1650.0,232133.0,1650.00342089,0.919186451487,0.0398120170335,0.0410015314799,2.79299905727,4.38851821007,4.41158118662,9.65777766212
0.5,0.5,0.9,5.25,0.2,650.0,1650.0,232588.0,1650.00559641,0.920318950404,0.0368662856201,0.0428147639757,2.73435781334,4.30777442804,4.37182075066,9.23897549419
0.5,0.5,0.9,5.25,0.2,650.0,1650.0,232979.0,1650.01533128,0.918282244644,0.0408125795732,0.0409051757833,2.73497101665,4.28196881931,4.32493109348,9.20079951753
0.5,0.5,0.9,5.25,0.2,650.0,1650.0,232600.0,1650.01921517,0.922642665735,0.0373513508986,0.0400059833659,2.78446630681,4.33351611622,4.36122308037,9.35790167503
0.5,0.5,0.9,5.25,0.2,650.0,1650.0,232345.0,1650.00524826,0.921517315173,0.0379019900516,0.0405806947759,2.77268032345,4.357541778,4.37139516693,9.19885053802
0.5,0.5,0.9,5.25,0.2,650.0,1650.0,233461.0,1650.00238523,0.916386696925,0.0387705259595,0.0448427771158,2.71593801548,4.29383589845,4.29587582006,9.22595418037
0.5,0.5,0.9,5.25,0.2,650.0,1650.0,233847.0,1650.01213231,0.917866479834,0.0408532178225,0.0412803023438,2.7658155207,4.35883628788,4.36398405975,9.46064670056
0.5,0.5,0.9,5.25,0.2,650.0,1650.0,232956.0,1650.00690196,0.920798759798,0.0347246669796,0.0444765732228,2.77974608805,4.35047709159,4.35866293601,9.35663524183
0.5,0.5,0.9,5.25,0.2,650.0,1650.0,232506.0,1650.00208396,0.917911783763,0.0419701178448,0.0401180983919,2.75369335726,4.33165476811,4.33372765451,9.26835137377
