# Supplementary material for: Crossed and Locked Quotes in a Multi-Market Simulation
Source: PLoS One. 2016 Mar 9;11(3):e0151096. doi: 10.1371/journal.pone.0151096 (PMC4784946; doi:10.1371/journal.pone.0151096)
Supplement: S2 Dataset — Simulation output and summary files for the sensitivity analysis. (ZIP) [file pone.0151096.s002.zip › sensitivity_analysis/sensitivity_analysis_104.out]

SLURM_ARRAY_TASK_ID:  104
0.5,0.5,0.9,5.5,0.2,650.0,1650.0,231983.0,1650.00379977,0.920121205352,0.0343199304016,0.0455588642466,2.9073346528,4.57603468625,4.55902621477,10.1883438134
0.5,0.5,0.9,5.5,0.2,650.0,1650.0,232718.0,1650.00034173,0.923845006901,0.0367376410182,0.0394173520804,2.91631680112,4.59375756486,4.50045506894,10.0770464422
0.5,0.5,0.9,5.5,0.2,650.0,1650.0,231640.0,1650.00364114,0.925134500862,0.0329593082248,0.0419061909129,2.93855763387,4.60545129583,4.63463947331,10.4716020452
0.5,0.5,0.9,5.5,0.2,650.0,1650.0,232667.0,1650.0117709,0.92194144563,0.0363920187243,0.0416665356454,2.89682763093,4.54731997216,4.53759163596,10.2249495858
0.5,0.5,0.9,5.5,0.2,650.0,1650.0,232442.0,1650.00025896,0.919985112451,0.0376621315239,0.0423527560251,2.83867313752,4.46443464029,4.44438973502,9.70084937297
0.5,0.5,0.9,5.5,0.2,650.0,1650.0,230653.0,1650.01719204,0.91760370427,0.0373538797735,0.0450424159561,2.86279450642,4.49291820067,4.55461794328,10.3611438967
0.5,0.5,0.9,5.5,0.2,650.0,1650.0,232032.0,1650.00021004,0.920262957388,0.0364849814215,0.0432520611901,2.8397022573,4.4568857199,4.48139961382,9.73435024464
0.5,0.5,0.9,5.5,0.2,650.0,1650.0,233131.0,1650.0022255,0.921618947121,0.0370638984888,0.0413171543901,2.81445357012,4.42611347398,4.42954354957,9.81880913539
0.5,0.5,0.9,5.5,0.2,650.0,1650.0,231394.0,1650.003561,0.92119498693,0.0343670854411,0.044437927629,2.85033516912,4.44940703963,4.48118797515,9.67116590597
0.5,0.5,0.9,5.5,0.2,650.0,1650.0,232490.0,1650.0021127,0.923651033992,0.0356981131254,0.0406508528826,2.88145137632,4.57129983856,4.46943305957,10.1258262016
0.5,0.5,0.9,5.5,0.2,650.0,1650.0,232424.0,1650.00291111,0.920431040377,0.035938565709,0.0436303939143,2.87633373876,4.50183253683,4.52879027978,10.2130353776
0.5,0.5,0.9,5.5,0.2,650.0,1650.0,233532.0,1650.00846673,0.91371387161,0.037907423786,0.0483787046039,2.83129180987,4.48566566533,4.52673646103,10.0228530808
0.5,0.5,0.9,5.5,0.2,650.0,1650.0,232964.0,1650.00317937,0.923544653824,0.0324415195779,0.0440138265978,2.88936701302,4.55475341224,4.59970830979,10.3139748073
0.5,0.5,0.9,5.5,0.2,650.0,1650.0,232887.0,1650.0213807,0.9230319608,0.0353784569546,0.0415895822454,2.87593874409,4.51675185953,4.49714044184,10.153659659
0.5,0.5,0.9,5.5,0.2,650.0,1650.0,231960.0,1650.01075794,0.917343657703,0.0368503633249,0.0458059789722,2.90559009266,4.57869852797,4.63581661937,10.6004450814
0.5,0.5,0.9,5.5,0.2,650.0,1650.0,232946.0,1650.0104966,0.915931222008,0.0418515902414,0.042217187751,2.82261076853,4.49813331154,4.4223014628,9.92869094514
0.5,0.5,0.9,5.5,0.2,650.0,1650.0,232877.0,1650.00649313,0.921457467652,0.0352352869291,0.043307245419,2.83669242523,4.4632875822,4.48216123132,9.86042234886
0.5,0.5,0.9,5.5,0.2,650.0,1650.0,232764.0,1650.00481968,0.919228425202,0.0375671155439,0.0432044592543,2.87094059318,4.47203109117,4.57281495431,10.0519985414
0.5,0.5,0.9,5.5,0.2,650.0,1650.0,232391.0,1650.01602173,0.913047923078,0.0398618416992,0.0470902352224,2.83574092803,4.45947253288,4.53324785003,9.79829664233
0.5,0.5,0.9,5.5,0.2,650.0,1650.0,232621.0,1650.0033652,0.924830781629,0.0333180575618,0.0418511608091,2.86465710265,4.46644042937,4.48292629033,9.8603620412
