# Supplementary material for: Crossed and Locked Quotes in a Multi-Market Simulation
Source: PLoS One. 2016 Mar 9;11(3):e0151096. doi: 10.1371/journal.pone.0151096 (PMC4784946; doi:10.1371/journal.pone.0151096)
Supplement: S2 Dataset — Simulation output and summary files for the sensitivity analysis. (ZIP) [file pone.0151096.s002.zip › sensitivity_analysis/sensitivity_analysis_105.out]

SLURM_ARRAY_TASK_ID:  105
0.5,0.5,0.95,4.5,0.2,650.0,1650.0,246813.0,1650.01281493,0.919849552346,0.0435592955963,0.0365911520581,2.39367066287,3.70564772778,3.72793139248,6.72777308111
0.5,0.5,0.95,4.5,0.2,650.0,1650.0,246161.0,1650.01696622,0.915223108119,0.0442742421795,0.0405026497019,2.36020237738,3.71135809052,3.70123188552,6.90880944017
0.5,0.5,0.95,4.5,0.2,650.0,1650.0,245680.0,1650.02927523,0.919912172055,0.0437406726108,0.0363471553345,2.40371276145,3.72156416537,3.71386179728,6.88560282259
0.5,0.5,0.95,4.5,0.2,650.0,1650.0,247532.0,1650.04652661,0.925785499439,0.0386900913367,0.0355244092244,2.39802674334,3.67416676936,3.73639166608,6.72580194027
0.5,0.5,0.95,4.5,0.2,650.0,1650.0,246800.0,1650.00402051,0.916570229307,0.0418019646131,0.0416278060799,2.34349646251,3.63298161858,3.63383644781,6.50910423037
0.5,0.5,0.95,4.5,0.2,650.0,1650.0,246169.0,1650.00208084,0.919534166626,0.0460961361202,0.0343696972537,2.36152905467,3.64606571486,3.66623886574,6.6123290372
0.5,0.5,0.95,4.5,0.2,650.0,1650.0,247631.0,1650.0037315,0.91955392756,0.0446133142003,0.0358327582396,2.28813994838,3.51914265339,3.57981337983,6.21962979922
0.5,0.5,0.95,4.5,0.2,650.0,1650.0,247820.0,1650.00539303,0.926093615461,0.0409627007645,0.0329436837749,2.36851896275,3.62366868527,3.64375085124,6.52908425938
0.5,0.5,0.95,4.5,0.2,650.0,1650.0,246709.0,1650.00262078,0.921873295368,0.0421591220686,0.0359675825635,2.4146416119,3.70775751859,3.74324377582,7.04158841779
0.5,0.5,0.95,4.5,0.2,650.0,1650.0,247671.0,1650.0138043,0.919070609993,0.0453655159212,0.0355638740853,2.34622611734,3.57792201045,3.62064421762,6.32549267966
0.5,0.5,0.95,4.5,0.2,650.0,1650.0,246860.0,1650.00195133,0.924096470418,0.0408361760446,0.0350673535371,2.38352797601,3.64824306259,3.7069117638,6.57014946615
0.5,0.5,0.95,4.5,0.2,650.0,1650.0,246999.0,1650.00894675,0.914905346432,0.0445728043469,0.0405218492215,2.29699461329,3.61042162795,3.60223858264,6.53018247968
0.5,0.5,0.95,4.5,0.2,650.0,1650.0,246401.0,1650.01064104,0.916204167207,0.046092998244,0.0377028345495,2.40002753834,3.74113083331,3.74038599861,7.06000640028
0.5,0.5,0.95,4.5,0.2,650.0,1650.0,246716.0,1650.01396133,0.920988200979,0.0436669829963,0.0353448160249,2.3865091972,3.68709226862,3.71216720034,6.5272847034
0.5,0.5,0.95,4.5,0.2,650.0,1650.0,247052.0,1650.00054752,0.917134817666,0.0460473900278,0.0368177923058,2.32184843561,3.63811773231,3.62567089893,6.49034892814
0.5,0.5,0.95,4.5,0.2,650.0,1650.0,246806.0,1650.00201733,0.921128027133,0.0408765472041,0.0379954256634,2.33250531305,3.600054535,3.62611739039,6.47736624065
0.5,0.5,0.95,4.5,0.2,650.0,1650.0,245544.0,1650.00019587,0.91905161318,0.0449894561865,0.0359589306333,2.39298359424,3.69267710006,3.73110534903,6.79291029416
0.5,0.5,0.95,4.5,0.2,650.0,1650.0,246962.0,1650.02477201,0.920936525347,0.0475028459934,0.0315606286592,2.35224528214,3.63969996314,3.63746504286,6.59073824446
0.5,0.5,0.95,4.5,0.2,650.0,1650.0,247058.0,1650.00022039,0.922614313405,0.0439979405109,0.0333877460838,2.34951353398,3.64229482234,3.60428100146,6.65578231705
0.5,0.5,0.95,4.5,0.2,650.0,1650.0,246372.0,1650.00836874,0.917459934724,0.0438503378486,0.0386897274274,2.36129362138,3.66083223586,3.68448306432,6.82119347089
