# Supplementary material for: Crossed and Locked Quotes in a Multi-Market Simulation
Source: PLoS One. 2016 Mar 9;11(3):e0151096. doi: 10.1371/journal.pone.0151096 (PMC4784946; doi:10.1371/journal.pone.0151096)
Supplement: S2 Dataset — Simulation output and summary files for the sensitivity analysis. (ZIP) [file pone.0151096.s002.zip › sensitivity_analysis/sensitivity_analysis_106.out]

SLURM_ARRAY_TASK_ID:  106
0.5,0.5,0.95,4.75,0.2,650.0,1650.0,246910.0,1650.02692815,0.917490079373,0.043156395643,0.0393535249837,2.4405414324,3.8253303524,3.79826085165,7.03935755679
0.5,0.5,0.95,4.75,0.2,650.0,1650.0,245905.0,1650.00551743,0.919857233593,0.0425362346953,0.0376065317121,2.46358164459,3.88041198141,3.84750184797,7.51169211451
0.5,0.5,0.95,4.75,0.2,650.0,1650.0,246533.0,1650.00214877,0.924814557576,0.0414349403607,0.0337505020629,2.45710455158,3.72797081838,3.85942158339,7.08384978018
0.5,0.5,0.95,4.75,0.2,650.0,1650.0,247226.0,1650.0032012,0.922908626647,0.041091653966,0.0359997193867,2.42925099659,3.74696668178,3.78670696428,6.95706035189
0.5,0.5,0.95,4.75,0.2,650.0,1650.0,245736.0,1650.01050381,0.920261954355,0.0413075972117,0.0384304484333,2.4759807942,3.83714336352,3.89071123646,7.30243378358
0.5,0.5,0.95,4.75,0.2,650.0,1650.0,246590.0,1650.01884346,0.921698950057,0.0402882503419,0.0380127996015,2.47123741075,3.84318871712,3.84771427353,7.32933746219
0.5,0.5,0.95,4.75,0.2,650.0,1650.0,246788.0,1650.00188596,0.919671415219,0.0429653817436,0.0373632030377,2.41370387927,3.75944759371,3.77431384935,6.86553821909
0.5,0.5,0.95,4.75,0.2,650.0,1650.0,245978.0,1650.00324848,0.910957738067,0.0432656735166,0.045776588416,2.43753834931,3.86105819247,3.84122373613,7.30202494236
0.5,0.5,0.95,4.75,0.2,650.0,1650.0,246569.0,1650.00301698,0.918858741765,0.0417270048219,0.0394142534135,2.46164171153,3.83181374125,3.8275478375,7.24667946148
0.5,0.5,0.95,4.75,0.2,650.0,1650.0,246486.0,1650.00531452,0.918457165931,0.0413641753754,0.040178658694,2.44037523664,3.82201441125,3.85822523515,7.22216347991
0.5,0.5,0.95,4.75,0.2,650.0,1650.0,246763.0,1650.00798164,0.923113102945,0.0389292691677,0.0379576278877,2.48895196772,3.88286381985,3.87532528367,7.40764658645
0.5,0.5,0.95,4.75,0.2,650.0,1650.0,246520.0,1650.01610842,0.920195479839,0.0434766010049,0.0363279191564,2.4854318361,3.83222985941,3.87137290054,7.34292244989
0.5,0.5,0.95,4.75,0.2,650.0,1650.0,246984.0,1650.00973877,0.920098344042,0.0441326761749,0.0357689797835,2.43361175937,3.74755246778,3.79302117037,7.08858382547
0.5,0.5,0.95,4.75,0.2,650.0,1650.0,246923.0,1650.00642098,0.924732276903,0.0400284322075,0.0352392908896,2.48355862354,3.82858383969,3.85646946735,7.23866281232
0.5,0.5,0.95,4.75,0.2,650.0,1650.0,247343.0,1650.00097083,0.91988420164,0.0445199257362,0.0355958726235,2.49105952272,3.84797236617,3.81482920936,7.10719222601
0.5,0.5,0.95,4.75,0.2,650.0,1650.0,246896.0,1650.00080828,0.91854272113,0.0422679122537,0.0391893666163,2.50437447373,3.85525020884,3.91941382185,7.61585714758
0.5,0.5,0.95,4.75,0.2,650.0,1650.0,245865.0,1650.00114308,0.916224913493,0.0435946769223,0.040180409585,2.43594772828,3.79909423873,3.80504392617,7.26572828891
0.5,0.5,0.95,4.75,0.2,650.0,1650.0,247491.0,1650.01306338,0.9195340635,0.043310651511,0.0371552849885,2.44545156941,3.78233456043,3.81837507972,6.96171920376
0.5,0.5,0.95,4.75,0.2,650.0,1650.0,247276.0,1650.00479688,0.924727941806,0.0390351475082,0.0362369106858,2.48509050546,3.83826918951,3.85630818554,7.42879779137
0.5,0.5,0.95,4.75,0.2,650.0,1650.0,247328.0,1650.01009792,0.925958319963,0.0413908246471,0.0326508553897,2.46426517552,3.80396633451,3.82081969889,7.16442104155
