# Supplementary material for: Crossed and Locked Quotes in a Multi-Market Simulation
Source: PLoS One. 2016 Mar 9;11(3):e0151096. doi: 10.1371/journal.pone.0151096 (PMC4784946; doi:10.1371/journal.pone.0151096)
Supplement: S2 Dataset — Simulation output and summary files for the sensitivity analysis. (ZIP) [file pone.0151096.s002.zip › sensitivity_analysis/sensitivity_analysis_107.out]

SLURM_ARRAY_TASK_ID:  107
0.5,0.5,0.95,5.0,0.2,650.0,1650.0,246450.0,1650.00256799,0.921902587972,0.040249398485,0.0378480135425,2.55232456054,4.00692788909,3.9440288729,7.76487452735
0.5,0.5,0.95,5.0,0.2,650.0,1650.0,246874.0,1650.00154511,0.920935572961,0.038165652473,0.0408987745662,2.57203947651,4.02036889656,4.02738095879,7.81624005847
0.5,0.5,0.95,5.0,0.2,650.0,1650.0,247418.0,1650.00268207,0.923676917097,0.0373489943048,0.0389740885984,2.5659202013,3.97637914117,4.0529911987,7.77185918891
0.5,0.5,0.95,5.0,0.2,650.0,1650.0,245345.0,1650.00441374,0.918551396583,0.0390556500075,0.0423929534095,2.54505850082,4.0245221595,3.9812345278,8.06591146052
0.5,0.5,0.95,5.0,0.2,650.0,1650.0,245901.0,1650.0076635,0.916178055932,0.0429184538925,0.0409034901752,2.56880661544,4.01791824555,4.00316484217,7.99377225571
0.5,0.5,0.95,5.0,0.2,650.0,1650.0,246558.0,1650.00033207,0.918641461088,0.0403677510638,0.0409907878487,2.55438522453,3.94246938794,4.05436485712,7.73499424356
0.5,0.5,0.95,5.0,0.2,650.0,1650.0,247147.0,1650.01249416,0.923970248869,0.0385813397164,0.0374484114147,2.56736703828,4.00446563459,3.98236530989,7.92306343546
0.5,0.5,0.95,5.0,0.2,650.0,1650.0,245457.0,1650.01017625,0.916032007756,0.0443917128319,0.0395762794125,2.54298113619,4.00750631569,3.97890169496,7.99408420174
0.5,0.5,0.95,5.0,0.2,650.0,1650.0,245929.0,1650.0058653,0.925598027136,0.0363554278879,0.0380465449763,2.64960620456,4.11071531257,4.09558545175,8.20628205485
0.5,0.5,0.95,5.0,0.2,650.0,1650.0,245993.0,1650.00169932,0.919917858012,0.0397287637458,0.0403533782419,2.54706439208,4.03043583917,3.96432380961,8.07050623764
0.5,0.5,0.95,5.0,0.2,650.0,1650.0,246175.0,1650.00199515,0.917163577863,0.0379180685574,0.0449183535796,2.52573320826,3.96406355587,3.99046872079,7.83286335009
0.5,0.5,0.95,5.0,0.2,650.0,1650.0,246351.0,1650.0009837,0.919712134957,0.04078829401,0.0394995710333,2.56792097335,4.01095943244,4.02832008424,8.11617615158
0.5,0.5,0.95,5.0,0.2,650.0,1650.0,245643.0,1650.00018457,0.918682609579,0.0415372302587,0.0397801601626,2.57934232695,4.03105097834,4.01355104949,7.83674383863
0.5,0.5,0.95,5.0,0.2,650.0,1650.0,245829.0,1650.00478137,0.917106152324,0.0417207377551,0.0411731099209,2.56153005894,4.06208681843,3.98922852495,8.13843212769
0.5,0.5,0.95,5.0,0.2,650.0,1650.0,246013.0,1650.00043691,0.92133920813,0.0396884330322,0.038972358838,2.52579418363,3.94192915882,3.94837045268,7.88082089249
0.5,0.5,0.95,5.0,0.2,650.0,1650.0,247399.0,1650.0000635,0.925527738145,0.0388080135627,0.0356642482919,2.57488299442,3.95343182678,4.00901020031,7.89210987471
0.5,0.5,0.95,5.0,0.2,650.0,1650.0,246087.0,1650.00049606,0.915905261422,0.0441219501017,0.0399727884764,2.50098583945,3.88353239258,3.96124310856,7.60080785518
0.5,0.5,0.95,5.0,0.2,650.0,1650.0,246753.0,1650.00705552,0.918515780465,0.0432376957202,0.0382465238153,2.5873754766,4.05677422391,4.08453211052,8.15914611067
0.5,0.5,0.95,5.0,0.2,650.0,1650.0,246410.0,1650.00404651,0.919082803432,0.0372092422415,0.0437079543264,2.52653719628,3.9557496151,3.98569233494,7.78047373842
0.5,0.5,0.95,5.0,0.2,650.0,1650.0,246112.0,1650.00615126,0.92064496818,0.0408523477486,0.0385026840719,2.5496877272,3.99581922503,3.97523332351,7.94505469557
