# Supplementary material for: Crossed and Locked Quotes in a Multi-Market Simulation
Source: PLoS One. 2016 Mar 9;11(3):e0151096. doi: 10.1371/journal.pone.0151096 (PMC4784946; doi:10.1371/journal.pone.0151096)
Supplement: S2 Dataset — Simulation output and summary files for the sensitivity analysis. (ZIP) [file pone.0151096.s002.zip › sensitivity_analysis/sensitivity_analysis_108.out]

SLURM_ARRAY_TASK_ID:  108
0.5,0.5,0.95,5.25,0.2,650.0,1650.0,245317.0,1650.00056138,0.91646361488,0.0436092285381,0.0399271565816,2.63286445694,4.09287710995,4.15003762147,8.22366967605
0.5,0.5,0.95,5.25,0.2,650.0,1650.0,245211.0,1650.00198112,0.919256883464,0.0422587713711,0.0384843451651,2.66899308915,4.23333367541,4.12798988035,8.69068062688
0.5,0.5,0.95,5.25,0.2,650.0,1650.0,246549.0,1650.00185998,0.91875083051,0.0403209923823,0.0409281771079,2.62510217686,4.17540582493,4.12254365039,8.43251486105
0.5,0.5,0.95,5.25,0.2,650.0,1650.0,245664.0,1650.01484115,0.919342996928,0.0391439988039,0.041513004268,2.705703817,4.23816925586,4.27569425669,9.06390327083
0.5,0.5,0.95,5.25,0.2,650.0,1650.0,247505.0,1650.01002105,0.920359283048,0.0390045212317,0.0406361957204,2.63731959255,4.10528765553,4.10322211312,8.38924269733
0.5,0.5,0.95,5.25,0.2,650.0,1650.0,246026.0,1650.00200779,0.920812412137,0.0392589675464,0.0399286203165,2.69400491129,4.22247906343,4.1961453002,8.64194237717
0.5,0.5,0.95,5.25,0.2,650.0,1650.0,245752.0,1650.006068,0.919664583679,0.0389042671882,0.0414311491332,2.65102281542,4.15850171132,4.18444741651,8.63656843006
0.5,0.5,0.95,5.25,0.2,650.0,1650.0,245468.0,1650.0004905,0.922418341217,0.0365406256977,0.0410410330848,2.71932673617,4.27922405861,4.20879829969,8.75892179898
0.5,0.5,0.95,5.25,0.2,650.0,1650.0,246013.0,1650.00487214,0.922246923229,0.0393175735731,0.0384355031979,2.63254802981,4.15089187143,4.10958722465,8.35810301231
0.5,0.5,0.95,5.25,0.2,650.0,1650.0,245579.0,1650.00428147,0.9205065339,0.0363770069044,0.0431164591952,2.65581389466,4.20660698102,4.18277384679,8.62964715379
0.5,0.5,0.95,5.25,0.2,650.0,1650.0,245167.0,1650.03708678,0.91739342974,0.0396165360958,0.0429900341644,2.61799600492,4.03399602092,4.17279655152,8.23168017532
0.5,0.5,0.95,5.25,0.2,650.0,1650.0,246336.0,1650.00035867,0.921846701641,0.0414535396932,0.0366997586655,2.66838445402,4.14051828826,4.14759869373,8.59102576291
0.5,0.5,0.95,5.25,0.2,650.0,1650.0,246073.0,1650.01796682,0.917625670514,0.0403299835554,0.0420443459309,2.68225135671,4.21629018362,4.21342408051,8.69695235214
0.5,0.5,0.95,5.25,0.2,650.0,1650.0,246606.0,1650.00838137,0.923673505433,0.0381745170479,0.0381519775191,2.63029286256,4.0760952713,4.11611857417,8.23703518197
0.5,0.5,0.95,5.25,0.2,650.0,1650.0,245912.0,1650.00597215,0.922050567476,0.0383926529381,0.0395567795859,2.62566543532,4.09688785293,4.0898989649,8.51448189159
0.5,0.5,0.95,5.25,0.2,650.0,1650.0,244616.0,1650.01047727,0.921412149389,0.0378625774019,0.0407252732094,2.66514772436,4.11808531268,4.1987581127,8.50191268929
0.5,0.5,0.95,5.25,0.2,650.0,1650.0,246222.0,1650.00666122,0.922747054883,0.0368481928894,0.0404047522278,2.70481254208,4.21975620913,4.21891402423,8.79832364227
0.5,0.5,0.95,5.25,0.2,650.0,1650.0,246401.0,1650.00008687,0.919904456389,0.0411027600521,0.0389927835589,2.62365106227,4.10314259812,4.06303689217,8.29372425256
0.5,0.5,0.95,5.25,0.2,650.0,1650.0,246984.0,1650.00742761,0.919629171671,0.0382706668972,0.0421001614313,2.62975654789,4.1176412088,4.13444317343,8.38453667168
0.5,0.5,0.95,5.25,0.2,650.0,1650.0,246659.0,1650.00190618,0.913725955751,0.0430976810453,0.0431763632035,2.60985657734,4.13037016838,4.13076952173,8.40261883921
