# Supplementary material for: Crossed and Locked Quotes in a Multi-Market Simulation
Source: PLoS One. 2016 Mar 9;11(3):e0151096. doi: 10.1371/journal.pone.0151096 (PMC4784946; doi:10.1371/journal.pone.0151096)
Supplement: S2 Dataset — Simulation output and summary files for the sensitivity analysis. (ZIP) [file pone.0151096.s002.zip › sensitivity_analysis/sensitivity_analysis_109.out]

SLURM_ARRAY_TASK_ID:  109
0.5,0.5,0.95,5.5,0.2,650.0,1650.0,247153.0,1650.00021314,0.922890696228,0.0357583205024,0.04135098327,2.68800536501,4.20170148804,4.24587909796,8.7216259714
0.5,0.5,0.95,5.5,0.2,650.0,1650.0,246167.0,1650.00441358,0.921951984341,0.0379782336479,0.0400697820113,2.73325783991,4.32505003653,4.25371422573,9.04453838097
0.5,0.5,0.95,5.5,0.2,650.0,1650.0,245842.0,1650.00136125,0.92158293515,0.0371430693166,0.0412739955338,2.76190933164,4.33490455555,4.30338646656,9.17415273131
0.5,0.5,0.95,5.5,0.2,650.0,1650.0,244383.0,1650.00048236,0.918050044912,0.0394789077308,0.0424710473577,2.72147632387,4.31254167092,4.27531214821,9.11338887846
0.5,0.5,0.95,5.5,0.2,650.0,1650.0,245046.0,1650.00445426,0.921081819319,0.037498372726,0.0414198079548,2.78472833101,4.37448208608,4.37609068623,9.33501479847
0.5,0.5,0.95,5.5,0.2,650.0,1650.0,244975.0,1650.00382229,0.921887709826,0.0409310411455,0.0371812490286,2.70905746344,4.22888399499,4.26243411057,8.75907041012
0.5,0.5,0.95,5.5,0.2,650.0,1650.0,246030.0,1650.00189618,0.924650247487,0.0343211763154,0.0410285761972,2.73436714326,4.29905750047,4.28448669211,9.10128106981
0.5,0.5,0.95,5.5,0.2,650.0,1650.0,244686.0,1650.00615548,0.921115058462,0.0404090188346,0.0384759227038,2.72170631462,4.23168734896,4.24137421296,8.89832554036
0.5,0.5,0.95,5.5,0.2,650.0,1650.0,246396.0,1650.00364052,0.922999786942,0.0361087136458,0.0408914994119,2.7125453942,4.25943102872,4.24015399569,8.89934867647
0.5,0.5,0.95,5.5,0.2,650.0,1650.0,245688.0,1650.00276615,0.91838989958,0.037742027149,0.0438680732714,2.73255053909,4.36362700739,4.27094586911,9.31558808969
0.5,0.5,0.95,5.5,0.2,650.0,1650.0,245406.0,1650.0010054,0.92089172143,0.0358162241056,0.0432920544646,2.69479511294,4.27485118895,4.20894553462,8.88102415885
0.5,0.5,0.95,5.5,0.2,650.0,1650.0,246468.0,1650.00261361,0.91854854116,0.039816362019,0.0416350968207,2.72561792704,4.27967079313,4.24290416443,8.96178612008
0.5,0.5,0.95,5.5,0.2,650.0,1650.0,246530.0,1650.00532986,0.915935951805,0.0418117373871,0.0422523108082,2.74088811365,4.29771327917,4.35037916918,9.41252868939
0.5,0.5,0.95,5.5,0.2,650.0,1650.0,247376.0,1650.01012429,0.921698980251,0.0357872354196,0.0425137843292,2.79148288178,4.40907347768,4.33329004539,9.40582672443
0.5,0.5,0.95,5.5,0.2,650.0,1650.0,245937.0,1650.00314216,0.91875615148,0.036932824816,0.0443110237038,2.70484783606,4.29341761551,4.24049269656,8.94066235614
0.5,0.5,0.95,5.5,0.2,650.0,1650.0,245870.0,1650.00038351,0.923782086007,0.0349567459925,0.0412611680002,2.78179400413,4.34687805022,4.34040615851,9.54239833934
0.5,0.5,0.95,5.5,0.2,650.0,1650.0,245212.0,1650.0063862,0.921220096162,0.037596468636,0.0411834352019,2.79006015318,4.36221390117,4.35146985627,9.40069366206
0.5,0.5,0.95,5.5,0.2,650.0,1650.0,245321.0,1650.00016203,0.924892855254,0.0329857752,0.0421213695461,2.7175825199,4.25694974151,4.24335688161,8.71681151715
0.5,0.5,0.95,5.5,0.2,650.0,1650.0,245397.0,1650.00613472,0.920077161444,0.0350484082932,0.044874430263,2.68504783229,4.24029220822,4.23192870566,8.8059918911
0.5,0.5,0.95,5.5,0.2,650.0,1650.0,245949.0,1650.00527754,0.920168908857,0.0413918616438,0.0384392294993,2.71240407395,4.20043226226,4.2476412046,8.86314590494
