# Supplementary material for: Crossed and Locked Quotes in a Multi-Market Simulation
Source: PLoS One. 2016 Mar 9;11(3):e0151096. doi: 10.1371/journal.pone.0151096 (PMC4784946; doi:10.1371/journal.pone.0151096)
Supplement: S2 Dataset — Simulation output and summary files for the sensitivity analysis. (ZIP) [file pone.0151096.s002.zip › sensitivity_analysis/sensitivity_analysis_11.out]

SLURM_ARRAY_TASK_ID:  11
0.0,0.0,1.0,4.75,0.2,650.0,1650.0,263313.0,1650.0036522,0.0010142510672,0.00143604053641,0.997549708396,-15.2545924756,2.94838186191,2.85248717911,177.810541902
0.0,0.0,1.0,4.75,0.2,650.0,1650.0,263629.0,1650.00210274,0.10030034234,0.0391633817108,0.860536275949,-9.90227445553,2.90270812529,2.90409150045,110.895391309
0.0,0.0,1.0,4.75,0.2,650.0,1650.0,262744.0,1650.02863239,0.0,0.0,1.0,-26.7283571731,2.90744951384,2.87836654139,447.600010384
0.0,0.0,1.0,4.75,0.2,650.0,1650.0,263480.0,1650.00601468,0.00845414704795,0.00644404480265,0.985101808149,-18.1256111962,2.93101641065,2.89500525271,246.065813812
0.0,0.0,1.0,4.75,0.2,650.0,1650.0,264591.0,1650.00154795,0.00629983481102,0.0018976434257,0.991802521763,-27.8109586059,2.89639907579,2.8806762921,470.834115876
0.0,0.0,1.0,4.75,0.2,650.0,1650.0,263728.0,1650.0046468,0.0849529122667,0.0314405449145,0.883606542819,-32.7729061646,2.84943897151,2.91239166691,868.867292961
0.0,0.0,1.0,4.75,0.2,650.0,1650.0,263952.0,1650.01838417,0.0,0.0,1.0,-25.8357754301,2.88463753248,2.93246364954,388.226167145
0.0,0.0,1.0,4.75,0.2,650.0,1650.0,264436.0,1650.00108076,0.0,0.0,1.0,-26.9240081388,2.90692064352,2.91365081706,451.197020555
0.0,0.0,1.0,4.75,0.2,650.0,1650.0,263981.0,1650.00617295,0.0,0.0,1.0,-62.301614689,2.89188871667,2.90721412311,2138.96713075
0.0,0.0,1.0,4.75,0.2,650.0,1650.0,263674.0,1650.00965332,0.188416255599,0.069514656384,0.742069088017,-8.3365438922,2.81871385983,2.88538469946,105.412003758
0.0,0.0,1.0,4.75,0.2,650.0,1650.0,263583.0,1650.00463915,0.0941625528426,0.033402896362,0.872434550795,-21.5345357694,2.96852605159,2.88510842319,378.226152934
0.0,0.0,1.0,4.75,0.2,650.0,1650.0,264313.0,1650.0180009,0.0484004782731,0.0225710182828,0.929028503444,-31.5316398064,2.97099823903,2.85942522252,710.223939285
0.0,0.0,1.0,4.75,0.2,650.0,1650.0,264322.0,1650.00391465,0.107797482864,0.0524856419067,0.839716875229,-8.78114690519,2.91073329681,2.96334390824,102.190825949
0.0,0.0,1.0,4.75,0.2,650.0,1650.0,262200.0,1650.01667052,0.0175849419812,0.00716942797378,0.975245630045,-51.9315970725,2.92361929605,2.90735709342,1573.63362067
0.0,0.0,1.0,4.75,0.2,650.0,1650.0,263736.0,1650.00005593,0.100431386823,0.0450455818888,0.854523031288,-8.38401971068,2.92228773642,2.98486790997,77.7213234507
0.0,0.0,1.0,4.75,0.2,650.0,1650.0,263844.0,1650.01473594,0.0,0.0,1.0,-51.0660001573,2.90688411588,2.91730735771,1518.57473668
0.0,0.0,1.0,4.75,0.2,650.0,1650.0,264189.0,1650.00283792,0.0235667916619,0.0060630091808,0.970370199157,-24.635196936,2.9363982794,2.84963537341,393.648050318
0.0,0.0,1.0,4.75,0.2,650.0,1650.0,265337.0,1650.00604316,0.0547179884057,0.0217584721212,0.923523539473,-23.1437275616,2.81929012709,2.86573243044,393.280936052
0.0,0.0,1.0,4.75,0.2,650.0,1650.0,263570.0,1650.00814088,0.0732872302465,0.026246230579,0.900466539174,-24.1012998734,2.95288742228,2.91386412506,549.454385116
0.0,0.0,1.0,4.75,0.2,650.0,1650.0,263426.0,1650.00647118,0.0,0.0,1.0,-19.9148360489,2.9659763236,2.95755172429,258.53955977
