# Supplementary material for: Crossed and Locked Quotes in a Multi-Market Simulation
Source: PLoS One. 2016 Mar 9;11(3):e0151096. doi: 10.1371/journal.pone.0151096 (PMC4784946; doi:10.1371/journal.pone.0151096)
Supplement: S2 Dataset — Simulation output and summary files for the sensitivity analysis. (ZIP) [file pone.0151096.s002.zip › sensitivity_analysis/sensitivity_analysis_110.out]

SLURM_ARRAY_TASK_ID:  110
0.5,0.5,1.0,4.5,0.2,650.0,1650.0,258552.0,1650.00379157,0.914246646173,0.0473099415037,0.0384434123233,2.28958340006,3.5730152735,3.55527302471,6.3057034286
0.5,0.5,1.0,4.5,0.2,650.0,1650.0,259240.0,1650.00022728,0.917653012402,0.042640157817,0.0397068297812,2.27507504923,3.54277409031,3.54763204452,6.20888072889
0.5,0.5,1.0,4.5,0.2,650.0,1650.0,259339.0,1650.016128,0.920393302854,0.0464659495103,0.0331407476361,2.31728811663,3.56411418514,3.5753488249,6.33336691903
0.5,0.5,1.0,4.5,0.2,650.0,1650.0,261115.0,1650.01706869,0.917521632066,0.0470871503445,0.0353912175894,2.27006734507,3.51437766143,3.52546868385,6.21016245522
0.5,0.5,1.0,4.5,0.2,650.0,1650.0,259720.0,1650.00320576,0.914102487513,0.0444780398725,0.0414194726147,2.25091105925,3.5329643353,3.53818306633,6.32727918442
0.5,0.5,1.0,4.5,0.2,650.0,1650.0,258463.0,1650.00524667,0.917332847934,0.0474864519571,0.0351807001089,2.26797492074,3.52810681966,3.5132803932,6.14535530776
0.5,0.5,1.0,4.5,0.2,650.0,1650.0,259734.0,1650.00279862,0.916940181803,0.0492069131366,0.0338529050607,2.31156575983,3.62508791304,3.54091287339,6.24646520369
0.5,0.5,1.0,4.5,0.2,650.0,1650.0,259581.0,1650.0018144,0.923426066803,0.0437941179579,0.0327798152394,2.29797479032,3.55324614655,3.52684514571,6.17791822496
0.5,0.5,1.0,4.5,0.2,650.0,1650.0,259097.0,1650.00325103,0.918602015794,0.0465909296224,0.0348070545838,2.28683676955,3.56199475952,3.54126212608,6.34122476592
0.5,0.5,1.0,4.5,0.2,650.0,1650.0,258162.0,1650.00341915,0.922194472625,0.0456723741399,0.0321331532352,2.28231590854,3.48533200285,3.57914513792,6.48191137927
0.5,0.5,1.0,4.5,0.2,650.0,1650.0,260260.0,1650.01754551,0.921389740953,0.0442399754864,0.0343702835605,2.27979096849,3.51416814793,3.49222804357,6.16292441107
0.5,0.5,1.0,4.5,0.2,650.0,1650.0,260093.0,1650.00149562,0.924291528515,0.0418109648002,0.0338975066849,2.28575516992,3.51640551881,3.49695377668,5.9950348837
0.5,0.5,1.0,4.5,0.2,650.0,1650.0,259487.0,1650.00647512,0.9166206286,0.0481947414176,0.0351846299819,2.26781462792,3.55575498135,3.53884196686,6.33634622663
0.5,0.5,1.0,4.5,0.2,650.0,1650.0,259653.0,1650.00140828,0.920694542004,0.0416637529403,0.0376417050558,2.25701760879,3.52226897817,3.49429113073,6.17097185224
0.5,0.5,1.0,4.5,0.2,650.0,1650.0,259942.0,1650.0161201,0.91677740976,0.0471779840281,0.0360446062121,2.25278919717,3.50632985154,3.51967426508,6.04202192142
0.5,0.5,1.0,4.5,0.2,650.0,1650.0,260434.0,1650.0059168,0.922603894408,0.043314262558,0.0340818430337,2.2921501493,3.50605156919,3.55030541578,6.0484974547
0.5,0.5,1.0,4.5,0.2,650.0,1650.0,259737.0,1650.00483393,0.916256467571,0.0429894373278,0.0407540951011,2.27976811643,3.54892227328,3.56965364341,6.22767355974
0.5,0.5,1.0,4.5,0.2,650.0,1650.0,259788.0,1650.00881703,0.921617501135,0.0440657578206,0.0343167410441,2.27729519598,3.51772608135,3.52722828202,6.15324470446
0.5,0.5,1.0,4.5,0.2,650.0,1650.0,259906.0,1650.00438789,0.913863695801,0.0472260046039,0.0389102995953,2.27611097767,3.54049462246,3.54591634921,6.14778914358
0.5,0.5,1.0,4.5,0.2,650.0,1650.0,259028.0,1650.00764413,0.92000000297,0.0450137460745,0.0349862509556,2.32221300332,3.54899603922,3.61911360882,6.33460178158
