# Supplementary material for: Crossed and Locked Quotes in a Multi-Market Simulation
Source: PLoS One. 2016 Mar 9;11(3):e0151096. doi: 10.1371/journal.pone.0151096 (PMC4784946; doi:10.1371/journal.pone.0151096)
Supplement: S2 Dataset — Simulation output and summary files for the sensitivity analysis. (ZIP) [file pone.0151096.s002.zip › sensitivity_analysis/sensitivity_analysis_111.out]

SLURM_ARRAY_TASK_ID:  111
0.5,0.5,1.0,4.75,0.2,650.0,1650.0,259371.0,1650.00572649,0.919632787443,0.0438788317795,0.0364883807774,2.35032913939,3.62044074428,3.63444197117,6.55157300073
0.5,0.5,1.0,4.75,0.2,650.0,1650.0,258888.0,1650.00248423,0.917205747036,0.0459103375982,0.0368839153656,2.38290243321,3.68817393994,3.69453194983,6.98638342668
0.5,0.5,1.0,4.75,0.2,650.0,1650.0,259821.0,1650.00099328,0.914880771751,0.0458904146566,0.0392288135923,2.34323502455,3.67083043365,3.65585264505,6.59832699311
0.5,0.5,1.0,4.75,0.2,650.0,1650.0,259594.0,1650.00355768,0.915065230205,0.0457258571084,0.0392089126869,2.35881395574,3.65853220857,3.66726448373,6.69887919501
0.5,0.5,1.0,4.75,0.2,650.0,1650.0,260031.0,1650.00071892,0.913663060928,0.0471560309507,0.0391809081213,2.29900348117,3.61291871045,3.62132852896,6.63881842305
0.5,0.5,1.0,4.75,0.2,650.0,1650.0,260220.0,1650.00715024,0.921163020939,0.0438605568808,0.0349764221798,2.38418318805,3.70481226022,3.64264399192,6.63598410328
0.5,0.5,1.0,4.75,0.2,650.0,1650.0,260773.0,1650.0135865,0.919456380229,0.0425435979762,0.0380000217947,2.32856515999,3.63015099492,3.59886157496,6.40212453486
0.5,0.5,1.0,4.75,0.2,650.0,1650.0,260595.0,1650.00621146,0.921944742758,0.0437424729154,0.0343127843271,2.38495598679,3.68811447504,3.68431860101,6.6804506201
0.5,0.5,1.0,4.75,0.2,650.0,1650.0,259616.0,1650.00057406,0.918379692196,0.0465027926179,0.0351175151861,2.35610225629,3.64145952636,3.66637069377,6.6152491954
0.5,0.5,1.0,4.75,0.2,650.0,1650.0,259335.0,1650.02215444,0.916873041475,0.0433904142594,0.0397365442653,2.36759656517,3.70337648329,3.71143811847,6.87483837248
0.5,0.5,1.0,4.75,0.2,650.0,1650.0,258580.0,1650.00021938,0.915111481651,0.0481917711728,0.0366967471757,2.35966626946,3.68112570669,3.66111994786,6.63190123722
0.5,0.5,1.0,4.75,0.2,650.0,1650.0,259267.0,1650.01280631,0.918492502126,0.0438329179461,0.0376745799276,2.36421393119,3.65815206738,3.64839969509,6.59076422715
0.5,0.5,1.0,4.75,0.2,650.0,1650.0,258892.0,1650.00445422,0.915337471555,0.0464697988496,0.0381927295957,2.34973553183,3.6397239584,3.6766872268,6.58298972007
0.5,0.5,1.0,4.75,0.2,650.0,1650.0,258095.0,1650.00218822,0.916515064748,0.041521972287,0.0419629629649,2.34537931546,3.68574937355,3.66549733467,6.6563682334
0.5,0.5,1.0,4.75,0.2,650.0,1650.0,259107.0,1650.00709794,0.919712938049,0.0419120520143,0.0383750099362,2.38906296222,3.75745976659,3.69582222066,6.83599755981
0.5,0.5,1.0,4.75,0.2,650.0,1650.0,260761.0,1650.00467719,0.92031991797,0.0447164079618,0.034963674068,2.36562062577,3.66751128894,3.6601308949,6.66435986859
0.5,0.5,1.0,4.75,0.2,650.0,1650.0,260911.0,1650.03295971,0.923277062111,0.0413198585672,0.0354030793215,2.40250221738,3.72199984576,3.66393993488,6.70077185399
0.5,0.5,1.0,4.75,0.2,650.0,1650.0,258900.0,1650.00181379,0.92287327752,0.045507191915,0.0316195305654,2.41496335039,3.71482372083,3.72993776159,6.91093280195
0.5,0.5,1.0,4.75,0.2,650.0,1650.0,258804.0,1650.00050254,0.922037487094,0.042042858605,0.0359196543009,2.40843546491,3.73526641647,3.69953656061,6.81697808085
0.5,0.5,1.0,4.75,0.2,650.0,1650.0,258377.0,1650.00918959,0.916377073289,0.0447656936487,0.038857233062,2.34296573847,3.61738861608,3.71083786473,6.76329053749
