# Supplementary material for: Crossed and Locked Quotes in a Multi-Market Simulation
Source: PLoS One. 2016 Mar 9;11(3):e0151096. doi: 10.1371/journal.pone.0151096 (PMC4784946; doi:10.1371/journal.pone.0151096)
Supplement: S2 Dataset — Simulation output and summary files for the sensitivity analysis. (ZIP) [file pone.0151096.s002.zip › sensitivity_analysis/sensitivity_analysis_112.out]

SLURM_ARRAY_TASK_ID:  112
0.5,0.5,1.0,5.0,0.2,650.0,1650.0,258501.0,1650.00347357,0.924594630135,0.0402191297728,0.035186240092,2.46292066355,3.80986364021,3.8178529862,7.27844519213
0.5,0.5,1.0,5.0,0.2,650.0,1650.0,259183.0,1650.00204824,0.920628944842,0.0419307569741,0.0374402981842,2.46006311623,3.79272759885,3.80828383734,7.25897189797
0.5,0.5,1.0,5.0,0.2,650.0,1650.0,258611.0,1650.00112463,0.920841857409,0.0395367926516,0.0396213499396,2.48968620258,3.84713072945,3.88506517156,7.41382716337
0.5,0.5,1.0,5.0,0.2,650.0,1650.0,259944.0,1650.02407822,0.925369513996,0.0368877282056,0.0377427577979,2.44075091627,3.74023831245,3.7832791206,6.98065616109
0.5,0.5,1.0,5.0,0.2,650.0,1650.0,260788.0,1650.01240452,0.919431286893,0.0435219974283,0.0370467156791,2.4329844122,3.80727613062,3.73569924123,7.12302180839
0.5,0.5,1.0,5.0,0.2,650.0,1650.0,259422.0,1650.00100789,0.926863456011,0.0402238283087,0.0329127156805,2.5487278533,3.95281787482,3.8836912479,7.3839236628
0.5,0.5,1.0,5.0,0.2,650.0,1650.0,258544.0,1650.00896058,0.920208292406,0.0400616576125,0.0397300499817,2.466038295,3.84854792164,3.79055038043,7.19791277349
0.5,0.5,1.0,5.0,0.2,650.0,1650.0,258831.0,1650.00078359,0.922145259106,0.0405253840244,0.0373293568701,2.45461921278,3.80711668768,3.81260760519,7.33656581856
0.5,0.5,1.0,5.0,0.2,650.0,1650.0,259412.0,1650.00577159,0.912172863308,0.0480331139638,0.0397940227287,2.4228654126,3.80212500129,3.83176551311,7.31094561816
0.5,0.5,1.0,5.0,0.2,650.0,1650.0,259893.0,1650.00377695,0.917497247827,0.03951654695,0.0429862052229,2.42889992514,3.81867288776,3.79458009641,7.24537141363
0.5,0.5,1.0,5.0,0.2,650.0,1650.0,259117.0,1650.00536649,0.921217891169,0.0393616890168,0.0394204198138,2.45373933797,3.80929437818,3.8478936616,7.37353186222
0.5,0.5,1.0,5.0,0.2,650.0,1650.0,257697.0,1650.00921339,0.916492992311,0.0431221801391,0.0403848275495,2.50356521792,3.95483665307,3.87283032153,7.56967966526
0.5,0.5,1.0,5.0,0.2,650.0,1650.0,258138.0,1650.01035441,0.921832250673,0.0401589334239,0.0380088159027,2.49281202926,3.91567825334,3.83005410936,7.50079884679
0.5,0.5,1.0,5.0,0.2,650.0,1650.0,258306.0,1650.00055883,0.926103849819,0.0371355566677,0.0367605935133,2.51642581116,3.913689871,3.90561061875,7.47649733316
0.5,0.5,1.0,5.0,0.2,650.0,1650.0,259399.0,1650.00195946,0.920108452744,0.0408063850718,0.0390851621844,2.46915280914,3.86717832146,3.86520747996,7.28524937618
0.5,0.5,1.0,5.0,0.2,650.0,1650.0,260140.0,1650.00394478,0.918731777534,0.0422936609176,0.0389745615488,2.44544390298,3.79363102494,3.86546253545,7.2624817859
0.5,0.5,1.0,5.0,0.2,650.0,1650.0,259863.0,1650.00319353,0.919839383727,0.0412391332971,0.038921482976,2.46663711528,3.81377889694,3.84847014235,7.2831530389
0.5,0.5,1.0,5.0,0.2,650.0,1650.0,259029.0,1650.00574856,0.917454058309,0.0429942236135,0.0395517180777,2.46702304431,3.8001097964,3.88665276611,7.40956548416
0.5,0.5,1.0,5.0,0.2,650.0,1650.0,260179.0,1650.00070195,0.922042403641,0.0403475633502,0.0376100330085,2.49741138674,3.83988929456,3.84948548554,7.25222501799
0.5,0.5,1.0,5.0,0.2,650.0,1650.0,260365.0,1650.0018508,0.923006854524,0.0415636644134,0.0354294810625,2.42775409183,3.78425521049,3.77269391135,7.11043467233
