# Supplementary material for: Crossed and Locked Quotes in a Multi-Market Simulation
Source: PLoS One. 2016 Mar 9;11(3):e0151096. doi: 10.1371/journal.pone.0151096 (PMC4784946; doi:10.1371/journal.pone.0151096)
Supplement: S2 Dataset — Simulation output and summary files for the sensitivity analysis. (ZIP) [file pone.0151096.s002.zip › sensitivity_analysis/sensitivity_analysis_113.out]

SLURM_ARRAY_TASK_ID:  113
0.5,0.5,1.0,5.25,0.2,650.0,1650.0,258645.0,1650.00133959,0.915608481756,0.0416486884158,0.0427428298287,2.51653371902,3.98219072405,3.96118540183,7.92689327645
0.5,0.5,1.0,5.25,0.2,650.0,1650.0,258889.0,1650.0071249,0.921482230564,0.0368212906161,0.0416964788195,2.52560354723,3.97201175363,3.98034961513,7.69562734716
0.5,0.5,1.0,5.25,0.2,650.0,1650.0,258902.0,1650.00221405,0.919809909125,0.0427012724749,0.0374888184002,2.53208084231,3.95924092271,3.89370373474,7.91920998222
0.5,0.5,1.0,5.25,0.2,650.0,1650.0,261105.0,1650.00050794,0.918726105627,0.0408874318733,0.0403864625,2.5158465494,3.97872837135,3.96369519615,7.88233035749
0.5,0.5,1.0,5.25,0.2,650.0,1650.0,258681.0,1650.00318343,0.918574482289,0.0427490097328,0.0386765079786,2.54189423621,3.9200147549,4.04110136627,7.91585653387
0.5,0.5,1.0,5.25,0.2,650.0,1650.0,259353.0,1650.00302654,0.91406552599,0.0440523425707,0.0418821314388,2.55440131525,4.03073837507,3.9945900426,7.75702082811
0.5,0.5,1.0,5.25,0.2,650.0,1650.0,258697.0,1650.01660685,0.915839792474,0.0413523683612,0.0428078391648,2.5055003976,3.93494994996,3.95153007208,7.82734349129
0.5,0.5,1.0,5.25,0.2,650.0,1650.0,259004.0,1650.00894028,0.91870389615,0.0435925083243,0.0377035955256,2.57850247318,3.97071703392,4.00173108546,7.81333485443
0.5,0.5,1.0,5.25,0.2,650.0,1650.0,259013.0,1650.00116653,0.914328864726,0.0433545386059,0.042316596668,2.51374003099,3.95645746769,3.96267708101,7.75549739609
0.5,0.5,1.0,5.25,0.2,650.0,1650.0,260921.0,1650.00306303,0.924025870054,0.0374250979592,0.0385490319867,2.55130749651,3.99775832115,3.93375733213,7.91947891126
0.5,0.5,1.0,5.25,0.2,650.0,1650.0,260538.0,1650.01272324,0.921866124906,0.0399293024476,0.0382045726462,2.56312342142,4.00526293977,3.93408499482,7.96237067349
0.5,0.5,1.0,5.25,0.2,650.0,1650.0,260458.0,1650.00137666,0.920385300788,0.041994560167,0.0376201390449,2.54475741074,3.98101787939,3.94841365141,7.88609098279
0.5,0.5,1.0,5.25,0.2,650.0,1650.0,258880.0,1650.00172386,0.918229994798,0.0448123268854,0.0369576783166,2.57763685958,3.99749282868,4.04268298082,7.98959657069
0.5,0.5,1.0,5.25,0.2,650.0,1650.0,258977.0,1650.00054972,0.915713407523,0.0403673342803,0.0439192581965,2.55294979306,4.01753807229,4.00542470269,7.96481548304
0.5,0.5,1.0,5.25,0.2,650.0,1650.0,259200.0,1650.02084606,0.919487137821,0.0410276967785,0.0394851654,2.54736691314,3.98266962706,4.00829446155,7.88853756799
0.5,0.5,1.0,5.25,0.2,650.0,1650.0,259901.0,1650.00623329,0.921340408401,0.0401503751541,0.0385092164445,2.5338658652,3.93193512378,3.95104485695,7.53072396014
0.5,0.5,1.0,5.25,0.2,650.0,1650.0,260130.0,1650.01382844,0.922641412808,0.0377223027115,0.0396362844807,2.58327418315,4.01638458966,4.04289540207,8.00895485209
0.5,0.5,1.0,5.25,0.2,650.0,1650.0,258350.0,1650.00471599,0.930587981516,0.0366500549732,0.0327619635104,2.58962885168,3.97952319625,4.00717704884,7.77708215171
0.5,0.5,1.0,5.25,0.2,650.0,1650.0,258952.0,1650.00560559,0.919254432681,0.0385291906631,0.0422163766561,2.63410742039,4.15294809485,4.08949723395,8.42685860182
0.5,0.5,1.0,5.25,0.2,650.0,1650.0,259614.0,1650.00188771,0.920358045273,0.0417799394251,0.0378620153023,2.55606466202,3.98601513362,3.97485518604,7.9012090383
