# Supplementary material for: Crossed and Locked Quotes in a Multi-Market Simulation
Source: PLoS One. 2016 Mar 9;11(3):e0151096. doi: 10.1371/journal.pone.0151096 (PMC4784946; doi:10.1371/journal.pone.0151096)
Supplement: S2 Dataset — Simulation output and summary files for the sensitivity analysis. (ZIP) [file pone.0151096.s002.zip › sensitivity_analysis/sensitivity_analysis_114.out]

SLURM_ARRAY_TASK_ID:  114
0.5,0.5,1.0,5.5,0.2,650.0,1650.0,258728.0,1650.00057575,0.91644830798,0.0418126073426,0.0417390846778,2.59701715093,4.06946843727,4.1025552498,8.51059136223
0.5,0.5,1.0,5.5,0.2,650.0,1650.0,258572.0,1650.00413111,0.92064068852,0.040134025178,0.0392252863019,2.65101002896,4.16159069768,4.14668896537,8.44225953235
0.5,0.5,1.0,5.5,0.2,650.0,1650.0,258085.0,1650.00342036,0.920470885646,0.0395197908043,0.0400093235493,2.65835922816,4.14351128893,4.13763330048,8.51623688814
0.5,0.5,1.0,5.5,0.2,650.0,1650.0,259387.0,1650.00305376,0.916686567985,0.0403731302179,0.0429403017969,2.60225754182,4.05555361213,4.08366213322,8.11257211523
0.5,0.5,1.0,5.5,0.2,650.0,1650.0,259173.0,1650.00533445,0.918343689045,0.0396497786709,0.0420065322837,2.60605421332,4.0821494858,4.05448927064,8.32962428846
0.5,0.5,1.0,5.5,0.2,650.0,1650.0,257692.0,1650.00165276,0.918173535783,0.0390848506877,0.0427416135293,2.60650247322,4.08989750671,4.11098684876,8.51601415994
0.5,0.5,1.0,5.5,0.2,650.0,1650.0,259557.0,1650.00525922,0.913652952146,0.0429921454997,0.0433549023548,2.62362694046,4.11944884059,4.12073094341,8.37674086591
0.5,0.5,1.0,5.5,0.2,650.0,1650.0,257644.0,1650.00178428,0.918910628843,0.0387973704138,0.0422920007436,2.66004550232,4.19622335649,4.19907256126,8.91750782892
0.5,0.5,1.0,5.5,0.2,650.0,1650.0,259781.0,1650.0055183,0.917061216098,0.0397171070542,0.0432216768475,2.62196011268,4.14890450101,4.08900847481,8.30132505834
0.5,0.5,1.0,5.5,0.2,650.0,1650.0,259343.0,1650.00458299,0.917013842982,0.0423500513023,0.0406361057153,2.6307417896,4.12128957375,4.16960832527,8.47779991939
0.5,0.5,1.0,5.5,0.2,650.0,1650.0,258746.0,1650.00783048,0.916554605519,0.04140286825,0.0420425262312,2.61368104584,4.12301235466,4.1309404677,8.1734284603
0.5,0.5,1.0,5.5,0.2,650.0,1650.0,259320.0,1650.00710171,0.921502595338,0.0402651637959,0.0382322408665,2.63762634893,4.11502672121,4.11753016654,8.28159510784
0.5,0.5,1.0,5.5,0.2,650.0,1650.0,259225.0,1650.00455878,0.921703676225,0.0431155219566,0.0351808018187,2.58605112236,4.04329413092,4.00383420663,7.99672921031
0.5,0.5,1.0,5.5,0.2,650.0,1650.0,259650.0,1650.00612839,0.925003011688,0.0374735592362,0.037523429076,2.64743976262,4.10698785501,4.13793184128,8.34710406296
0.5,0.5,1.0,5.5,0.2,650.0,1650.0,258922.0,1650.00175782,0.92095872493,0.0398015578327,0.0392397172369,2.66893550849,4.16218234025,4.13985227479,8.60472753431
0.5,0.5,1.0,5.5,0.2,650.0,1650.0,257765.0,1650.00134686,0.916089117117,0.0415932799255,0.0423176029572,2.64409642655,4.13118394843,4.19659543019,8.76127252067
0.5,0.5,1.0,5.5,0.2,650.0,1650.0,259130.0,1650.00637768,0.914390143025,0.0442058169387,0.0414040400365,2.62193668578,4.13318360761,4.115462209,8.41145507964
0.5,0.5,1.0,5.5,0.2,650.0,1650.0,259268.0,1650.00672383,0.916216895496,0.0422164288257,0.0415666756781,2.65876551243,4.1672387637,4.18840578058,8.41676519662
0.5,0.5,1.0,5.5,0.2,650.0,1650.0,257691.0,1650.01055591,0.926693872996,0.035237272192,0.0380688548123,2.64042730564,4.07404108502,4.08213136149,7.95886733946
0.5,0.5,1.0,5.5,0.2,650.0,1650.0,259127.0,1650.0025277,0.913394641051,0.0438719205338,0.0427334384155,2.58925877558,4.13230133759,4.09420443859,8.49441898867
