# Supplementary material for: Crossed and Locked Quotes in a Multi-Market Simulation
Source: PLoS One. 2016 Mar 9;11(3):e0151096. doi: 10.1371/journal.pone.0151096 (PMC4784946; doi:10.1371/journal.pone.0151096)
Supplement: S2 Dataset — Simulation output and summary files for the sensitivity analysis. (ZIP) [file pone.0151096.s002.zip › sensitivity_analysis/sensitivity_analysis_115.out]

SLURM_ARRAY_TASK_ID:  115
0.5,0.5,1.05,4.5,0.2,650.0,1650.0,272244.0,1650.0157482,0.915580845267,0.0455600362431,0.0388591184898,2.18778092544,3.42372574522,3.38466780159,5.87374802884
0.5,0.5,1.05,4.5,0.2,650.0,1650.0,273681.0,1650.00767196,0.92032265693,0.0460917965155,0.0335855465544,2.21421025839,3.40266774592,3.41623182202,5.71379359502
0.5,0.5,1.05,4.5,0.2,650.0,1650.0,274180.0,1650.00240157,0.924248398882,0.0420715934685,0.0336800076491,2.21655953015,3.39619909369,3.39084848348,5.72655699661
0.5,0.5,1.05,4.5,0.2,650.0,1650.0,271523.0,1650.00035903,0.919247899609,0.0470990538971,0.0336530464936,2.1870238974,3.35922235782,3.41592735063,5.98274400511
0.5,0.5,1.05,4.5,0.2,650.0,1650.0,273064.0,1650.00836073,0.914719772977,0.048528906419,0.0367513206038,2.18276236017,3.39582859717,3.34188623842,5.80085246857
0.5,0.5,1.05,4.5,0.2,650.0,1650.0,272369.0,1650.00066635,0.916171119797,0.0466041596419,0.0372247205615,2.20893095,3.46249997507,3.41751923558,5.94094375441
0.5,0.5,1.05,4.5,0.2,650.0,1650.0,272557.0,1650.00130632,0.919784632128,0.048435811519,0.0317795563531,2.18011602212,3.35327477831,3.32677046329,5.56678597275
0.5,0.5,1.05,4.5,0.2,650.0,1650.0,272616.0,1650.00016937,0.918437841577,0.0462218977848,0.0353402606378,2.24100177862,3.4285948101,3.43783140398,5.89406952453
0.5,0.5,1.05,4.5,0.2,650.0,1650.0,272842.0,1650.01149961,0.921865486544,0.0440277094743,0.0341068039821,2.18774316865,3.37375219971,3.35308893239,5.54332965821
0.5,0.5,1.05,4.5,0.2,650.0,1650.0,273158.0,1650.0011369,0.916581661911,0.0467542130651,0.036664125024,2.17820759603,3.38887959285,3.36966261481,5.58382488031
0.5,0.5,1.05,4.5,0.2,650.0,1650.0,273131.0,1650.00556403,0.912428277611,0.0481552625477,0.0394164598411,2.18208459403,3.40751115476,3.39756649575,5.73650727168
0.5,0.5,1.05,4.5,0.2,650.0,1650.0,272736.0,1650.01007015,0.926166194429,0.0446782441034,0.0291555614675,2.20540206459,3.38725091528,3.3505415927,5.68099725988
0.5,0.5,1.05,4.5,0.2,650.0,1650.0,272605.0,1650.00633449,0.920019250504,0.0421852315111,0.0377955179852,2.23455994203,3.44105199342,3.45197550449,5.87465453631
0.5,0.5,1.05,4.5,0.2,650.0,1650.0,273373.0,1650.00037697,0.918547508105,0.0477368933134,0.0337155985814,2.17714865769,3.34560715045,3.3594369541,5.52629399886
0.5,0.5,1.05,4.5,0.2,650.0,1650.0,273569.0,1650.00421829,0.917662880598,0.0467383626045,0.0355987567978,2.18782353221,3.36992164811,3.37187383283,5.90654749136
0.5,0.5,1.05,4.5,0.2,650.0,1650.0,273932.0,1650.00649131,0.920732457557,0.0474700773723,0.0317974650712,2.19563437741,3.37962873247,3.39640985678,5.74064758363
0.5,0.5,1.05,4.5,0.2,650.0,1650.0,272441.0,1650.01582885,0.922525028531,0.0431053951837,0.034369576285,2.22330994396,3.40623234818,3.39315357175,5.74913404799
0.5,0.5,1.05,4.5,0.2,650.0,1650.0,273865.0,1650.00945611,0.92281658808,0.04053943059,0.0366439813299,2.18781548582,3.36173242587,3.35397609976,5.53675098001
0.5,0.5,1.05,4.5,0.2,650.0,1650.0,272943.0,1650.00144283,0.914738885161,0.0455537563462,0.0397073584926,2.20178150947,3.39251297852,3.40845723872,5.85471860724
0.5,0.5,1.05,4.5,0.2,650.0,1650.0,273460.0,1650.00350325,0.917012053422,0.0463520820521,0.0366358645262,2.16025568615,3.36792014751,3.34802087787,5.65365714383
