# Supplementary material for: Crossed and Locked Quotes in a Multi-Market Simulation
Source: PLoS One. 2016 Mar 9;11(3):e0151096. doi: 10.1371/journal.pone.0151096 (PMC4784946; doi:10.1371/journal.pone.0151096)
Supplement: S2 Dataset — Simulation output and summary files for the sensitivity analysis. (ZIP) [file pone.0151096.s002.zip › sensitivity_analysis/sensitivity_analysis_116.out]

SLURM_ARRAY_TASK_ID:  116
0.5,0.5,1.05,4.75,0.2,650.0,1650.0,273107.0,1650.00896388,0.921742194159,0.0405837033319,0.037674102509,2.29073643397,3.55337575072,3.54427583632,6.26344702434
0.5,0.5,1.05,4.75,0.2,650.0,1650.0,273522.0,1650.00086837,0.918050799047,0.0452962215003,0.036652979453,2.28646177635,3.53176535747,3.55019749825,6.33489595941
0.5,0.5,1.05,4.75,0.2,650.0,1650.0,272875.0,1650.00610273,0.919277820852,0.0446403314565,0.0360818476912,2.30931429391,3.58427623429,3.56186313206,6.34363469178
0.5,0.5,1.05,4.75,0.2,650.0,1650.0,271016.0,1650.00640112,0.916273184962,0.045656286214,0.0380705288241,2.28746616737,3.51002809481,3.56697976198,6.24564317181
0.5,0.5,1.05,4.75,0.2,650.0,1650.0,272365.0,1650.0172096,0.92375575589,0.0425546103341,0.0336896337764,2.30666841685,3.56160933047,3.51955724551,6.17412546623
0.5,0.5,1.05,4.75,0.2,650.0,1650.0,271401.0,1650.00733549,0.92354552829,0.0427538589409,0.0337006127691,2.29193065856,3.48937343179,3.52205093081,6.27183979294
0.5,0.5,1.05,4.75,0.2,650.0,1650.0,271948.0,1650.00289225,0.926701811941,0.0417862956481,0.0315118924113,2.32537982948,3.52385233792,3.55108660952,6.16365288004
0.5,0.5,1.05,4.75,0.2,650.0,1650.0,273017.0,1650.00019993,0.91842319948,0.0426053961392,0.0389714043807,2.28224131484,3.54606908747,3.54439224331,6.33562793101
0.5,0.5,1.05,4.75,0.2,650.0,1650.0,272595.0,1650.00288948,0.920477852983,0.0421959188052,0.0373262282115,2.29504134378,3.55989483893,3.54501257198,6.18325463448
0.5,0.5,1.05,4.75,0.2,650.0,1650.0,272222.0,1650.00782816,0.919047449413,0.0423467520992,0.0386057984878,2.31127257384,3.56982862423,3.58743159456,6.50536905483
0.5,0.5,1.05,4.75,0.2,650.0,1650.0,271958.0,1650.00055484,0.91717416985,0.0441832654299,0.0386425647199,2.2872775327,3.55711080058,3.53166502215,6.25510848804
0.5,0.5,1.05,4.75,0.2,650.0,1650.0,273082.0,1650.01340523,0.916606478891,0.0502092937812,0.0331842273282,2.27970079066,3.51718771981,3.53644038463,6.29673895761
0.5,0.5,1.05,4.75,0.2,650.0,1650.0,271430.0,1650.00905342,0.92525462113,0.0418499609869,0.0328954178831,2.3094121241,3.55039324209,3.57785963984,6.15997623042
0.5,0.5,1.05,4.75,0.2,650.0,1650.0,273259.0,1650.02520807,0.92235763456,0.0429088216547,0.0347335437852,2.29576155966,3.50881613522,3.55724385677,6.10643862673
0.5,0.5,1.05,4.75,0.2,650.0,1650.0,272918.0,1650.00126794,0.922257078228,0.0428289837821,0.0349139379898,2.25791496114,3.45226250897,3.52600276734,6.21386741797
0.5,0.5,1.05,4.75,0.2,650.0,1650.0,273634.0,1650.00527943,0.921557236693,0.043426143722,0.0350166195851,2.29602817958,3.55158234668,3.53742663323,6.40417597882
0.5,0.5,1.05,4.75,0.2,650.0,1650.0,273054.0,1650.00002984,0.917805398574,0.0473139675446,0.0348806338812,2.27397567211,3.52623199441,3.5513041253,6.16018359489
0.5,0.5,1.05,4.75,0.2,650.0,1650.0,273158.0,1650.0206342,0.91839963673,0.0463190942054,0.0352812690642,2.27288213466,3.51426399117,3.54487429697,6.30978505835
0.5,0.5,1.05,4.75,0.2,650.0,1650.0,273380.0,1650.00007717,0.923776624312,0.0435175359162,0.0327058397719,2.29021731007,3.54330806187,3.53093317101,6.19538512002
0.5,0.5,1.05,4.75,0.2,650.0,1650.0,274063.0,1650.00469542,0.922270807356,0.0443960821505,0.0333331104936,2.27680660912,3.53341469375,3.51266196382,6.17807996467
