# Supplementary material for: Crossed and Locked Quotes in a Multi-Market Simulation
Source: PLoS One. 2016 Mar 9;11(3):e0151096. doi: 10.1371/journal.pone.0151096 (PMC4784946; doi:10.1371/journal.pone.0151096)
Supplement: S2 Dataset — Simulation output and summary files for the sensitivity analysis. (ZIP) [file pone.0151096.s002.zip › sensitivity_analysis/sensitivity_analysis_117.out]

SLURM_ARRAY_TASK_ID:  117
0.5,0.5,1.05,5.0,0.2,650.0,1650.0,273497.0,1650.00345208,0.923366119575,0.0428389967,0.0337948837254,2.37735573781,3.64123359883,3.65793526824,6.5031324382
0.5,0.5,1.05,5.0,0.2,650.0,1650.0,271955.0,1650.00076244,0.927242326336,0.0418290383402,0.0309286353242,2.40728445538,3.72111231542,3.6642105198,6.77915424218
0.5,0.5,1.05,5.0,0.2,650.0,1650.0,272690.0,1650.00683041,0.919079476954,0.0420827943773,0.0388377286692,2.36995470629,3.70929038707,3.6691908853,6.87632753028
0.5,0.5,1.05,5.0,0.2,650.0,1650.0,272352.0,1650.00109069,0.922696052299,0.0408217594808,0.0364821882207,2.35443422016,3.66250218553,3.6752629573,6.68858886771
0.5,0.5,1.05,5.0,0.2,650.0,1650.0,272754.0,1650.00219957,0.920584892796,0.0435364777795,0.0358786294248,2.34626478425,3.63566071208,3.64544151025,6.48438894969
0.5,0.5,1.05,5.0,0.2,650.0,1650.0,272302.0,1650.00274415,0.919534947118,0.044335954245,0.0361290986369,2.35125415164,3.60519350492,3.64027748016,6.57584794025
0.5,0.5,1.05,5.0,0.2,650.0,1650.0,272282.0,1650.00303964,0.917209647607,0.0429817815682,0.0398085708249,2.35428045247,3.68456056017,3.72053965285,6.98342280549
0.5,0.5,1.05,5.0,0.2,650.0,1650.0,272765.0,1650.01370375,0.915201637969,0.0465601783327,0.0382381836983,2.34920583573,3.66854094326,3.667902557,6.82696177694
0.5,0.5,1.05,5.0,0.2,650.0,1650.0,271456.0,1650.00605653,0.921104802918,0.0413926915654,0.0375025055167,2.35434418058,3.62641756218,3.68343701624,6.66172656697
0.5,0.5,1.05,5.0,0.2,650.0,1650.0,272746.0,1650.00776493,0.920577923394,0.0406821859195,0.0387398906864,2.35778444892,3.69354080219,3.6635847132,6.61854046866
0.5,0.5,1.05,5.0,0.2,650.0,1650.0,273802.0,1650.00543339,0.917530526453,0.0454892056649,0.036980267882,2.33744201508,3.66197285775,3.62319563272,6.58799729125
0.5,0.5,1.05,5.0,0.2,650.0,1650.0,272913.0,1650.01623243,0.917199986726,0.0453204949398,0.0374795183344,2.36381581028,3.68850933244,3.64904224574,6.66596822838
0.5,0.5,1.05,5.0,0.2,650.0,1650.0,273347.0,1650.00274038,0.920561489396,0.0436199276902,0.0358185829137,2.3608313538,3.63467747783,3.66011887413,6.62312357148
0.5,0.5,1.05,5.0,0.2,650.0,1650.0,271780.0,1650.04493798,0.914088316889,0.0457759321364,0.0401357509747,2.39623651504,3.70702138644,3.76871716031,6.90776083762
0.5,0.5,1.05,5.0,0.2,650.0,1650.0,272465.0,1650.00019484,0.923165958412,0.0424956450534,0.0343383965347,2.37402680303,3.64600757908,3.65023853975,6.52878439744
0.5,0.5,1.05,5.0,0.2,650.0,1650.0,273099.0,1650.01970806,0.919421763029,0.0420418327127,0.0385364042588,2.33151118248,3.65765664248,3.61651619242,6.65434898966
0.5,0.5,1.05,5.0,0.2,650.0,1650.0,273366.0,1650.00478093,0.924478330587,0.041379667127,0.0341420022856,2.37277758844,3.65848102003,3.64305319162,6.58462718932
0.5,0.5,1.05,5.0,0.2,650.0,1650.0,273799.0,1650.00293632,0.918766119561,0.0457977971915,0.0354360832478,2.36406648448,3.63918825543,3.66888280193,6.56536061643
0.5,0.5,1.05,5.0,0.2,650.0,1650.0,272380.0,1650.00002361,0.916428244644,0.0426784714974,0.040893283859,2.33319159524,3.65899103346,3.59468003443,6.6710556625
0.5,0.5,1.05,5.0,0.2,650.0,1650.0,272070.0,1650.0112421,0.922849489711,0.0368731825681,0.040277327721,2.41651876774,3.71252381376,3.77944659669,6.89335380281
