# Supplementary material for: Crossed and Locked Quotes in a Multi-Market Simulation
Source: PLoS One. 2016 Mar 9;11(3):e0151096. doi: 10.1371/journal.pone.0151096 (PMC4784946; doi:10.1371/journal.pone.0151096)
Supplement: S2 Dataset — Simulation output and summary files for the sensitivity analysis. (ZIP) [file pone.0151096.s002.zip › sensitivity_analysis/sensitivity_analysis_118.out]

SLURM_ARRAY_TASK_ID:  118
0.5,0.5,1.05,5.25,0.2,650.0,1650.0,270844.0,1650.00694623,0.920505506643,0.0432527553565,0.0362417380007,2.46924024464,3.84399083155,3.85264730013,7.39605531348
0.5,0.5,1.05,5.25,0.2,650.0,1650.0,270675.0,1650.00103947,0.921654174021,0.0372980564709,0.0410477695081,2.47584571972,3.90914703397,3.84125414982,7.3880301974
0.5,0.5,1.05,5.25,0.2,650.0,1650.0,273001.0,1650.00864876,0.919025935713,0.0413665867847,0.0396074775025,2.44358163145,3.79795316567,3.81033739705,6.97920101878
0.5,0.5,1.05,5.25,0.2,650.0,1650.0,272097.0,1650.00123251,0.919624679745,0.042903061339,0.0374722589158,2.48317790671,3.85328693156,3.81634949109,7.20882257235
0.5,0.5,1.05,5.25,0.2,650.0,1650.0,271683.0,1650.00099468,0.925772283889,0.0383889331775,0.0358387829339,2.52946135088,3.89956733516,3.89065614216,7.36882956873
0.5,0.5,1.05,5.25,0.2,650.0,1650.0,271211.0,1650.0027556,0.924559985332,0.038471636134,0.0369683785337,2.4531888391,3.79221590384,3.79974176465,7.24190366445
0.5,0.5,1.05,5.25,0.2,650.0,1650.0,271469.0,1650.00759975,0.919428518783,0.0424577156834,0.038113765534,2.45943695186,3.80787353361,3.85541601793,7.39517931057
0.5,0.5,1.05,5.25,0.2,650.0,1650.0,272315.0,1650.00236421,0.922332128722,0.0388029827318,0.0388648885463,2.46190525721,3.80859105458,3.79407598979,7.25954832415
0.5,0.5,1.05,5.25,0.2,650.0,1650.0,273136.0,1650.00354237,0.923474864046,0.0425135570832,0.034011578871,2.45443568427,3.82262489212,3.76067127828,7.06174261944
0.5,0.5,1.05,5.25,0.2,650.0,1650.0,273547.0,1650.00871363,0.920073716451,0.0418274639458,0.0380988196037,2.40015809174,3.75953170343,3.73371036066,7.10272877215
0.5,0.5,1.05,5.25,0.2,650.0,1650.0,272439.0,1650.00592235,0.91936155643,0.0412511113299,0.0393873322399,2.45597560088,3.84347275991,3.84006092164,7.35554908203
0.5,0.5,1.05,5.25,0.2,650.0,1650.0,272623.0,1650.00443264,0.926177581596,0.0391478698324,0.0346745485718,2.45968002662,3.78901397826,3.78770397195,6.99645774752
0.5,0.5,1.05,5.25,0.2,650.0,1650.0,272051.0,1650.00256484,0.915046103956,0.0427289794939,0.0422249165499,2.45627022769,3.89076965676,3.81538243866,7.29086368177
0.5,0.5,1.05,5.25,0.2,650.0,1650.0,272853.0,1650.00203426,0.915586556454,0.0429731002157,0.0414403433298,2.42480001175,3.80118839819,3.79869144541,7.25047835673
0.5,0.5,1.05,5.25,0.2,650.0,1650.0,272999.0,1650.01989463,0.923755819602,0.0384951352825,0.0377490451156,2.49530959071,3.88011489869,3.8622799716,7.37403193927
0.5,0.5,1.05,5.25,0.2,650.0,1650.0,272131.0,1650.00059276,0.922315062643,0.0411761954605,0.0365087418966,2.43086887856,3.7632525432,3.7569251171,6.974684817
0.5,0.5,1.05,5.25,0.2,650.0,1650.0,272928.0,1650.00291406,0.920237004714,0.0425123385937,0.0372506566923,2.47143419362,3.90299457657,3.83390932209,7.34848785097
0.5,0.5,1.05,5.25,0.2,650.0,1650.0,272954.0,1650.0012099,0.921953030392,0.0413158802946,0.0367310893129,2.44269715519,3.8212436122,3.78202919122,7.17140935933
0.5,0.5,1.05,5.25,0.2,650.0,1650.0,272790.0,1650.00869767,0.922840217395,0.0410347721017,0.0361250105032,2.47590109295,3.83793498092,3.84479431501,7.30888865746
0.5,0.5,1.05,5.25,0.2,650.0,1650.0,273451.0,1650.00730712,0.920944980255,0.0395812042842,0.0394738154609,2.45580333087,3.81409588466,3.84516657974,7.36039984395
