# Supplementary material for: Crossed and Locked Quotes in a Multi-Market Simulation
Source: PLoS One. 2016 Mar 9;11(3):e0151096. doi: 10.1371/journal.pone.0151096 (PMC4784946; doi:10.1371/journal.pone.0151096)
Supplement: S2 Dataset — Simulation output and summary files for the sensitivity analysis. (ZIP) [file pone.0151096.s002.zip › sensitivity_analysis/sensitivity_analysis_119.out]

SLURM_ARRAY_TASK_ID:  119
0.5,0.5,1.05,5.5,0.2,650.0,1650.0,273544.0,1650.00774448,0.926666481716,0.0358638523118,0.0374696659722,2.511437212,3.89311548843,3.88583953036,7.33866581867
0.5,0.5,1.05,5.5,0.2,650.0,1650.0,272053.0,1650.0189575,0.915809584293,0.0428284263866,0.0413619893206,2.56901958068,3.99291345411,4.02664926596,7.97689767137
0.5,0.5,1.05,5.5,0.2,650.0,1650.0,272937.0,1650.00655443,0.922667116964,0.0391818323232,0.0381510507132,2.5597342262,3.9651086883,3.9956863367,7.82842780293
0.5,0.5,1.05,5.5,0.2,650.0,1650.0,271762.0,1650.00444592,0.9269253539,0.0393952244912,0.0336794216092,2.57371784783,3.93958136112,3.95048317893,7.56463120925
0.5,0.5,1.05,5.5,0.2,650.0,1650.0,273318.0,1650.00836509,0.929132150653,0.0365426595961,0.0343251897512,2.58321909121,4.01099421779,3.93814976199,7.78198913823
0.5,0.5,1.05,5.5,0.2,650.0,1650.0,273384.0,1650.00587797,0.921469325607,0.0394395236221,0.0390911507713,2.52398132126,3.92458517756,3.91596254738,7.76468146082
0.5,0.5,1.05,5.5,0.2,650.0,1650.0,272639.0,1650.00238523,0.916315726749,0.0412989353174,0.042385337934,2.4989944059,3.91376353405,3.9159744831,7.53965761166
0.5,0.5,1.05,5.5,0.2,650.0,1650.0,274089.0,1650.00291279,0.91733177201,0.0432226154342,0.0394456125556,2.53474775095,3.90926601498,3.96322516856,7.62926025056
0.5,0.5,1.05,5.5,0.2,650.0,1650.0,272412.0,1650.00103027,0.921726000837,0.0404176773206,0.0378563218422,2.54106522819,3.90966701365,3.95970112632,7.51271865006
0.5,0.5,1.05,5.5,0.2,650.0,1650.0,272349.0,1650.00435538,0.916722860387,0.0406092783847,0.0426678612283,2.51196861016,3.92396216296,3.94154136241,7.71620430334
0.5,0.5,1.05,5.5,0.2,650.0,1650.0,272552.0,1650.00001496,0.924405139207,0.0369453894738,0.0386494713195,2.54117975949,3.94634012014,3.88504892117,7.41670121553
0.5,0.5,1.05,5.5,0.2,650.0,1650.0,272829.0,1650.01079236,0.926354854512,0.0370076602615,0.036637485227,2.58559246762,4.00399484195,3.99449796168,7.853958698
0.5,0.5,1.05,5.5,0.2,650.0,1650.0,270832.0,1650.01070761,0.919891793428,0.0378779044025,0.0422303021697,2.55355797165,4.05467921027,3.95887592292,7.8250534046
0.5,0.5,1.05,5.5,0.2,650.0,1650.0,272700.0,1650.00924081,0.919897691743,0.0397487953961,0.0403535128605,2.50086568805,3.92763010823,3.9111625338,7.90865385746
0.5,0.5,1.05,5.5,0.2,650.0,1650.0,272743.0,1650.01124238,0.92197465524,0.0378653855789,0.0401599591812,2.52079151957,3.89107814364,3.94680038737,7.69101466801
0.5,0.5,1.05,5.5,0.2,650.0,1650.0,271724.0,1650.00511839,0.92157382499,0.0404663998614,0.0379597751488,2.57908897695,3.9979624689,4.02307072565,8.08584565848
0.5,0.5,1.05,5.5,0.2,650.0,1650.0,271948.0,1650.01169046,0.923767533995,0.0420717177611,0.0341607482437,2.53941293353,3.95859840872,3.91782016017,7.61606266181
0.5,0.5,1.05,5.5,0.2,650.0,1650.0,271973.0,1650.00808814,0.918721517449,0.0422835827805,0.0389948997706,2.51745270807,3.87328409217,3.95553430411,7.44570118472
0.5,0.5,1.05,5.5,0.2,650.0,1650.0,272272.0,1650.00524503,0.922880143651,0.0415670787006,0.0355527776486,2.55793028768,3.99425323558,3.94292614609,7.66202614308
0.5,0.5,1.05,5.5,0.2,650.0,1650.0,273073.0,1650.00247276,0.917104342707,0.0431596693106,0.0397359879823,2.53579921658,3.96989933121,3.96125870042,7.97944452039
