# Supplementary material for: Crossed and Locked Quotes in a Multi-Market Simulation
Source: PLoS One. 2016 Mar 9;11(3):e0151096. doi: 10.1371/journal.pone.0151096 (PMC4784946; doi:10.1371/journal.pone.0151096)
Supplement: S2 Dataset — Simulation output and summary files for the sensitivity analysis. (ZIP) [file pone.0151096.s002.zip › sensitivity_analysis/sensitivity_analysis_12.out]

SLURM_ARRAY_TASK_ID:  12
0.0,0.0,1.0,5.0,0.2,650.0,1650.0,264569.0,1650.01048635,0.109005150176,0.0357320148514,0.855262834972,-16.5462657074,3.04684063861,3.00317937677,285.326796969
0.0,0.0,1.0,5.0,0.2,650.0,1650.0,264384.0,1650.00306885,0.0,0.0,1.0,-38.7635045239,3.08765813025,3.05730099147,820.361810281
0.0,0.0,1.0,5.0,0.2,650.0,1650.0,264432.0,1650.00708718,0.00115871080375,0.00172046121932,0.997120827977,-24.7766142997,3.0729776727,3.0310434577,399.635886362
0.0,0.0,1.0,5.0,0.2,650.0,1650.0,265438.0,1650.00818515,0.216378772659,0.0822475596731,0.701373667668,-4.55406388027,2.96390050551,3.00635437882,44.6314728104
0.0,0.0,1.0,5.0,0.2,650.0,1650.0,263703.0,1650.00595965,0.0417236749135,0.0156650269132,0.942611298173,-24.8702926572,3.00662837351,3.05817536832,401.483959438
0.0,0.0,1.0,5.0,0.2,650.0,1650.0,264574.0,1650.00694311,0.0522193164485,0.0285077869322,0.919272896619,-10.891552866,2.99209685141,2.94835570958,114.959810581
0.0,0.0,1.0,5.0,0.2,650.0,1650.0,263563.0,1650.00217449,0.0,0.0,1.0,-51.0297283762,3.08344412634,3.05481479045,1404.89772605
0.0,0.0,1.0,5.0,0.2,650.0,1650.0,263413.0,1650.00556997,0.0371378276847,0.0161363157717,0.946725856544,-15.2757280045,3.01524224548,3.00803534408,206.378747699
0.0,0.0,1.0,5.0,0.2,650.0,1650.0,264188.0,1650.01436019,0.0139612151188,0.00477034905546,0.981268435826,-19.59187792,2.97814604534,3.02709748701,269.230282635
0.0,0.0,1.0,5.0,0.2,650.0,1650.0,263642.0,1650.00786409,0.0,0.0,1.0,-40.93932653,2.97726614569,3.05952158498,926.054846801
0.0,0.0,1.0,5.0,0.2,650.0,1650.0,264815.0,1650.00655405,0.16406346844,0.0614125891821,0.774523942378,-8.81341920136,3.01899992601,3.01261989712,103.460347372
0.0,0.0,1.0,5.0,0.2,650.0,1650.0,263989.0,1650.01028642,0.15761905176,0.0585819002661,0.783799047974,-4.92359384269,3.0166374457,3.01373874793,44.7141892133
0.0,0.0,1.0,5.0,0.2,650.0,1650.0,262279.0,1650.00645551,0.0738857030874,0.0310178941992,0.895096402713,-11.3684510295,3.02229818647,2.9584112728,120.617265308
0.0,0.0,1.0,5.0,0.2,650.0,1650.0,264801.0,1650.01086102,0.0,0.0,1.0,-54.2429028929,3.01798703933,2.94453102636,1640.34280684
0.0,0.0,1.0,5.0,0.2,650.0,1650.0,265419.0,1650.0011096,0.0539599708093,0.0266596964888,0.919380332702,-10.0859307295,3.08692509627,3.0032926202,108.526872951
0.0,0.0,1.0,5.0,0.2,650.0,1650.0,263076.0,1650.00890985,0.150539215627,0.0593402914078,0.790120492965,-20.4819241664,2.98926327402,3.01793105524,419.087225136
0.0,0.0,1.0,5.0,0.2,650.0,1650.0,263866.0,1650.0021168,0.033473037531,0.0164862820742,0.950040680395,-17.0440607527,2.96727948931,3.01733586368,224.141198402
0.0,0.0,1.0,5.0,0.2,650.0,1650.0,264373.0,1650.00425323,0.211685679505,0.093415074543,0.694899245952,-3.27850797317,2.97905146456,2.93814397828,29.8811693471
0.0,0.0,1.0,5.0,0.2,650.0,1650.0,264435.0,1650.00746867,0.107125802058,0.0444496957178,0.848424502224,-8.82873412069,2.93646756919,3.05110822858,92.6723149791
0.0,0.0,1.0,5.0,0.2,650.0,1650.0,263087.0,1650.0029212,0.121984131081,0.0578694826417,0.820146386277,-5.74573308272,2.9952505828,2.98241538754,50.5654482348
