# Supplementary material for: Crossed and Locked Quotes in a Multi-Market Simulation
Source: PLoS One. 2016 Mar 9;11(3):e0151096. doi: 10.1371/journal.pone.0151096 (PMC4784946; doi:10.1371/journal.pone.0151096)
Supplement: S2 Dataset — Simulation output and summary files for the sensitivity analysis. (ZIP) [file pone.0151096.s002.zip › sensitivity_analysis/sensitivity_analysis_120.out]

SLURM_ARRAY_TASK_ID:  120
0.5,0.5,1.1,4.5,0.2,650.0,1650.0,285969.0,1650.00650957,0.914123747375,0.0489692487694,0.0369070038556,2.13128944896,3.23737885248,3.33584368422,5.46822254891
0.5,0.5,1.1,4.5,0.2,650.0,1650.0,286312.0,1650.00825299,0.912675749594,0.0511001699088,0.0362240804969,2.12682562469,3.29684385638,3.27486515556,5.40666403021
0.5,0.5,1.1,4.5,0.2,650.0,1650.0,285376.0,1650.00607197,0.917827110704,0.043432579163,0.038740310133,2.12058959484,3.28287045028,3.26741117074,5.37478408798
0.5,0.5,1.1,4.5,0.2,650.0,1650.0,285522.0,1650.00992956,0.91170751541,0.0498329991591,0.0384594854307,2.11482769473,3.29282934705,3.28528466859,5.4161101363
0.5,0.5,1.1,4.5,0.2,650.0,1650.0,286431.0,1650.00697569,0.912850566841,0.0522432672323,0.0349061659262,2.11116198787,3.25401939985,3.27308380584,5.38767290309
0.5,0.5,1.1,4.5,0.2,650.0,1650.0,287239.0,1650.00554953,0.917356586714,0.0508300102362,0.0318134030498,2.08630734875,3.19815715505,3.19624815849,5.2239559918
0.5,0.5,1.1,4.5,0.2,650.0,1650.0,285675.0,1650.00348583,0.919541183873,0.0472041550552,0.0332546610721,2.15179974089,3.32616200741,3.34964414498,5.66635344183
0.5,0.5,1.1,4.5,0.2,650.0,1650.0,286133.0,1650.00425977,0.915762500758,0.0490572828252,0.0351802164164,2.13068081931,3.30411822541,3.27862392064,5.46967351645
0.5,0.5,1.1,4.5,0.2,650.0,1650.0,285533.0,1650.00049495,0.919736491371,0.0451400352579,0.0351234733708,2.15044504853,3.31657558604,3.28974396019,5.43371962789
0.5,0.5,1.1,4.5,0.2,650.0,1650.0,287414.0,1650.00088676,0.923479363901,0.0444918741732,0.0320287619256,2.13346883,3.25946868427,3.24701561731,5.25884449087
0.5,0.5,1.1,4.5,0.2,650.0,1650.0,286221.0,1650.01724064,0.913482222056,0.0526187877176,0.0338989902264,2.09275039462,3.23348575784,3.24654172262,5.18161917789
0.5,0.5,1.1,4.5,0.2,650.0,1650.0,286371.0,1650.00521883,0.921634212052,0.0461536731737,0.0322121147745,2.16270888605,3.29593992847,3.33484437566,5.39883867661
0.5,0.5,1.1,4.5,0.2,650.0,1650.0,286850.0,1650.00913158,0.921478816956,0.0429186744105,0.0356025086335,2.10757264647,3.24290059625,3.24784406085,5.22571885104
0.5,0.5,1.1,4.5,0.2,650.0,1650.0,285033.0,1650.00099239,0.91830865044,0.0450344029915,0.0366569465682,2.11098840346,3.23716255106,3.26525656735,5.27984931167
0.5,0.5,1.1,4.5,0.2,650.0,1650.0,285113.0,1650.00025022,0.926413684569,0.0442435839861,0.0293427314449,2.16993786241,3.30185415278,3.33570689974,5.36997554361
0.5,0.5,1.1,4.5,0.2,650.0,1650.0,286398.0,1650.00591773,0.919784676582,0.0471191991505,0.0330961242679,2.12551563615,3.25355210329,3.26055513803,5.26356538202
0.5,0.5,1.1,4.5,0.2,650.0,1650.0,286103.0,1650.00632845,0.924840258998,0.0438513392532,0.031308401749,2.12826624205,3.25686885452,3.2450125012,5.37670189614
0.5,0.5,1.1,4.5,0.2,650.0,1650.0,285652.0,1650.0052107,0.927719144418,0.0423431287725,0.0299377268096,2.1753397407,3.30175863193,3.30896905062,5.38750659027
0.5,0.5,1.1,4.5,0.2,650.0,1650.0,285492.0,1650.00420803,0.916925117006,0.0501382565761,0.0329366264177,2.11451792389,3.27192407668,3.23232058251,5.19466922164
0.5,0.5,1.1,4.5,0.2,650.0,1650.0,285966.0,1650.00520969,0.917542805606,0.0486044782468,0.0338527161474,2.13167053491,3.2625999676,3.24295322726,5.23637823285
