# Supplementary material for: Crossed and Locked Quotes in a Multi-Market Simulation
Source: PLoS One. 2016 Mar 9;11(3):e0151096. doi: 10.1371/journal.pone.0151096 (PMC4784946; doi:10.1371/journal.pone.0151096)
Supplement: S2 Dataset — Simulation output and summary files for the sensitivity analysis. (ZIP) [file pone.0151096.s002.zip › sensitivity_analysis/sensitivity_analysis_121.out]

SLURM_ARRAY_TASK_ID:  121
0.5,0.5,1.1,4.75,0.2,650.0,1650.0,286426.0,1650.0087338,0.920717636876,0.0469480299648,0.0323343331592,2.20973485039,3.41243909766,3.38863827303,5.67966812485
0.5,0.5,1.1,4.75,0.2,650.0,1650.0,284519.0,1650.00555033,0.923117568497,0.0453326621003,0.0315497694024,2.23034335159,3.40420926191,3.44336590864,5.77127977933
0.5,0.5,1.1,4.75,0.2,650.0,1650.0,285602.0,1650.01533062,0.919831897067,0.0453186980367,0.0348494048967,2.23707626931,3.47423320299,3.42428213353,5.90332445777
0.5,0.5,1.1,4.75,0.2,650.0,1650.0,287415.0,1650.00159587,0.922158044731,0.0449352892911,0.0329066659782,2.19104270545,3.33321386522,3.37430606979,5.57229528414
0.5,0.5,1.1,4.75,0.2,650.0,1650.0,287749.0,1650.00867426,0.92098990939,0.0472333137971,0.0317767768129,2.17681924353,3.34203669298,3.36857695693,5.60273812477
0.5,0.5,1.1,4.75,0.2,650.0,1650.0,286480.0,1650.01097982,0.924235017013,0.0452326549934,0.0305323279932,2.20901608863,3.33830934584,3.39448170425,5.44114784811
0.5,0.5,1.1,4.75,0.2,650.0,1650.0,285407.0,1650.00619979,0.917675350881,0.0493634823336,0.0329611667856,2.1918321892,3.37156427968,3.41396765992,5.65047106984
0.5,0.5,1.1,4.75,0.2,650.0,1650.0,287090.0,1650.00537166,0.917443050379,0.0454948622231,0.037062087398,2.22671114936,3.43596591593,3.43305607903,5.84971432671
0.5,0.5,1.1,4.75,0.2,650.0,1650.0,286402.0,1650.01535702,0.922033619007,0.0470469842515,0.0309193967411,2.18958357359,3.35496871897,3.37171467993,5.64708099681
0.5,0.5,1.1,4.75,0.2,650.0,1650.0,285956.0,1650.00233007,0.922919348134,0.0459271607788,0.0311534910875,2.2071380787,3.39103111594,3.37564080107,5.71228450599
0.5,0.5,1.1,4.75,0.2,650.0,1650.0,285930.0,1650.00257971,0.920985225251,0.0477230188302,0.0312917559192,2.20241505336,3.35334346222,3.41760419936,5.71440478145
0.5,0.5,1.1,4.75,0.2,650.0,1650.0,286144.0,1650.00522724,0.923564145235,0.0441479805807,0.0322878741845,2.20563884238,3.42322410189,3.38697376862,5.80603823102
0.5,0.5,1.1,4.75,0.2,650.0,1650.0,286502.0,1650.00259127,0.915399353888,0.0481870998499,0.0364135462626,2.21366040144,3.44802087801,3.40727917665,5.88375387411
0.5,0.5,1.1,4.75,0.2,650.0,1650.0,286751.0,1650.00853887,0.917354150592,0.0467835689056,0.035862280502,2.19534822079,3.39624932143,3.39769792018,5.66215679269
0.5,0.5,1.1,4.75,0.2,650.0,1650.0,285930.0,1650.00051313,0.919162956647,0.0471434168099,0.0336936265434,2.20231716316,3.40831012147,3.40865275752,5.72381162915
0.5,0.5,1.1,4.75,0.2,650.0,1650.0,286298.0,1650.0041671,0.924007443309,0.0438679785947,0.0321245780964,2.23024980747,3.42538535478,3.42356063457,5.94360006074
0.5,0.5,1.1,4.75,0.2,650.0,1650.0,286574.0,1650.00122518,0.919593700711,0.0449716733463,0.0354346259432,2.22041235773,3.38990102981,3.44176254847,5.83314153106
0.5,0.5,1.1,4.75,0.2,650.0,1650.0,285227.0,1650.0083619,0.921844949399,0.042755554799,0.035399495802,2.19774382728,3.41010268878,3.34943509883,5.63039105067
0.5,0.5,1.1,4.75,0.2,650.0,1650.0,284904.0,1650.00233461,0.922959167699,0.0414433181739,0.0355975141274,2.20132591958,3.38258077896,3.38912235216,5.77217436701
0.5,0.5,1.1,4.75,0.2,650.0,1650.0,286862.0,1650.00100182,0.924109508055,0.0442978017269,0.0315926902185,2.17379226232,3.33976214106,3.31935744997,5.54703129346
