# Supplementary material for: Crossed and Locked Quotes in a Multi-Market Simulation
Source: PLoS One. 2016 Mar 9;11(3):e0151096. doi: 10.1371/journal.pone.0151096 (PMC4784946; doi:10.1371/journal.pone.0151096)
Supplement: S2 Dataset — Simulation output and summary files for the sensitivity analysis. (ZIP) [file pone.0151096.s002.zip › sensitivity_analysis/sensitivity_analysis_122.out]

SLURM_ARRAY_TASK_ID:  122
0.5,0.5,1.1,5.0,0.2,650.0,1650.0,286543.0,1650.00714005,0.916672467058,0.0525705749798,0.0307569579625,2.26029814936,3.50102897507,3.49345532591,6.08799454163
0.5,0.5,1.1,5.0,0.2,650.0,1650.0,285637.0,1650.00166167,0.923813871595,0.0447079842688,0.0314781441361,2.31858015215,3.53555477133,3.56836078833,6.22535279034
0.5,0.5,1.1,5.0,0.2,650.0,1650.0,283212.0,1650.00419709,0.917165244204,0.0431307721294,0.0397039836669,2.30127174616,3.59596203354,3.55681843091,6.3865765436
0.5,0.5,1.1,5.0,0.2,650.0,1650.0,286235.0,1650.00069517,0.922428717719,0.042655214813,0.0349160674683,2.31010748968,3.60918395318,3.5249304741,6.31309350713
0.5,0.5,1.1,5.0,0.2,650.0,1650.0,286219.0,1650.0027579,0.92345304182,0.0439837196765,0.0325632385036,2.26656516928,3.45631271095,3.52542648355,5.98440687229
0.5,0.5,1.1,5.0,0.2,650.0,1650.0,285030.0,1650.00791579,0.917978027292,0.0433810764941,0.0386408962143,2.25311830772,3.49953678424,3.49760039549,6.11973932257
0.5,0.5,1.1,5.0,0.2,650.0,1650.0,285688.0,1650.000698,0.918343883743,0.045557313504,0.0360988027533,2.26558891008,3.50044063817,3.49638796334,6.23172561907
0.5,0.5,1.1,5.0,0.2,650.0,1650.0,285430.0,1650.00384656,0.920831332826,0.045605022676,0.033563644498,2.2495442778,3.48470531117,3.44282960741,5.98858770072
0.5,0.5,1.1,5.0,0.2,650.0,1650.0,285175.0,1650.0233438,0.925556678591,0.0424801169467,0.0319632044625,2.32804229666,3.5742756116,3.5782117923,6.33246503821
0.5,0.5,1.1,5.0,0.2,650.0,1650.0,285361.0,1650.01265024,0.919261078433,0.044498558643,0.0362403629236,2.27478888458,3.48889058316,3.52784167066,6.15313252808
0.5,0.5,1.1,5.0,0.2,650.0,1650.0,285926.0,1650.00326635,0.923659483875,0.0430478188664,0.033292697259,2.29901847518,3.4795420675,3.56850892926,6.08585443054
0.5,0.5,1.1,5.0,0.2,650.0,1650.0,285137.0,1650.01062932,0.921825974599,0.0446974783667,0.0334765470339,2.3278732058,3.56403376426,3.55987023302,6.09884357129
0.5,0.5,1.1,5.0,0.2,650.0,1650.0,285635.0,1650.00165275,0.919811529804,0.0459754642177,0.0342130059785,2.29422657415,3.51084721883,3.53876197323,6.04581533206
0.5,0.5,1.1,5.0,0.2,650.0,1650.0,285377.0,1650.00233448,0.920745872876,0.0458913299513,0.0333627971731,2.2864356968,3.51752885263,3.51104244065,6.25650021448
0.5,0.5,1.1,5.0,0.2,650.0,1650.0,285674.0,1650.00274621,0.915243730651,0.045691958501,0.0390643108475,2.29367308327,3.53408724231,3.55068584002,6.24309237238
0.5,0.5,1.1,5.0,0.2,650.0,1650.0,285334.0,1650.00228866,0.922058063161,0.0456598124951,0.0322821243436,2.25859775539,3.50055893202,3.47621092206,6.04183569351
0.5,0.5,1.1,5.0,0.2,650.0,1650.0,285030.0,1650.00258892,0.920447717616,0.0425161134357,0.0370361689485,2.27803670024,3.51167629313,3.5375630605,6.24769712295
0.5,0.5,1.1,5.0,0.2,650.0,1650.0,285029.0,1650.00144654,0.923751300427,0.0423719015083,0.0338767980645,2.35028121112,3.5958589631,3.587780969,6.29603717008
0.5,0.5,1.1,5.0,0.2,650.0,1650.0,286415.0,1650.00104299,0.918866793823,0.0439276115598,0.0372055946173,2.30182188045,3.53968444324,3.58018314508,6.4639168414
0.5,0.5,1.1,5.0,0.2,650.0,1650.0,284764.0,1650.00029052,0.916797243532,0.0454404394792,0.0377623169892,2.30167991072,3.53230393846,3.59169805918,6.22293760845
