# Supplementary material for: Crossed and Locked Quotes in a Multi-Market Simulation
Source: PLoS One. 2016 Mar 9;11(3):e0151096. doi: 10.1371/journal.pone.0151096 (PMC4784946; doi:10.1371/journal.pone.0151096)
Supplement: S2 Dataset — Simulation output and summary files for the sensitivity analysis. (ZIP) [file pone.0151096.s002.zip › sensitivity_analysis/sensitivity_analysis_123.out]

SLURM_ARRAY_TASK_ID:  123
0.5,0.5,1.1,5.25,0.2,650.0,1650.0,285375.0,1650.00351252,0.918847375748,0.0463346563062,0.0348179679462,2.33433692374,3.58058561109,3.63749918972,6.48619313861
0.5,0.5,1.1,5.25,0.2,650.0,1650.0,285520.0,1650.0000628,0.918963841649,0.0461207683769,0.034915389974,2.33768904476,3.61718415258,3.63559875291,6.39211489727
0.5,0.5,1.1,5.25,0.2,650.0,1650.0,283547.0,1650.0009991,0.923322931448,0.0407325706402,0.0359444979118,2.38198830545,3.66043331472,3.62843863213,6.63544164042
0.5,0.5,1.1,5.25,0.2,650.0,1650.0,283576.0,1650.00156183,0.920692914354,0.0403292937919,0.0389777918541,2.36115595369,3.64622292757,3.67519268482,6.65422211503
0.5,0.5,1.1,5.25,0.2,650.0,1650.0,286592.0,1650.00698504,0.92397798973,0.0420532878795,0.0339687223907,2.38313692039,3.63859199786,3.6717309281,6.50078814367
0.5,0.5,1.1,5.25,0.2,650.0,1650.0,286077.0,1650.00075524,0.923093925859,0.0432701501208,0.0336359240204,2.36897873233,3.67084561323,3.64027743796,6.56695113198
0.5,0.5,1.1,5.25,0.2,650.0,1650.0,286994.0,1650.00012604,0.918480712245,0.0443173591139,0.0372019286415,2.3444797923,3.59063988449,3.58423057212,6.30467099407
0.5,0.5,1.1,5.25,0.2,650.0,1650.0,286341.0,1650.00463062,0.919111872228,0.0422512984936,0.0386368292781,2.34335876638,3.63320940389,3.61630297336,6.66413936835
0.5,0.5,1.1,5.25,0.2,650.0,1650.0,285624.0,1650.0094498,0.923618639904,0.0390162920135,0.0373650680824,2.36277454526,3.69262731806,3.65232796806,6.82319057665
0.5,0.5,1.1,5.25,0.2,650.0,1650.0,284998.0,1650.00339929,0.923585195829,0.0405889154634,0.0358258887077,2.39450104595,3.70185935432,3.72451039451,6.75578064881
0.5,0.5,1.1,5.25,0.2,650.0,1650.0,286544.0,1650.00601215,0.926236757642,0.0405634813709,0.0331997609873,2.3654827139,3.63366397766,3.63962046616,6.60123108313
0.5,0.5,1.1,5.25,0.2,650.0,1650.0,284326.0,1650.00403719,0.919958606528,0.0457033541879,0.0343380392841,2.37483106617,3.65490550881,3.66988124455,6.68243421019
0.5,0.5,1.1,5.25,0.2,650.0,1650.0,284175.0,1650.00254841,0.918230022155,0.0459749194677,0.0357950583772,2.37436804547,3.65511454696,3.66586004704,6.61980509947
0.5,0.5,1.1,5.25,0.2,650.0,1650.0,284353.0,1650.00745559,0.920412311535,0.0460923573371,0.0334953311277,2.36006689247,3.67640193179,3.68355598609,6.6325856935
0.5,0.5,1.1,5.25,0.2,650.0,1650.0,286246.0,1650.00100014,0.92623262496,0.0394973601686,0.0342700148715,2.34740075021,3.60384336364,3.65493350961,6.3751534899
0.5,0.5,1.1,5.25,0.2,650.0,1650.0,285782.0,1650.00689356,0.922070423838,0.0406891540388,0.0372404221228,2.41390435205,3.7355817224,3.718077145,7.07277736906
0.5,0.5,1.1,5.25,0.2,650.0,1650.0,286594.0,1650.00326914,0.922493181831,0.0436529918507,0.033853826318,2.38893698,3.67907895221,3.70519007051,6.85439367294
0.5,0.5,1.1,5.25,0.2,650.0,1650.0,285124.0,1650.00116109,0.921738213167,0.0399488606413,0.0383129261916,2.38311413528,3.73249697305,3.67452321129,6.78808129782
0.5,0.5,1.1,5.25,0.2,650.0,1650.0,286290.0,1650.0162729,0.923967311196,0.0416773318264,0.0343553569778,2.35008881079,3.62790157585,3.57716134683,6.28983673929
0.5,0.5,1.1,5.25,0.2,650.0,1650.0,285744.0,1650.0020168,0.920467931648,0.0399380920212,0.0395939763306,2.3791432839,3.69676128656,3.7086241596,6.79136111142
