# Supplementary material for: Crossed and Locked Quotes in a Multi-Market Simulation
Source: PLoS One. 2016 Mar 9;11(3):e0151096. doi: 10.1371/journal.pone.0151096 (PMC4784946; doi:10.1371/journal.pone.0151096)
Supplement: S2 Dataset — Simulation output and summary files for the sensitivity analysis. (ZIP) [file pone.0151096.s002.zip › sensitivity_analysis/sensitivity_analysis_124.out]

SLURM_ARRAY_TASK_ID:  124
0.5,0.5,1.1,5.5,0.2,650.0,1650.0,284160.0,1650.00120937,0.918221761066,0.0426581380251,0.0391201009092,2.47694042715,3.85352196929,3.86464649094,7.54872002868
0.5,0.5,1.1,5.5,0.2,650.0,1650.0,285535.0,1650.00525311,0.924717143607,0.0392271777882,0.0360556786044,2.42789707802,3.77601454013,3.7387639825,6.90969630709
0.5,0.5,1.1,5.5,0.2,650.0,1650.0,284899.0,1650.00876188,0.920568470393,0.0415837204222,0.0378478091849,2.44224186222,3.79949466863,3.76270290741,7.06240483659
0.5,0.5,1.1,5.5,0.2,650.0,1650.0,285191.0,1650.01994463,0.920251010962,0.0402569927528,0.0394919962854,2.41800550063,3.80586573053,3.77877488715,7.19249939484
0.5,0.5,1.1,5.5,0.2,650.0,1650.0,287360.0,1650.00305176,0.926159661441,0.0403166735373,0.0335236650218,2.48791195592,3.82231178023,3.80850898063,7.00783102076
0.5,0.5,1.1,5.5,0.2,650.0,1650.0,284885.0,1650.01023063,0.91758711455,0.0425222158615,0.0398906695881,2.44062322703,3.76413728931,3.81178719606,7.21848156598
0.5,0.5,1.1,5.5,0.2,650.0,1650.0,285631.0,1650.00049983,0.921133839372,0.0444032040663,0.0344629565614,2.45861379433,3.77951970612,3.79366115654,7.06026299825
0.5,0.5,1.1,5.5,0.2,650.0,1650.0,285498.0,1650.00047582,0.926238801855,0.0385903304935,0.0351708676514,2.52857472208,3.90559967417,3.86362453196,7.37205097258
0.5,0.5,1.1,5.5,0.2,650.0,1650.0,284947.0,1650.00754375,0.918689114609,0.0430261588249,0.0382847265659,2.42633108532,3.77882513028,3.77681213333,7.05549925647
0.5,0.5,1.1,5.5,0.2,650.0,1650.0,286163.0,1650.0026075,0.918738126831,0.0403173525152,0.0409445206534,2.44478874366,3.76130022795,3.83407815184,7.05895503488
0.5,0.5,1.1,5.5,0.2,650.0,1650.0,284997.0,1650.00313625,0.923008714247,0.0429920250647,0.0339992606882,2.39444993699,3.71438085368,3.68939350646,6.71634579955
0.5,0.5,1.1,5.5,0.2,650.0,1650.0,286892.0,1650.00805,0.917461070272,0.0423005371328,0.0402383925956,2.44643847193,3.83369713943,3.79432322592,7.27701511092
0.5,0.5,1.1,5.5,0.2,650.0,1650.0,285206.0,1650.00422422,0.916664061006,0.0433952163125,0.0399407226813,2.47893125172,3.88782441517,3.8469017296,7.27508352837
0.5,0.5,1.1,5.5,0.2,650.0,1650.0,284573.0,1650.01687227,0.921040871727,0.039619241053,0.0393398872202,2.43236386613,3.72973696777,3.78644021743,6.86666348106
0.5,0.5,1.1,5.5,0.2,650.0,1650.0,286497.0,1650.00166584,0.918082547094,0.0434405142251,0.0384769386807,2.43184893773,3.78081461409,3.78631238902,7.08165306683
0.5,0.5,1.1,5.5,0.2,650.0,1650.0,285994.0,1650.00638941,0.915987948416,0.0446335130645,0.0393785385198,2.4492060619,3.7837722975,3.83274868805,7.20536749656
0.5,0.5,1.1,5.5,0.2,650.0,1650.0,286961.0,1650.00541053,0.917877023808,0.0422481049234,0.0398748712681,2.4689644929,3.8108949943,3.85004072116,7.26003975527
0.5,0.5,1.1,5.5,0.2,650.0,1650.0,287025.0,1650.00950338,0.921508825904,0.0387661446491,0.0397250294468,2.47935650026,3.9115904085,3.82636554379,7.3841015258
0.5,0.5,1.1,5.5,0.2,650.0,1650.0,285589.0,1650.00037596,0.920603288061,0.0449198252338,0.0344768867055,2.40986631281,3.76103095499,3.69535037271,6.96360079323
0.5,0.5,1.1,5.5,0.2,650.0,1650.0,286230.0,1650.00818462,0.924272048578,0.0403429658335,0.0353849855887,2.4729935308,3.86078107819,3.79573714592,7.26169683423
