# Supplementary material for: Crossed and Locked Quotes in a Multi-Market Simulation
Source: PLoS One. 2016 Mar 9;11(3):e0151096. doi: 10.1371/journal.pone.0151096 (PMC4784946; doi:10.1371/journal.pone.0151096)
Supplement: S2 Dataset — Simulation output and summary files for the sensitivity analysis. (ZIP) [file pone.0151096.s002.zip › sensitivity_analysis/sensitivity_analysis_125.out]

SLURM_ARRAY_TASK_ID:  125
0.5,1.0,0.9,4.5,0.2,650.0,1650.0,230920.0,1650.00203324,1.0,0.0,0.0,3.06245041805,4.22883012934,4.21266820482,8.65532029173
0.5,1.0,0.9,4.5,0.2,650.0,1650.0,230932.0,1650.01324132,1.0,0.0,0.0,3.00207463988,4.09264024317,4.16761249202,8.26023929934
0.5,1.0,0.9,4.5,0.2,650.0,1650.0,231065.0,1650.00590624,1.0,0.0,0.0,3.04536482556,4.18006330682,4.25784821062,8.68147738283
0.5,1.0,0.9,4.5,0.2,650.0,1650.0,230817.0,1650.0008246,1.0,0.0,0.0,3.0493787404,4.16596641568,4.21675513892,8.30675373055
0.5,1.0,0.9,4.5,0.2,650.0,1650.0,231169.0,1650.00570623,1.0,0.0,0.0,3.06810425686,4.25467529254,4.17948438456,8.46516017746
0.5,1.0,0.9,4.5,0.2,650.0,1650.0,230151.0,1650.00392998,1.0,0.0,0.0,3.01713424763,4.13938478402,4.22470142535,8.24742381044
0.5,1.0,0.9,4.5,0.2,650.0,1650.0,229867.0,1650.00628121,1.0,0.0,0.0,3.03888726711,4.16923950503,4.21824249941,8.35038955594
0.5,1.0,0.9,4.5,0.2,650.0,1650.0,230790.0,1650.0008546,1.0,0.0,0.0,3.08261521013,4.27119342609,4.26665108577,8.56051676141
0.5,1.0,0.9,4.5,0.2,650.0,1650.0,230872.0,1650.00339033,1.0,0.0,0.0,2.98390736469,4.12139296542,4.11958094485,8.31942649068
0.5,1.0,0.9,4.5,0.2,650.0,1650.0,229825.0,1650.0015346,1.0,0.0,0.0,3.07082086019,4.22387269078,4.27548032842,8.40417572583
0.5,1.0,0.9,4.5,0.2,650.0,1650.0,231305.0,1650.00764977,1.0,0.0,0.0,2.98856864234,4.07416671102,4.12670472363,8.05423418157
0.5,1.0,0.9,4.5,0.2,650.0,1650.0,229357.0,1650.0028082,1.0,0.0,0.0,3.09392086718,4.31528663165,4.28739183522,8.82033149838
0.5,1.0,0.9,4.5,0.2,650.0,1650.0,230501.0,1650.00239322,1.0,0.0,0.0,3.05475284791,4.22454616022,4.2636570558,8.40536027082
0.5,1.0,0.9,4.5,0.2,650.0,1650.0,230953.0,1650.0011911,1.0,0.0,0.0,2.99086784146,4.12164815856,4.12115412841,8.27394293895
0.5,1.0,0.9,4.5,0.2,650.0,1650.0,230830.0,1650.0123415,1.0,0.0,0.0,3.00488799676,4.14184225828,4.17690136316,8.12312055269
0.5,1.0,0.9,4.5,0.2,650.0,1650.0,231847.0,1650.00743464,1.0,0.0,0.0,2.978459183,4.08021259599,4.11362192948,7.92509420565
0.5,1.0,0.9,4.5,0.2,650.0,1650.0,229071.0,1650.00158064,1.0,0.0,0.0,3.11862920691,4.3340210178,4.33797618746,8.87274272514
0.5,1.0,0.9,4.5,0.2,650.0,1650.0,231016.0,1650.00645333,1.0,0.0,0.0,3.0441623699,4.25063813602,4.16869188556,8.34681951606
0.5,1.0,0.9,4.5,0.2,650.0,1650.0,231111.0,1650.00085953,1.0,0.0,0.0,3.08530980726,4.29425066034,4.25558842845,8.80851844399
0.5,1.0,0.9,4.5,0.2,650.0,1650.0,231136.0,1650.00416573,1.0,0.0,0.0,2.97778625773,4.1314229572,4.12810473291,8.07891702501
