# Supplementary material for: Crossed and Locked Quotes in a Multi-Market Simulation
Source: PLoS One. 2016 Mar 9;11(3):e0151096. doi: 10.1371/journal.pone.0151096 (PMC4784946; doi:10.1371/journal.pone.0151096)
Supplement: S2 Dataset — Simulation output and summary files for the sensitivity analysis. (ZIP) [file pone.0151096.s002.zip › sensitivity_analysis/sensitivity_analysis_126.out]

SLURM_ARRAY_TASK_ID:  126
0.5,1.0,0.9,4.75,0.2,650.0,1650.0,230809.0,1650.00710533,1.0,0.0,0.0,3.13062328606,4.33156776219,4.33337589214,9.02479747861
0.5,1.0,0.9,4.75,0.2,650.0,1650.0,230278.0,1650.01084829,1.0,0.0,0.0,3.14141576313,4.34758516121,4.39574479527,9.3059675493
0.5,1.0,0.9,4.75,0.2,650.0,1650.0,231025.0,1650.00136947,1.0,0.0,0.0,3.13203101845,4.33519064313,4.36016227237,9.02715690174
0.5,1.0,0.9,4.75,0.2,650.0,1650.0,231891.0,1650.00029315,1.0,0.0,0.0,3.15506625447,4.36396654668,4.39804783892,8.96805442312
0.5,1.0,0.9,4.75,0.2,650.0,1650.0,230687.0,1650.00822563,1.0,0.0,0.0,3.14342335799,4.33185119291,4.37918968527,9.25650620659
0.5,1.0,0.9,4.75,0.2,650.0,1650.0,229095.0,1650.01958872,1.0,0.0,0.0,3.20998203372,4.46810561555,4.44885064441,9.44508864212
0.5,1.0,0.9,4.75,0.2,650.0,1650.0,230301.0,1650.00052231,1.0,0.0,0.0,3.16116261722,4.38872568113,4.39948811986,9.26780814978
0.5,1.0,0.9,4.75,0.2,650.0,1650.0,230281.0,1650.0287794,1.0,0.0,0.0,3.16048354005,4.36744677837,4.35656198042,9.18294451423
0.5,1.0,0.9,4.75,0.2,650.0,1650.0,230477.0,1650.00609357,1.0,0.0,0.0,3.13876161665,4.36306324661,4.31791836823,8.95304989642
0.5,1.0,0.9,4.75,0.2,650.0,1650.0,229848.0,1650.00556015,1.0,0.0,0.0,3.15057457012,4.36717950073,4.35535530323,8.91661409043
0.5,1.0,0.9,4.75,0.2,650.0,1650.0,229105.0,1650.01115688,1.0,0.0,0.0,3.22202623721,4.49206756182,4.45458393208,9.67742140755
0.5,1.0,0.9,4.75,0.2,650.0,1650.0,229830.0,1650.00301873,1.0,0.0,0.0,3.16928586028,4.38269661021,4.41530827319,9.07280161813
0.5,1.0,0.9,4.75,0.2,650.0,1650.0,229973.0,1650.00661413,1.0,0.0,0.0,3.22029553724,4.45363434104,4.43558356297,9.38251567102
0.5,1.0,0.9,4.75,0.2,650.0,1650.0,230276.0,1650.00054863,1.0,0.0,0.0,3.22557032353,4.48520187339,4.47116773229,9.67015219049
0.5,1.0,0.9,4.75,0.2,650.0,1650.0,230457.0,1650.00214064,1.0,0.0,0.0,3.21753358936,4.46441421428,4.44935751399,9.42342441192
0.5,1.0,0.9,4.75,0.2,650.0,1650.0,229537.0,1650.01111104,1.0,0.0,0.0,3.14256280799,4.34602272622,4.36396023051,9.10608896486
0.5,1.0,0.9,4.75,0.2,650.0,1650.0,231253.0,1650.01164048,1.0,0.0,0.0,3.10606377785,4.30231403341,4.27438645899,8.75319458045
0.5,1.0,0.9,4.75,0.2,650.0,1650.0,229639.0,1650.01623728,1.0,0.0,0.0,3.15669371934,4.39452256119,4.36190194901,9.08939421304
0.5,1.0,0.9,4.75,0.2,650.0,1650.0,229483.0,1650.00198445,1.0,0.0,0.0,3.11642129897,4.27938301393,4.34066813006,8.77212423608
0.5,1.0,0.9,4.75,0.2,650.0,1650.0,230882.0,1650.00486237,1.0,0.0,0.0,3.29363049672,4.5869435157,4.53048114853,9.87171938841
