# Supplementary material for: Crossed and Locked Quotes in a Multi-Market Simulation
Source: PLoS One. 2016 Mar 9;11(3):e0151096. doi: 10.1371/journal.pone.0151096 (PMC4784946; doi:10.1371/journal.pone.0151096)
Supplement: S2 Dataset — Simulation output and summary files for the sensitivity analysis. (ZIP) [file pone.0151096.s002.zip › sensitivity_analysis/sensitivity_analysis_127.out]

SLURM_ARRAY_TASK_ID:  127
0.5,1.0,0.9,5.0,0.2,650.0,1650.0,229125.0,1650.00735675,1.0,0.0,0.0,3.38229154069,4.65643663478,4.69406102344,10.236474155
0.5,1.0,0.9,5.0,0.2,650.0,1650.0,230584.0,1650.00090045,1.0,0.0,0.0,3.25453306518,4.50539135898,4.51389409971,9.56905628966
0.5,1.0,0.9,5.0,0.2,650.0,1650.0,230463.0,1650.00956049,1.0,0.0,0.0,3.20671124127,4.45815763796,4.4257878989,9.40977966062
0.5,1.0,0.9,5.0,0.2,650.0,1650.0,231124.0,1650.00753835,1.0,0.0,0.0,3.26955137196,4.57435159437,4.49683405252,9.86273657736
0.5,1.0,0.9,5.0,0.2,650.0,1650.0,230225.0,1650.0049845,1.0,0.0,0.0,3.28604444935,4.55172268649,4.5634885179,9.82157017257
0.5,1.0,0.9,5.0,0.2,650.0,1650.0,228271.0,1650.0003602,1.0,0.0,0.0,3.35466273463,4.66272929562,4.6554202089,10.397376873
0.5,1.0,0.9,5.0,0.2,650.0,1650.0,231277.0,1650.0238401,1.0,0.0,0.0,3.29177431725,4.55452893056,4.61831417222,9.81834021756
0.5,1.0,0.9,5.0,0.2,650.0,1650.0,228633.0,1650.01240813,1.0,0.0,0.0,3.2252563843,4.51849145201,4.4679916958,9.72045366205
0.5,1.0,0.9,5.0,0.2,650.0,1650.0,230210.0,1650.01228238,1.0,0.0,0.0,3.31295716746,4.61913360371,4.61553950914,10.0333198652
0.5,1.0,0.9,5.0,0.2,650.0,1650.0,230085.0,1650.00020928,1.0,0.0,0.0,3.20929169758,4.48372941942,4.4907715493,9.29470863918
0.5,1.0,0.9,5.0,0.2,650.0,1650.0,229683.0,1650.00153686,1.0,0.0,0.0,3.284535563,4.56536935909,4.52942877737,9.9934938098
0.5,1.0,0.9,5.0,0.2,650.0,1650.0,230066.0,1650.00166275,1.0,0.0,0.0,3.29556062505,4.59533359689,4.55893983829,10.3291188755
0.5,1.0,0.9,5.0,0.2,650.0,1650.0,229403.0,1650.00140096,1.0,0.0,0.0,3.1992338055,4.47178244252,4.42975587922,9.28653060851
0.5,1.0,0.9,5.0,0.2,650.0,1650.0,229900.0,1650.00760942,1.0,0.0,0.0,3.20493905653,4.42135136139,4.51018324397,9.53741120085
0.5,1.0,0.9,5.0,0.2,650.0,1650.0,230452.0,1650.0130456,1.0,0.0,0.0,3.317744717,4.61820797467,4.59839084652,10.1069912238
0.5,1.0,0.9,5.0,0.2,650.0,1650.0,229343.0,1650.00122282,1.0,0.0,0.0,3.27916707653,4.58201691227,4.50406818012,10.0591053507
0.5,1.0,0.9,5.0,0.2,650.0,1650.0,230552.0,1650.0103322,1.0,0.0,0.0,3.23098213086,4.53531661343,4.49687410854,9.61004627993
0.5,1.0,0.9,5.0,0.2,650.0,1650.0,230015.0,1650.002577,1.0,0.0,0.0,3.31846967913,4.62655659891,4.59851958963,9.92523606264
0.5,1.0,0.9,5.0,0.2,650.0,1650.0,230307.0,1650.00048346,1.0,0.0,0.0,3.21540554018,4.45155599571,4.45577286199,9.39686063894
0.5,1.0,0.9,5.0,0.2,650.0,1650.0,229777.0,1650.01347865,1.0,0.0,0.0,3.33135664489,4.68203140283,4.63940732174,10.0283073032
