# Supplementary material for: Crossed and Locked Quotes in a Multi-Market Simulation
Source: PLoS One. 2016 Mar 9;11(3):e0151096. doi: 10.1371/journal.pone.0151096 (PMC4784946; doi:10.1371/journal.pone.0151096)
Supplement: S2 Dataset — Simulation output and summary files for the sensitivity analysis. (ZIP) [file pone.0151096.s002.zip › sensitivity_analysis/sensitivity_analysis_128.out]

SLURM_ARRAY_TASK_ID:  128
0.5,1.0,0.9,5.25,0.2,650.0,1650.0,230699.0,1650.00180463,1.0,0.0,0.0,3.33270723215,4.68250755275,4.66631411675,10.25906103
0.5,1.0,0.9,5.25,0.2,650.0,1650.0,230294.0,1650.0027104,1.0,0.0,0.0,3.35718515856,4.68908430317,4.65800468471,10.3410441742
0.5,1.0,0.9,5.25,0.2,650.0,1650.0,230260.0,1650.01190996,1.0,0.0,0.0,3.42193299617,4.74391676504,4.77756670512,10.7916034133
0.5,1.0,0.9,5.25,0.2,650.0,1650.0,230258.0,1650.00377017,1.0,0.0,0.0,3.39013537724,4.70165507176,4.70336451672,10.5135394569
0.5,1.0,0.9,5.25,0.2,650.0,1650.0,229249.0,1650.00554569,1.0,0.0,0.0,3.43574027737,4.7386169851,4.8195269717,10.858607427
0.5,1.0,0.9,5.25,0.2,650.0,1650.0,229711.0,1650.00902905,1.0,0.0,0.0,3.44679111681,4.81702619761,4.76138584731,10.7515802171
0.5,1.0,0.9,5.25,0.2,650.0,1650.0,229330.0,1650.00590939,1.0,0.0,0.0,3.45016203345,4.7776858872,4.81770655157,10.8755621799
0.5,1.0,0.9,5.25,0.2,650.0,1650.0,228727.0,1650.00431373,1.0,0.0,0.0,3.52130494602,4.91932043999,4.9387569756,11.3929397909
0.5,1.0,0.9,5.25,0.2,650.0,1650.0,229311.0,1650.00154906,1.0,0.0,0.0,3.45059606041,4.81673287464,4.77975945168,10.9148202221
0.5,1.0,0.9,5.25,0.2,650.0,1650.0,230180.0,1650.02147354,1.0,0.0,0.0,3.36647022965,4.67438341711,4.67333383216,10.2381984563
0.5,1.0,0.9,5.25,0.2,650.0,1650.0,230094.0,1650.00073186,1.0,0.0,0.0,3.37808879881,4.70278803832,4.69860248523,10.3791133845
0.5,1.0,0.9,5.25,0.2,650.0,1650.0,229492.0,1650.01103754,1.0,0.0,0.0,3.48606742304,4.86711866042,4.84700918376,10.9886681309
0.5,1.0,0.9,5.25,0.2,650.0,1650.0,228934.0,1650.00134418,1.0,0.0,0.0,3.3728351092,4.71064480356,4.67726752218,10.4557746813
0.5,1.0,0.9,5.25,0.2,650.0,1650.0,229284.0,1650.00617654,1.0,0.0,0.0,3.39261422935,4.73410527756,4.71256714643,10.5165205081
0.5,1.0,0.9,5.25,0.2,650.0,1650.0,229170.0,1650.00130548,1.0,0.0,0.0,3.42750657417,4.79016240277,4.73721027035,10.7627898086
0.5,1.0,0.9,5.25,0.2,650.0,1650.0,230753.0,1650.00634503,1.0,0.0,0.0,3.35783438144,4.68924403559,4.66970347006,10.1640139752
0.5,1.0,0.9,5.25,0.2,650.0,1650.0,229170.0,1650.01276206,1.0,0.0,0.0,3.42618079745,4.72458734625,4.75235449018,10.4443147045
0.5,1.0,0.9,5.25,0.2,650.0,1650.0,229493.0,1650.00998341,1.0,0.0,0.0,3.42658240116,4.76587330009,4.76717050441,10.719372673
0.5,1.0,0.9,5.25,0.2,650.0,1650.0,230312.0,1650.01723998,1.0,0.0,0.0,3.43553306557,4.73285077515,4.78313519706,10.6001853046
0.5,1.0,0.9,5.25,0.2,650.0,1650.0,229060.0,1650.00663886,1.0,0.0,0.0,3.49920402924,4.87439697692,4.89035377829,11.1859011948
