# Supplementary material for: Crossed and Locked Quotes in a Multi-Market Simulation
Source: PLoS One. 2016 Mar 9;11(3):e0151096. doi: 10.1371/journal.pone.0151096 (PMC4784946; doi:10.1371/journal.pone.0151096)
Supplement: S2 Dataset — Simulation output and summary files for the sensitivity analysis. (ZIP) [file pone.0151096.s002.zip › sensitivity_analysis/sensitivity_analysis_129.out]

SLURM_ARRAY_TASK_ID:  129
0.5,1.0,0.9,5.5,0.2,650.0,1650.0,228134.0,1650.00152529,1.0,0.0,0.0,3.57574410594,5.02328529541,4.99827918229,11.6461677922
0.5,1.0,0.9,5.5,0.2,650.0,1650.0,228629.0,1650.00174004,1.0,0.0,0.0,3.46929514204,4.87242035415,4.83488369862,11.1163277482
0.5,1.0,0.9,5.5,0.2,650.0,1650.0,229749.0,1650.02679357,1.0,0.0,0.0,3.47706309131,4.87542002212,4.83939832913,11.005379063
0.5,1.0,0.9,5.5,0.2,650.0,1650.0,230620.0,1650.00136185,1.0,0.0,0.0,3.50382187036,4.85601821238,4.88718167262,11.3777072171
0.5,1.0,0.9,5.5,0.2,650.0,1650.0,228496.0,1650.00368767,1.0,0.0,0.0,3.67153049527,5.10229597495,5.14327976492,12.2027501331
0.5,1.0,0.9,5.5,0.2,650.0,1650.0,228078.0,1650.01246964,1.0,0.0,0.0,3.58174133187,4.99214445481,5.02614256554,11.9057553834
0.5,1.0,0.9,5.5,0.2,650.0,1650.0,229409.0,1650.0002574,1.0,0.0,0.0,3.56567512947,4.99227180706,4.98728611176,11.5643081738
0.5,1.0,0.9,5.5,0.2,650.0,1650.0,229070.0,1650.00278553,1.0,0.0,0.0,3.56778686391,4.98514574645,4.95447716545,11.5791590241
0.5,1.0,0.9,5.5,0.2,650.0,1650.0,228973.0,1650.00101372,1.0,0.0,0.0,3.64106722609,5.04636809869,5.06805407721,12.0783301643
0.5,1.0,0.9,5.5,0.2,650.0,1650.0,228893.0,1650.00560179,1.0,0.0,0.0,3.59977122347,5.07234965772,5.00761483119,11.7845002424
0.5,1.0,0.9,5.5,0.2,650.0,1650.0,229760.0,1650.00088666,1.0,0.0,0.0,3.53986485495,4.91529874912,4.96926489248,11.3123122378
0.5,1.0,0.9,5.5,0.2,650.0,1650.0,229284.0,1650.01402573,1.0,0.0,0.0,3.54816755081,4.9344550859,4.98026948903,11.6936621134
0.5,1.0,0.9,5.5,0.2,650.0,1650.0,229870.0,1650.00746322,1.0,0.0,0.0,3.50938874589,4.84136579859,4.85882647476,11.1376725378
0.5,1.0,0.9,5.5,0.2,650.0,1650.0,228558.0,1650.00239525,1.0,0.0,0.0,3.57609220032,4.96707130008,5.00565422995,11.9186540906
0.5,1.0,0.9,5.5,0.2,650.0,1650.0,228907.0,1650.00592216,1.0,0.0,0.0,3.54457499791,4.92547599886,4.94712977211,11.1851380814
0.5,1.0,0.9,5.5,0.2,650.0,1650.0,228819.0,1650.00252517,1.0,0.0,0.0,3.50257934305,4.91545507981,4.89203578806,11.3198500426
0.5,1.0,0.9,5.5,0.2,650.0,1650.0,228991.0,1650.0028095,1.0,0.0,0.0,3.53525283943,4.93275422639,4.96822155234,11.3868791269
0.5,1.0,0.9,5.5,0.2,650.0,1650.0,228517.0,1650.00033815,1.0,0.0,0.0,3.56439571356,4.96333108803,4.93715883001,11.3184638192
0.5,1.0,0.9,5.5,0.2,650.0,1650.0,229144.0,1650.00758439,1.0,0.0,0.0,3.5104070991,4.92667743211,4.87280453573,11.1416004205
0.5,1.0,0.9,5.5,0.2,650.0,1650.0,229615.0,1650.00296609,1.0,0.0,0.0,3.52491310087,4.93368301394,4.90663843358,11.43998262
