# Supplementary material for: Crossed and Locked Quotes in a Multi-Market Simulation
Source: PLoS One. 2016 Mar 9;11(3):e0151096. doi: 10.1371/journal.pone.0151096 (PMC4784946; doi:10.1371/journal.pone.0151096)
Supplement: S2 Dataset — Simulation output and summary files for the sensitivity analysis. (ZIP) [file pone.0151096.s002.zip › sensitivity_analysis/sensitivity_analysis_13.out]

SLURM_ARRAY_TASK_ID:  13
0.0,0.0,1.0,5.25,0.2,650.0,1650.0,264820.0,1650.0092672,0.0816601436847,0.0342787839769,0.884061072338,-15.9623440972,3.13536619915,3.12932517997,227.554406374
0.0,0.0,1.0,5.25,0.2,650.0,1650.0,264428.0,1650.00049134,0.0436572370834,0.0193836322519,0.936959130665,-11.4776612455,3.11383819336,3.14555023335,123.816776175
0.0,0.0,1.0,5.25,0.2,650.0,1650.0,263536.0,1650.00562995,0.0185224492511,0.0111944972745,0.970283053474,-34.8175797473,3.15549759821,3.09288991605,870.805224705
0.0,0.0,1.0,5.25,0.2,650.0,1650.0,263842.0,1650.00649664,0.17356628758,0.0667113977469,0.759722314673,-6.75944393729,3.13757705699,3.06832570785,70.2422401814
0.0,0.0,1.0,5.25,0.2,650.0,1650.0,263514.0,1650.00144253,0.0,0.0,1.0,-59.8986515389,3.16342660676,3.14392043245,1821.52546697
0.0,0.0,1.0,5.25,0.2,650.0,1650.0,263880.0,1650.00286827,0.0693051357858,0.0270020830425,0.903692781172,-23.5617058908,3.05491846814,3.0434821851,535.995407938
0.0,0.0,1.0,5.25,0.2,650.0,1650.0,263746.0,1650.02531675,0.0,0.0,1.0,-35.3735688296,3.07725882294,3.10473106907,745.745058925
0.0,0.0,1.0,5.25,0.2,650.0,1650.0,264611.0,1650.001771,0.110825221725,0.0360770626043,0.85309771567,-14.5676608133,3.12051567578,3.06269732967,213.723430081
0.0,0.0,1.0,5.25,0.2,650.0,1650.0,265313.0,1650.00034535,0.0,0.0,1.0,-53.5255261055,3.04142832512,3.15297160217,1477.09876821
0.0,0.0,1.0,5.25,0.2,650.0,1650.0,263926.0,1650.00196579,0.00871759776058,0.00445947454499,0.986822927694,-26.2914601234,3.10248543434,3.08919488263,422.868877088
0.0,0.0,1.0,5.25,0.2,650.0,1650.0,265381.0,1650.00322203,0.0795532593496,0.0356224961516,0.884824244499,-9.85539360384,3.03826592589,3.10843495617,106.079988496
0.0,0.0,1.0,5.25,0.2,650.0,1650.0,263368.0,1650.00362136,0.161147654374,0.0550586994123,0.783793646213,-22.7685165281,3.1556948574,3.16333311938,586.87837596
0.0,0.0,1.0,5.25,0.2,650.0,1650.0,264369.0,1650.01201035,0.00161284604423,0.00206587603623,0.99632127792,-32.8496368004,3.10857716599,3.11694287649,638.345607726
0.0,0.0,1.0,5.25,0.2,650.0,1650.0,264158.0,1650.00174061,0.0,0.0,1.0,-45.5565519962,3.06936217235,3.09220343241,1115.01367634
0.0,0.0,1.0,5.25,0.2,650.0,1650.0,262826.0,1650.00370233,0.0,0.0,1.0,-37.6911879218,3.12561878266,3.09365172231,791.055990134
0.0,0.0,1.0,5.25,0.2,650.0,1650.0,263506.0,1650.00750848,0.0,0.0,1.0,-41.69138254,3.09251826695,3.09826891454,1032.2602683
0.0,0.0,1.0,5.25,0.2,650.0,1650.0,264281.0,1650.01088697,0.00213382243375,0.00765489712327,0.990211280443,-17.9277125641,3.14257126853,3.15962107165,237.640982285
0.0,0.0,1.0,5.25,0.2,650.0,1650.0,265545.0,1650.00194365,0.0,0.0,1.0,-37.6580070191,3.11535401251,3.10484849846,793.56283451
0.0,0.0,1.0,5.25,0.2,650.0,1650.0,263191.0,1650.00387653,0.0,0.0,1.0,-27.2302572791,3.1543516381,3.11562065887,443.570412077
0.0,0.0,1.0,5.25,0.2,650.0,1650.0,263962.0,1650.00200685,0.160259942376,0.0683943174234,0.7713457402,-4.4487349334,3.11287496423,3.10435552224,39.3820356987
