# Supplementary material for: Crossed and Locked Quotes in a Multi-Market Simulation
Source: PLoS One. 2016 Mar 9;11(3):e0151096. doi: 10.1371/journal.pone.0151096 (PMC4784946; doi:10.1371/journal.pone.0151096)
Supplement: S2 Dataset — Simulation output and summary files for the sensitivity analysis. (ZIP) [file pone.0151096.s002.zip › sensitivity_analysis/sensitivity_analysis_130.out]

SLURM_ARRAY_TASK_ID:  130
0.5,1.0,0.95,4.5,0.2,650.0,1650.0,242638.0,1650.00925597,1.0,0.0,0.0,2.90902373541,4.03153596281,3.9783904873,7.52459074698
0.5,1.0,0.95,4.5,0.2,650.0,1650.0,243676.0,1650.00383234,1.0,0.0,0.0,2.92501084587,4.00928073945,4.05016546241,7.64559762875
0.5,1.0,0.95,4.5,0.2,650.0,1650.0,243859.0,1650.00345718,1.0,0.0,0.0,2.91402220766,4.03449206506,3.99159354064,7.60545287754
0.5,1.0,0.95,4.5,0.2,650.0,1650.0,243979.0,1650.01308026,1.0,0.0,0.0,2.96044032491,4.06577694475,4.07322646104,8.05363290766
0.5,1.0,0.95,4.5,0.2,650.0,1650.0,244732.0,1650.00724096,1.0,0.0,0.0,2.89690251884,4.03716372563,3.94893241239,7.54746710022
0.5,1.0,0.95,4.5,0.2,650.0,1650.0,242795.0,1650.01318747,1.0,0.0,0.0,2.92011238265,3.99107282571,4.05791312589,7.5452768316
0.5,1.0,0.95,4.5,0.2,650.0,1650.0,243141.0,1650.0019282,1.0,0.0,0.0,2.95831193269,4.09446991827,4.05789919369,7.94859238454
0.5,1.0,0.95,4.5,0.2,650.0,1650.0,244351.0,1650.0008375,1.0,0.0,0.0,2.92574244153,4.03622082881,4.00779874039,7.65888729123
0.5,1.0,0.95,4.5,0.2,650.0,1650.0,242750.0,1650.00135821,1.0,0.0,0.0,2.87884271388,3.97736382202,3.98240405732,7.58890455804
0.5,1.0,0.95,4.5,0.2,650.0,1650.0,244241.0,1650.0116741,1.0,0.0,0.0,2.83139225082,3.9382003827,3.88632924025,7.40116866645
0.5,1.0,0.95,4.5,0.2,650.0,1650.0,243868.0,1650.00236158,1.0,0.0,0.0,2.87941534254,3.97183521762,4.00978870705,7.60944575492
0.5,1.0,0.95,4.5,0.2,650.0,1650.0,245176.0,1650.00062798,1.0,0.0,0.0,2.91246120293,3.9948796599,4.01034296945,7.57761844278
0.5,1.0,0.95,4.5,0.2,650.0,1650.0,243197.0,1650.0016448,1.0,0.0,0.0,2.87021692147,3.96453853526,3.93447815955,7.55484358977
0.5,1.0,0.95,4.5,0.2,650.0,1650.0,244016.0,1650.00315338,1.0,0.0,0.0,2.95254897538,4.07538986121,4.02633693386,7.78883594771
0.5,1.0,0.95,4.5,0.2,650.0,1650.0,243894.0,1650.02228639,1.0,0.0,0.0,2.89682804758,3.9828412938,3.97583269677,7.59142137192
0.5,1.0,0.95,4.5,0.2,650.0,1650.0,242683.0,1650.02875806,1.0,0.0,0.0,2.93579932872,4.05190745047,4.07711208998,8.13446759949
0.5,1.0,0.95,4.5,0.2,650.0,1650.0,242189.0,1650.00835565,1.0,0.0,0.0,2.94134498316,4.07558604609,4.04267638777,7.81204832266
0.5,1.0,0.95,4.5,0.2,650.0,1650.0,244357.0,1650.00724568,1.0,0.0,0.0,2.94804010486,4.09405014381,4.06118218922,7.97611379667
0.5,1.0,0.95,4.5,0.2,650.0,1650.0,244586.0,1650.00045863,1.0,0.0,0.0,2.93924945389,4.05539888708,4.07500134682,7.89725115914
0.5,1.0,0.95,4.5,0.2,650.0,1650.0,243080.0,1650.00047581,1.0,0.0,0.0,2.873780436,3.92730901972,3.98700237249,7.64807278976
