# Supplementary material for: Crossed and Locked Quotes in a Multi-Market Simulation
Source: PLoS One. 2016 Mar 9;11(3):e0151096. doi: 10.1371/journal.pone.0151096 (PMC4784946; doi:10.1371/journal.pone.0151096)
Supplement: S2 Dataset — Simulation output and summary files for the sensitivity analysis. (ZIP) [file pone.0151096.s002.zip › sensitivity_analysis/sensitivity_analysis_131.out]

SLURM_ARRAY_TASK_ID:  131
0.5,1.0,0.95,4.75,0.2,650.0,1650.0,244329.0,1650.00132753,1.0,0.0,0.0,3.02168612761,4.18912301766,4.14705216627,8.2615077773
0.5,1.0,0.95,4.75,0.2,650.0,1650.0,243188.0,1650.00307372,1.0,0.0,0.0,3.06467589666,4.29256406004,4.23430677098,8.80806852879
0.5,1.0,0.95,4.75,0.2,650.0,1650.0,244326.0,1650.0140787,1.0,0.0,0.0,2.99296170527,4.1226740973,4.12287402876,8.06984647166
0.5,1.0,0.95,4.75,0.2,650.0,1650.0,242842.0,1650.00863693,1.0,0.0,0.0,3.08338461356,4.24691950782,4.29145967043,8.61758560649
0.5,1.0,0.95,4.75,0.2,650.0,1650.0,242640.0,1650.00703072,1.0,0.0,0.0,3.03080270753,4.2439163696,4.16914959397,8.36636754926
0.5,1.0,0.95,4.75,0.2,650.0,1650.0,243493.0,1650.01577496,1.0,0.0,0.0,2.99675730923,4.13100216708,4.12570230764,8.09948046741
0.5,1.0,0.95,4.75,0.2,650.0,1650.0,243823.0,1650.01392134,1.0,0.0,0.0,3.04930388806,4.22732287344,4.1828777099,8.25192208219
0.5,1.0,0.95,4.75,0.2,650.0,1650.0,243294.0,1650.00170896,1.0,0.0,0.0,3.04354453369,4.18813719195,4.18439759015,8.1778253635
0.5,1.0,0.95,4.75,0.2,650.0,1650.0,243385.0,1650.00436582,1.0,0.0,0.0,3.05879301097,4.25085481237,4.24173051854,8.71571118421
0.5,1.0,0.95,4.75,0.2,650.0,1650.0,243565.0,1650.00869203,1.0,0.0,0.0,3.03180390825,4.17030869304,4.15322640752,8.34331772725
0.5,1.0,0.95,4.75,0.2,650.0,1650.0,242749.0,1650.00524371,1.0,0.0,0.0,3.01830706354,4.15257671894,4.19693151239,8.20274752351
0.5,1.0,0.95,4.75,0.2,650.0,1650.0,243268.0,1650.00556204,1.0,0.0,0.0,3.002737104,4.16870143449,4.13882600896,8.16658678237
0.5,1.0,0.95,4.75,0.2,650.0,1650.0,242897.0,1650.01834006,1.0,0.0,0.0,3.00419416678,4.13545404267,4.18094176747,8.21627498073
0.5,1.0,0.95,4.75,0.2,650.0,1650.0,242631.0,1650.01267455,1.0,0.0,0.0,2.99504462663,4.15090667044,4.1027542865,8.03596616218
0.5,1.0,0.95,4.75,0.2,650.0,1650.0,242546.0,1650.00346308,1.0,0.0,0.0,2.97939638153,4.09169149723,4.14640187809,7.95850787672
0.5,1.0,0.95,4.75,0.2,650.0,1650.0,242949.0,1650.01992715,1.0,0.0,0.0,3.08477371812,4.25818934547,4.27233082376,8.4847756684
0.5,1.0,0.95,4.75,0.2,650.0,1650.0,243827.0,1650.00795411,1.0,0.0,0.0,3.00906404688,4.14046032468,4.1972798737,8.31322074086
0.5,1.0,0.95,4.75,0.2,650.0,1650.0,243836.0,1650.00548816,1.0,0.0,0.0,3.03702712428,4.25864687775,4.12574129814,8.25784304718
0.5,1.0,0.95,4.75,0.2,650.0,1650.0,241978.0,1650.00210947,1.0,0.0,0.0,3.04422580677,4.19111242385,4.28304908446,8.51545933274
0.5,1.0,0.95,4.75,0.2,650.0,1650.0,244210.0,1650.0083098,1.0,0.0,0.0,3.01944424818,4.13856745549,4.17472345655,8.24336063251
