# Supplementary material for: Crossed and Locked Quotes in a Multi-Market Simulation
Source: PLoS One. 2016 Mar 9;11(3):e0151096. doi: 10.1371/journal.pone.0151096 (PMC4784946; doi:10.1371/journal.pone.0151096)
Supplement: S2 Dataset — Simulation output and summary files for the sensitivity analysis. (ZIP) [file pone.0151096.s002.zip › sensitivity_analysis/sensitivity_analysis_132.out]

SLURM_ARRAY_TASK_ID:  132
0.5,1.0,0.95,5.0,0.2,650.0,1650.0,243252.0,1650.00944761,1.0,0.0,0.0,3.13190996806,4.34375677772,4.28219297774,8.83101142836
0.5,1.0,0.95,5.0,0.2,650.0,1650.0,243815.0,1650.01306583,1.0,0.0,0.0,3.15618451888,4.38359393038,4.34689915817,9.12451554471
0.5,1.0,0.95,5.0,0.2,650.0,1650.0,242504.0,1650.02528656,1.0,0.0,0.0,3.17782513,4.40976784489,4.37347433329,9.05030903082
0.5,1.0,0.95,5.0,0.2,650.0,1650.0,242745.0,1650.013515,1.0,0.0,0.0,3.13612648604,4.31545640573,4.33924468665,9.04875431027
0.5,1.0,0.95,5.0,0.2,650.0,1650.0,243280.0,1650.00447441,1.0,0.0,0.0,3.19571757844,4.41455956364,4.43596670691,9.26204366418
0.5,1.0,0.95,5.0,0.2,650.0,1650.0,243203.0,1650.00026069,1.0,0.0,0.0,3.16423850309,4.38099874958,4.40181126055,9.1350159274
0.5,1.0,0.95,5.0,0.2,650.0,1650.0,244346.0,1650.00366559,1.0,0.0,0.0,3.14256089404,4.39023894408,4.32899805057,9.03129349136
0.5,1.0,0.95,5.0,0.2,650.0,1650.0,242572.0,1650.00145312,1.0,0.0,0.0,3.14228225329,4.34213541713,4.35157457916,8.90689729331
0.5,1.0,0.95,5.0,0.2,650.0,1650.0,242427.0,1650.02787068,1.0,0.0,0.0,3.14805009533,4.3630864904,4.371360312,9.19993946431
0.5,1.0,0.95,5.0,0.2,650.0,1650.0,242357.0,1650.00284306,1.0,0.0,0.0,3.19350450313,4.40099943281,4.44827395864,9.31542939226
0.5,1.0,0.95,5.0,0.2,650.0,1650.0,242305.0,1650.00316431,1.0,0.0,0.0,3.09805388493,4.31489032892,4.3200327628,9.00159366168
0.5,1.0,0.95,5.0,0.2,650.0,1650.0,243046.0,1650.01015863,1.0,0.0,0.0,3.16525834869,4.43526121319,4.35578882382,9.06206300572
0.5,1.0,0.95,5.0,0.2,650.0,1650.0,242474.0,1650.01004669,1.0,0.0,0.0,3.17069207314,4.42450717014,4.41329178909,9.28986183299
0.5,1.0,0.95,5.0,0.2,650.0,1650.0,243097.0,1650.0059213,1.0,0.0,0.0,3.16159249837,4.35032006319,4.36308470792,9.10182561262
0.5,1.0,0.95,5.0,0.2,650.0,1650.0,243035.0,1650.00327352,1.0,0.0,0.0,3.08593813426,4.30347152398,4.23843951669,8.69392217975
0.5,1.0,0.95,5.0,0.2,650.0,1650.0,243885.0,1650.00758234,1.0,0.0,0.0,3.1654612684,4.37932941456,4.36910420552,9.24242243756
0.5,1.0,0.95,5.0,0.2,650.0,1650.0,243096.0,1650.00333992,1.0,0.0,0.0,3.23567525066,4.47396116694,4.53609449557,9.5369393778
0.5,1.0,0.95,5.0,0.2,650.0,1650.0,243042.0,1650.02191159,1.0,0.0,0.0,3.17386503899,4.33674616128,4.43077829609,9.11383797254
0.5,1.0,0.95,5.0,0.2,650.0,1650.0,242001.0,1650.00462253,1.0,0.0,0.0,3.12062718407,4.31717925185,4.34413922879,8.99263864125
0.5,1.0,0.95,5.0,0.2,650.0,1650.0,243436.0,1650.01307184,1.0,0.0,0.0,3.10234918318,4.33533637862,4.31065925861,8.85615243484
