# Supplementary material for: Crossed and Locked Quotes in a Multi-Market Simulation
Source: PLoS One. 2016 Mar 9;11(3):e0151096. doi: 10.1371/journal.pone.0151096 (PMC4784946; doi:10.1371/journal.pone.0151096)
Supplement: S2 Dataset — Simulation output and summary files for the sensitivity analysis. (ZIP) [file pone.0151096.s002.zip › sensitivity_analysis/sensitivity_analysis_133.out]

SLURM_ARRAY_TASK_ID:  133
0.5,1.0,0.95,5.25,0.2,650.0,1650.0,242703.0,1650.00899761,1.0,0.0,0.0,3.19103992749,4.48603309806,4.43405366487,9.67746717127
0.5,1.0,0.95,5.25,0.2,650.0,1650.0,242735.0,1650.00530069,1.0,0.0,0.0,3.22221366897,4.47199840793,4.48599110719,9.55848896429
0.5,1.0,0.95,5.25,0.2,650.0,1650.0,241967.0,1650.01090819,1.0,0.0,0.0,3.25209346168,4.51059008256,4.56537438037,9.91113640361
0.5,1.0,0.95,5.25,0.2,650.0,1650.0,242115.0,1650.01274461,1.0,0.0,0.0,3.23430013299,4.4582401945,4.52862175137,9.67473726834
0.5,1.0,0.95,5.25,0.2,650.0,1650.0,242517.0,1650.00322401,1.0,0.0,0.0,3.21371962032,4.45014051421,4.46365983801,9.35733127397
0.5,1.0,0.95,5.25,0.2,650.0,1650.0,243183.0,1650.00448993,1.0,0.0,0.0,3.29986783632,4.61409738565,4.5548563638,9.81422844863
0.5,1.0,0.95,5.25,0.2,650.0,1650.0,242692.0,1650.00345796,1.0,0.0,0.0,3.28355196255,4.59081166816,4.54231421839,9.83945484516
0.5,1.0,0.95,5.25,0.2,650.0,1650.0,242819.0,1650.00670582,1.0,0.0,0.0,3.26297767033,4.51780300088,4.51002389476,9.71028277565
0.5,1.0,0.95,5.25,0.2,650.0,1650.0,242984.0,1650.01792977,1.0,0.0,0.0,3.27278191237,4.51174194562,4.58066797178,9.76138859992
0.5,1.0,0.95,5.25,0.2,650.0,1650.0,243695.0,1650.01059328,1.0,0.0,0.0,3.27925102145,4.53463658808,4.5472762238,9.67809439567
0.5,1.0,0.95,5.25,0.2,650.0,1650.0,242777.0,1650.0165615,1.0,0.0,0.0,3.3019153045,4.56766125189,4.55451435722,9.70711077885
0.5,1.0,0.95,5.25,0.2,650.0,1650.0,242648.0,1650.01302499,1.0,0.0,0.0,3.31948239096,4.61837796397,4.58904475167,10.0427096558
0.5,1.0,0.95,5.25,0.2,650.0,1650.0,241900.0,1650.02117034,1.0,0.0,0.0,3.23977126871,4.48353235731,4.48215062261,9.72485403687
0.5,1.0,0.95,5.25,0.2,650.0,1650.0,242290.0,1650.0015652,1.0,0.0,0.0,3.26494585811,4.52986355564,4.51252776253,9.51534693921
0.5,1.0,0.95,5.25,0.2,650.0,1650.0,242831.0,1650.00365266,1.0,0.0,0.0,3.25408342445,4.49221494412,4.5236663792,9.5677663616
0.5,1.0,0.95,5.25,0.2,650.0,1650.0,242502.0,1650.00933878,1.0,0.0,0.0,3.24344622788,4.53474981641,4.46770684491,9.71103785213
0.5,1.0,0.95,5.25,0.2,650.0,1650.0,242575.0,1650.00160619,1.0,0.0,0.0,3.25153237569,4.5001713142,4.50257481795,9.8027274746
0.5,1.0,0.95,5.25,0.2,650.0,1650.0,243222.0,1650.00295598,1.0,0.0,0.0,3.29468278497,4.54083990155,4.57129621173,9.75038297264
0.5,1.0,0.95,5.25,0.2,650.0,1650.0,241014.0,1650.00380562,1.0,0.0,0.0,3.30030811109,4.60795476585,4.55222256925,9.66998843247
0.5,1.0,0.95,5.25,0.2,650.0,1650.0,242991.0,1650.00179433,1.0,0.0,0.0,3.21965913431,4.44982274428,4.47543595066,9.30780458449
