# Supplementary material for: Crossed and Locked Quotes in a Multi-Market Simulation
Source: PLoS One. 2016 Mar 9;11(3):e0151096. doi: 10.1371/journal.pone.0151096 (PMC4784946; doi:10.1371/journal.pone.0151096)
Supplement: S2 Dataset — Simulation output and summary files for the sensitivity analysis. (ZIP) [file pone.0151096.s002.zip › sensitivity_analysis/sensitivity_analysis_134.out]

SLURM_ARRAY_TASK_ID:  134
0.5,1.0,0.95,5.5,0.2,650.0,1650.0,241733.0,1650.00560354,1.0,0.0,0.0,3.40985013227,4.73454511892,4.73890861259,10.739078779
0.5,1.0,0.95,5.5,0.2,650.0,1650.0,241646.0,1650.00953872,1.0,0.0,0.0,3.36132185397,4.65170956045,4.70361467183,10.2631491828
0.5,1.0,0.95,5.5,0.2,650.0,1650.0,242349.0,1650.00728938,1.0,0.0,0.0,3.37382038998,4.70572890585,4.72033551357,10.4400622946
0.5,1.0,0.95,5.5,0.2,650.0,1650.0,242114.0,1650.00001468,1.0,0.0,0.0,3.38369984548,4.74654453325,4.66936137363,10.4677411318
0.5,1.0,0.95,5.5,0.2,650.0,1650.0,240906.0,1650.0015516,1.0,0.0,0.0,3.37130978315,4.67318338339,4.73903568576,10.572363146
0.5,1.0,0.95,5.5,0.2,650.0,1650.0,242681.0,1650.006061,1.0,0.0,0.0,3.38091737322,4.73762223433,4.735381167,10.7059566766
0.5,1.0,0.95,5.5,0.2,650.0,1650.0,241874.0,1650.00152903,1.0,0.0,0.0,3.40228306506,4.69057875954,4.72357811468,10.3864108633
0.5,1.0,0.95,5.5,0.2,650.0,1650.0,243066.0,1650.01390069,1.0,0.0,0.0,3.31337824738,4.62844497847,4.60265435455,10.1278353956
0.5,1.0,0.95,5.5,0.2,650.0,1650.0,241324.0,1650.00418392,1.0,0.0,0.0,3.43764129345,4.77830402201,4.77448784284,10.9074276598
0.5,1.0,0.95,5.5,0.2,650.0,1650.0,241164.0,1650.00929263,1.0,0.0,0.0,3.36035534435,4.68583447936,4.65290422947,10.3393633871
0.5,1.0,0.95,5.5,0.2,650.0,1650.0,242683.0,1650.00212906,1.0,0.0,0.0,3.39574075634,4.71301158529,4.73935035521,10.7134983955
0.5,1.0,0.95,5.5,0.2,650.0,1650.0,243675.0,1650.00360586,1.0,0.0,0.0,3.37961740274,4.76297108743,4.68316906753,10.6373722264
0.5,1.0,0.95,5.5,0.2,650.0,1650.0,243601.0,1650.00030021,1.0,0.0,0.0,3.30253592228,4.62151573083,4.60842903345,10.1192101192
0.5,1.0,0.95,5.5,0.2,650.0,1650.0,242777.0,1650.00927936,1.0,0.0,0.0,3.35692861552,4.63735168128,4.66814745695,10.1342839003
0.5,1.0,0.95,5.5,0.2,650.0,1650.0,242363.0,1650.00623728,1.0,0.0,0.0,3.38574145951,4.73968604258,4.64942362754,10.5875208618
0.5,1.0,0.95,5.5,0.2,650.0,1650.0,242753.0,1650.01436527,1.0,0.0,0.0,3.41247476093,4.73749756511,4.75525197509,10.5323603424
0.5,1.0,0.95,5.5,0.2,650.0,1650.0,242347.0,1650.00181666,1.0,0.0,0.0,3.40292715984,4.73591880726,4.69690573155,10.7063510838
0.5,1.0,0.95,5.5,0.2,650.0,1650.0,241431.0,1650.02761383,1.0,0.0,0.0,3.43517148722,4.80247302568,4.79369926643,10.9138822062
0.5,1.0,0.95,5.5,0.2,650.0,1650.0,242427.0,1650.00402578,1.0,0.0,0.0,3.39914909176,4.72446279844,4.69245676948,10.3062224548
0.5,1.0,0.95,5.5,0.2,650.0,1650.0,241120.0,1650.01840423,1.0,0.0,0.0,3.38970036326,4.72175770897,4.69801914874,10.6328411949
