# Supplementary material for: Crossed and Locked Quotes in a Multi-Market Simulation
Source: PLoS One. 2016 Mar 9;11(3):e0151096. doi: 10.1371/journal.pone.0151096 (PMC4784946; doi:10.1371/journal.pone.0151096)
Supplement: S2 Dataset — Simulation output and summary files for the sensitivity analysis. (ZIP) [file pone.0151096.s002.zip › sensitivity_analysis/sensitivity_analysis_135.out]

SLURM_ARRAY_TASK_ID:  135
0.5,1.0,1.0,4.5,0.2,650.0,1650.0,255631.0,1650.00368662,1.0,0.0,0.0,2.80869840297,3.84505065301,3.85547956125,7.04310796114
0.5,1.0,1.0,4.5,0.2,650.0,1650.0,257003.0,1650.01865984,1.0,0.0,0.0,2.83724850202,3.87072538249,3.90912591173,7.2313308624
0.5,1.0,1.0,4.5,0.2,650.0,1650.0,257016.0,1650.00099639,1.0,0.0,0.0,2.81373816702,3.87907925769,3.90091155713,7.44985965261
0.5,1.0,1.0,4.5,0.2,650.0,1650.0,256598.0,1650.00535897,1.0,0.0,0.0,2.77999711044,3.79390225802,3.83717999468,6.95655014312
0.5,1.0,1.0,4.5,0.2,650.0,1650.0,258060.0,1650.00267638,1.0,0.0,0.0,2.82358216121,3.87144814488,3.88376201569,7.16775947432
0.5,1.0,1.0,4.5,0.2,650.0,1650.0,257425.0,1650.00332224,1.0,0.0,0.0,2.77865979505,3.7951962149,3.82244667883,7.10685566252
0.5,1.0,1.0,4.5,0.2,650.0,1650.0,257111.0,1650.00137128,1.0,0.0,0.0,2.85153501071,3.88792028104,3.93930017201,7.28861172743
0.5,1.0,1.0,4.5,0.2,650.0,1650.0,257437.0,1650.01012796,1.0,0.0,0.0,2.80745419121,3.85722059377,3.86786745562,6.95757097291
0.5,1.0,1.0,4.5,0.2,650.0,1650.0,256417.0,1650.00316016,1.0,0.0,0.0,2.81892708391,3.83171630481,3.9006391998,7.48573453862
0.5,1.0,1.0,4.5,0.2,650.0,1650.0,257589.0,1650.00705065,1.0,0.0,0.0,2.80302127659,3.85375087485,3.87307923138,7.20408825266
0.5,1.0,1.0,4.5,0.2,650.0,1650.0,257505.0,1650.00118041,1.0,0.0,0.0,2.76929816263,3.83339989075,3.78769974865,7.12291698385
0.5,1.0,1.0,4.5,0.2,650.0,1650.0,257098.0,1650.03357384,1.0,0.0,0.0,2.75920834518,3.80085549454,3.76976933733,6.82390004726
0.5,1.0,1.0,4.5,0.2,650.0,1650.0,256478.0,1650.00793623,1.0,0.0,0.0,2.79859082663,3.86213732296,3.81205334346,7.20662635428
0.5,1.0,1.0,4.5,0.2,650.0,1650.0,258570.0,1650.0026003,1.0,0.0,0.0,2.7940394317,3.82421874137,3.83417306883,7.04778508393
0.5,1.0,1.0,4.5,0.2,650.0,1650.0,256247.0,1650.00711515,1.0,0.0,0.0,2.81510716146,3.83870607269,3.84671392962,6.94212218353
0.5,1.0,1.0,4.5,0.2,650.0,1650.0,257670.0,1650.0013035,1.0,0.0,0.0,2.78678045004,3.82810156156,3.81902522804,7.04205327592
0.5,1.0,1.0,4.5,0.2,650.0,1650.0,257877.0,1650.00198058,1.0,0.0,0.0,2.76437379434,3.78476431075,3.81448469671,7.04483754881
0.5,1.0,1.0,4.5,0.2,650.0,1650.0,257132.0,1650.00024309,1.0,0.0,0.0,2.80457885761,3.88267629066,3.84239681995,7.19564221215
0.5,1.0,1.0,4.5,0.2,650.0,1650.0,256531.0,1650.02903354,1.0,0.0,0.0,2.82150690326,3.87743930202,3.88013335751,7.13086592445
0.5,1.0,1.0,4.5,0.2,650.0,1650.0,256927.0,1650.00526981,1.0,0.0,0.0,2.83175725766,3.88436093626,3.92564906416,7.31226513129
