# Supplementary material for: Crossed and Locked Quotes in a Multi-Market Simulation
Source: PLoS One. 2016 Mar 9;11(3):e0151096. doi: 10.1371/journal.pone.0151096 (PMC4784946; doi:10.1371/journal.pone.0151096)
Supplement: S2 Dataset — Simulation output and summary files for the sensitivity analysis. (ZIP) [file pone.0151096.s002.zip › sensitivity_analysis/sensitivity_analysis_136.out]

SLURM_ARRAY_TASK_ID:  136
0.5,1.0,1.0,4.75,0.2,650.0,1650.0,256193.0,1650.00127815,1.0,0.0,0.0,2.92996390075,4.05965405596,4.06987931228,7.91374435866
0.5,1.0,1.0,4.75,0.2,650.0,1650.0,256921.0,1650.00153693,1.0,0.0,0.0,2.90137589173,4.00979219129,4.01745553749,7.65726869999
0.5,1.0,1.0,4.75,0.2,650.0,1650.0,256445.0,1650.00991724,1.0,0.0,0.0,2.93978792585,4.06732844917,4.02903536342,7.92241356489
0.5,1.0,1.0,4.75,0.2,650.0,1650.0,257359.0,1650.0007415,1.0,0.0,0.0,2.87176173676,3.95994779547,3.98345750845,7.50860930931
0.5,1.0,1.0,4.75,0.2,650.0,1650.0,256762.0,1650.01991495,1.0,0.0,0.0,2.91894811627,4.02824203958,4.01057261675,7.65284218693
0.5,1.0,1.0,4.75,0.2,650.0,1650.0,256972.0,1650.00144913,1.0,0.0,0.0,2.94490082227,4.03640979951,4.06197542793,7.74615331166
0.5,1.0,1.0,4.75,0.2,650.0,1650.0,256126.0,1650.01305786,1.0,0.0,0.0,2.93166609224,4.05020903258,4.0404667331,7.80577075541
0.5,1.0,1.0,4.75,0.2,650.0,1650.0,257294.0,1650.00141898,1.0,0.0,0.0,2.94146563155,4.01108842138,4.10752356745,7.81666644593
0.5,1.0,1.0,4.75,0.2,650.0,1650.0,257319.0,1650.01117045,1.0,0.0,0.0,2.89924058043,3.96532918431,3.97866870453,7.53166928715
0.5,1.0,1.0,4.75,0.2,650.0,1650.0,255917.0,1650.01735005,1.0,0.0,0.0,2.96186423532,4.07445781508,4.10378235265,7.86092569151
0.5,1.0,1.0,4.75,0.2,650.0,1650.0,256319.0,1650.01031934,1.0,0.0,0.0,2.88369838525,3.98074805981,3.98558653013,7.38535579244
0.5,1.0,1.0,4.75,0.2,650.0,1650.0,255992.0,1650.00243255,1.0,0.0,0.0,2.90226041206,4.01504836985,3.98920801609,7.7783561466
0.5,1.0,1.0,4.75,0.2,650.0,1650.0,256873.0,1650.002289,1.0,0.0,0.0,2.9552274276,4.02466057857,4.06704539398,7.96231777727
0.5,1.0,1.0,4.75,0.2,650.0,1650.0,255701.0,1650.00592979,1.0,0.0,0.0,2.92743711534,4.01483999818,4.03360032895,7.59865999452
0.5,1.0,1.0,4.75,0.2,650.0,1650.0,256287.0,1650.00188,1.0,0.0,0.0,2.8728092541,3.97091148018,3.92833575971,7.45957809353
0.5,1.0,1.0,4.75,0.2,650.0,1650.0,256741.0,1650.00059183,1.0,0.0,0.0,2.95934400304,4.07212298431,4.04696351743,7.80865520032
0.5,1.0,1.0,4.75,0.2,650.0,1650.0,256910.0,1650.00058813,1.0,0.0,0.0,2.84708958984,3.90531477059,3.95592336159,7.44707386215
0.5,1.0,1.0,4.75,0.2,650.0,1650.0,257278.0,1650.00704245,1.0,0.0,0.0,2.92559364779,4.01362835464,3.99528209849,7.61784133092
0.5,1.0,1.0,4.75,0.2,650.0,1650.0,256576.0,1650.01722335,1.0,0.0,0.0,2.92160066363,4.07073347189,4.01681233484,7.95543153775
0.5,1.0,1.0,4.75,0.2,650.0,1650.0,255995.0,1650.00548108,1.0,0.0,0.0,2.95139427289,4.05474046311,4.06851338542,7.80730162263
