# Supplementary material for: Crossed and Locked Quotes in a Multi-Market Simulation
Source: PLoS One. 2016 Mar 9;11(3):e0151096. doi: 10.1371/journal.pone.0151096 (PMC4784946; doi:10.1371/journal.pone.0151096)
Supplement: S2 Dataset — Simulation output and summary files for the sensitivity analysis. (ZIP) [file pone.0151096.s002.zip › sensitivity_analysis/sensitivity_analysis_137.out]

SLURM_ARRAY_TASK_ID:  137
0.5,1.0,1.0,5.0,0.2,650.0,1650.0,256725.0,1650.01825426,1.0,0.0,0.0,3.02355481467,4.16866507765,4.18197343066,8.35669739266
0.5,1.0,1.0,5.0,0.2,650.0,1650.0,256324.0,1650.00293207,1.0,0.0,0.0,2.98284730563,4.14708208489,4.11115134539,8.08153571591
0.5,1.0,1.0,5.0,0.2,650.0,1650.0,257589.0,1650.00046542,1.0,0.0,0.0,2.98795735637,4.10245371434,4.131925351,8.00635299562
0.5,1.0,1.0,5.0,0.2,650.0,1650.0,256122.0,1650.01628658,1.0,0.0,0.0,2.9622278222,4.10867492471,4.07046678859,8.00492097343
0.5,1.0,1.0,5.0,0.2,650.0,1650.0,256186.0,1650.00529554,1.0,0.0,0.0,3.01001355649,4.11589484894,4.14957664954,8.06451282832
0.5,1.0,1.0,5.0,0.2,650.0,1650.0,257541.0,1650.00185966,1.0,0.0,0.0,3.03134673505,4.19860569949,4.19880482532,8.36468750236
0.5,1.0,1.0,5.0,0.2,650.0,1650.0,255715.0,1650.00435503,1.0,0.0,0.0,3.02223022144,4.17928680827,4.17417237361,8.36167427482
0.5,1.0,1.0,5.0,0.2,650.0,1650.0,256752.0,1650.00643959,1.0,0.0,0.0,2.99591685312,4.15538208521,4.12387823391,8.25880188584
0.5,1.0,1.0,5.0,0.2,650.0,1650.0,257489.0,1650.00323348,1.0,0.0,0.0,3.05232343601,4.1904128608,4.1932890087,8.46007850408
0.5,1.0,1.0,5.0,0.2,650.0,1650.0,255601.0,1650.0017693,1.0,0.0,0.0,3.05352183046,4.22364412486,4.19837519044,8.49566490628
0.5,1.0,1.0,5.0,0.2,650.0,1650.0,256385.0,1650.00231424,1.0,0.0,0.0,3.06631295773,4.21263949925,4.20791466313,8.23728595311
0.5,1.0,1.0,5.0,0.2,650.0,1650.0,256094.0,1650.00687512,1.0,0.0,0.0,3.05526275823,4.20379145575,4.25923415929,8.52832308091
0.5,1.0,1.0,5.0,0.2,650.0,1650.0,255903.0,1650.02227976,1.0,0.0,0.0,2.98051613673,4.074457964,4.12892056137,8.10779519934
0.5,1.0,1.0,5.0,0.2,650.0,1650.0,255708.0,1650.00533017,1.0,0.0,0.0,3.03455217809,4.22124410091,4.15040927578,8.27707682073
0.5,1.0,1.0,5.0,0.2,650.0,1650.0,257073.0,1650.0301933,1.0,0.0,0.0,3.01823832751,4.20205507562,4.14190954827,8.30258832999
0.5,1.0,1.0,5.0,0.2,650.0,1650.0,255441.0,1650.00594329,1.0,0.0,0.0,3.07166860714,4.20590188462,4.25297121361,8.55643212165
0.5,1.0,1.0,5.0,0.2,650.0,1650.0,256904.0,1650.00384675,1.0,0.0,0.0,2.94476459201,4.03263056066,4.08821727756,7.77336267872
0.5,1.0,1.0,5.0,0.2,650.0,1650.0,256781.0,1650.00071708,1.0,0.0,0.0,2.96998878842,4.10399897546,4.09278223516,8.05790319953
0.5,1.0,1.0,5.0,0.2,650.0,1650.0,255776.0,1650.00097255,1.0,0.0,0.0,3.00628608429,4.11464052059,4.1654169387,8.13074617754
0.5,1.0,1.0,5.0,0.2,650.0,1650.0,257090.0,1650.00039462,1.0,0.0,0.0,2.99325348401,4.18395899956,4.09156838311,8.27519413012
