# Supplementary material for: Crossed and Locked Quotes in a Multi-Market Simulation
Source: PLoS One. 2016 Mar 9;11(3):e0151096. doi: 10.1371/journal.pone.0151096 (PMC4784946; doi:10.1371/journal.pone.0151096)
Supplement: S2 Dataset — Simulation output and summary files for the sensitivity analysis. (ZIP) [file pone.0151096.s002.zip › sensitivity_analysis/sensitivity_analysis_138.out]

SLURM_ARRAY_TASK_ID:  138
0.5,1.0,1.0,5.25,0.2,650.0,1650.0,256074.0,1650.0037344,1.0,0.0,0.0,3.12250781842,4.32301716477,4.34141530318,8.95967559793
0.5,1.0,1.0,5.25,0.2,650.0,1650.0,255763.0,1650.00163951,1.0,0.0,0.0,3.08977151973,4.2630795916,4.29525679328,8.73097007732
0.5,1.0,1.0,5.25,0.2,650.0,1650.0,256147.0,1650.00988896,1.0,0.0,0.0,3.12981039711,4.33081974139,4.34022614201,9.03342472861
0.5,1.0,1.0,5.25,0.2,650.0,1650.0,256245.0,1650.00062505,1.0,0.0,0.0,3.0882677317,4.2982086673,4.24647523081,8.71556102688
0.5,1.0,1.0,5.25,0.2,650.0,1650.0,256149.0,1650.0024307,1.0,0.0,0.0,3.08770477569,4.31324426266,4.24738504787,8.52032703302
0.5,1.0,1.0,5.25,0.2,650.0,1650.0,255143.0,1650.03390716,1.0,0.0,0.0,3.11735129804,4.31616151611,4.31271165956,8.83946153729
0.5,1.0,1.0,5.25,0.2,650.0,1650.0,254931.0,1650.00265113,1.0,0.0,0.0,3.09482219579,4.28292303073,4.26208308246,8.71462791812
0.5,1.0,1.0,5.25,0.2,650.0,1650.0,257276.0,1650.00605704,1.0,0.0,0.0,3.12792989213,4.384570876,4.26953278188,8.87694932564
0.5,1.0,1.0,5.25,0.2,650.0,1650.0,255244.0,1650.00427016,1.0,0.0,0.0,3.14927679685,4.37393871462,4.34643689784,8.67461899656
0.5,1.0,1.0,5.25,0.2,650.0,1650.0,256159.0,1650.00110153,1.0,0.0,0.0,3.1140772077,4.33642648827,4.30717797171,8.90681262329
0.5,1.0,1.0,5.25,0.2,650.0,1650.0,256428.0,1650.00550753,1.0,0.0,0.0,3.15354417433,4.3327531961,4.31016061014,8.90126689537
0.5,1.0,1.0,5.25,0.2,650.0,1650.0,257049.0,1650.00135681,1.0,0.0,0.0,3.11361213109,4.30027842638,4.34117279264,8.91408918181
0.5,1.0,1.0,5.25,0.2,650.0,1650.0,255494.0,1650.00856264,1.0,0.0,0.0,3.15560305601,4.35751876597,4.40188794166,8.95649227531
0.5,1.0,1.0,5.25,0.2,650.0,1650.0,255537.0,1650.00946368,1.0,0.0,0.0,3.16556215454,4.35894572121,4.38015905845,8.95285631232
0.5,1.0,1.0,5.25,0.2,650.0,1650.0,255823.0,1650.00194459,1.0,0.0,0.0,3.08990437156,4.282712984,4.27536844281,8.69331338265
0.5,1.0,1.0,5.25,0.2,650.0,1650.0,257029.0,1650.01029206,1.0,0.0,0.0,3.11719201602,4.28314146821,4.34769184252,8.80711965115
0.5,1.0,1.0,5.25,0.2,650.0,1650.0,257664.0,1650.0048523,1.0,0.0,0.0,3.14364257403,4.33214374709,4.32896650921,9.0796286637
0.5,1.0,1.0,5.25,0.2,650.0,1650.0,256215.0,1650.00330698,1.0,0.0,0.0,3.17731555457,4.38696628665,4.39911894179,9.13418086205
0.5,1.0,1.0,5.25,0.2,650.0,1650.0,256361.0,1650.02545388,1.0,0.0,0.0,3.14922486739,4.36278810888,4.353189561,9.15756339883
0.5,1.0,1.0,5.25,0.2,650.0,1650.0,254715.0,1650.01319857,1.0,0.0,0.0,3.1573107772,4.39707539957,4.35033416168,9.25214845228
