# Supplementary material for: Crossed and Locked Quotes in a Multi-Market Simulation
Source: PLoS One. 2016 Mar 9;11(3):e0151096. doi: 10.1371/journal.pone.0151096 (PMC4784946; doi:10.1371/journal.pone.0151096)
Supplement: S2 Dataset — Simulation output and summary files for the sensitivity analysis. (ZIP) [file pone.0151096.s002.zip › sensitivity_analysis/sensitivity_analysis_139.out]

SLURM_ARRAY_TASK_ID:  139
0.5,1.0,1.0,5.5,0.2,650.0,1650.0,255439.0,1650.00524164,1.0,0.0,0.0,3.28218380941,4.52813952755,4.550578399,9.96896436926
0.5,1.0,1.0,5.5,0.2,650.0,1650.0,255886.0,1650.00710168,1.0,0.0,0.0,3.26621300853,4.52396156027,4.54346977673,9.65609370158
0.5,1.0,1.0,5.5,0.2,650.0,1650.0,255620.0,1650.00735062,1.0,0.0,0.0,3.3068652342,4.56856199076,4.58897853136,9.93802683724
0.5,1.0,1.0,5.5,0.2,650.0,1650.0,254647.0,1650.00315264,1.0,0.0,0.0,3.29452616145,4.57682859549,4.57521803813,9.8813656678
0.5,1.0,1.0,5.5,0.2,650.0,1650.0,255251.0,1650.00516811,1.0,0.0,0.0,3.2179348933,4.48062587385,4.47244232262,9.48778804284
0.5,1.0,1.0,5.5,0.2,650.0,1650.0,254584.0,1650.00783933,1.0,0.0,0.0,3.32513449865,4.59961272914,4.61549263008,10.0885122934
0.5,1.0,1.0,5.5,0.2,650.0,1650.0,256043.0,1650.00077228,1.0,0.0,0.0,3.19578372566,4.37652903074,4.44589637483,9.04340678578
0.5,1.0,1.0,5.5,0.2,650.0,1650.0,254665.0,1650.00838341,1.0,0.0,0.0,3.26509705906,4.51995215902,4.53061591228,9.62782915625
0.5,1.0,1.0,5.5,0.2,650.0,1650.0,255649.0,1650.00896063,1.0,0.0,0.0,3.19905208927,4.42897168738,4.46762670059,9.52394314969
0.5,1.0,1.0,5.5,0.2,650.0,1650.0,255254.0,1650.00485507,1.0,0.0,0.0,3.2243407206,4.4437952022,4.52719909902,9.39295771312
0.5,1.0,1.0,5.5,0.2,650.0,1650.0,255774.0,1650.00162723,1.0,0.0,0.0,3.17443619111,4.41141606782,4.39800178153,9.14328763787
0.5,1.0,1.0,5.5,0.2,650.0,1650.0,256664.0,1650.00481234,1.0,0.0,0.0,3.23143591699,4.4821823606,4.48849328079,9.50778599976
0.5,1.0,1.0,5.5,0.2,650.0,1650.0,257918.0,1650.00113794,1.0,0.0,0.0,3.21201241168,4.44530239483,4.42594439599,9.20732157063
0.5,1.0,1.0,5.5,0.2,650.0,1650.0,254372.0,1650.00283738,1.0,0.0,0.0,3.26176492695,4.50763526076,4.58788104593,9.86545914386
0.5,1.0,1.0,5.5,0.2,650.0,1650.0,254648.0,1650.00771167,1.0,0.0,0.0,3.23520120638,4.51566808651,4.48025241193,9.67889308409
0.5,1.0,1.0,5.5,0.2,650.0,1650.0,256870.0,1650.00357283,1.0,0.0,0.0,3.21932055676,4.48100525148,4.45982055396,9.57156748182
0.5,1.0,1.0,5.5,0.2,650.0,1650.0,256700.0,1650.00039007,1.0,0.0,0.0,3.24898469348,4.4919355299,4.48264127222,9.49069459605
0.5,1.0,1.0,5.5,0.2,650.0,1650.0,255386.0,1650.00199317,1.0,0.0,0.0,3.25514891888,4.51397903709,4.53873296736,9.73012601161
0.5,1.0,1.0,5.5,0.2,650.0,1650.0,254495.0,1650.00118231,1.0,0.0,0.0,3.26458963496,4.56842690676,4.51905878038,9.7393747263
0.5,1.0,1.0,5.5,0.2,650.0,1650.0,255149.0,1650.01655013,1.0,0.0,0.0,3.28364496554,4.55876166583,4.54533384232,9.91233321119
