# Supplementary material for: Crossed and Locked Quotes in a Multi-Market Simulation
Source: PLoS One. 2016 Mar 9;11(3):e0151096. doi: 10.1371/journal.pone.0151096 (PMC4784946; doi:10.1371/journal.pone.0151096)
Supplement: S2 Dataset — Simulation output and summary files for the sensitivity analysis. (ZIP) [file pone.0151096.s002.zip › sensitivity_analysis/sensitivity_analysis_14.out]

SLURM_ARRAY_TASK_ID:  14
0.0,0.0,1.0,5.5,0.2,650.0,1650.0,264156.0,1650.00399419,0.0425858399134,0.0129208469234,0.944493313163,-21.9245924318,3.22391635284,3.33096921674,378.803701538
0.0,0.0,1.0,5.5,0.2,650.0,1650.0,262972.0,1650.0027113,0.00825451264438,0.00546492233175,0.986280565024,-15.1193313284,3.24555587056,3.26152673101,170.952304178
0.0,0.0,1.0,5.5,0.2,650.0,1650.0,263284.0,1650.00359428,0.0,0.0,1.0,-53.406977943,3.25261916096,3.27407914182,1498.27617857
0.0,0.0,1.0,5.5,0.2,650.0,1650.0,264515.0,1650.01231959,0.0299115573825,0.014566132048,0.955522310569,-29.1718677986,3.22931055457,3.17286181869,629.282863958
0.0,0.0,1.0,5.5,0.2,650.0,1650.0,263420.0,1650.00285279,0.0114380720927,0.00553309808197,0.983028829825,-28.6253266295,3.24936130782,3.25713509958,540.023463655
0.0,0.0,1.0,5.5,0.2,650.0,1650.0,264437.0,1650.00234323,0.0935957182663,0.0309345262855,0.875469755448,-25.8558183757,3.26452984039,3.35444796921,519.438038965
0.0,0.0,1.0,5.5,0.2,650.0,1650.0,263786.0,1650.00069356,0.0,0.0,1.0,-66.8531706834,3.28956522413,3.18147859431,2229.58222787
0.0,0.0,1.0,5.5,0.2,650.0,1650.0,263788.0,1650.00578055,0.0,0.0,1.0,-27.7920176586,3.19161387045,3.1914576001,492.899562648
0.0,0.0,1.0,5.5,0.2,650.0,1650.0,262867.0,1650.0061496,0.203648535735,0.0642330669234,0.732118397342,-5.36993786304,3.29225949935,3.28773542556,54.6951208473
0.0,0.0,1.0,5.5,0.2,650.0,1650.0,263295.0,1650.0004218,0.104159872984,0.0387869534976,0.857053173519,-8.42697945911,3.18976325938,3.23840794107,83.8253139743
0.0,0.0,1.0,5.5,0.2,650.0,1650.0,264020.0,1650.00136157,0.0493684928129,0.0210793797034,0.929552127484,-24.3063502397,3.25254923336,3.18274846569,473.696358321
0.0,0.0,1.0,5.5,0.2,650.0,1650.0,263392.0,1650.00087863,0.0213722786423,0.00900464181557,0.969623079542,-27.7208435807,3.24895128354,3.2265792718,519.766147324
0.0,0.0,1.0,5.5,0.2,650.0,1650.0,264539.0,1650.00291008,0.113289441112,0.0327872956231,0.853923263265,-12.714332532,3.27298988597,3.18963642391,161.044150419
0.0,0.0,1.0,5.5,0.2,650.0,1650.0,263386.0,1650.0008656,0.0130516688468,0.00535460641831,0.981593724735,-35.6081234343,3.26831959899,3.21455287567,787.824569925
0.0,0.0,1.0,5.5,0.2,650.0,1650.0,264341.0,1650.00302027,0.0,0.0,1.0,-37.6062284844,3.2495844054,3.15939348937,806.398379971
0.0,0.0,1.0,5.5,0.2,650.0,1650.0,262993.0,1650.00208641,0.020408307134,0.0127425910315,0.966849101834,-23.3492111222,3.26920159728,3.26411780282,437.934536429
0.0,0.0,1.0,5.5,0.2,650.0,1650.0,263421.0,1650.00778216,0.276001492304,0.0951554504568,0.62884305724,-2.68793926452,3.26272726248,3.26488787469,28.912742641
0.0,0.0,1.0,5.5,0.2,650.0,1650.0,263314.0,1650.000701,0.0,0.0,1.0,-95.8819316393,3.22154704393,3.2405644742,4610.31281495
0.0,0.0,1.0,5.5,0.2,650.0,1650.0,262984.0,1650.000761,0.142818183359,0.0495706673019,0.807611149339,-8.82907647734,3.23891973217,3.2781553698,99.9752319523
0.0,0.0,1.0,5.5,0.2,650.0,1650.0,264437.0,1650.00221063,0.0,0.0,1.0,-52.6692778176,3.2692312471,3.09593779496,1552.48462993
