# Supplementary material for: Crossed and Locked Quotes in a Multi-Market Simulation
Source: PLoS One. 2016 Mar 9;11(3):e0151096. doi: 10.1371/journal.pone.0151096 (PMC4784946; doi:10.1371/journal.pone.0151096)
Supplement: S2 Dataset — Simulation output and summary files for the sensitivity analysis. (ZIP) [file pone.0151096.s002.zip › sensitivity_analysis/sensitivity_analysis_140.out]

SLURM_ARRAY_TASK_ID:  140
0.5,1.0,1.05,4.5,0.2,650.0,1650.0,269888.0,1650.00241807,1.0,0.0,0.0,2.69859463563,3.71559787312,3.64556314865,6.44861801891
0.5,1.0,1.05,4.5,0.2,650.0,1650.0,269529.0,1650.0011688,1.0,0.0,0.0,2.65800721448,3.6358054632,3.60869393008,6.23809031479
0.5,1.0,1.05,4.5,0.2,650.0,1650.0,270307.0,1650.00165008,1.0,0.0,0.0,2.68673198357,3.65907929746,3.65544018156,6.34779646047
0.5,1.0,1.05,4.5,0.2,650.0,1650.0,271249.0,1650.00360629,1.0,0.0,0.0,2.68701726131,3.65097550999,3.70344903631,6.55989880988
0.5,1.0,1.05,4.5,0.2,650.0,1650.0,269319.0,1650.01022053,1.0,0.0,0.0,2.72341140513,3.69672744857,3.67644931459,6.46830126291
0.5,1.0,1.05,4.5,0.2,650.0,1650.0,269267.0,1650.01784867,1.0,0.0,0.0,2.64844190604,3.64789757249,3.58840005982,6.19200661277
0.5,1.0,1.05,4.5,0.2,650.0,1650.0,269389.0,1650.01439798,1.0,0.0,0.0,2.66794976162,3.65936912548,3.64361558481,6.38799528072
0.5,1.0,1.05,4.5,0.2,650.0,1650.0,270691.0,1650.00087167,1.0,0.0,0.0,2.72790824213,3.7178832082,3.70934794856,6.58564991651
0.5,1.0,1.05,4.5,0.2,650.0,1650.0,269137.0,1650.00500838,1.0,0.0,0.0,2.71661189946,3.70585451343,3.70712150401,6.53998884503
0.5,1.0,1.05,4.5,0.2,650.0,1650.0,270553.0,1650.00292243,1.0,0.0,0.0,2.67181109304,3.64829108304,3.63441964999,6.40163067506
0.5,1.0,1.05,4.5,0.2,650.0,1650.0,269755.0,1650.00481306,1.0,0.0,0.0,2.69302012944,3.69945694903,3.7020349815,6.67697926392
0.5,1.0,1.05,4.5,0.2,650.0,1650.0,269482.0,1650.00164708,1.0,0.0,0.0,2.71243312137,3.7021967746,3.75688615512,6.70901248666
0.5,1.0,1.05,4.5,0.2,650.0,1650.0,271000.0,1650.00817873,1.0,0.0,0.0,2.65881017556,3.61580003733,3.66909739739,6.34405955196
0.5,1.0,1.05,4.5,0.2,650.0,1650.0,269743.0,1650.00104025,1.0,0.0,0.0,2.75140930186,3.76936973346,3.74360871731,6.83598439429
0.5,1.0,1.05,4.5,0.2,650.0,1650.0,270031.0,1650.01728876,1.0,0.0,0.0,2.75791896112,3.74968907077,3.77950065386,6.6327059792
0.5,1.0,1.05,4.5,0.2,650.0,1650.0,271257.0,1650.01018557,1.0,0.0,0.0,2.66048551738,3.63812126138,3.6442783448,6.40209215769
0.5,1.0,1.05,4.5,0.2,650.0,1650.0,271433.0,1650.00007258,1.0,0.0,0.0,2.69769050938,3.70806151944,3.69937504009,6.80985543475
0.5,1.0,1.05,4.5,0.2,650.0,1650.0,269689.0,1650.01281747,1.0,0.0,0.0,2.6836656708,3.66560609278,3.66961099147,6.4847158383
0.5,1.0,1.05,4.5,0.2,650.0,1650.0,269960.0,1650.0007696,1.0,0.0,0.0,2.67869736189,3.67504775104,3.67631694436,6.50495867194
0.5,1.0,1.05,4.5,0.2,650.0,1650.0,269683.0,1650.0004949,1.0,0.0,0.0,2.71531505071,3.71307418895,3.69875414028,6.6508806231
