# Supplementary material for: Crossed and Locked Quotes in a Multi-Market Simulation
Source: PLoS One. 2016 Mar 9;11(3):e0151096. doi: 10.1371/journal.pone.0151096 (PMC4784946; doi:10.1371/journal.pone.0151096)
Supplement: S2 Dataset — Simulation output and summary files for the sensitivity analysis. (ZIP) [file pone.0151096.s002.zip › sensitivity_analysis/sensitivity_analysis_141.out]

SLURM_ARRAY_TASK_ID:  141
0.5,1.0,1.05,4.75,0.2,650.0,1650.0,269704.0,1650.00262635,1.0,0.0,0.0,2.77674174857,3.80964705307,3.79275119546,6.96728627473
0.5,1.0,1.05,4.75,0.2,650.0,1650.0,270284.0,1650.00249833,1.0,0.0,0.0,2.84609450247,3.92140119558,3.89924205793,7.30324125628
0.5,1.0,1.05,4.75,0.2,650.0,1650.0,270337.0,1650.00165692,1.0,0.0,0.0,2.78113156285,3.80887107165,3.82032134294,6.91263841276
0.5,1.0,1.05,4.75,0.2,650.0,1650.0,269679.0,1650.0058641,1.0,0.0,0.0,2.76355903229,3.81611857065,3.79926706998,6.98832533964
0.5,1.0,1.05,4.75,0.2,650.0,1650.0,268738.0,1650.00016782,1.0,0.0,0.0,2.79182498525,3.84767167566,3.8213368595,7.16401483257
0.5,1.0,1.05,4.75,0.2,650.0,1650.0,269457.0,1650.0049657,1.0,0.0,0.0,2.77708819167,3.82323176722,3.80755383348,6.84225887811
0.5,1.0,1.05,4.75,0.2,650.0,1650.0,269242.0,1650.00097132,1.0,0.0,0.0,2.78808481479,3.80390063972,3.86357320486,7.15406327259
0.5,1.0,1.05,4.75,0.2,650.0,1650.0,269364.0,1650.01286115,1.0,0.0,0.0,2.80864996743,3.84486273081,3.84839153936,7.00362701579
0.5,1.0,1.05,4.75,0.2,650.0,1650.0,268759.0,1650.00442031,1.0,0.0,0.0,2.81146009976,3.85525235169,3.87845927039,7.19241598702
0.5,1.0,1.05,4.75,0.2,650.0,1650.0,269035.0,1650.00578208,1.0,0.0,0.0,2.81179318391,3.87030391075,3.89205636472,7.19819127561
0.5,1.0,1.05,4.75,0.2,650.0,1650.0,271529.0,1650.00314463,1.0,0.0,0.0,2.7977227718,3.82580484237,3.78681969309,6.8977128678
0.5,1.0,1.05,4.75,0.2,650.0,1650.0,269315.0,1650.00837787,1.0,0.0,0.0,2.86680614993,3.92463806989,3.91092932477,7.32222277898
0.5,1.0,1.05,4.75,0.2,650.0,1650.0,269735.0,1650.00760523,1.0,0.0,0.0,2.78867440689,3.80313712534,3.84969688837,7.2206079931
0.5,1.0,1.05,4.75,0.2,650.0,1650.0,268298.0,1650.00966461,1.0,0.0,0.0,2.84690308289,3.90725621964,3.93090083436,7.30325950126
0.5,1.0,1.05,4.75,0.2,650.0,1650.0,270169.0,1650.00740223,1.0,0.0,0.0,2.77976589633,3.80809213871,3.8059136563,7.08285937203
0.5,1.0,1.05,4.75,0.2,650.0,1650.0,268743.0,1650.01170879,1.0,0.0,0.0,2.82699172212,3.87455862339,3.88449637805,7.27053960276
0.5,1.0,1.05,4.75,0.2,650.0,1650.0,268846.0,1650.00263124,1.0,0.0,0.0,2.7883691806,3.83063075134,3.82670795534,7.14198214208
0.5,1.0,1.05,4.75,0.2,650.0,1650.0,268898.0,1650.02747056,1.0,0.0,0.0,2.80042433916,3.82651109991,3.86118596675,7.19152560294
0.5,1.0,1.05,4.75,0.2,650.0,1650.0,268894.0,1650.00404452,1.0,0.0,0.0,2.76543562018,3.7456391246,3.82147444563,6.56458359432
0.5,1.0,1.05,4.75,0.2,650.0,1650.0,270266.0,1650.01189736,1.0,0.0,0.0,2.77442653483,3.79631694044,3.80265695781,6.90935495344
