# Supplementary material for: Crossed and Locked Quotes in a Multi-Market Simulation
Source: PLoS One. 2016 Mar 9;11(3):e0151096. doi: 10.1371/journal.pone.0151096 (PMC4784946; doi:10.1371/journal.pone.0151096)
Supplement: S2 Dataset — Simulation output and summary files for the sensitivity analysis. (ZIP) [file pone.0151096.s002.zip › sensitivity_analysis/sensitivity_analysis_142.out]

SLURM_ARRAY_TASK_ID:  142
0.5,1.0,1.05,5.0,0.2,650.0,1650.0,269739.0,1650.02807553,1.0,0.0,0.0,2.93635310891,4.00895413661,4.05377227501,7.62096947473
0.5,1.0,1.05,5.0,0.2,650.0,1650.0,269085.0,1650.00088373,1.0,0.0,0.0,2.97480416549,4.11165742216,4.08023679915,7.83017573001
0.5,1.0,1.05,5.0,0.2,650.0,1650.0,268507.0,1650.00039437,1.0,0.0,0.0,2.88568816415,3.93292736045,4.02927791146,7.41721157843
0.5,1.0,1.05,5.0,0.2,650.0,1650.0,269427.0,1650.00049258,1.0,0.0,0.0,2.88388563938,3.95200134266,3.98484188228,7.46860574712
0.5,1.0,1.05,5.0,0.2,650.0,1650.0,267926.0,1650.00594662,1.0,0.0,0.0,2.92080799113,4.00432086136,4.06678880373,7.81303719829
0.5,1.0,1.05,5.0,0.2,650.0,1650.0,269009.0,1650.00114419,1.0,0.0,0.0,2.88269402692,3.95321265895,4.01379825379,7.52951091294
0.5,1.0,1.05,5.0,0.2,650.0,1650.0,270145.0,1650.00010173,1.0,0.0,0.0,2.87006682078,3.92941169136,3.93988088125,7.49300421931
0.5,1.0,1.05,5.0,0.2,650.0,1650.0,268312.0,1650.01267586,1.0,0.0,0.0,2.90285193091,3.93193908527,4.03399671745,7.6762831693
0.5,1.0,1.05,5.0,0.2,650.0,1650.0,270746.0,1650.00184971,1.0,0.0,0.0,2.8872253386,3.95465666042,3.96409738685,7.48897793639
0.5,1.0,1.05,5.0,0.2,650.0,1650.0,269338.0,1650.00780514,1.0,0.0,0.0,2.94902645252,4.04951140408,4.0597931655,7.89860749892
0.5,1.0,1.05,5.0,0.2,650.0,1650.0,268384.0,1650.0012959,1.0,0.0,0.0,2.96317925122,4.08627315818,4.08165349114,7.99960587251
0.5,1.0,1.05,5.0,0.2,650.0,1650.0,269158.0,1650.00515791,1.0,0.0,0.0,2.90506836498,3.9889900289,3.99577440783,7.83272775986
0.5,1.0,1.05,5.0,0.2,650.0,1650.0,270400.0,1650.00454401,1.0,0.0,0.0,2.8893692646,3.98496291498,3.91889112074,7.43705925366
0.5,1.0,1.05,5.0,0.2,650.0,1650.0,270005.0,1650.00388112,1.0,0.0,0.0,2.90043048208,3.96736269633,3.99491753091,7.45523563761
0.5,1.0,1.05,5.0,0.2,650.0,1650.0,270477.0,1650.00123204,1.0,0.0,0.0,2.95529554044,4.0203771654,4.07862207965,7.7959623781
0.5,1.0,1.05,5.0,0.2,650.0,1650.0,271887.0,1650.01123413,1.0,0.0,0.0,2.89849967521,3.97441587493,4.00107153048,7.63962433778
0.5,1.0,1.05,5.0,0.2,650.0,1650.0,268468.0,1650.00646446,1.0,0.0,0.0,2.99962628592,4.07874035725,4.14976703903,7.89076969033
0.5,1.0,1.05,5.0,0.2,650.0,1650.0,270438.0,1650.00223451,1.0,0.0,0.0,2.90911854935,3.98094918082,4.01400476124,7.61556323311
0.5,1.0,1.05,5.0,0.2,650.0,1650.0,269355.0,1650.00014311,1.0,0.0,0.0,2.92100719564,4.02242963187,4.00748906914,7.69158346801
0.5,1.0,1.05,5.0,0.2,650.0,1650.0,268453.0,1650.00317507,1.0,0.0,0.0,2.89558117936,3.99418290834,3.96774740193,7.4623308521
