# Supplementary material for: Crossed and Locked Quotes in a Multi-Market Simulation
Source: PLoS One. 2016 Mar 9;11(3):e0151096. doi: 10.1371/journal.pone.0151096 (PMC4784946; doi:10.1371/journal.pone.0151096)
Supplement: S2 Dataset — Simulation output and summary files for the sensitivity analysis. (ZIP) [file pone.0151096.s002.zip › sensitivity_analysis/sensitivity_analysis_143.out]

SLURM_ARRAY_TASK_ID:  143
0.5,1.0,1.05,5.25,0.2,650.0,1650.0,269677.0,1650.00107702,1.0,0.0,0.0,3.03182012268,4.21703539523,4.1981553283,8.08069698183
0.5,1.0,1.05,5.25,0.2,650.0,1650.0,267289.0,1650.00773159,1.0,0.0,0.0,3.07829036224,4.20816616208,4.26479458857,8.54041266866
0.5,1.0,1.05,5.25,0.2,650.0,1650.0,270171.0,1650.00565884,1.0,0.0,0.0,3.00715166337,4.17147884479,4.16073258041,8.22975194967
0.5,1.0,1.05,5.25,0.2,650.0,1650.0,268783.0,1650.01836462,1.0,0.0,0.0,3.04235544867,4.2062593918,4.18354138211,8.32352940271
0.5,1.0,1.05,5.25,0.2,650.0,1650.0,267725.0,1650.00739616,1.0,0.0,0.0,2.98722788014,4.11789104348,4.15788149453,8.27913581726
0.5,1.0,1.05,5.25,0.2,650.0,1650.0,269297.0,1650.01271465,1.0,0.0,0.0,2.99249918253,4.10228550391,4.12267207292,8.11646954691
0.5,1.0,1.05,5.25,0.2,650.0,1650.0,269135.0,1650.03122049,1.0,0.0,0.0,2.99180656834,4.15046866105,4.11842079758,8.28520238485
0.5,1.0,1.05,5.25,0.2,650.0,1650.0,268644.0,1650.00133307,1.0,0.0,0.0,3.01514440496,4.14538030319,4.15529260435,8.24847188816
0.5,1.0,1.05,5.25,0.2,650.0,1650.0,268354.0,1650.00004667,1.0,0.0,0.0,2.97982120358,4.09241196259,4.10786314635,7.9814422374
0.5,1.0,1.05,5.25,0.2,650.0,1650.0,269146.0,1650.00460485,1.0,0.0,0.0,3.05382606376,4.17745111358,4.22875548626,8.54295575822
0.5,1.0,1.05,5.25,0.2,650.0,1650.0,269401.0,1650.00335272,1.0,0.0,0.0,3.01110608089,4.14298267646,4.17725792196,8.25002672737
0.5,1.0,1.05,5.25,0.2,650.0,1650.0,268535.0,1650.00693766,1.0,0.0,0.0,3.03133864996,4.16098747433,4.19042472181,8.30140564845
0.5,1.0,1.05,5.25,0.2,650.0,1650.0,268849.0,1650.00026847,1.0,0.0,0.0,2.99973490787,4.15956053389,4.13676165702,8.13964479864
0.5,1.0,1.05,5.25,0.2,650.0,1650.0,268453.0,1650.00338414,1.0,0.0,0.0,3.02105415526,4.14537669771,4.14916098504,8.12175440597
0.5,1.0,1.05,5.25,0.2,650.0,1650.0,269360.0,1650.00418988,1.0,0.0,0.0,3.01391361169,4.16813115277,4.15940292013,8.38976183786
0.5,1.0,1.05,5.25,0.2,650.0,1650.0,269605.0,1650.01592969,1.0,0.0,0.0,3.04453537069,4.19772104936,4.22892205893,8.46520670559
0.5,1.0,1.05,5.25,0.2,650.0,1650.0,268997.0,1650.00174658,1.0,0.0,0.0,3.02800504105,4.1796210558,4.21836297498,8.3706065831
0.5,1.0,1.05,5.25,0.2,650.0,1650.0,272098.0,1650.00532825,1.0,0.0,0.0,2.99051014062,4.13192947761,4.14389685973,8.2285825754
0.5,1.0,1.05,5.25,0.2,650.0,1650.0,268059.0,1650.00633329,1.0,0.0,0.0,3.01134144258,4.16235552502,4.1868358287,8.35315442789
0.5,1.0,1.05,5.25,0.2,650.0,1650.0,270108.0,1650.00419516,1.0,0.0,0.0,2.98871306932,4.14789681281,4.11738649649,8.25775225365
