# Supplementary material for: Crossed and Locked Quotes in a Multi-Market Simulation
Source: PLoS One. 2016 Mar 9;11(3):e0151096. doi: 10.1371/journal.pone.0151096 (PMC4784946; doi:10.1371/journal.pone.0151096)
Supplement: S2 Dataset — Simulation output and summary files for the sensitivity analysis. (ZIP) [file pone.0151096.s002.zip › sensitivity_analysis/sensitivity_analysis_144.out]

SLURM_ARRAY_TASK_ID:  144
0.5,1.0,1.05,5.5,0.2,650.0,1650.0,267841.0,1650.00899291,1.0,0.0,0.0,3.17623428418,4.43865418597,4.36268008255,9.3156044081
0.5,1.0,1.05,5.5,0.2,650.0,1650.0,268801.0,1650.0028645,1.0,0.0,0.0,3.14168933645,4.35504012243,4.34693201068,8.87871340073
0.5,1.0,1.05,5.5,0.2,650.0,1650.0,269549.0,1650.01005516,1.0,0.0,0.0,3.14354887926,4.29188915104,4.34221868181,8.96460122418
0.5,1.0,1.05,5.5,0.2,650.0,1650.0,268120.0,1650.0015801,1.0,0.0,0.0,3.16531358063,4.3780043415,4.38237339549,8.85173623493
0.5,1.0,1.05,5.5,0.2,650.0,1650.0,269388.0,1650.02634875,1.0,0.0,0.0,3.09590371668,4.22858108916,4.29457493246,8.79548881309
0.5,1.0,1.05,5.5,0.2,650.0,1650.0,269334.0,1650.00123696,1.0,0.0,0.0,3.14887172212,4.35718651678,4.3422596183,8.89391654045
0.5,1.0,1.05,5.5,0.2,650.0,1650.0,269388.0,1650.00011126,1.0,0.0,0.0,3.17663092191,4.35228707053,4.41323305104,9.11810386589
0.5,1.0,1.05,5.5,0.2,650.0,1650.0,268601.0,1650.01102389,1.0,0.0,0.0,3.15246070306,4.37042202929,4.37208110302,9.06034860092
0.5,1.0,1.05,5.5,0.2,650.0,1650.0,269519.0,1650.01429213,1.0,0.0,0.0,3.16775059106,4.40216376613,4.36360300108,9.0045338101
0.5,1.0,1.05,5.5,0.2,650.0,1650.0,270129.0,1650.00258433,1.0,0.0,0.0,3.11092932847,4.32276166847,4.29307182008,8.84310447629
0.5,1.0,1.05,5.5,0.2,650.0,1650.0,270484.0,1650.01099284,1.0,0.0,0.0,3.12982484091,4.30708298415,4.31631987365,8.86526949663
0.5,1.0,1.05,5.5,0.2,650.0,1650.0,268552.0,1650.01151882,1.0,0.0,0.0,3.11520908313,4.30555199275,4.32517073175,8.6769972269
0.5,1.0,1.05,5.5,0.2,650.0,1650.0,268161.0,1650.00399681,1.0,0.0,0.0,3.15100200752,4.37132917138,4.37625784543,9.09670290033
0.5,1.0,1.05,5.5,0.2,650.0,1650.0,268514.0,1650.00316362,1.0,0.0,0.0,3.17531942254,4.38460311922,4.35249901985,9.13397360945
0.5,1.0,1.05,5.5,0.2,650.0,1650.0,268741.0,1650.01012016,1.0,0.0,0.0,3.09080317811,4.28309141506,4.29257455303,8.7927927846
0.5,1.0,1.05,5.5,0.2,650.0,1650.0,270101.0,1650.00199389,1.0,0.0,0.0,3.13284639315,4.35189739574,4.32833218237,8.97060390026
0.5,1.0,1.05,5.5,0.2,650.0,1650.0,269120.0,1650.00515172,1.0,0.0,0.0,3.05341976556,4.20103113718,4.262572644,8.47495799967
0.5,1.0,1.05,5.5,0.2,650.0,1650.0,269225.0,1650.00410467,1.0,0.0,0.0,3.12205687942,4.3426913421,4.27079078942,8.82600484759
0.5,1.0,1.05,5.5,0.2,650.0,1650.0,268882.0,1650.01421391,1.0,0.0,0.0,3.1300244599,4.31129817237,4.31629710064,8.88053948919
0.5,1.0,1.05,5.5,0.2,650.0,1650.0,269550.0,1650.00361314,1.0,0.0,0.0,3.18485079835,4.43152658233,4.34786683471,9.05695299027
