# Supplementary material for: Crossed and Locked Quotes in a Multi-Market Simulation
Source: PLoS One. 2016 Mar 9;11(3):e0151096. doi: 10.1371/journal.pone.0151096 (PMC4784946; doi:10.1371/journal.pone.0151096)
Supplement: S2 Dataset — Simulation output and summary files for the sensitivity analysis. (ZIP) [file pone.0151096.s002.zip › sensitivity_analysis/sensitivity_analysis_145.out]

SLURM_ARRAY_TASK_ID:  145
0.5,1.0,1.1,4.5,0.2,650.0,1650.0,284640.0,1650.00053309,1.0,0.0,0.0,2.55712088472,3.48357589611,3.47769886437,5.81868633047
0.5,1.0,1.1,4.5,0.2,650.0,1650.0,283838.0,1650.00017309,1.0,0.0,0.0,2.62426888278,3.58476725839,3.57416307901,6.18775992555
0.5,1.0,1.1,4.5,0.2,650.0,1650.0,282949.0,1650.00274879,1.0,0.0,0.0,2.54833940254,3.43411611525,3.4583977707,5.71450096785
0.5,1.0,1.1,4.5,0.2,650.0,1650.0,284040.0,1650.00267612,1.0,0.0,0.0,2.58746997804,3.55257550569,3.53671087464,6.10286145047
0.5,1.0,1.1,4.5,0.2,650.0,1650.0,284351.0,1650.00309923,1.0,0.0,0.0,2.58438623217,3.52440080091,3.51133661555,5.94269404162
0.5,1.0,1.1,4.5,0.2,650.0,1650.0,284711.0,1650.0020103,1.0,0.0,0.0,2.57441788463,3.53154601349,3.48835949244,6.03339372588
0.5,1.0,1.1,4.5,0.2,650.0,1650.0,283010.0,1650.00264948,1.0,0.0,0.0,2.5820149516,3.54563082051,3.50174823866,5.85407251954
0.5,1.0,1.1,4.5,0.2,650.0,1650.0,283810.0,1650.00060316,1.0,0.0,0.0,2.62224675231,3.57773914605,3.54975800738,6.11527869417
0.5,1.0,1.1,4.5,0.2,650.0,1650.0,284240.0,1650.00278359,1.0,0.0,0.0,2.60644676077,3.54413539222,3.52351307346,6.01640879267
0.5,1.0,1.1,4.5,0.2,650.0,1650.0,283029.0,1650.00512387,1.0,0.0,0.0,2.65841559648,3.65487466304,3.6166356025,6.30170922575
0.5,1.0,1.1,4.5,0.2,650.0,1650.0,284784.0,1650.00316775,1.0,0.0,0.0,2.60975210546,3.58936758579,3.55261136867,6.22540649378
0.5,1.0,1.1,4.5,0.2,650.0,1650.0,284318.0,1650.00939241,1.0,0.0,0.0,2.58034998504,3.47108626808,3.55208313081,5.98235113952
0.5,1.0,1.1,4.5,0.2,650.0,1650.0,283656.0,1650.01817861,1.0,0.0,0.0,2.55733985183,3.51031356927,3.4893542454,5.80559409619
0.5,1.0,1.1,4.5,0.2,650.0,1650.0,284942.0,1650.00050427,1.0,0.0,0.0,2.61930192531,3.55607256428,3.50183278335,5.97886334324
0.5,1.0,1.1,4.5,0.2,650.0,1650.0,282857.0,1650.01203977,1.0,0.0,0.0,2.61988186227,3.57603099987,3.54912727323,5.99088212992
0.5,1.0,1.1,4.5,0.2,650.0,1650.0,285209.0,1650.00050146,1.0,0.0,0.0,2.61157080618,3.55380748507,3.53006015012,6.03601872939
0.5,1.0,1.1,4.5,0.2,650.0,1650.0,282500.0,1650.00380472,1.0,0.0,0.0,2.58696569029,3.55472705519,3.53801593743,6.17846803481
0.5,1.0,1.1,4.5,0.2,650.0,1650.0,281793.0,1650.00605188,1.0,0.0,0.0,2.60952128094,3.57052377269,3.55944070646,6.08402473822
0.5,1.0,1.1,4.5,0.2,650.0,1650.0,283660.0,1650.00003336,1.0,0.0,0.0,2.58181465482,3.52989259778,3.5332256326,6.11042417149
0.5,1.0,1.1,4.5,0.2,650.0,1650.0,282614.0,1650.00096521,1.0,0.0,0.0,2.64478639022,3.60554305394,3.55873105781,6.1431902047
