# Supplementary material for: Crossed and Locked Quotes in a Multi-Market Simulation
Source: PLoS One. 2016 Mar 9;11(3):e0151096. doi: 10.1371/journal.pone.0151096 (PMC4784946; doi:10.1371/journal.pone.0151096)
Supplement: S2 Dataset — Simulation output and summary files for the sensitivity analysis. (ZIP) [file pone.0151096.s002.zip › sensitivity_analysis/sensitivity_analysis_146.out]

SLURM_ARRAY_TASK_ID:  146
0.5,1.0,1.1,4.75,0.2,650.0,1650.0,283522.0,1650.0040029,1.0,0.0,0.0,2.7116324391,3.70995062428,3.71407151511,6.66335839622
0.5,1.0,1.1,4.75,0.2,650.0,1650.0,282661.0,1650.01023653,1.0,0.0,0.0,2.70498184466,3.71473187014,3.68254390986,6.52886119912
0.5,1.0,1.1,4.75,0.2,650.0,1650.0,282591.0,1650.00352795,1.0,0.0,0.0,2.71927143621,3.70179114295,3.74958182095,6.57531790304
0.5,1.0,1.1,4.75,0.2,650.0,1650.0,284748.0,1650.00235818,1.0,0.0,0.0,2.67528248049,3.64278725238,3.69950854828,6.54276975809
0.5,1.0,1.1,4.75,0.2,650.0,1650.0,280483.0,1650.0004651,1.0,0.0,0.0,2.7193670679,3.72956256918,3.68785075439,6.66882186592
0.5,1.0,1.1,4.75,0.2,650.0,1650.0,283040.0,1650.02438781,1.0,0.0,0.0,2.67236724045,3.63029079323,3.65043912047,6.38631283117
0.5,1.0,1.1,4.75,0.2,650.0,1650.0,283497.0,1650.00693361,1.0,0.0,0.0,2.72016158291,3.70707916319,3.72604273913,6.70407758119
0.5,1.0,1.1,4.75,0.2,650.0,1650.0,281759.0,1650.00014593,1.0,0.0,0.0,2.72407572567,3.72182579691,3.70508026778,6.52491669814
0.5,1.0,1.1,4.75,0.2,650.0,1650.0,283235.0,1650.00796099,1.0,0.0,0.0,2.66418033409,3.64958309367,3.62252785389,6.13387635935
0.5,1.0,1.1,4.75,0.2,650.0,1650.0,283296.0,1650.00820892,1.0,0.0,0.0,2.68579331502,3.68755527741,3.62981284501,6.44835387878
0.5,1.0,1.1,4.75,0.2,650.0,1650.0,282788.0,1650.01679043,1.0,0.0,0.0,2.7665222464,3.8302314956,3.73988248785,6.77172769039
0.5,1.0,1.1,4.75,0.2,650.0,1650.0,282720.0,1650.01002822,1.0,0.0,0.0,2.67864030295,3.65197834677,3.67952227877,6.51636822567
0.5,1.0,1.1,4.75,0.2,650.0,1650.0,282723.0,1650.00504559,1.0,0.0,0.0,2.67823372046,3.65320530745,3.69721661509,6.59538349658
0.5,1.0,1.1,4.75,0.2,650.0,1650.0,282323.0,1650.02073508,1.0,0.0,0.0,2.7676743762,3.76687250753,3.76869127011,6.88228157275
0.5,1.0,1.1,4.75,0.2,650.0,1650.0,282973.0,1650.00764878,1.0,0.0,0.0,2.69156274854,3.69569010018,3.65304617015,6.6286380015
0.5,1.0,1.1,4.75,0.2,650.0,1650.0,283249.0,1650.00584827,1.0,0.0,0.0,2.72290343116,3.7187038803,3.72336665378,6.6158081132
0.5,1.0,1.1,4.75,0.2,650.0,1650.0,283238.0,1650.0099707,1.0,0.0,0.0,2.69891055641,3.70674483053,3.70937117813,6.7620037228
0.5,1.0,1.1,4.75,0.2,650.0,1650.0,283450.0,1650.00161559,1.0,0.0,0.0,2.71425893071,3.6822139952,3.75802313007,6.6564509804
0.5,1.0,1.1,4.75,0.2,650.0,1650.0,283638.0,1650.00618627,1.0,0.0,0.0,2.68210689479,3.66436179308,3.64974704844,6.39309502656
0.5,1.0,1.1,4.75,0.2,650.0,1650.0,282919.0,1650.0000673,1.0,0.0,0.0,2.65843395154,3.66833981537,3.59870552189,6.48078055845
