# Supplementary material for: Crossed and Locked Quotes in a Multi-Market Simulation
Source: PLoS One. 2016 Mar 9;11(3):e0151096. doi: 10.1371/journal.pone.0151096 (PMC4784946; doi:10.1371/journal.pone.0151096)
Supplement: S2 Dataset — Simulation output and summary files for the sensitivity analysis. (ZIP) [file pone.0151096.s002.zip › sensitivity_analysis/sensitivity_analysis_147.out]

SLURM_ARRAY_TASK_ID:  147
0.5,1.0,1.1,5.0,0.2,650.0,1650.0,282999.0,1650.00523008,1.0,0.0,0.0,2.89505774578,3.96987798663,4.00698446444,7.66061671018
0.5,1.0,1.1,5.0,0.2,650.0,1650.0,283809.0,1650.00556011,1.0,0.0,0.0,2.82107687207,3.90515199475,3.84301292893,7.29213109777
0.5,1.0,1.1,5.0,0.2,650.0,1650.0,281861.0,1650.00012375,1.0,0.0,0.0,2.82788176125,3.89426016822,3.85163939943,7.0172319065
0.5,1.0,1.1,5.0,0.2,650.0,1650.0,282957.0,1650.00837776,1.0,0.0,0.0,2.86274499219,3.9034908121,3.94473755834,7.31256555303
0.5,1.0,1.1,5.0,0.2,650.0,1650.0,281731.0,1650.00889504,1.0,0.0,0.0,2.77293878302,3.78615362111,3.83309906194,6.89949470476
0.5,1.0,1.1,5.0,0.2,650.0,1650.0,282664.0,1650.00355126,1.0,0.0,0.0,2.75845558712,3.81669423812,3.76708173594,6.99569436659
0.5,1.0,1.1,5.0,0.2,650.0,1650.0,283103.0,1650.00369656,1.0,0.0,0.0,2.73375958313,3.75968349612,3.78735240828,6.80613982687
0.5,1.0,1.1,5.0,0.2,650.0,1650.0,282914.0,1650.00011772,1.0,0.0,0.0,2.79655837031,3.8123726371,3.82051265097,7.01980106978
0.5,1.0,1.1,5.0,0.2,650.0,1650.0,282626.0,1650.01585977,1.0,0.0,0.0,2.81445559951,3.83662905713,3.87003559114,7.13232437583
0.5,1.0,1.1,5.0,0.2,650.0,1650.0,282528.0,1650.0005985,1.0,0.0,0.0,2.83421190403,3.89490134841,3.88459466158,7.15506231322
0.5,1.0,1.1,5.0,0.2,650.0,1650.0,284347.0,1650.00462647,1.0,0.0,0.0,2.78636598027,3.82417822745,3.82619036335,6.84993979304
0.5,1.0,1.1,5.0,0.2,650.0,1650.0,279817.0,1650.00182151,1.0,0.0,0.0,2.83036118338,3.89535490955,3.89985604118,7.24772146755
0.5,1.0,1.1,5.0,0.2,650.0,1650.0,282545.0,1650.00207537,1.0,0.0,0.0,2.80215507132,3.86144827903,3.85908176291,7.38471755671
0.5,1.0,1.1,5.0,0.2,650.0,1650.0,282511.0,1650.00485984,1.0,0.0,0.0,2.74161841929,3.78273656199,3.76972140758,6.76899497235
0.5,1.0,1.1,5.0,0.2,650.0,1650.0,281745.0,1650.01302559,1.0,0.0,0.0,2.79390023607,3.81061188454,3.84074502428,6.93458854749
0.5,1.0,1.1,5.0,0.2,650.0,1650.0,282417.0,1650.00845696,1.0,0.0,0.0,2.80067687611,3.79556726836,3.80934025551,6.90927579814
0.5,1.0,1.1,5.0,0.2,650.0,1650.0,282303.0,1650.00027961,1.0,0.0,0.0,2.82335822166,3.87015417487,3.88183177288,7.35994170716
0.5,1.0,1.1,5.0,0.2,650.0,1650.0,283101.0,1650.00543216,1.0,0.0,0.0,2.79040152491,3.817727377,3.85813213807,7.00095861487
0.5,1.0,1.1,5.0,0.2,650.0,1650.0,282696.0,1650.00607609,1.0,0.0,0.0,2.85321722088,3.91816262409,3.90665302899,7.25683413585
0.5,1.0,1.1,5.0,0.2,650.0,1650.0,283601.0,1650.0099765,1.0,0.0,0.0,2.80419288732,3.82688336972,3.84352299873,6.96839002611
