# Supplementary material for: Crossed and Locked Quotes in a Multi-Market Simulation
Source: PLoS One. 2016 Mar 9;11(3):e0151096. doi: 10.1371/journal.pone.0151096 (PMC4784946; doi:10.1371/journal.pone.0151096)
Supplement: S2 Dataset — Simulation output and summary files for the sensitivity analysis. (ZIP) [file pone.0151096.s002.zip › sensitivity_analysis/sensitivity_analysis_148.out]

SLURM_ARRAY_TASK_ID:  148
0.5,1.0,1.1,5.25,0.2,650.0,1650.0,282838.0,1650.00091049,1.0,0.0,0.0,2.87962344338,3.95920425554,3.93483463552,7.42214499702
0.5,1.0,1.1,5.25,0.2,650.0,1650.0,281919.0,1650.00088905,1.0,0.0,0.0,2.92658512884,4.00081031274,4.01721360677,7.67769693375
0.5,1.0,1.1,5.25,0.2,650.0,1650.0,282699.0,1650.00451151,1.0,0.0,0.0,2.92056956756,4.01364282504,3.99358760347,7.62509465442
0.5,1.0,1.1,5.25,0.2,650.0,1650.0,282246.0,1650.00347517,1.0,0.0,0.0,2.95549319613,4.07398663998,4.10906637511,8.01964637453
0.5,1.0,1.1,5.25,0.2,650.0,1650.0,282161.0,1650.00616927,1.0,0.0,0.0,2.92293218383,4.06249538146,3.99540286055,7.71383405113
0.5,1.0,1.1,5.25,0.2,650.0,1650.0,283167.0,1650.00276449,1.0,0.0,0.0,2.87948144969,3.92585356681,3.9771776,7.52802188248
0.5,1.0,1.1,5.25,0.2,650.0,1650.0,282953.0,1650.00281944,1.0,0.0,0.0,2.8955143514,3.97552820772,3.97466674646,7.50028741826
0.5,1.0,1.1,5.25,0.2,650.0,1650.0,280736.0,1650.00363353,1.0,0.0,0.0,2.94345681,4.02396498189,4.04309309295,7.7884358597
0.5,1.0,1.1,5.25,0.2,650.0,1650.0,282279.0,1650.00272331,1.0,0.0,0.0,2.91180585107,4.05787934899,4.00354959442,7.79450304582
0.5,1.0,1.1,5.25,0.2,650.0,1650.0,284118.0,1650.00496037,1.0,0.0,0.0,2.88989408518,3.9951888589,3.89243742371,7.60075624972
0.5,1.0,1.1,5.25,0.2,650.0,1650.0,282623.0,1650.00388898,1.0,0.0,0.0,2.92630128793,4.07347336814,3.99838750598,7.84411498814
0.5,1.0,1.1,5.25,0.2,650.0,1650.0,281353.0,1650.00294779,1.0,0.0,0.0,2.96494565412,4.08241139237,4.08345678274,7.91882272151
0.5,1.0,1.1,5.25,0.2,650.0,1650.0,283001.0,1650.00742294,1.0,0.0,0.0,2.91984747144,3.97964993154,3.99417041198,7.454458026
0.5,1.0,1.1,5.25,0.2,650.0,1650.0,283367.0,1650.00538528,1.0,0.0,0.0,2.90764702015,4.01560059954,4.01111859412,7.83273366924
0.5,1.0,1.1,5.25,0.2,650.0,1650.0,283274.0,1650.0089297,1.0,0.0,0.0,2.89355577909,4.0118445048,3.93102883244,7.52828101627
0.5,1.0,1.1,5.25,0.2,650.0,1650.0,281035.0,1650.00478999,1.0,0.0,0.0,2.95449538926,4.08977197982,4.0462806615,7.96379242127
0.5,1.0,1.1,5.25,0.2,650.0,1650.0,281030.0,1650.00813966,1.0,0.0,0.0,2.88871485717,4.01114465028,3.95841842294,7.77974803752
0.5,1.0,1.1,5.25,0.2,650.0,1650.0,282699.0,1650.00054666,1.0,0.0,0.0,2.9304146753,4.03010083504,3.99439160509,7.60074624858
0.5,1.0,1.1,5.25,0.2,650.0,1650.0,281334.0,1650.00796941,1.0,0.0,0.0,2.87582040827,3.9866470503,3.93550422631,7.50704882059
0.5,1.0,1.1,5.25,0.2,650.0,1650.0,282663.0,1650.01148604,1.0,0.0,0.0,2.93774790028,4.05342670618,4.0112778748,7.59157100923
