# Supplementary material for: Crossed and Locked Quotes in a Multi-Market Simulation
Source: PLoS One. 2016 Mar 9;11(3):e0151096. doi: 10.1371/journal.pone.0151096 (PMC4784946; doi:10.1371/journal.pone.0151096)
Supplement: S2 Dataset — Simulation output and summary files for the sensitivity analysis. (ZIP) [file pone.0151096.s002.zip › sensitivity_analysis/sensitivity_analysis_149.out]

SLURM_ARRAY_TASK_ID:  149
0.5,1.0,1.1,5.5,0.2,650.0,1650.0,281263.0,1650.00686593,1.0,0.0,0.0,3.07629708821,4.2553501261,4.23950594687,8.49633545372
0.5,1.0,1.1,5.5,0.2,650.0,1650.0,281106.0,1650.00724909,1.0,0.0,0.0,3.07263986735,4.21962236923,4.22533232139,8.46329775131
0.5,1.0,1.1,5.5,0.2,650.0,1650.0,282199.0,1650.00125697,1.0,0.0,0.0,3.01318243647,4.18492012341,4.14394838397,8.1701579403
0.5,1.0,1.1,5.5,0.2,650.0,1650.0,282789.0,1650.00958612,1.0,0.0,0.0,3.01521138113,4.13775551916,4.1421451097,8.13595539519
0.5,1.0,1.1,5.5,0.2,650.0,1650.0,280605.0,1650.00421826,1.0,0.0,0.0,3.0955654806,4.27473128642,4.27588943428,8.70573291339
0.5,1.0,1.1,5.5,0.2,650.0,1650.0,280860.0,1650.00069667,1.0,0.0,0.0,3.03093567269,4.16242087112,4.1609348241,8.08655940972
0.5,1.0,1.1,5.5,0.2,650.0,1650.0,282037.0,1650.00683804,1.0,0.0,0.0,3.00151397166,4.14763424429,4.12642483836,8.15452671799
0.5,1.0,1.1,5.5,0.2,650.0,1650.0,281532.0,1650.01107756,1.0,0.0,0.0,3.03011988153,4.12289912987,4.20170196844,8.33621329843
0.5,1.0,1.1,5.5,0.2,650.0,1650.0,281806.0,1650.00672532,1.0,0.0,0.0,3.00675907743,4.15739329742,4.16230337136,8.11614356934
0.5,1.0,1.1,5.5,0.2,650.0,1650.0,282487.0,1650.00491669,1.0,0.0,0.0,3.01581052906,4.14813083545,4.20008153169,8.30977144707
0.5,1.0,1.1,5.5,0.2,650.0,1650.0,281384.0,1650.00191101,1.0,0.0,0.0,3.02244562002,4.17405726458,4.1733750007,8.23434969574
0.5,1.0,1.1,5.5,0.2,650.0,1650.0,281516.0,1650.00808662,1.0,0.0,0.0,3.03178571925,4.16972893486,4.21486971037,8.33140513273
0.5,1.0,1.1,5.5,0.2,650.0,1650.0,282357.0,1650.01727049,1.0,0.0,0.0,3.03229887234,4.19512296602,4.18412598109,8.33689251521
0.5,1.0,1.1,5.5,0.2,650.0,1650.0,281189.0,1650.00652453,1.0,0.0,0.0,3.0044803907,4.12488775437,4.16536427645,8.32525436747
0.5,1.0,1.1,5.5,0.2,650.0,1650.0,282685.0,1650.00982877,1.0,0.0,0.0,2.9994789572,4.1802962205,4.13700325941,8.31896344112
0.5,1.0,1.1,5.5,0.2,650.0,1650.0,280977.0,1650.00105194,1.0,0.0,0.0,3.05603874875,4.20180627593,4.23352507023,8.49721580672
0.5,1.0,1.1,5.5,0.2,650.0,1650.0,282304.0,1650.0050809,1.0,0.0,0.0,2.93230320109,4.05711485567,4.04507773757,7.96840724052
0.5,1.0,1.1,5.5,0.2,650.0,1650.0,282025.0,1650.01171635,1.0,0.0,0.0,3.06047025192,4.17647819082,4.24631011425,8.46757698386
0.5,1.0,1.1,5.5,0.2,650.0,1650.0,282158.0,1650.00171898,1.0,0.0,0.0,2.99148581539,4.12209465016,4.15747801288,8.22473645121
0.5,1.0,1.1,5.5,0.2,650.0,1650.0,283147.0,1650.00041008,1.0,0.0,0.0,3.04966258589,4.19449050525,4.19712936776,8.36097631201
