# Supplementary material for: Crossed and Locked Quotes in a Multi-Market Simulation
Source: PLoS One. 2016 Mar 9;11(3):e0151096. doi: 10.1371/journal.pone.0151096 (PMC4784946; doi:10.1371/journal.pone.0151096)
Supplement: S2 Dataset — Simulation output and summary files for the sensitivity analysis. (ZIP) [file pone.0151096.s002.zip › sensitivity_analysis/sensitivity_analysis_15.out]

SLURM_ARRAY_TASK_ID:  15
0.0,0.0,1.05,4.5,0.2,650.0,1650.0,275240.0,1650.00664058,0.168996831348,0.0731740879168,0.757829080735,-5.73201728199,2.69519338831,2.75467781513,54.7506990144
0.0,0.0,1.05,4.5,0.2,650.0,1650.0,277421.0,1650.00007142,0.112110042562,0.0471621813693,0.840727776069,-9.53223837025,2.66275250411,2.70515882652,99.6950507774
0.0,0.0,1.05,4.5,0.2,650.0,1650.0,277593.0,1650.0000531,0.0634221939304,0.0330420478645,0.903535758205,-12.4327646814,2.63002308092,2.66702474756,140.864024308
0.0,0.0,1.05,4.5,0.2,650.0,1650.0,277601.0,1650.01140626,0.0788972494838,0.0325795079506,0.888523242566,-9.98177405417,2.67899343959,2.69115258618,107.677947422
0.0,0.0,1.05,4.5,0.2,650.0,1650.0,277775.0,1650.00423767,0.105554313812,0.0507911141524,0.843654572036,-7.02130211346,2.68268079598,2.69653290558,59.206980444
0.0,0.0,1.05,4.5,0.2,650.0,1650.0,276388.0,1650.00510136,0.0538505086649,0.0198033137611,0.926346177574,-21.3970585335,2.66902472712,2.63819631222,365.921588193
0.0,0.0,1.05,4.5,0.2,650.0,1650.0,276816.0,1650.00623514,0.0,0.0,1.0,-44.2903084802,2.63307608036,2.77539857087,1121.10084019
0.0,0.0,1.05,4.5,0.2,650.0,1650.0,278119.0,1650.00141723,0.0200313621836,0.00892370763283,0.971044930184,-14.271862048,2.71794815524,2.65853612053,156.000781331
0.0,0.0,1.05,4.5,0.2,650.0,1650.0,276519.0,1650.00769143,0.0606564686657,0.0322744425009,0.907069088833,-11.6206128586,2.69094721962,2.6800027619,142.5519292
0.0,0.0,1.05,4.5,0.2,650.0,1650.0,277422.0,1650.00403,0.186592356909,0.0748265030788,0.738581140012,-5.8465487548,2.68523182308,2.73725008486,56.6230686222
0.0,0.0,1.05,4.5,0.2,650.0,1650.0,277089.0,1650.00030716,0.031631774501,0.0194239008186,0.94894432468,-17.5026745361,2.63624649424,2.80873649953,231.423697556
0.0,0.0,1.05,4.5,0.2,650.0,1650.0,275947.0,1650.00465785,0.0305856529101,0.0207561498141,0.948658197276,-12.1219863429,2.72561786121,2.68417314728,122.13539681
0.0,0.0,1.05,4.5,0.2,650.0,1650.0,278045.0,1650.00186321,0.0,0.0,1.0,-96.7887349127,2.71357231628,2.68502604071,4695.07598906
0.0,0.0,1.05,4.5,0.2,650.0,1650.0,276841.0,1650.01268017,0.0,0.0,1.0,-44.2270319601,2.71201203796,2.71554075386,1048.45016864
0.0,0.0,1.05,4.5,0.2,650.0,1650.0,277592.0,1650.00003367,0.0570548869664,0.0337097534346,0.909235359599,-13.6188661541,2.62863323163,2.67045408357,189.241286065
0.0,0.0,1.05,4.5,0.2,650.0,1650.0,277836.0,1650.0039228,0.0862087529164,0.0398379770707,0.873953270013,-12.6270134384,2.67236394174,2.75942113663,158.696206806
0.0,0.0,1.05,4.5,0.2,650.0,1650.0,276905.0,1650.00144506,0.0,0.0,1.0,-29.0540553118,2.663577932,2.71098473422,519.563588593
0.0,0.0,1.05,4.5,0.2,650.0,1650.0,277154.0,1650.02044987,0.0483543801703,0.0185986738249,0.933046946005,-15.9986638198,2.73780257384,2.68205096159,202.867087926
0.0,0.0,1.05,4.5,0.2,650.0,1650.0,277291.0,1650.01010618,0.0120346581883,0.00647015628102,0.981495185531,-14.2999569317,2.69182418392,2.74952645122,153.526209346
0.0,0.0,1.05,4.5,0.2,650.0,1650.0,276082.0,1650.014344,0.0,0.0,1.0,-36.7489693438,2.69425400954,2.74422753746,723.092858433
