# Supplementary material for: Crossed and Locked Quotes in a Multi-Market Simulation
Source: PLoS One. 2016 Mar 9;11(3):e0151096. doi: 10.1371/journal.pone.0151096 (PMC4784946; doi:10.1371/journal.pone.0151096)
Supplement: S2 Dataset — Simulation output and summary files for the sensitivity analysis. (ZIP) [file pone.0151096.s002.zip › sensitivity_analysis/sensitivity_analysis_150.out]

SLURM_ARRAY_TASK_ID:  150
1.0,0.0,0.9,4.5,0.2,650.0,1650.0,236851.0,1650.01845946,0.857175734334,0.0690314697001,0.0737927959657,2.2333123802,3.69849247959,3.6613475224,4.89533337107
1.0,0.0,0.9,4.5,0.2,650.0,1650.0,237974.0,1650.00065888,0.852978804485,0.0727752289814,0.0742459665334,2.1373807047,3.55749565643,3.60706706797,4.6055904943
1.0,0.0,0.9,4.5,0.2,650.0,1650.0,237237.0,1650.00243743,0.855818434952,0.0740174256505,0.0701641393973,2.2355275987,3.67769339941,3.69994820488,4.81460084199
1.0,0.0,0.9,4.5,0.2,650.0,1650.0,237139.0,1650.00091319,0.863694836761,0.069783208056,0.0665219551835,2.22409299619,3.65146829182,3.60133017811,4.69575262874
1.0,0.0,0.9,4.5,0.2,650.0,1650.0,237563.0,1650.01677959,0.850749161532,0.0750183576517,0.0742324808162,2.22513955097,3.71220297003,3.68821971158,4.87911956801
1.0,0.0,0.9,4.5,0.2,650.0,1650.0,236791.0,1650.00025753,0.86000253879,0.0712556418697,0.0687418193405,2.22262949206,3.61951268754,3.62583610693,4.71697137641
1.0,0.0,0.9,4.5,0.2,650.0,1650.0,237911.0,1650.00123006,0.854043305974,0.075377010007,0.0705796840189,2.20991053136,3.62875243588,3.63243974917,4.74770951019
1.0,0.0,0.9,4.5,0.2,650.0,1650.0,236876.0,1650.02049408,0.851787905437,0.0729773277526,0.0752347668104,2.1832607276,3.62016255804,3.64288907283,4.61749599008
1.0,0.0,0.9,4.5,0.2,650.0,1650.0,237701.0,1650.00395347,0.84936591932,0.0714715345117,0.0791625461683,2.13239870844,3.5647154536,3.57613703367,4.59494840498
1.0,0.0,0.9,4.5,0.2,650.0,1650.0,237593.0,1650.00119959,0.850192919316,0.0774189756795,0.0723881050042,2.18825393011,3.61838329653,3.61410717432,4.68326170058
1.0,0.0,0.9,4.5,0.2,650.0,1650.0,238081.0,1650.00413259,0.84929095241,0.0740963217198,0.0766127258706,2.17888758551,3.65787423373,3.63772133649,4.6688183591
1.0,0.0,0.9,4.5,0.2,650.0,1650.0,238182.0,1650.00078888,0.856656988542,0.0712835537811,0.0720594576765,2.21477074237,3.64793909081,3.62461654474,4.6338012389
1.0,0.0,0.9,4.5,0.2,650.0,1650.0,236543.0,1650.00012683,0.856456482416,0.0741339001978,0.0694096173865,2.21059149468,3.65042440921,3.57776038525,4.59734831272
1.0,0.0,0.9,4.5,0.2,650.0,1650.0,236303.0,1650.001224,0.853987528799,0.0725998033965,0.0734126678048,2.2009246988,3.6551697167,3.65267913727,4.74184787906
1.0,0.0,0.9,4.5,0.2,650.0,1650.0,237834.0,1650.00479918,0.854848365941,0.0747078171623,0.0704438168968,2.16911636354,3.55467296974,3.58235009816,4.50384799089
1.0,0.0,0.9,4.5,0.2,650.0,1650.0,237779.0,1650.0034886,0.863383810494,0.0660569075708,0.0705592819357,2.16804881127,3.54008506355,3.57792480108,4.49063185036
1.0,0.0,0.9,4.5,0.2,650.0,1650.0,237684.0,1650.0061241,0.855269960338,0.0721746358207,0.0725554038411,2.20743418808,3.63215728217,3.65215061623,4.65550505949
1.0,0.0,0.9,4.5,0.2,650.0,1650.0,236830.0,1650.00267102,0.858099099747,0.0709742850644,0.070926615189,2.21429749696,3.64948572386,3.64306665241,4.64116854973
1.0,0.0,0.9,4.5,0.2,650.0,1650.0,237988.0,1650.00218539,0.85153331188,0.0812493960275,0.067217292093,2.18355805146,3.59423661891,3.58688322738,4.58652933477
1.0,0.0,0.9,4.5,0.2,650.0,1650.0,236745.0,1650.00979741,0.852042836124,0.0744196102023,0.073537553674,2.19326126804,3.65942061549,3.66764150281,4.8367872449
