# Supplementary material for: Crossed and Locked Quotes in a Multi-Market Simulation
Source: PLoS One. 2016 Mar 9;11(3):e0151096. doi: 10.1371/journal.pone.0151096 (PMC4784946; doi:10.1371/journal.pone.0151096)
Supplement: S2 Dataset — Simulation output and summary files for the sensitivity analysis. (ZIP) [file pone.0151096.s002.zip › sensitivity_analysis/sensitivity_analysis_151.out]

SLURM_ARRAY_TASK_ID:  151
1.0,0.0,0.9,4.75,0.2,650.0,1650.0,237747.0,1650.0413028,0.863627962723,0.0680305196813,0.068341517596,2.34027367135,3.81642387136,3.79440477845,5.11263934599
1.0,0.0,0.9,4.75,0.2,650.0,1650.0,236965.0,1650.01783328,0.858204857993,0.0709815734978,0.0708135685091,2.27627103897,3.7455668944,3.77056446912,4.89065594132
1.0,0.0,0.9,4.75,0.2,650.0,1650.0,236932.0,1650.01138956,0.858784720857,0.0698720697308,0.0713432094117,2.32589041716,3.8654786571,3.8071823933,5.17464876731
1.0,0.0,0.9,4.75,0.2,650.0,1650.0,236797.0,1650.02170324,0.85676968808,0.0710100364763,0.072220275444,2.31309111351,3.81887901614,3.78803172402,5.201809947
1.0,0.0,0.9,4.75,0.2,650.0,1650.0,237926.0,1650.00112242,0.855615812427,0.0658955959016,0.0784885916713,2.26392935647,3.74589104334,3.7212496978,4.98930558861
1.0,0.0,0.9,4.75,0.2,650.0,1650.0,238076.0,1650.00340968,0.857650579854,0.0689591475803,0.0733902725661,2.28514264345,3.76219052535,3.80791509876,5.09855840871
1.0,0.0,0.9,4.75,0.2,650.0,1650.0,237902.0,1650.0001126,0.857500257871,0.068577318904,0.0739224232253,2.27875920694,3.75551627338,3.77894130616,4.97133429563
1.0,0.0,0.9,4.75,0.2,650.0,1650.0,236451.0,1650.01027518,0.854211742008,0.0667489573049,0.079039300687,2.30245945758,3.80807543502,3.822620048,5.1904508297
1.0,0.0,0.9,4.75,0.2,650.0,1650.0,238335.0,1650.00510148,0.860346823202,0.0671395924015,0.0725135843969,2.31162948093,3.76827303385,3.76178587656,5.07716995229
1.0,0.0,0.9,4.75,0.2,650.0,1650.0,236540.0,1650.00855937,0.855363118097,0.0711525790581,0.0734843028445,2.29685779687,3.79274618572,3.73919016835,5.08957993998
1.0,0.0,0.9,4.75,0.2,650.0,1650.0,237792.0,1650.0049447,0.853616223855,0.0709246679822,0.0754591081628,2.26304088805,3.74747928034,3.74720684438,4.99585819563
1.0,0.0,0.9,4.75,0.2,650.0,1650.0,237716.0,1650.00195994,0.859496344011,0.0684061221004,0.0720975338888,2.29205989054,3.76134735306,3.76277850136,4.95026260477
1.0,0.0,0.9,4.75,0.2,650.0,1650.0,238006.0,1650.00042772,0.852716990923,0.0648558935493,0.0824271155277,2.27359605229,3.82720501785,3.73756371012,5.13024591989
1.0,0.0,0.9,4.75,0.2,650.0,1650.0,237598.0,1650.00644338,0.855328352875,0.0679947154152,0.0766769317098,2.26337613809,3.78374133314,3.74262078694,5.02961375255
1.0,0.0,0.9,4.75,0.2,650.0,1650.0,238736.0,1650.0027844,0.860050094902,0.0692156708122,0.0707342342861,2.27234350149,3.70755731627,3.72940646071,4.77585967618
1.0,0.0,0.9,4.75,0.2,650.0,1650.0,237532.0,1650.00846267,0.857848145878,0.0676455799489,0.0745062741734,2.27816375008,3.76969818092,3.75895043662,5.06431070255
1.0,0.0,0.9,4.75,0.2,650.0,1650.0,238517.0,1650.00337588,0.856320556831,0.0704278549,0.0732515882691,2.30514012344,3.76055817411,3.81781901836,5.10935096007
1.0,0.0,0.9,4.75,0.2,650.0,1650.0,237036.0,1650.01183121,0.856152146575,0.0707366886557,0.0731111647691,2.3042146076,3.73759532493,3.76352335041,5.09062651549
1.0,0.0,0.9,4.75,0.2,650.0,1650.0,238505.0,1650.02543269,0.855077148188,0.0715879858425,0.0733348659694,2.23976704426,3.75067845659,3.67447520029,4.91399120696
1.0,0.0,0.9,4.75,0.2,650.0,1650.0,236623.0,1650.00258144,0.855931749688,0.0675673747246,0.076500875587,2.32982927169,3.81539171578,3.87475575089,5.29208743071
