# Supplementary material for: Crossed and Locked Quotes in a Multi-Market Simulation
Source: PLoS One. 2016 Mar 9;11(3):e0151096. doi: 10.1371/journal.pone.0151096 (PMC4784946; doi:10.1371/journal.pone.0151096)
Supplement: S2 Dataset — Simulation output and summary files for the sensitivity analysis. (ZIP) [file pone.0151096.s002.zip › sensitivity_analysis/sensitivity_analysis_152.out]

SLURM_ARRAY_TASK_ID:  152
1.0,0.0,0.9,5.0,0.2,650.0,1650.0,236730.0,1650.00665332,0.864821127865,0.0653902057471,0.0697886663878,2.4113046724,3.91238897369,3.93288353819,5.4265756744
1.0,0.0,0.9,5.0,0.2,650.0,1650.0,237292.0,1650.03765258,0.858297550284,0.0650955251432,0.0766069245729,2.38938299914,3.95447995288,3.94736826317,5.6058504178
1.0,0.0,0.9,5.0,0.2,650.0,1650.0,237910.0,1650.00813818,0.865357747781,0.0637247339752,0.0709175182441,2.40832642272,3.91492310154,3.93139405681,5.45155658908
1.0,0.0,0.9,5.0,0.2,650.0,1650.0,237392.0,1650.00545603,0.859636775661,0.0647258964133,0.0756373279252,2.39331103141,3.94809676498,3.94451607883,5.58877766061
1.0,0.0,0.9,5.0,0.2,650.0,1650.0,237200.0,1650.01728238,0.858207523755,0.0658157373524,0.0759767388922,2.38607879848,3.95617822793,3.9445806461,5.57266157162
1.0,0.0,0.9,5.0,0.2,650.0,1650.0,237502.0,1650.01895264,0.86182642168,0.0636656349658,0.0745079433542,2.40295992594,3.93757069616,3.95556740364,5.45706661111
1.0,0.0,0.9,5.0,0.2,650.0,1650.0,237689.0,1650.02202415,0.867361480563,0.0618537115394,0.0707848078979,2.44694257299,3.96833064115,3.96093042592,5.56126727215
1.0,0.0,0.9,5.0,0.2,650.0,1650.0,237576.0,1650.00533183,0.859051966002,0.0685378509075,0.072410183091,2.34180228153,3.83774977794,3.84004895842,5.3333469948
1.0,0.0,0.9,5.0,0.2,650.0,1650.0,237638.0,1650.01099477,0.850424902793,0.070298637291,0.079276459916,2.35602540134,3.96965080431,3.91836529401,5.51182080024
1.0,0.0,0.9,5.0,0.2,650.0,1650.0,238335.0,1650.00039077,0.86180937133,0.0643491780587,0.0738414506115,2.42291806256,3.95409133984,3.95549071504,5.50958222121
1.0,0.0,0.9,5.0,0.2,650.0,1650.0,236790.0,1650.0136453,0.861058934948,0.0623904192967,0.0765506457557,2.33398186994,3.86769456269,3.84363699372,5.33809780507
1.0,0.0,0.9,5.0,0.2,650.0,1650.0,238596.0,1650.00317226,0.86096944345,0.0662176235445,0.0728129330056,2.39175577058,3.93536178259,3.90342580287,5.40000835853
1.0,0.0,0.9,5.0,0.2,650.0,1650.0,239095.0,1650.00107773,0.855356774021,0.0713967135736,0.0732465124051,2.35297005818,3.87228252007,3.90050163069,5.37453617362
1.0,0.0,0.9,5.0,0.2,650.0,1650.0,237589.0,1650.00923813,0.863565847364,0.0598194454252,0.0766147072108,2.38208525848,3.94875276626,3.89878278747,5.54148915238
1.0,0.0,0.9,5.0,0.2,650.0,1650.0,236711.0,1650.00310012,0.864047935609,0.0630437151189,0.0729083492723,2.38282925949,3.88824250439,3.93136606271,5.4171597608
1.0,0.0,0.9,5.0,0.2,650.0,1650.0,238610.0,1650.00136016,0.854927879282,0.0642380693849,0.080834051333,2.39067421413,3.964036622,3.98117816665,5.65681595836
1.0,0.0,0.9,5.0,0.2,650.0,1650.0,237883.0,1650.00060214,0.858332251532,0.068957262788,0.0727104856798,2.35298659342,3.89011236116,3.8930551554,5.43662182859
1.0,0.0,0.9,5.0,0.2,650.0,1650.0,238804.0,1650.01043253,0.864298717914,0.0668050731357,0.0688962089505,2.43595827889,3.93476598737,3.9280747124,5.49987473467
1.0,0.0,0.9,5.0,0.2,650.0,1650.0,238388.0,1650.00125918,0.861435303483,0.0630785106351,0.0754861858814,2.36979779815,3.90419959254,3.91487857849,5.39655765125
1.0,0.0,0.9,5.0,0.2,650.0,1650.0,237678.0,1650.01824506,0.854293953893,0.0712338617513,0.0744721843552,2.33521019178,3.87391317111,3.87322837903,5.47993739329
