# Supplementary material for: Crossed and Locked Quotes in a Multi-Market Simulation
Source: PLoS One. 2016 Mar 9;11(3):e0151096. doi: 10.1371/journal.pone.0151096 (PMC4784946; doi:10.1371/journal.pone.0151096)
Supplement: S2 Dataset — Simulation output and summary files for the sensitivity analysis. (ZIP) [file pone.0151096.s002.zip › sensitivity_analysis/sensitivity_analysis_153.out]

SLURM_ARRAY_TASK_ID:  153
1.0,0.0,0.9,5.25,0.2,650.0,1650.0,239448.0,1650.00755131,0.8659992285,0.0605378770649,0.0734628944349,2.47455755957,4.06971207712,4.04594661467,5.68379619919
1.0,0.0,0.9,5.25,0.2,650.0,1650.0,238458.0,1650.00111836,0.861548703972,0.0619200625273,0.0765312335003,2.50256592522,4.09054527006,4.11697368973,6.03277253716
1.0,0.0,0.9,5.25,0.2,650.0,1650.0,238368.0,1650.01456919,0.854438976157,0.0637550322547,0.0818059915882,2.49044163405,4.12873882461,4.15756023166,6.0974358421
1.0,0.0,0.9,5.25,0.2,650.0,1650.0,237301.0,1650.01696727,0.862479050023,0.063254352927,0.07426659705,2.50389859494,4.13368964192,4.05315391647,6.06927250705
1.0,0.0,0.9,5.25,0.2,650.0,1650.0,236847.0,1650.00037987,0.859785948046,0.0604768865892,0.0797371653653,2.53337455778,4.17382724719,4.17049678589,6.22372821827
1.0,0.0,0.9,5.25,0.2,650.0,1650.0,236787.0,1650.0003077,0.857495786488,0.064908456099,0.0775957574125,2.48339429982,4.11097257837,4.10625374492,6.02239638935
1.0,0.0,0.9,5.25,0.2,650.0,1650.0,236969.0,1650.01065016,0.854090146297,0.0677501292242,0.0781597244789,2.47244633866,4.0962310137,4.10414616141,6.03460880899
1.0,0.0,0.9,5.25,0.2,650.0,1650.0,236289.0,1650.00605798,0.862809438146,0.0625171579234,0.0746734039303,2.51701051115,4.11697750891,4.13577035697,6.09370613903
1.0,0.0,0.9,5.25,0.2,650.0,1650.0,237659.0,1650.00499601,0.864623209895,0.0639363366006,0.0714404535041,2.46919230188,4.03398157337,4.0214051261,5.81236228868
1.0,0.0,0.9,5.25,0.2,650.0,1650.0,238604.0,1650.01240179,0.862086208219,0.06177891404,0.0761348777408,2.49405910443,4.12560933675,4.04511752402,5.88902548776
1.0,0.0,0.9,5.25,0.2,650.0,1650.0,237084.0,1650.00969493,0.85864167409,0.0653742538885,0.0759840720211,2.45181980039,4.02781111203,4.07879472212,6.11845385129
1.0,0.0,0.9,5.25,0.2,650.0,1650.0,237942.0,1650.00171833,0.857444421254,0.0637103340576,0.0788452446887,2.4441062739,4.0091361596,4.05039590823,5.74896596704
1.0,0.0,0.9,5.25,0.2,650.0,1650.0,236968.0,1650.01033474,0.868482163207,0.0605601860524,0.0709576507407,2.51692041143,4.12411976537,4.10213699391,6.05995431146
1.0,0.0,0.9,5.25,0.2,650.0,1650.0,236352.0,1650.00899556,0.857302353445,0.0595376189156,0.0831600276393,2.48139009354,4.12011472409,4.1262731484,6.09219478479
1.0,0.0,0.9,5.25,0.2,650.0,1650.0,238530.0,1650.00990014,0.869991504365,0.0605143956695,0.0694940999651,2.51544493984,4.0647046466,4.05598633716,5.88859594459
1.0,0.0,0.9,5.25,0.2,650.0,1650.0,238037.0,1650.00275983,0.855781766143,0.069367554252,0.0748506796048,2.4610361499,4.05837394277,4.07508625231,5.89915978847
1.0,0.0,0.9,5.25,0.2,650.0,1650.0,239483.0,1650.0033857,0.861406790764,0.0639074862641,0.074685722972,2.45488789696,4.02681425889,4.05107048234,5.7480265721
1.0,0.0,0.9,5.25,0.2,650.0,1650.0,237707.0,1650.00411803,0.860648720823,0.0614155728787,0.0779357062987,2.47540735618,4.0824096646,4.11769486732,5.84807366597
1.0,0.0,0.9,5.25,0.2,650.0,1650.0,237802.0,1650.0057998,0.862408582483,0.0639772214328,0.0736141960845,2.47236270138,4.05948712986,4.06696252478,5.87639423783
1.0,0.0,0.9,5.25,0.2,650.0,1650.0,236904.0,1650.01076658,0.862842844658,0.0614069099432,0.0757502453985,2.53545399946,4.14740691362,4.16234259255,6.14774091333
