# Supplementary material for: Crossed and Locked Quotes in a Multi-Market Simulation
Source: PLoS One. 2016 Mar 9;11(3):e0151096. doi: 10.1371/journal.pone.0151096 (PMC4784946; doi:10.1371/journal.pone.0151096)
Supplement: S2 Dataset — Simulation output and summary files for the sensitivity analysis. (ZIP) [file pone.0151096.s002.zip › sensitivity_analysis/sensitivity_analysis_154.out]

SLURM_ARRAY_TASK_ID:  154
1.0,0.0,0.9,5.5,0.2,650.0,1650.0,237912.0,1650.00277461,0.863508271007,0.0597370799131,0.0767546490801,2.56834895763,4.23324326281,4.24439042501,6.20338749671
1.0,0.0,0.9,5.5,0.2,650.0,1650.0,237616.0,1650.01093239,0.862384287279,0.0635057217593,0.0741099909621,2.55149609893,4.204647628,4.1530142178,6.36540441444
1.0,0.0,0.9,5.5,0.2,650.0,1650.0,238324.0,1650.00174451,0.862361259032,0.0631094717596,0.0745292692084,2.54892195778,4.18335907353,4.23062110192,6.25395365072
1.0,0.0,0.9,5.5,0.2,650.0,1650.0,237849.0,1650.01210828,0.861435137451,0.062005736775,0.076559125774,2.56502298922,4.22713795189,4.21563641052,6.37275124934
1.0,0.0,0.9,5.5,0.2,650.0,1650.0,237609.0,1650.01048361,0.859690713394,0.0632091244462,0.0771001621598,2.60594480635,4.28591422257,4.2730955481,6.46428710473
1.0,0.0,0.9,5.5,0.2,650.0,1650.0,238123.0,1650.00296583,0.857253001938,0.0607620162947,0.0819849817673,2.53109155885,4.19828003092,4.22965524614,6.30811504187
1.0,0.0,0.9,5.5,0.2,650.0,1650.0,237865.0,1650.00605702,0.853303973591,0.0609898544224,0.0857061719868,2.56571216991,4.27504970515,4.29017490394,6.74248864282
1.0,0.0,0.9,5.5,0.2,650.0,1650.0,238910.0,1650.01382896,0.863523564978,0.0589352109923,0.0775412240299,2.60490853066,4.28374330101,4.29639441777,6.57187837352
1.0,0.0,0.9,5.5,0.2,650.0,1650.0,236897.0,1650.01056087,0.861505475678,0.0631387929037,0.0753557314185,2.64808843435,4.31910992637,4.31624197105,6.62728829559
1.0,0.0,0.9,5.5,0.2,650.0,1650.0,237394.0,1650.00105622,0.860552768451,0.0610868940998,0.0783603374488,2.62250427851,4.30541316987,4.33034789398,6.53894146612
1.0,0.0,0.9,5.5,0.2,650.0,1650.0,238807.0,1650.00218428,0.859107096273,0.0594572929408,0.0814356107863,2.50831933088,4.19715199977,4.18532078396,6.21764697178
1.0,0.0,0.9,5.5,0.2,650.0,1650.0,238010.0,1650.00022992,0.867484241006,0.0574054480895,0.0751103109047,2.54646672477,4.1391607062,4.15054804569,6.06049529326
1.0,0.0,0.9,5.5,0.2,650.0,1650.0,238220.0,1650.00289947,0.870044778657,0.0598529854122,0.0701022359304,2.60300237965,4.19464734749,4.20437348324,6.11395247369
1.0,0.0,0.9,5.5,0.2,650.0,1650.0,238829.0,1650.00604318,0.865776621189,0.057243148817,0.0769802299938,2.51833095362,4.20139784829,4.17418986507,6.15178406428
1.0,0.0,0.9,5.5,0.2,650.0,1650.0,236902.0,1650.00197701,0.867312335167,0.0579435561946,0.0747441086382,2.60255404836,4.23472177928,4.27384496276,6.52270751842
1.0,0.0,0.9,5.5,0.2,650.0,1650.0,238401.0,1650.00258867,0.8674055619,0.0621436225918,0.0704508155086,2.59908520116,4.17265660517,4.21187922707,6.08557675994
1.0,0.0,0.9,5.5,0.2,650.0,1650.0,237504.0,1650.00697615,0.860230335137,0.0617791574151,0.0779905074477,2.57525136727,4.23233833229,4.23723523916,6.46154880187
1.0,0.0,0.9,5.5,0.2,650.0,1650.0,237601.0,1650.00560548,0.860858352753,0.0592079758685,0.0799336713783,2.58088488336,4.2825248782,4.21162965744,6.45270568136
1.0,0.0,0.9,5.5,0.2,650.0,1650.0,237085.0,1650.01232552,0.862826268429,0.063702725605,0.0734710059664,2.52482399082,4.16927560087,4.16992296071,6.1487678152
1.0,0.0,0.9,5.5,0.2,650.0,1650.0,237139.0,1650.0018047,0.858426671573,0.0610215681729,0.0805517602542,2.57172893191,4.22879445683,4.26525828897,6.32020432956
