# Supplementary material for: Crossed and Locked Quotes in a Multi-Market Simulation
Source: PLoS One. 2016 Mar 9;11(3):e0151096. doi: 10.1371/journal.pone.0151096 (PMC4784946; doi:10.1371/journal.pone.0151096)
Supplement: S2 Dataset — Simulation output and summary files for the sensitivity analysis. (ZIP) [file pone.0151096.s002.zip › sensitivity_analysis/sensitivity_analysis_155.out]

SLURM_ARRAY_TASK_ID:  155
1.0,0.0,0.95,4.5,0.2,650.0,1650.0,250942.0,1650.00666266,0.863437656034,0.0738040859277,0.0627582580384,2.16269357964,3.47304979402,3.50245906452,4.41108154829
1.0,0.0,0.95,4.5,0.2,650.0,1650.0,251831.0,1650.02612101,0.85197188074,0.0766220643416,0.0714060549186,2.08592649672,3.46806223661,3.42995493944,4.30516431894
1.0,0.0,0.95,4.5,0.2,650.0,1650.0,250392.0,1650.00142649,0.855962634074,0.0739126756868,0.0701246902397,2.12927482177,3.49592627456,3.49284146445,4.27748948461
1.0,0.0,0.95,4.5,0.2,650.0,1650.0,251341.0,1650.00045497,0.861547986898,0.0734596735985,0.064992339503,2.12253092852,3.4348386302,3.49672031722,4.31729087269
1.0,0.0,0.95,4.5,0.2,650.0,1650.0,249542.0,1650.01682892,0.85517206213,0.0739858335919,0.0708421042784,2.16216615932,3.52592544243,3.59523166223,4.49071286297
1.0,0.0,0.95,4.5,0.2,650.0,1650.0,250991.0,1650.00057615,0.861185621803,0.0760164281613,0.0627979500359,2.11268971896,3.39552605749,3.45143619664,4.09626537013
1.0,0.0,0.95,4.5,0.2,650.0,1650.0,252149.0,1650.00053941,0.858584244858,0.0705669990495,0.0708487560927,2.13218725233,3.50703686737,3.49597871417,4.41614070671
1.0,0.0,0.95,4.5,0.2,650.0,1650.0,249694.0,1650.02314501,0.863885510458,0.0721703214366,0.0639441681056,2.17076920002,3.48529773833,3.50205870947,4.51684448133
1.0,0.0,0.95,4.5,0.2,650.0,1650.0,250668.0,1650.0014877,0.854268517676,0.0774859313125,0.0682455510114,2.11971778592,3.50606604692,3.45808332159,4.28301378295
1.0,0.0,0.95,4.5,0.2,650.0,1650.0,249905.0,1650.00225174,0.862165431131,0.0709156666672,0.0669189022016,2.09443628837,3.43519293574,3.44312559186,4.14195263094
1.0,0.0,0.95,4.5,0.2,650.0,1650.0,250504.0,1650.01591114,0.845252768116,0.0802771671092,0.0744700647751,2.0324912773,3.3987995862,3.35840275856,4.17833962268
1.0,0.0,0.95,4.5,0.2,650.0,1650.0,251105.0,1650.00358859,0.861290357119,0.0727893978919,0.0659202449896,2.1186257979,3.4480125214,3.42458089111,4.19904815575
1.0,0.0,0.95,4.5,0.2,650.0,1650.0,250651.0,1650.00570552,0.848741161508,0.0819038426822,0.0693549958098,2.12011020847,3.4874755029,3.50277400867,4.26318908034
1.0,0.0,0.95,4.5,0.2,650.0,1650.0,250707.0,1650.01106159,0.850112146773,0.0755726800765,0.0743151731508,2.09643991123,3.50622158931,3.46931165466,4.35395262018
1.0,0.0,0.95,4.5,0.2,650.0,1650.0,250897.0,1650.00081762,0.857849136485,0.076140846118,0.0660100173973,2.08626103471,3.40538178003,3.43984775977,4.17981043564
1.0,0.0,0.95,4.5,0.2,650.0,1650.0,251107.0,1650.00231772,0.853573927887,0.0761349435962,0.0702911285167,2.09472461858,3.439314375,3.43487232616,4.16911085224
1.0,0.0,0.95,4.5,0.2,650.0,1650.0,249759.0,1650.0135952,0.8531709029,0.0779887998648,0.0688402972349,2.10591457357,3.42168516909,3.46260041724,4.12380596384
1.0,0.0,0.95,4.5,0.2,650.0,1650.0,250995.0,1650.00433739,0.848595234824,0.0804710396226,0.070933725553,2.08301931747,3.40627140326,3.45376602596,4.20552559386
1.0,0.0,0.95,4.5,0.2,650.0,1650.0,250943.0,1650.01275276,0.848210992312,0.0769551561098,0.0748338515777,2.10110502782,3.49331843973,3.4670783442,4.36978184594
1.0,0.0,0.95,4.5,0.2,650.0,1650.0,250957.0,1650.00835759,0.858224605062,0.0742869206477,0.0674884742903,2.12625000854,3.49002930396,3.45387731505,4.28571799634
