# Supplementary material for: Crossed and Locked Quotes in a Multi-Market Simulation
Source: PLoS One. 2016 Mar 9;11(3):e0151096. doi: 10.1371/journal.pone.0151096 (PMC4784946; doi:10.1371/journal.pone.0151096)
Supplement: S2 Dataset — Simulation output and summary files for the sensitivity analysis. (ZIP) [file pone.0151096.s002.zip › sensitivity_analysis/sensitivity_analysis_156.out]

SLURM_ARRAY_TASK_ID:  156
1.0,0.0,0.95,4.75,0.2,650.0,1650.0,250787.0,1650.00214371,0.857289702007,0.0735962839332,0.0691140140594,2.23805566271,3.64703222169,3.65260796465,4.63888013171
1.0,0.0,0.95,4.75,0.2,650.0,1650.0,249239.0,1650.00059776,0.858248996643,0.073648012789,0.0681029905682,2.20571502999,3.62324300958,3.6090321041,4.66718392983
1.0,0.0,0.95,4.75,0.2,650.0,1650.0,251390.0,1650.00153788,0.854072049378,0.0754592135659,0.0704687370558,2.20064405937,3.60199376659,3.61227423372,4.620169796
1.0,0.0,0.95,4.75,0.2,650.0,1650.0,250310.0,1650.00462288,0.865757717011,0.0675632183433,0.0666790646454,2.2441389495,3.66561995631,3.6229979154,4.71519871166
1.0,0.0,0.95,4.75,0.2,650.0,1650.0,250791.0,1650.00255874,0.863411098852,0.0705873739149,0.0660015272328,2.1986971348,3.60390223057,3.56269526024,4.46586645909
1.0,0.0,0.95,4.75,0.2,650.0,1650.0,250147.0,1650.00550846,0.844710158652,0.077425865851,0.0778639754968,2.12689751309,3.51344079834,3.53914593699,4.62182050588
1.0,0.0,0.95,4.75,0.2,650.0,1650.0,250676.0,1650.00385235,0.854755486714,0.0720763084821,0.0731682048038,2.21510149086,3.61716256433,3.66282664107,4.77277270456
1.0,0.0,0.95,4.75,0.2,650.0,1650.0,250384.0,1650.00117875,0.857646632324,0.0706058892584,0.0717474784181,2.206537781,3.63705027597,3.64209268529,4.71261347959
1.0,0.0,0.95,4.75,0.2,650.0,1650.0,249058.0,1650.00204174,0.853767510994,0.0765909949436,0.0696414940622,2.22744420189,3.6227684283,3.66059289694,4.78809090681
1.0,0.0,0.95,4.75,0.2,650.0,1650.0,251490.0,1650.00113222,0.861807901872,0.0707237158531,0.067468382275,2.17985393163,3.61223927226,3.50450255307,4.44628933116
1.0,0.0,0.95,4.75,0.2,650.0,1650.0,251388.0,1650.00312688,0.864856052019,0.0719734935155,0.0631704544655,2.20089087438,3.60077381676,3.58720691782,4.46848080077
1.0,0.0,0.95,4.75,0.2,650.0,1650.0,250318.0,1650.00218923,0.851494898735,0.074932116758,0.0735729845067,2.22331926118,3.68468382152,3.63851560897,4.71057937521
1.0,0.0,0.95,4.75,0.2,650.0,1650.0,250971.0,1650.00453721,0.863829211576,0.0694245600659,0.0667462283577,2.19199935577,3.56927077364,3.63075912151,4.55109755235
1.0,0.0,0.95,4.75,0.2,650.0,1650.0,250238.0,1650.00059091,0.851295148747,0.0730762606825,0.0756285905701,2.15496548152,3.56849641571,3.57611361648,4.51414160972
1.0,0.0,0.95,4.75,0.2,650.0,1650.0,250888.0,1650.00707499,0.84572396864,0.0740873841104,0.0801886472496,2.20553830651,3.69984855622,3.62605861614,4.84080895413
1.0,0.0,0.95,4.75,0.2,650.0,1650.0,250682.0,1650.00311371,0.857659422126,0.070399552494,0.0719410253796,2.19842704442,3.5596389984,3.59866590929,4.67832860258
1.0,0.0,0.95,4.75,0.2,650.0,1650.0,250128.0,1650.00596172,0.860039032571,0.0735562529654,0.0664047144637,2.21505551405,3.60396401967,3.58580425153,4.63936577578
1.0,0.0,0.95,4.75,0.2,650.0,1650.0,252288.0,1650.01057662,0.855334764844,0.0746723873595,0.0699928477969,2.25326741493,3.70206454736,3.66925302224,4.77089224623
1.0,0.0,0.95,4.75,0.2,650.0,1650.0,249867.0,1650.00965232,0.859621064943,0.0684429134261,0.071936021631,2.19334190394,3.58956743745,3.6121574112,4.61913724512
1.0,0.0,0.95,4.75,0.2,650.0,1650.0,250423.0,1650.00974148,0.859804290355,0.0692740954259,0.0709216142187,2.2096631681,3.63449260016,3.60180383928,4.61677035403
