# Supplementary material for: Crossed and Locked Quotes in a Multi-Market Simulation
Source: PLoS One. 2016 Mar 9;11(3):e0151096. doi: 10.1371/journal.pone.0151096 (PMC4784946; doi:10.1371/journal.pone.0151096)
Supplement: S2 Dataset — Simulation output and summary files for the sensitivity analysis. (ZIP) [file pone.0151096.s002.zip › sensitivity_analysis/sensitivity_analysis_157.out]

SLURM_ARRAY_TASK_ID:  157
1.0,0.0,0.95,5.0,0.2,650.0,1650.0,250905.0,1650.01036846,0.859198681121,0.0648804841654,0.0759208347137,2.30359555437,3.74732144594,3.79384352597,5.10487072074
1.0,0.0,0.95,5.0,0.2,650.0,1650.0,250657.0,1650.00397492,0.858426411958,0.0680764837196,0.0734971043224,2.2920500017,3.73857015948,3.85170639475,4.91883479466
1.0,0.0,0.95,5.0,0.2,650.0,1650.0,251739.0,1650.0062055,0.852027928418,0.0730243924811,0.0749476791008,2.2358366761,3.72250904587,3.66166480217,4.86193749509
1.0,0.0,0.95,5.0,0.2,650.0,1650.0,249678.0,1650.01478885,0.857109659988,0.0700994440813,0.0727908959304,2.30911697949,3.80145388898,3.81685038879,5.15300746107
1.0,0.0,0.95,5.0,0.2,650.0,1650.0,250289.0,1650.00256904,0.863994064646,0.064044027525,0.0719619078286,2.30356372163,3.79031546498,3.75590842091,5.01272981505
1.0,0.0,0.95,5.0,0.2,650.0,1650.0,249730.0,1650.0021972,0.870187055407,0.0662312150321,0.0635817295608,2.3077538972,3.7366976619,3.68949071538,4.79802589104
1.0,0.0,0.95,5.0,0.2,650.0,1650.0,250840.0,1650.00155898,0.863218347661,0.0666355389425,0.0701461133967,2.32680803911,3.79694177185,3.83600282732,5.1690562377
1.0,0.0,0.95,5.0,0.2,650.0,1650.0,251099.0,1650.01076089,0.857783998215,0.0654675453651,0.0767484564197,2.2598817092,3.73164108338,3.76879264817,5.05079254063
1.0,0.0,0.95,5.0,0.2,650.0,1650.0,252034.0,1650.00720802,0.858430144583,0.0713662062877,0.0702036491293,2.29153199202,3.77699640935,3.78025158382,5.06514057233
1.0,0.0,0.95,5.0,0.2,650.0,1650.0,249468.0,1650.0029641,0.86060464778,0.0613841871575,0.0780111650624,2.33939751223,3.86912502069,3.86147358754,5.21775710185
1.0,0.0,0.95,5.0,0.2,650.0,1650.0,251124.0,1650.01359588,0.855513507811,0.0726223405815,0.0718641516071,2.27008848185,3.76230898084,3.72917755506,4.92934570236
1.0,0.0,0.95,5.0,0.2,650.0,1650.0,251619.0,1650.01221959,0.856782725521,0.0708561190733,0.0723611554062,2.30245967131,3.73407474849,3.79642487125,5.09366647847
1.0,0.0,0.95,5.0,0.2,650.0,1650.0,251086.0,1650.02924417,0.86153690855,0.0704626474802,0.0680004439696,2.31335425683,3.77481308697,3.74907320137,4.97983119778
1.0,0.0,0.95,5.0,0.2,650.0,1650.0,251125.0,1650.00433416,0.859984199303,0.066016038552,0.0739997621446,2.29095532785,3.80937052699,3.72793158315,5.02811185639
1.0,0.0,0.95,5.0,0.2,650.0,1650.0,252187.0,1650.02226602,0.857490269284,0.0701671409535,0.0723425897626,2.26597581978,3.74406545555,3.71806561099,5.0689323274
1.0,0.0,0.95,5.0,0.2,650.0,1650.0,250598.0,1650.00219992,0.864444986561,0.0633191362483,0.0722358771903,2.27769185845,3.72579454141,3.69759045948,4.9293709211
1.0,0.0,0.95,5.0,0.2,650.0,1650.0,250020.0,1650.01064674,0.859004152517,0.0674097307289,0.0735861167543,2.27685594721,3.75630114554,3.73654126006,5.08573274685
1.0,0.0,0.95,5.0,0.2,650.0,1650.0,251198.0,1650.00529691,0.851878593387,0.0666588185415,0.0814625880716,2.26973055785,3.77975291636,3.81668423793,5.09544683844
1.0,0.0,0.95,5.0,0.2,650.0,1650.0,250688.0,1650.00180888,0.853697166794,0.0694101970589,0.0768926361466,2.2787184203,3.76061102998,3.78961252838,4.95008449698
1.0,0.0,0.95,5.0,0.2,650.0,1650.0,250507.0,1650.00571326,0.849009518123,0.0732651500262,0.0777253318507,2.23335463037,3.7466660745,3.71912718449,4.95669449501
