# Supplementary material for: Crossed and Locked Quotes in a Multi-Market Simulation
Source: PLoS One. 2016 Mar 9;11(3):e0151096. doi: 10.1371/journal.pone.0151096 (PMC4784946; doi:10.1371/journal.pone.0151096)
Supplement: S2 Dataset — Simulation output and summary files for the sensitivity analysis. (ZIP) [file pone.0151096.s002.zip › sensitivity_analysis/sensitivity_analysis_158.out]

SLURM_ARRAY_TASK_ID:  158
1.0,0.0,0.95,5.25,0.2,650.0,1650.0,250372.0,1650.00301867,0.854269613611,0.0694624827096,0.0762679036792,2.34865222938,3.90323204931,3.87861537314,5.42476207168
1.0,0.0,0.95,5.25,0.2,650.0,1650.0,249226.0,1650.00327162,0.859012869385,0.0639665355018,0.0770205951128,2.36014901408,3.91353645455,3.88572997818,5.49156590682
1.0,0.0,0.95,5.25,0.2,650.0,1650.0,250138.0,1650.00514605,0.855788761694,0.0646619922919,0.0795492460141,2.3691629412,3.93323713517,4.00487014151,5.41946640832
1.0,0.0,0.95,5.25,0.2,650.0,1650.0,250145.0,1650.00116936,0.861785366661,0.0651476309905,0.0730670023485,2.37540595079,3.91304192953,3.92331048236,5.45779618097
1.0,0.0,0.95,5.25,0.2,650.0,1650.0,250993.0,1650.00269286,0.857153588615,0.0652694582346,0.07757695315,2.34764765492,3.92051604469,3.86700435914,5.46318637529
1.0,0.0,0.95,5.25,0.2,650.0,1650.0,250987.0,1650.0155241,0.856625505363,0.0681595192553,0.075214975382,2.36616583243,3.86876535161,3.88241442778,5.35899903387
1.0,0.0,0.95,5.25,0.2,650.0,1650.0,249380.0,1650.00549176,0.858758553546,0.0666413747317,0.0746000717223,2.38993344062,3.94110408487,3.94263742277,5.47474617992
1.0,0.0,0.95,5.25,0.2,650.0,1650.0,250096.0,1650.00038703,0.856922566181,0.0716777088412,0.071399724978,2.35330648228,3.85968980963,3.84384736033,5.22806116673
1.0,0.0,0.95,5.25,0.2,650.0,1650.0,250427.0,1650.0030573,0.850947472256,0.0732332962516,0.0758192314926,2.37171975214,3.92751190667,3.96334643925,5.55332491627
1.0,0.0,0.95,5.25,0.2,650.0,1650.0,250349.0,1650.01004721,0.856360873762,0.0675909100384,0.0760482161995,2.38119742318,3.98137077538,3.89665341038,5.46760104109
1.0,0.0,0.95,5.25,0.2,650.0,1650.0,251061.0,1650.01337906,0.863759270913,0.0621234943979,0.0741172346892,2.40802240941,3.90287779032,3.90676140955,5.47659141668
1.0,0.0,0.95,5.25,0.2,650.0,1650.0,250495.0,1650.00335618,0.866538821117,0.061668422422,0.0717927564614,2.41600962218,3.94650326652,3.9102987866,5.54457555209
1.0,0.0,0.95,5.25,0.2,650.0,1650.0,250799.0,1650.00370961,0.859099677451,0.0686733543522,0.0722269681971,2.38697828571,3.87792893871,3.89813869652,5.28505003366
1.0,0.0,0.95,5.25,0.2,650.0,1650.0,250826.0,1650.00037047,0.849367092305,0.0658500407505,0.0847828669445,2.35927944076,3.94812353797,3.94858049629,5.6250654413
1.0,0.0,0.95,5.25,0.2,650.0,1650.0,249759.0,1650.02454049,0.855870036663,0.0661618794639,0.0779680838727,2.36220817378,3.88346445549,3.91970357328,5.39714253778
1.0,0.0,0.95,5.25,0.2,650.0,1650.0,250084.0,1650.00017877,0.858317083957,0.0718447384716,0.0698381775711,2.39175771122,3.94794924659,3.92737340206,5.6019033653
1.0,0.0,0.95,5.25,0.2,650.0,1650.0,252494.0,1650.04569181,0.851980696345,0.0704591529155,0.0775601507394,2.31464768355,3.83880190161,3.86626814866,5.36625414944
1.0,0.0,0.95,5.25,0.2,650.0,1650.0,250396.0,1650.0162542,0.858973142167,0.0695465482786,0.0714803095546,2.37040616216,3.87160713807,3.89263647217,5.38019745919
1.0,0.0,0.95,5.25,0.2,650.0,1650.0,250310.0,1650.02146568,0.858204540275,0.0705870741483,0.0712083855767,2.40374723378,3.93940828504,3.92871364868,5.49357975896
1.0,0.0,0.95,5.25,0.2,650.0,1650.0,250973.0,1650.0136295,0.866619314393,0.0639922157894,0.0693884698172,2.44306153507,3.9464764374,3.99485896225,5.55476432257
