# Supplementary material for: Crossed and Locked Quotes in a Multi-Market Simulation
Source: PLoS One. 2016 Mar 9;11(3):e0151096. doi: 10.1371/journal.pone.0151096 (PMC4784946; doi:10.1371/journal.pone.0151096)
Supplement: S2 Dataset — Simulation output and summary files for the sensitivity analysis. (ZIP) [file pone.0151096.s002.zip › sensitivity_analysis/sensitivity_analysis_159.out]

SLURM_ARRAY_TASK_ID:  159
1.0,0.0,0.95,5.5,0.2,650.0,1650.0,251055.0,1650.00597366,0.869338855504,0.0615273693012,0.0691337751946,2.47374420542,4.02592213704,4.00333279899,5.69465787298
1.0,0.0,0.95,5.5,0.2,650.0,1650.0,250633.0,1650.00294641,0.861776438058,0.0634055213962,0.0748180405461,2.43375855222,4.01471965717,3.98033044247,5.66275763364
1.0,0.0,0.95,5.5,0.2,650.0,1650.0,250468.0,1650.00503444,0.870017264871,0.062769573375,0.0672131617536,2.45193803902,3.98114808088,3.96829079109,5.5515888979
1.0,0.0,0.95,5.5,0.2,650.0,1650.0,250477.0,1650.00061498,0.864831115092,0.0642709416166,0.0708979432912,2.50480231208,4.08698667403,4.06698146564,5.97858728316
1.0,0.0,0.95,5.5,0.2,650.0,1650.0,250747.0,1650.00567792,0.858995960168,0.0649253259112,0.0760787139204,2.49520700249,4.11136554905,4.08719047322,6.04564234818
1.0,0.0,0.95,5.5,0.2,650.0,1650.0,251317.0,1650.0120741,0.856756785395,0.0670669341362,0.0761762804684,2.42155489361,4.05082593187,3.98923128955,5.71577131733
1.0,0.0,0.95,5.5,0.2,650.0,1650.0,249316.0,1650.00375133,0.858612968618,0.0672941928473,0.0740928385346,2.46798833403,4.0675505928,4.08586797763,5.76340460955
1.0,0.0,0.95,5.5,0.2,650.0,1650.0,250107.0,1650.00806103,0.857267780078,0.0644116907485,0.0783205291736,2.47716358898,4.11891286279,4.09276183316,6.07557448462
1.0,0.0,0.95,5.5,0.2,650.0,1650.0,250542.0,1650.00523058,0.866658890129,0.0645188877128,0.0688222221586,2.4916536928,4.08603597241,3.98688383262,5.70983321406
1.0,0.0,0.95,5.5,0.2,650.0,1650.0,250687.0,1650.0067478,0.86217557404,0.0633454310973,0.0744789948628,2.45730711014,4.03295183531,4.03262088152,5.73255273147
1.0,0.0,0.95,5.5,0.2,650.0,1650.0,251038.0,1650.00177513,0.856560800504,0.0634826094407,0.0799565900554,2.47044192517,4.1192306759,4.06533225249,5.93718752897
1.0,0.0,0.95,5.5,0.2,650.0,1650.0,250582.0,1650.00181673,0.857658773562,0.0649183611594,0.0774228652784,2.43524404785,3.98434621864,4.02674436887,5.64410575032
1.0,0.0,0.95,5.5,0.2,650.0,1650.0,249797.0,1650.01355585,0.8613953389,0.0610970324343,0.0775076286659,2.44545918853,4.04807074989,4.06637854211,5.87205801653
1.0,0.0,0.95,5.5,0.2,650.0,1650.0,250675.0,1650.00180866,0.861270813959,0.0684424523467,0.0702867336947,2.48889424596,4.04223911886,4.07168650027,5.91054100072
1.0,0.0,0.95,5.5,0.2,650.0,1650.0,251502.0,1650.01193961,0.862656336272,0.0618685969102,0.0754750668175,2.48163824399,4.06567073914,4.08606622313,5.96787937276
1.0,0.0,0.95,5.5,0.2,650.0,1650.0,251044.0,1650.00579587,0.859363461363,0.0654706263989,0.0751659122381,2.47320964659,4.02681386662,4.07273214585,5.72888960936
1.0,0.0,0.95,5.5,0.2,650.0,1650.0,251411.0,1650.00241747,0.860492470971,0.0628764927038,0.0766310363251,2.46020027757,4.04607127786,4.05847520943,6.00713716777
1.0,0.0,0.95,5.5,0.2,650.0,1650.0,250135.0,1650.00793937,0.85764287465,0.0635651448625,0.0787919804879,2.45584941705,4.08394476265,4.04609800466,5.74558035257
1.0,0.0,0.95,5.5,0.2,650.0,1650.0,248887.0,1650.01890467,0.863483934383,0.0613995771135,0.0751164885033,2.4452407832,3.99246601908,4.06060110944,5.67795291928
1.0,0.0,0.95,5.5,0.2,650.0,1650.0,249879.0,1650.00344812,0.863744683639,0.0641319776237,0.072123338737,2.52018107617,4.14840564285,4.10524479219,6.03633056161
