# Supplementary material for: Crossed and Locked Quotes in a Multi-Market Simulation
Source: PLoS One. 2016 Mar 9;11(3):e0151096. doi: 10.1371/journal.pone.0151096 (PMC4784946; doi:10.1371/journal.pone.0151096)
Supplement: S2 Dataset — Simulation output and summary files for the sensitivity analysis. (ZIP) [file pone.0151096.s002.zip › sensitivity_analysis/sensitivity_analysis_16.out]

SLURM_ARRAY_TASK_ID:  16
0.0,0.0,1.05,4.75,0.2,650.0,1650.0,276552.0,1650.00802101,0.216143560891,0.0891912240172,0.694665215092,-3.58932156992,2.85378330971,2.79236018363,31.4297914436
0.0,0.0,1.05,4.75,0.2,650.0,1650.0,276913.0,1650.00037504,0.0,0.0,1.0,-40.6237455554,2.78909278716,2.83087688363,891.662724691
0.0,0.0,1.05,4.75,0.2,650.0,1650.0,276619.0,1650.00047418,0.0913207974725,0.04235671781,0.866322484717,-9.74945217568,2.82663628328,2.74333804686,106.550038975
0.0,0.0,1.05,4.75,0.2,650.0,1650.0,277528.0,1650.00763684,0.0,0.0,1.0,-47.8168203914,2.80591804434,2.86096128846,1242.96447696
0.0,0.0,1.05,4.75,0.2,650.0,1650.0,278329.0,1650.00534447,0.0,0.0,1.0,-47.008685359,2.79546984926,2.73518241913,1167.76997897
0.0,0.0,1.05,4.75,0.2,650.0,1650.0,276356.0,1650.00308972,0.0,0.0,1.0,-43.6206521034,2.83148991029,2.81246225544,1031.45172668
0.0,0.0,1.05,4.75,0.2,650.0,1650.0,277015.0,1650.00176167,0.0,0.0,1.0,-32.4142863435,2.78751112588,2.80186849101,616.868723492
0.0,0.0,1.05,4.75,0.2,650.0,1650.0,276685.0,1650.01041454,0.0,0.0,1.0,-35.7748563535,2.82546690401,2.79515299651,751.043099788
0.0,0.0,1.05,4.75,0.2,650.0,1650.0,276857.0,1650.0007097,0.193281197116,0.075441157237,0.731277645647,-5.32085110672,2.76730440343,2.77808904324,49.7254179186
0.0,0.0,1.05,4.75,0.2,650.0,1650.0,276254.0,1650.00734986,0.0479981353994,0.0193503982411,0.93265146636,-20.0479332593,2.73498031467,2.84995102082,320.311089475
0.0,0.0,1.05,4.75,0.2,650.0,1650.0,276498.0,1650.01356461,0.080923483731,0.030160412808,0.888916103461,-16.1443830596,2.71350401624,2.76510623793,259.931371825
0.0,0.0,1.05,4.75,0.2,650.0,1650.0,278240.0,1650.00383319,0.0,0.0,1.0,-52.4157723972,2.8012911567,2.78267007223,1487.11848324
0.0,0.0,1.05,4.75,0.2,650.0,1650.0,277587.0,1650.0011648,0.00878399909558,0.0045236261049,0.9866923748,-15.5629133375,2.84453836559,2.76807397829,184.289669695
0.0,0.0,1.05,4.75,0.2,650.0,1650.0,275835.0,1650.00761376,0.00929128780689,0.00886694536894,0.981841766824,-38.9722522073,2.80717804005,2.77928421529,1177.28806216
0.0,0.0,1.05,4.75,0.2,650.0,1650.0,277352.0,1650.00061475,0.0878061699153,0.0341448883692,0.878048941715,-8.88921556011,2.79055397487,2.83344245279,85.5054671297
0.0,0.0,1.05,4.75,0.2,650.0,1650.0,276635.0,1650.00126747,0.231049401449,0.0903739734702,0.678576625081,-5.04254522074,2.83548284935,2.80825516914,53.7474612258
0.0,0.0,1.05,4.75,0.2,650.0,1650.0,276541.0,1650.01318699,0.0,0.0,1.0,-40.1793095446,2.82155388985,2.82095857466,862.263710546
0.0,0.0,1.05,4.75,0.2,650.0,1650.0,275956.0,1650.00501985,0.00380643664034,0.00188518292109,0.994308380439,-20.3756988839,2.81850806349,2.76294482343,273.406526346
0.0,0.0,1.05,4.75,0.2,650.0,1650.0,277239.0,1650.00133775,7.1790097052e-05,0.000696014611184,0.999232195292,-26.9823476513,2.81254090826,2.85229893944,500.009004412
0.0,0.0,1.05,4.75,0.2,650.0,1650.0,276413.0,1650.0028843,0.0,0.0,1.0,-47.250179706,2.80456344924,2.80367532864,1150.79053518
