# Supplementary material for: Crossed and Locked Quotes in a Multi-Market Simulation
Source: PLoS One. 2016 Mar 9;11(3):e0151096. doi: 10.1371/journal.pone.0151096 (PMC4784946; doi:10.1371/journal.pone.0151096)
Supplement: S2 Dataset — Simulation output and summary files for the sensitivity analysis. (ZIP) [file pone.0151096.s002.zip › sensitivity_analysis/sensitivity_analysis_160.out]

SLURM_ARRAY_TASK_ID:  160
1.0,0.0,1.0,4.5,0.2,650.0,1650.0,262337.0,1650.00114219,0.856452937043,0.0775270713138,0.0660199916431,2.04468357627,3.35415563725,3.35721270049,3.99824550828
1.0,0.0,1.0,4.5,0.2,650.0,1650.0,263493.0,1650.00168868,0.854046694722,0.0757540237567,0.0701992815212,2.01455326772,3.34332573256,3.2982922506,3.93559652817
1.0,0.0,1.0,4.5,0.2,650.0,1650.0,263211.0,1650.02175747,0.858478164327,0.0766388826055,0.064882953068,2.04656593105,3.30614817268,3.28972353336,3.82054513311
1.0,0.0,1.0,4.5,0.2,650.0,1650.0,263917.0,1650.00036461,0.857163468167,0.0793581114273,0.0634784204061,2.03247773319,3.31330029787,3.2958703097,3.78980473365
1.0,0.0,1.0,4.5,0.2,650.0,1650.0,262684.0,1650.00920157,0.861755080459,0.0747548208992,0.063490098642,2.075116114,3.35060732533,3.38524963424,3.92135693065
1.0,0.0,1.0,4.5,0.2,650.0,1650.0,265287.0,1650.00210111,0.852562421697,0.0794593849922,0.0679781933105,2.00850781698,3.30650265455,3.28306996814,3.74184418002
1.0,0.0,1.0,4.5,0.2,650.0,1650.0,265184.0,1650.00200195,0.855658120813,0.0804369993421,0.0639048798447,2.00500458988,3.30720776945,3.27442139476,3.83555318463
1.0,0.0,1.0,4.5,0.2,650.0,1650.0,264566.0,1650.00521532,0.853242947331,0.0813781917167,0.0653788609522,2.05688893085,3.36202395167,3.37428280005,3.97730021353
1.0,0.0,1.0,4.5,0.2,650.0,1650.0,265132.0,1650.00621029,0.852097785664,0.0790359518577,0.0688662624786,2.01137745911,3.30827145868,3.28316800652,3.86034542919
1.0,0.0,1.0,4.5,0.2,650.0,1650.0,262574.0,1650.00087305,0.858889083228,0.0753050122081,0.0658059045635,2.07395276284,3.33117892322,3.36665180122,3.90126057153
1.0,0.0,1.0,4.5,0.2,650.0,1650.0,263304.0,1650.00166009,0.846248321681,0.0803665804659,0.0733850978535,2.00450270002,3.32746104535,3.32680195564,3.81451850651
1.0,0.0,1.0,4.5,0.2,650.0,1650.0,263643.0,1650.00588902,0.85841233796,0.0767994281482,0.0647882338915,2.07855176701,3.36503118411,3.41896303782,4.0931761374
1.0,0.0,1.0,4.5,0.2,650.0,1650.0,265628.0,1650.00288638,0.861913965747,0.0720566723143,0.0660293619384,2.04114508186,3.31895607149,3.28165979666,3.90686502664
1.0,0.0,1.0,4.5,0.2,650.0,1650.0,264033.0,1650.00556748,0.857891494243,0.0751158825612,0.0669926231962,2.06040169712,3.35603138398,3.33151936763,4.01952550079
1.0,0.0,1.0,4.5,0.2,650.0,1650.0,263579.0,1650.00564166,0.854621710307,0.0774051792818,0.0679731104116,2.06478423973,3.37214258167,3.37067260697,4.03320398806
1.0,0.0,1.0,4.5,0.2,650.0,1650.0,264231.0,1650.00385504,0.850493405318,0.0784159822665,0.0710906124154,2.03624483149,3.36581050471,3.32366112753,3.94199157135
1.0,0.0,1.0,4.5,0.2,650.0,1650.0,263396.0,1650.00411477,0.860111717331,0.0739275131283,0.065960769541,2.07345639671,3.36336631704,3.398385443,4.03983174838
1.0,0.0,1.0,4.5,0.2,650.0,1650.0,263838.0,1650.01132196,0.854206765078,0.0767409736321,0.0690522612902,2.05378738258,3.34744798375,3.38563661074,3.93294037909
1.0,0.0,1.0,4.5,0.2,650.0,1650.0,263576.0,1650.00178008,0.858311458264,0.0807165169171,0.0609720248188,2.03195468638,3.28123883675,3.30916961146,3.84825061508
1.0,0.0,1.0,4.5,0.2,650.0,1650.0,263963.0,1650.00042018,0.853069272637,0.0792926797254,0.0676380476373,2.01613386831,3.305344635,3.332799753,3.86892875867
