# Supplementary material for: Crossed and Locked Quotes in a Multi-Market Simulation
Source: PLoS One. 2016 Mar 9;11(3):e0151096. doi: 10.1371/journal.pone.0151096 (PMC4784946; doi:10.1371/journal.pone.0151096)
Supplement: S2 Dataset — Simulation output and summary files for the sensitivity analysis. (ZIP) [file pone.0151096.s002.zip › sensitivity_analysis/sensitivity_analysis_161.out]

SLURM_ARRAY_TASK_ID:  161
1.0,0.0,1.0,4.75,0.2,650.0,1650.0,263885.0,1650.00595027,0.856620646659,0.0716087923966,0.0717705609447,2.06658611067,3.41347485015,3.38167367312,4.06178478404
1.0,0.0,1.0,4.75,0.2,650.0,1650.0,262783.0,1650.00241794,0.852153743005,0.078003536246,0.0698427207492,2.12751077619,3.53778397777,3.52221197582,4.28020674657
1.0,0.0,1.0,4.75,0.2,650.0,1650.0,262485.0,1650.00941805,0.852735828152,0.0744800536134,0.0727841182344,2.06917692476,3.42017589341,3.43922453024,4.16909310084
1.0,0.0,1.0,4.75,0.2,650.0,1650.0,264011.0,1650.00726431,0.857586965134,0.0717050377942,0.0707079970715,2.12699652143,3.49856436889,3.49107589769,4.26884576847
1.0,0.0,1.0,4.75,0.2,650.0,1650.0,264261.0,1650.01692659,0.864324094459,0.071080466749,0.0645954387919,2.11448155371,3.42592588991,3.40311281913,4.0884689587
1.0,0.0,1.0,4.75,0.2,650.0,1650.0,264433.0,1650.00535138,0.8487201488,0.0786096863332,0.0726701648669,2.0945819506,3.48797995564,3.46722863682,4.28007062948
1.0,0.0,1.0,4.75,0.2,650.0,1650.0,264730.0,1650.00345692,0.849672966847,0.0713895498709,0.0789374832822,2.07306391672,3.45321314765,3.5110237445,4.31020114901
1.0,0.0,1.0,4.75,0.2,650.0,1650.0,263745.0,1650.00062272,0.860915297448,0.0691030821154,0.0699816204368,2.1307841791,3.45358909173,3.47231541192,4.34200230099
1.0,0.0,1.0,4.75,0.2,650.0,1650.0,264093.0,1650.00396058,0.858542966847,0.0724656367118,0.068991396441,2.13415637211,3.48401065144,3.4804058145,4.28028068605
1.0,0.0,1.0,4.75,0.2,650.0,1650.0,264479.0,1650.01040971,0.851000798653,0.0742042932056,0.0747949081412,2.10717095827,3.47531401894,3.45149998253,4.22510234026
1.0,0.0,1.0,4.75,0.2,650.0,1650.0,265104.0,1650.0026741,0.84910038645,0.0764772346726,0.0744223788774,2.05727088057,3.38785572273,3.42232826052,3.98378372558
1.0,0.0,1.0,4.75,0.2,650.0,1650.0,264217.0,1650.00909672,0.856446803807,0.0757573140409,0.0677958821526,2.11726578492,3.51705298929,3.44701203269,4.30252939963
1.0,0.0,1.0,4.75,0.2,650.0,1650.0,264955.0,1650.00489778,0.854239130087,0.0691746422072,0.0765862277055,2.05132416718,3.3963830841,3.43103466979,4.05655946194
1.0,0.0,1.0,4.75,0.2,650.0,1650.0,262380.0,1650.00415668,0.85110633906,0.077302582419,0.0715910785209,2.09741030976,3.47172797235,3.45000846206,4.20388586643
1.0,0.0,1.0,4.75,0.2,650.0,1650.0,264850.0,1650.00929657,0.854170580485,0.0729386208702,0.0728907986443,2.10107738163,3.44076418329,3.51275001314,4.33927227567
1.0,0.0,1.0,4.75,0.2,650.0,1650.0,262682.0,1650.00354691,0.857102925082,0.0770005059617,0.0658965689565,2.14074488909,3.48300150791,3.45123875249,4.23552676666
1.0,0.0,1.0,4.75,0.2,650.0,1650.0,263074.0,1650.00399422,0.849507579532,0.0774335122569,0.0730589082112,2.13704946432,3.52569732816,3.51654221571,4.29536918761
1.0,0.0,1.0,4.75,0.2,650.0,1650.0,262521.0,1650.0098807,0.853817369503,0.0742419527815,0.0719406777159,2.1198095782,3.50163354935,3.46856886485,4.36126776549
1.0,0.0,1.0,4.75,0.2,650.0,1650.0,263226.0,1650.00959573,0.863891798445,0.07157205171,0.0645361498453,2.1606914536,3.47645120103,3.48196132859,4.32476531121
1.0,0.0,1.0,4.75,0.2,650.0,1650.0,264425.0,1650.00599047,0.858441292651,0.0741522014567,0.0674065058922,2.12371793027,3.47113858498,3.43961534148,4.17710010668
