# Supplementary material for: Crossed and Locked Quotes in a Multi-Market Simulation
Source: PLoS One. 2016 Mar 9;11(3):e0151096. doi: 10.1371/journal.pone.0151096 (PMC4784946; doi:10.1371/journal.pone.0151096)
Supplement: S2 Dataset — Simulation output and summary files for the sensitivity analysis. (ZIP) [file pone.0151096.s002.zip › sensitivity_analysis/sensitivity_analysis_162.out]

SLURM_ARRAY_TASK_ID:  162
1.0,0.0,1.0,5.0,0.2,650.0,1650.0,264184.0,1650.00416572,0.852775676907,0.0745155629046,0.0727087601889,2.18324193801,3.5705854737,3.60117747112,4.5735305181
1.0,0.0,1.0,5.0,0.2,650.0,1650.0,264921.0,1650.00333571,0.855725288576,0.0725531476219,0.0717215638023,2.18388385983,3.5818510219,3.54134229597,4.54439338661
1.0,0.0,1.0,5.0,0.2,650.0,1650.0,263030.0,1650.00220344,0.854308702553,0.0710852520715,0.074606045376,2.16872280462,3.60645315286,3.57278335422,4.49861909432
1.0,0.0,1.0,5.0,0.2,650.0,1650.0,263073.0,1650.00019975,0.857795130202,0.0697815445597,0.0724233252388,2.21914234727,3.64576087557,3.67449760647,4.73357669887
1.0,0.0,1.0,5.0,0.2,650.0,1650.0,263373.0,1650.00050278,0.861047125396,0.0679657456646,0.0709871289399,2.21170352487,3.56342850777,3.63147760924,4.56277177142
1.0,0.0,1.0,5.0,0.2,650.0,1650.0,262222.0,1650.0027452,0.856286129747,0.0752723289234,0.0684415413294,2.1947963552,3.60800692111,3.58545758985,4.65506901177
1.0,0.0,1.0,5.0,0.2,650.0,1650.0,264683.0,1650.00501566,0.861557976195,0.0702356147482,0.0682064090564,2.2245082473,3.60302628086,3.58691184621,4.48007622102
1.0,0.0,1.0,5.0,0.2,650.0,1650.0,262839.0,1650.00984386,0.855079881129,0.0739068017323,0.071013317139,2.216598384,3.62811697896,3.67103484965,4.65165902991
1.0,0.0,1.0,5.0,0.2,650.0,1650.0,264176.0,1650.00131461,0.855465293397,0.0735559860675,0.0709787205352,2.15661324284,3.54954159176,3.56169862344,4.46391181108
1.0,0.0,1.0,5.0,0.2,650.0,1650.0,264597.0,1650.00505278,0.85489467564,0.0757639000159,0.0693414243444,2.16975358461,3.56218123868,3.56738159736,4.52173847463
1.0,0.0,1.0,5.0,0.2,650.0,1650.0,265343.0,1650.06276486,0.863252637349,0.0674985420249,0.0692488206266,2.25587929537,3.67472978594,3.69869207471,4.88193134153
1.0,0.0,1.0,5.0,0.2,650.0,1650.0,263471.0,1650.00229014,0.85667485973,0.0742844254988,0.0690407147717,2.23022665318,3.6453154049,3.63403261546,4.69794758602
1.0,0.0,1.0,5.0,0.2,650.0,1650.0,264195.0,1650.01197008,0.856979932904,0.0750583450198,0.0679617220758,2.20762619251,3.57217729136,3.61973556148,4.54857677186
1.0,0.0,1.0,5.0,0.2,650.0,1650.0,264097.0,1650.00790526,0.854295119844,0.0712198335248,0.074485046631,2.15929200347,3.59762501805,3.55193506483,4.58519775271
1.0,0.0,1.0,5.0,0.2,650.0,1650.0,265784.0,1650.00705535,0.855067819889,0.075322668878,0.0696095112331,2.19862865887,3.61491880514,3.58098087507,4.50252173433
1.0,0.0,1.0,5.0,0.2,650.0,1650.0,262193.0,1650.00015683,0.846334978692,0.0751450317768,0.0785199895308,2.17821820243,3.62180632443,3.61709940979,4.74263571454
1.0,0.0,1.0,5.0,0.2,650.0,1650.0,263219.0,1650.03019508,0.861350166907,0.0701233068554,0.0685265262372,2.19868210696,3.57394113593,3.58671523514,4.53197661114
1.0,0.0,1.0,5.0,0.2,650.0,1650.0,263179.0,1650.00645255,0.856577443341,0.0740290649737,0.0693934916851,2.19600029087,3.57364542442,3.56396095141,4.50232243405
1.0,0.0,1.0,5.0,0.2,650.0,1650.0,263249.0,1650.00374809,0.857040516595,0.072774491658,0.070184991747,2.20175478685,3.61139477912,3.5871277089,4.56442721109
1.0,0.0,1.0,5.0,0.2,650.0,1650.0,264138.0,1650.01137184,0.857439356051,0.071055085568,0.0715055583809,2.24373250474,3.67761497202,3.62726254769,4.81205651864
