# Supplementary material for: Crossed and Locked Quotes in a Multi-Market Simulation
Source: PLoS One. 2016 Mar 9;11(3):e0151096. doi: 10.1371/journal.pone.0151096 (PMC4784946; doi:10.1371/journal.pone.0151096)
Supplement: S2 Dataset — Simulation output and summary files for the sensitivity analysis. (ZIP) [file pone.0151096.s002.zip › sensitivity_analysis/sensitivity_analysis_163.out]

SLURM_ARRAY_TASK_ID:  163
1.0,0.0,1.0,5.25,0.2,650.0,1650.0,264779.0,1650.00943731,0.855769800731,0.0710948800365,0.0731353192323,2.29376755559,3.75836962246,3.76090340641,4.86045917487
1.0,0.0,1.0,5.25,0.2,650.0,1650.0,262396.0,1650.01786778,0.8694720882,0.0662285506928,0.0642993611071,2.36257210539,3.7684514543,3.81003482102,5.09384026352
1.0,0.0,1.0,5.25,0.2,650.0,1650.0,263591.0,1650.00090915,0.860351527597,0.0676137197002,0.0720347527032,2.32321838629,3.76619091674,3.794244842,5.18875341583
1.0,0.0,1.0,5.25,0.2,650.0,1650.0,263884.0,1650.00076522,0.86059744693,0.0722611384002,0.06714141467,2.28495618983,3.754487898,3.6902809444,4.91603651807
1.0,0.0,1.0,5.25,0.2,650.0,1650.0,263024.0,1650.00042466,0.861233727102,0.0666479428745,0.0721183300238,2.29370492774,3.72156336089,3.75404096394,4.88166093337
1.0,0.0,1.0,5.25,0.2,650.0,1650.0,264264.0,1650.01079052,0.853126389944,0.0703399534994,0.0765336565564,2.28735900245,3.72802026313,3.79540641974,5.04004625862
1.0,0.0,1.0,5.25,0.2,650.0,1650.0,264224.0,1650.01765601,0.857321594839,0.0701049089975,0.0725734961635,2.28632208607,3.78414445267,3.75259206737,5.18433313394
1.0,0.0,1.0,5.25,0.2,650.0,1650.0,264195.0,1650.00269732,0.854841368263,0.070688580316,0.0744700514212,2.28061309579,3.75345114815,3.81651890268,5.22958854906
1.0,0.0,1.0,5.25,0.2,650.0,1650.0,263677.0,1650.00316516,0.857964111665,0.0689657251456,0.0730701631894,2.30690413174,3.76874938087,3.79488987534,5.03680059856
1.0,0.0,1.0,5.25,0.2,650.0,1650.0,263413.0,1650.00773697,0.855848677721,0.073077968603,0.0710733536764,2.2960741887,3.77527191063,3.77943060623,5.06555288582
1.0,0.0,1.0,5.25,0.2,650.0,1650.0,264058.0,1650.00100883,0.857185727277,0.070148471063,0.0726658016596,2.28768897865,3.781176014,3.77546133464,5.01697797055
1.0,0.0,1.0,5.25,0.2,650.0,1650.0,263549.0,1650.00086837,0.863894974275,0.0677000187096,0.0684050070152,2.28769669386,3.75609895141,3.71804886675,4.86571387233
1.0,0.0,1.0,5.25,0.2,650.0,1650.0,263653.0,1650.00803455,0.862246186896,0.0693379277951,0.0684158853091,2.28483956063,3.72802418883,3.70848444189,4.9005799976
1.0,0.0,1.0,5.25,0.2,650.0,1650.0,264808.0,1650.00453927,0.865417591754,0.0654688154624,0.0691135927838,2.33801932006,3.78177783867,3.80184507194,5.00108116278
1.0,0.0,1.0,5.25,0.2,650.0,1650.0,265513.0,1650.00388854,0.864464832969,0.066736081671,0.0687990853598,2.31329945857,3.80184380288,3.66094469097,4.99195703897
1.0,0.0,1.0,5.25,0.2,650.0,1650.0,264705.0,1650.01167604,0.85552411966,0.0698732981256,0.0746025822149,2.27440975919,3.7026769204,3.74230305798,4.98001962348
1.0,0.0,1.0,5.25,0.2,650.0,1650.0,264255.0,1650.00154072,0.848515349807,0.0741883941197,0.0772962560732,2.28234604307,3.79476197503,3.7734051435,5.12088239105
1.0,0.0,1.0,5.25,0.2,650.0,1650.0,264060.0,1650.00294596,0.865499751189,0.0651274436088,0.0693728052027,2.33118112309,3.78244915982,3.74765891819,5.15768607616
1.0,0.0,1.0,5.25,0.2,650.0,1650.0,264510.0,1650.00011931,0.851618929213,0.0696967070132,0.0786843637738,2.23824291997,3.70914962975,3.71289037242,4.83391644281
1.0,0.0,1.0,5.25,0.2,650.0,1650.0,264933.0,1650.01780968,0.853858825462,0.0703012763359,0.0758398982018,2.2506805394,3.7393877544,3.75590247028,4.9812794789
