# Supplementary material for: Crossed and Locked Quotes in a Multi-Market Simulation
Source: PLoS One. 2016 Mar 9;11(3):e0151096. doi: 10.1371/journal.pone.0151096 (PMC4784946; doi:10.1371/journal.pone.0151096)
Supplement: S2 Dataset — Simulation output and summary files for the sensitivity analysis. (ZIP) [file pone.0151096.s002.zip › sensitivity_analysis/sensitivity_analysis_164.out]

SLURM_ARRAY_TASK_ID:  164
1.0,0.0,1.0,5.5,0.2,650.0,1650.0,263992.0,1650.002509,0.862583213849,0.0649807817397,0.0724360044116,2.36671262014,3.87137282325,3.86970424951,5.41342174897
1.0,0.0,1.0,5.5,0.2,650.0,1650.0,263985.0,1650.02894151,0.85828487959,0.0641212154118,0.0775939049985,2.41852381165,4.01152431428,3.94961387879,5.66337947742
1.0,0.0,1.0,5.5,0.2,650.0,1650.0,263505.0,1650.00070945,0.858987468453,0.0652018281931,0.0758107033535,2.34131154025,3.8524234855,3.86288292391,5.43509719202
1.0,0.0,1.0,5.5,0.2,650.0,1650.0,265135.0,1650.00572057,0.861836609843,0.0682876216759,0.0698757684814,2.35685485745,3.86196276856,3.83912620374,5.24538824134
1.0,0.0,1.0,5.5,0.2,650.0,1650.0,265099.0,1650.00580379,0.856142298761,0.0681198843958,0.0757378168431,2.32016320037,3.87930131691,3.81938121848,5.21922218103
1.0,0.0,1.0,5.5,0.2,650.0,1650.0,264540.0,1650.00407802,0.864929696899,0.0634183980233,0.0716519050777,2.33501989042,3.76925457359,3.82407946136,5.15938517318
1.0,0.0,1.0,5.5,0.2,650.0,1650.0,263219.0,1650.00569303,0.85342300495,0.0690855498867,0.0774914451638,2.35507047115,3.87015530931,3.86948212697,5.29939741963
1.0,0.0,1.0,5.5,0.2,650.0,1650.0,264176.0,1650.00093693,0.862353860589,0.0627797114163,0.0748664279947,2.3859783972,3.9351974194,3.92067079383,5.42777475937
1.0,0.0,1.0,5.5,0.2,650.0,1650.0,264602.0,1650.00459314,0.866633240945,0.0631211535022,0.0702456055531,2.40278842249,3.93709515337,3.87506056821,5.31055956586
1.0,0.0,1.0,5.5,0.2,650.0,1650.0,264557.0,1650.01095531,0.861637762229,0.063639544066,0.0747226937054,2.37630893222,3.88912234822,3.89633570828,5.41263891164
1.0,0.0,1.0,5.5,0.2,650.0,1650.0,264094.0,1650.00230703,0.863405820899,0.0665611188113,0.0700330602897,2.36582861206,3.87367669,3.85320161741,5.2270229344
1.0,0.0,1.0,5.5,0.2,650.0,1650.0,264514.0,1650.00065253,0.860470635344,0.0680502820092,0.0714790826464,2.3613042023,3.87285972352,3.83741455024,5.24781913707
1.0,0.0,1.0,5.5,0.2,650.0,1650.0,263958.0,1650.00287959,0.861518648975,0.0648791285759,0.0736022224486,2.37561543867,3.93806519286,3.89106138284,5.39127067095
1.0,0.0,1.0,5.5,0.2,650.0,1650.0,263990.0,1650.00417109,0.857641724737,0.0714189763905,0.0709392988722,2.33530601813,3.86624058184,3.86006309983,5.28907434315
1.0,0.0,1.0,5.5,0.2,650.0,1650.0,263329.0,1650.00041303,0.860081409915,0.0626245186092,0.0772940714757,2.36247659364,3.90782144521,3.91307880294,5.43421758918
1.0,0.0,1.0,5.5,0.2,650.0,1650.0,263509.0,1650.00092394,0.855884695062,0.0636287162111,0.0804865887272,2.36623456128,3.95285499422,3.92764590927,5.55982657022
1.0,0.0,1.0,5.5,0.2,650.0,1650.0,263602.0,1650.00018897,0.85100925056,0.0713061428346,0.0776846066054,2.35725970453,3.89744630149,3.91471039212,5.47321774317
1.0,0.0,1.0,5.5,0.2,650.0,1650.0,263919.0,1650.00212007,0.867038742712,0.0628323097673,0.0701289475208,2.38271759619,3.86193658309,3.85837480589,5.33845247598
1.0,0.0,1.0,5.5,0.2,650.0,1650.0,262744.0,1650.00137571,0.859786424291,0.0662814425332,0.073932133176,2.36667941575,3.89993695427,3.87795933171,5.41413533405
1.0,0.0,1.0,5.5,0.2,650.0,1650.0,264981.0,1650.00001523,0.853085939665,0.0692207365165,0.0776933238188,2.37471345166,3.91833762105,3.90734756095,5.52486735941
