# Supplementary material for: Crossed and Locked Quotes in a Multi-Market Simulation
Source: PLoS One. 2016 Mar 9;11(3):e0151096. doi: 10.1371/journal.pone.0151096 (PMC4784946; doi:10.1371/journal.pone.0151096)
Supplement: S2 Dataset — Simulation output and summary files for the sensitivity analysis. (ZIP) [file pone.0151096.s002.zip › sensitivity_analysis/sensitivity_analysis_165.out]

SLURM_ARRAY_TASK_ID:  165
1.0,0.0,1.05,4.5,0.2,650.0,1650.0,275992.0,1650.00283382,0.853208761069,0.0821954522832,0.0645957866479,1.96044173021,3.20849230519,3.17099555555,3.60423552104
1.0,0.0,1.05,4.5,0.2,650.0,1650.0,276339.0,1650.00522811,0.841788592034,0.0853913515441,0.0728200564221,1.94506246679,3.22698047559,3.23952850288,3.70435406859
1.0,0.0,1.05,4.5,0.2,650.0,1650.0,276436.0,1650.00822515,0.850653657008,0.0829238483631,0.066422494629,1.97887443671,3.20269974407,3.19533272225,3.64694387834
1.0,0.0,1.05,4.5,0.2,650.0,1650.0,275628.0,1650.00599728,0.857256364484,0.0773065632283,0.065437072288,1.95314614179,3.20436246777,3.23000539314,3.63969742065
1.0,0.0,1.05,4.5,0.2,650.0,1650.0,276826.0,1650.00091096,0.854413714344,0.0773020176013,0.0682842680545,1.97915923137,3.24768788041,3.23768911215,3.66934001361
1.0,0.0,1.05,4.5,0.2,650.0,1650.0,277578.0,1650.00014824,0.844889105319,0.0821900420441,0.0729208526369,1.98344276662,3.26829853144,3.26448846204,3.74503674154
1.0,0.0,1.05,4.5,0.2,650.0,1650.0,277560.0,1650.00328758,0.843617952347,0.0863204116231,0.0700616360302,1.91931529847,3.13750648933,3.22168274063,3.67774098249
1.0,0.0,1.05,4.5,0.2,650.0,1650.0,275971.0,1650.00043853,0.851207429948,0.0788125997584,0.0699799702933,1.98244441188,3.28057527492,3.24392479694,3.7746472847
1.0,0.0,1.05,4.5,0.2,650.0,1650.0,277884.0,1650.00436211,0.852801690699,0.0842327572516,0.0629655520495,1.96135817956,3.19007317622,3.19279895687,3.6797117262
1.0,0.0,1.05,4.5,0.2,650.0,1650.0,276049.0,1650.00420218,0.855549993515,0.0795682961456,0.0648817103396,1.98551546392,3.18222257655,3.22821666751,3.64172510133
1.0,0.0,1.05,4.5,0.2,650.0,1650.0,277556.0,1650.00118376,0.851151950331,0.0821168470563,0.0667312026124,1.96026117052,3.18411075498,3.21590794877,3.51169627237
1.0,0.0,1.05,4.5,0.2,650.0,1650.0,278155.0,1650.00835264,0.849794109667,0.0809068819356,0.0692990083972,1.94146705059,3.23024146452,3.19859223905,3.62993092757
1.0,0.0,1.05,4.5,0.2,650.0,1650.0,276987.0,1650.01255116,0.855518785998,0.0790186447219,0.0654625692797,1.93568818368,3.1396482355,3.16669094372,3.59926144046
1.0,0.0,1.05,4.5,0.2,650.0,1650.0,276905.0,1650.00170454,0.854850315184,0.0774345674447,0.0677151173717,1.96703708911,3.2448523535,3.20054117791,3.62340110621
1.0,0.0,1.05,4.5,0.2,650.0,1650.0,277441.0,1650.01611423,0.846254406726,0.0809420562201,0.0728035370542,1.96810008372,3.23163066897,3.25969119936,3.72975443942
1.0,0.0,1.05,4.5,0.2,650.0,1650.0,277460.0,1650.00094062,0.851030871251,0.0823080870306,0.0666610417183,1.96331344038,3.21252820125,3.20841163218,3.67391257604
1.0,0.0,1.05,4.5,0.2,650.0,1650.0,276941.0,1650.01557136,0.857317451158,0.0803063415849,0.0623762072572,1.98041545686,3.18998149198,3.22077889446,3.63076492153
1.0,0.0,1.05,4.5,0.2,650.0,1650.0,277120.0,1650.0116816,0.855957923423,0.0797991149993,0.064242961578,1.97051283397,3.17766891288,3.22942430968,3.5254295844
1.0,0.0,1.05,4.5,0.2,650.0,1650.0,277983.0,1650.00052291,0.85255143579,0.080313027998,0.0671355362119,1.95468932411,3.21756314968,3.1511434073,3.60216630183
1.0,0.0,1.05,4.5,0.2,650.0,1650.0,276186.0,1650.00073002,0.852318846574,0.0797029702458,0.0679781831804,1.94324544959,3.19009333701,3.18082931113,3.59241888559
