# Supplementary material for: Crossed and Locked Quotes in a Multi-Market Simulation
Source: PLoS One. 2016 Mar 9;11(3):e0151096. doi: 10.1371/journal.pone.0151096 (PMC4784946; doi:10.1371/journal.pone.0151096)
Supplement: S2 Dataset — Simulation output and summary files for the sensitivity analysis. (ZIP) [file pone.0151096.s002.zip › sensitivity_analysis/sensitivity_analysis_166.out]

SLURM_ARRAY_TASK_ID:  166
1.0,0.0,1.05,4.75,0.2,650.0,1650.0,278126.0,1650.00051553,0.861298451675,0.0734349242417,0.0652666240834,2.06787718372,3.33346161668,3.34230449931,3.91095048667
1.0,0.0,1.05,4.75,0.2,650.0,1650.0,277723.0,1650.0034728,0.859538442247,0.0757525956483,0.0647089621042,2.05123777147,3.31324486437,3.33337607537,3.85894213207
1.0,0.0,1.05,4.75,0.2,650.0,1650.0,276744.0,1650.00421171,0.854183190818,0.0797626832736,0.0660541259081,2.06135462675,3.35298079124,3.33817247638,3.95307939653
1.0,0.0,1.05,4.75,0.2,650.0,1650.0,277328.0,1650.00182526,0.860396431997,0.0726554082943,0.0669481597091,2.05995496938,3.34933403895,3.35640462659,3.97566070754
1.0,0.0,1.05,4.75,0.2,650.0,1650.0,277160.0,1650.00431573,0.856885723632,0.0795985689098,0.0635157074586,2.04619142382,3.31517636072,3.30883870346,3.85073311914
1.0,0.0,1.05,4.75,0.2,650.0,1650.0,275986.0,1650.00227883,0.858998413269,0.0770462740817,0.0639553126491,2.06578323649,3.3604272525,3.35784901233,3.93057230814
1.0,0.0,1.05,4.75,0.2,650.0,1650.0,276854.0,1650.0165489,0.842028012272,0.0828183408682,0.0751536468603,1.98906619935,3.34622184703,3.34239261314,3.98015149102
1.0,0.0,1.05,4.75,0.2,650.0,1650.0,276852.0,1650.00000866,0.855343621605,0.0794042967886,0.065252081606,2.0465168745,3.35940319039,3.33168450644,3.91858559677
1.0,0.0,1.05,4.75,0.2,650.0,1650.0,277020.0,1650.00592985,0.849757862202,0.0826449712481,0.0675971665499,1.98070664074,3.2917585233,3.25354249876,3.80110512327
1.0,0.0,1.05,4.75,0.2,650.0,1650.0,276656.0,1650.00174824,0.858146908458,0.0729192127608,0.0689338787817,2.03211819549,3.31775061892,3.30484279147,3.92794412488
1.0,0.0,1.05,4.75,0.2,650.0,1650.0,277851.0,1650.0071545,0.854312710032,0.0798083061234,0.065878983845,2.05185966604,3.34013741614,3.35842256509,3.88251493625
1.0,0.0,1.05,4.75,0.2,650.0,1650.0,277182.0,1650.00917934,0.849608129616,0.0784555093313,0.0719363610527,2.01292241146,3.33330969009,3.32297996038,3.94475144752
1.0,0.0,1.05,4.75,0.2,650.0,1650.0,277225.0,1650.00571057,0.853025415618,0.0809249988018,0.0660495855799,2.07844918939,3.37103005252,3.38156370258,4.12166274365
1.0,0.0,1.05,4.75,0.2,650.0,1650.0,277583.0,1650.0035487,0.855450184136,0.0795432488318,0.065006567032,2.0479591869,3.32659282467,3.32954152818,3.90173299338
1.0,0.0,1.05,4.75,0.2,650.0,1650.0,278016.0,1650.01126479,0.846075305781,0.0844844890789,0.0694402051397,2.00389179409,3.35712842596,3.3142370673,3.88322112976
1.0,0.0,1.05,4.75,0.2,650.0,1650.0,277891.0,1650.00217093,0.850097735718,0.0808083006925,0.0690939635894,2.03874532205,3.36985036402,3.31791172259,3.98873735597
1.0,0.0,1.05,4.75,0.2,650.0,1650.0,277983.0,1650.00367675,0.85766399658,0.0784085481785,0.0639274552417,2.03823135537,3.31383703563,3.29862754183,3.83088999853
1.0,0.0,1.05,4.75,0.2,650.0,1650.0,277370.0,1650.01964165,0.861186981757,0.073901401515,0.0649116167281,2.00366113411,3.25789877167,3.30771365399,3.79892403067
1.0,0.0,1.05,4.75,0.2,650.0,1650.0,276222.0,1650.00296808,0.856240252662,0.0747449702584,0.0690147770796,2.04201902513,3.33879322662,3.35374820134,3.97203043199
1.0,0.0,1.05,4.75,0.2,650.0,1650.0,276992.0,1650.00148639,0.851958136987,0.0789702836496,0.0690715793631,2.04637180649,3.383791402,3.31272627047,4.06883408284
