# Supplementary material for: Crossed and Locked Quotes in a Multi-Market Simulation
Source: PLoS One. 2016 Mar 9;11(3):e0151096. doi: 10.1371/journal.pone.0151096 (PMC4784946; doi:10.1371/journal.pone.0151096)
Supplement: S2 Dataset — Simulation output and summary files for the sensitivity analysis. (ZIP) [file pone.0151096.s002.zip › sensitivity_analysis/sensitivity_analysis_167.out]

SLURM_ARRAY_TASK_ID:  167
1.0,0.0,1.05,5.0,0.2,650.0,1650.0,277206.0,1650.00971389,0.860235558743,0.0752517496697,0.0645126915869,2.12779443466,3.47785677068,3.46220650715,4.13555572891
1.0,0.0,1.05,5.0,0.2,650.0,1650.0,276202.0,1650.02086815,0.860492998914,0.0725105054815,0.066996495605,2.17056121833,3.54731183925,3.4822108543,4.42913898056
1.0,0.0,1.05,5.0,0.2,650.0,1650.0,277905.0,1650.01818483,0.861871558974,0.0686464492573,0.0694819917684,2.13066244325,3.46208136722,3.51290808447,4.28536138424
1.0,0.0,1.05,5.0,0.2,650.0,1650.0,276693.0,1650.00094922,0.857566357615,0.0726268767024,0.0698067656829,2.10410138941,3.44637929522,3.48080643874,4.25409059192
1.0,0.0,1.05,5.0,0.2,650.0,1650.0,277511.0,1650.0056597,0.853330957993,0.0794995939166,0.0671694480903,2.09403807797,3.43298361265,3.43087588715,4.0558716569
1.0,0.0,1.05,5.0,0.2,650.0,1650.0,275141.0,1650.00846174,0.856113545816,0.073171884131,0.0707145700526,2.12929666091,3.48087673867,3.5225992155,4.35144550042
1.0,0.0,1.05,5.0,0.2,650.0,1650.0,277084.0,1650.00249271,0.853340329404,0.0742803129193,0.0723793576766,2.09641970173,3.44393027961,3.46007502715,4.17609099412
1.0,0.0,1.05,5.0,0.2,650.0,1650.0,278462.0,1650.00261123,0.853848360901,0.0803943097862,0.0657573293126,2.10189523242,3.43768577104,3.44260202665,4.23754025504
1.0,0.0,1.05,5.0,0.2,650.0,1650.0,277504.0,1650.00068468,0.8572343049,0.0722565167135,0.0705091783864,2.07797913717,3.41646636264,3.40078459059,4.11456048328
1.0,0.0,1.05,5.0,0.2,650.0,1650.0,276800.0,1650.02269445,0.861376413873,0.0738527144694,0.0647708716578,2.15612512062,3.51073353861,3.46483950825,4.31439054807
1.0,0.0,1.05,5.0,0.2,650.0,1650.0,277554.0,1650.0165033,0.859307805084,0.0742404589251,0.0664517359911,2.1013916767,3.4584568646,3.40740521443,4.18773515382
1.0,0.0,1.05,5.0,0.2,650.0,1650.0,276300.0,1650.00275131,0.866997175184,0.0700679123055,0.0629349125104,2.15420938981,3.49387715104,3.47933639087,4.2435414467
1.0,0.0,1.05,5.0,0.2,650.0,1650.0,276529.0,1650.01461934,0.859493240661,0.0694435729047,0.0710631864347,2.11444653651,3.4801647411,3.43199104363,4.30734314093
1.0,0.0,1.05,5.0,0.2,650.0,1650.0,276600.0,1650.00421654,0.863926179901,0.0696304767015,0.0664433433972,2.11622771489,3.46267155498,3.4257794034,4.23946155058
1.0,0.0,1.05,5.0,0.2,650.0,1650.0,276495.0,1650.00706807,0.856485188777,0.0742314324521,0.0692833787708,2.16824085941,3.50348002062,3.54703839581,4.46254294984
1.0,0.0,1.05,5.0,0.2,650.0,1650.0,278671.0,1650.00270311,0.851745517629,0.0779938630348,0.0702606193361,2.11295951453,3.46518452714,3.47133791756,4.23270811452
1.0,0.0,1.05,5.0,0.2,650.0,1650.0,275893.0,1650.00066756,0.854188862572,0.0726713004396,0.0731398369884,2.1338529831,3.48809063584,3.47555411385,4.38954035919
1.0,0.0,1.05,5.0,0.2,650.0,1650.0,276498.0,1650.0069068,0.855595571412,0.0733968863263,0.0710075422614,2.11794882616,3.49522900611,3.45444244091,4.11388553421
1.0,0.0,1.05,5.0,0.2,650.0,1650.0,277360.0,1650.0080744,0.856649457511,0.0743804831519,0.0689700593369,2.12377024963,3.49869760895,3.4453720029,4.33296821494
1.0,0.0,1.05,5.0,0.2,650.0,1650.0,277191.0,1650.00083893,0.856313778102,0.0728965065714,0.0707897153266,2.14431211616,3.51324507454,3.50184567762,4.41634437187
