# Supplementary material for: Crossed and Locked Quotes in a Multi-Market Simulation
Source: PLoS One. 2016 Mar 9;11(3):e0151096. doi: 10.1371/journal.pone.0151096 (PMC4784946; doi:10.1371/journal.pone.0151096)
Supplement: S2 Dataset — Simulation output and summary files for the sensitivity analysis. (ZIP) [file pone.0151096.s002.zip › sensitivity_analysis/sensitivity_analysis_168.out]

SLURM_ARRAY_TASK_ID:  168
1.0,0.0,1.05,5.25,0.2,650.0,1650.0,276004.0,1650.00850743,0.868658758788,0.0710265633967,0.0603146778152,2.24571163769,3.6118809787,3.58037134891,4.50499650549
1.0,0.0,1.05,5.25,0.2,650.0,1650.0,275081.0,1650.00302248,0.854805226293,0.0733467742493,0.0718479994576,2.1909706881,3.59351531722,3.61792064351,4.74752952837
1.0,0.0,1.05,5.25,0.2,650.0,1650.0,277938.0,1650.00670084,0.854576125456,0.0689279447716,0.0764959297727,2.205145449,3.6247471811,3.67423072015,4.7107384925
1.0,0.0,1.05,5.25,0.2,650.0,1650.0,277622.0,1650.00030446,0.860780533935,0.0698600740609,0.0693593920045,2.21625923975,3.59120247657,3.60608886664,4.65846214709
1.0,0.0,1.05,5.25,0.2,650.0,1650.0,277358.0,1650.01158423,0.856503452222,0.0734475077459,0.0700490400319,2.22725650627,3.60952615837,3.65733903642,4.65624491944
1.0,0.0,1.05,5.25,0.2,650.0,1650.0,277091.0,1650.01140747,0.848555960552,0.0768659588179,0.0745780806306,2.20182562066,3.67012119658,3.61916047655,4.63787794775
1.0,0.0,1.05,5.25,0.2,650.0,1650.0,276378.0,1650.00294786,0.864926047382,0.071824578771,0.0632493738468,2.22433329267,3.59155336068,3.58176034583,4.59065687529
1.0,0.0,1.05,5.25,0.2,650.0,1650.0,278466.0,1650.00481724,0.857315087426,0.0687803881313,0.0739045244424,2.18600985669,3.60368256293,3.58474060435,4.52994107666
1.0,0.0,1.05,5.25,0.2,650.0,1650.0,277913.0,1650.02494403,0.859922728327,0.0694032966364,0.070673975037,2.25329288802,3.69351969995,3.67528051713,4.74994970937
1.0,0.0,1.05,5.25,0.2,650.0,1650.0,277197.0,1650.00215997,0.860948933691,0.0714396497952,0.0676114165138,2.19121653565,3.55305943247,3.53668360002,4.42207272075
1.0,0.0,1.05,5.25,0.2,650.0,1650.0,278141.0,1650.00067521,0.858591721683,0.0700971137633,0.0713111645537,2.20672939943,3.60874756879,3.56773527135,4.62111568155
1.0,0.0,1.05,5.25,0.2,650.0,1650.0,277014.0,1650.0009758,0.855965719565,0.0710399061825,0.0729943742524,2.22162583353,3.58728359521,3.61003853804,4.65357008806
1.0,0.0,1.05,5.25,0.2,650.0,1650.0,277377.0,1650.02020228,0.863582767693,0.0698887563661,0.0665284759413,2.23244849566,3.62514940876,3.6038965631,4.72434973022
1.0,0.0,1.05,5.25,0.2,650.0,1650.0,278234.0,1650.00273987,0.859654223433,0.0716274583991,0.0687183181683,2.16445032097,3.53429169222,3.50696840835,4.38803433273
1.0,0.0,1.05,5.25,0.2,650.0,1650.0,276949.0,1650.0002857,0.864217817448,0.070425352785,0.0653568297673,2.24769890835,3.63835155153,3.65599334323,4.67100425337
1.0,0.0,1.05,5.25,0.2,650.0,1650.0,276031.0,1650.0065243,0.86419778013,0.0701490561108,0.0656531637588,2.24186183816,3.60307397067,3.60665956464,4.7046943234
1.0,0.0,1.05,5.25,0.2,650.0,1650.0,276867.0,1650.0066595,0.859826327679,0.065984224538,0.074189447783,2.1859140384,3.58669200262,3.58227527082,4.49444467464
1.0,0.0,1.05,5.25,0.2,650.0,1650.0,276636.0,1650.00165323,0.861946193339,0.0689565653213,0.0690972413395,2.24139834582,3.63746344377,3.58387821547,4.68901797583
1.0,0.0,1.05,5.25,0.2,650.0,1650.0,278960.0,1650.00315619,0.863175897103,0.0711646076034,0.0656594952932,2.21410053067,3.57459521048,3.61740853906,4.53316301499
1.0,0.0,1.05,5.25,0.2,650.0,1650.0,276985.0,1650.00160333,0.861823781964,0.0738217416139,0.0643544764222,2.25000186303,3.64883401321,3.65976203436,4.8090891832
