# Supplementary material for: Crossed and Locked Quotes in a Multi-Market Simulation
Source: PLoS One. 2016 Mar 9;11(3):e0151096. doi: 10.1371/journal.pone.0151096 (PMC4784946; doi:10.1371/journal.pone.0151096)
Supplement: S2 Dataset — Simulation output and summary files for the sensitivity analysis. (ZIP) [file pone.0151096.s002.zip › sensitivity_analysis/sensitivity_analysis_169.out]

SLURM_ARRAY_TASK_ID:  169
1.0,0.0,1.05,5.5,0.2,650.0,1650.0,277436.0,1650.01561512,0.850347410227,0.0736674821095,0.0759851076634,2.26484321377,3.76771271694,3.72474118987,4.86841512529
1.0,0.0,1.05,5.5,0.2,650.0,1650.0,277820.0,1650.00361067,0.860412097832,0.0678459905592,0.0717419116092,2.260584733,3.70686769463,3.74076725031,4.91772749519
1.0,0.0,1.05,5.5,0.2,650.0,1650.0,277689.0,1650.0015733,0.870456507337,0.0643581797874,0.0651853128753,2.28548358547,3.72365260738,3.70674266655,4.85515859182
1.0,0.0,1.05,5.5,0.2,650.0,1650.0,277593.0,1650.00240318,0.859948181677,0.0683306488609,0.0717211694624,2.27353006282,3.71642485386,3.72989247161,4.86026458482
1.0,0.0,1.05,5.5,0.2,650.0,1650.0,276932.0,1650.00700229,0.861860087994,0.0686927614917,0.0694471505146,2.25176981793,3.69720634309,3.69015617667,4.81074460204
1.0,0.0,1.05,5.5,0.2,650.0,1650.0,276845.0,1650.00268669,0.861807549868,0.0702432553146,0.067949194817,2.3144917683,3.76039275613,3.71349598105,4.9771865333
1.0,0.0,1.05,5.5,0.2,650.0,1650.0,278033.0,1650.00645758,0.861622165828,0.0667183134033,0.0716595207682,2.30646464521,3.73303165995,3.76637476191,5.05605212037
1.0,0.0,1.05,5.5,0.2,650.0,1650.0,276765.0,1650.00216799,0.866322203694,0.0672350907894,0.066442705517,2.32563213106,3.75460850849,3.74322957931,4.98762972347
1.0,0.0,1.05,5.5,0.2,650.0,1650.0,277382.0,1650.00296376,0.859689656282,0.0673659754001,0.0729443683176,2.26333448109,3.72301175541,3.69185238398,4.89111309126
1.0,0.0,1.05,5.5,0.2,650.0,1650.0,278315.0,1650.00307584,0.85544989465,0.0716080293664,0.0729420759836,2.28427067835,3.75482671521,3.74929289237,5.07732599892
1.0,0.0,1.05,5.5,0.2,650.0,1650.0,277977.0,1650.00133161,0.863723944123,0.0699045381824,0.0663715176943,2.29336567206,3.68710027932,3.72648279862,4.77594347983
1.0,0.0,1.05,5.5,0.2,650.0,1650.0,277326.0,1650.0095603,0.853287851945,0.0718415793582,0.0748705686971,2.25812612387,3.7577610252,3.71791762035,4.96040712162
1.0,0.0,1.05,5.5,0.2,650.0,1650.0,277062.0,1650.00223078,0.860100600329,0.0683343306968,0.0715650689737,2.24193747105,3.70237691189,3.66717595024,4.84987905446
1.0,0.0,1.05,5.5,0.2,650.0,1650.0,277265.0,1650.00409678,0.855935479867,0.0679567841795,0.0761077359536,2.27332287528,3.73947928445,3.71151755429,5.04457206899
1.0,0.0,1.05,5.5,0.2,650.0,1650.0,277507.0,1650.00365111,0.857759549469,0.065443633369,0.0767968171625,2.25795718365,3.73836645517,3.69853332917,5.01017799883
1.0,0.0,1.05,5.5,0.2,650.0,1650.0,276733.0,1650.00225574,0.859194666414,0.0707045682027,0.0701007653836,2.26728650779,3.7435744003,3.68360295574,4.80701196982
1.0,0.0,1.05,5.5,0.2,650.0,1650.0,277988.0,1650.01196453,0.866107504367,0.0654651068543,0.0684273887791,2.2999330388,3.7264341686,3.71344792537,4.84665003674
1.0,0.0,1.05,5.5,0.2,650.0,1650.0,278148.0,1650.00133392,0.859454041916,0.0641741955127,0.0763717625709,2.31702545876,3.800820581,3.79123565244,5.12095120183
1.0,0.0,1.05,5.5,0.2,650.0,1650.0,276707.0,1650.01844898,0.857794426552,0.0712582732099,0.0709473002381,2.24032681113,3.69786020995,3.70888848919,4.93111754578
1.0,0.0,1.05,5.5,0.2,650.0,1650.0,276356.0,1650.00396947,0.865306494465,0.0665721168384,0.0681213886971,2.35044852142,3.82188773458,3.83106125856,5.14197742912
