# Supplementary material for: Crossed and Locked Quotes in a Multi-Market Simulation
Source: PLoS One. 2016 Mar 9;11(3):e0151096. doi: 10.1371/journal.pone.0151096 (PMC4784946; doi:10.1371/journal.pone.0151096)
Supplement: S2 Dataset — Simulation output and summary files for the sensitivity analysis. (ZIP) [file pone.0151096.s002.zip › sensitivity_analysis/sensitivity_analysis_17.out]

SLURM_ARRAY_TASK_ID:  17
0.0,0.0,1.05,5.0,0.2,650.0,1650.0,276421.0,1650.00744888,0.0,0.0,1.0,-30.6967093576,2.87879531796,2.92037176434,601.173867296
0.0,0.0,1.05,5.0,0.2,650.0,1650.0,277158.0,1650.00064063,0.00385647072101,0.00131163666908,0.99483189261,-44.7531052894,2.88616925161,2.96850695375,1201.82541401
0.0,0.0,1.05,5.0,0.2,650.0,1650.0,276399.0,1650.00076692,0.0,0.0,1.0,-44.8407703518,2.83914922588,2.98322048811,1102.57326164
0.0,0.0,1.05,5.0,0.2,650.0,1650.0,277228.0,1650.00430296,2.08208401498e-06,0.00152919745923,0.998468720457,-25.7954761235,2.9211883833,2.91657025353,424.121164634
0.0,0.0,1.05,5.0,0.2,650.0,1650.0,277201.0,1650.0008246,0.0,0.0,1.0,-89.9816650518,2.91164567054,2.89875264761,3999.18378026
0.0,0.0,1.05,5.0,0.2,650.0,1650.0,277327.0,1650.00124937,0.0166381026682,0.00817223561045,0.975189661721,-28.7038870991,2.89177818389,2.91126975954,583.718992476
0.0,0.0,1.05,5.0,0.2,650.0,1650.0,278409.0,1650.00193987,0.0725920380413,0.0250034891526,0.902404472806,-11.7533793526,2.90525480271,2.95438575859,128.97916103
0.0,0.0,1.05,5.0,0.2,650.0,1650.0,277266.0,1650.01614753,0.0,0.0,1.0,-32.6831155584,2.9285710796,2.90982617265,608.776293203
0.0,0.0,1.05,5.0,0.2,650.0,1650.0,277203.0,1650.00180877,0.0540599771404,0.0283600117364,0.917580011123,-9.3795959953,2.94683025594,2.88774834782,89.562350086
0.0,0.0,1.05,5.0,0.2,650.0,1650.0,276254.0,1650.00126099,0.0,0.0,1.0,-80.6999336408,2.86466125825,2.91544308516,3364.95143414
0.0,0.0,1.05,5.0,0.2,650.0,1650.0,277285.0,1650.00509286,0.119690168628,0.0485317223805,0.831778108991,-8.58853096118,2.95599001917,2.92511615878,91.4425536816
0.0,0.0,1.05,5.0,0.2,650.0,1650.0,278323.0,1650.00666566,0.0686081422077,0.0289555373311,0.902436320461,-14.917719327,2.91944114438,2.95165556935,211.870872916
0.0,0.0,1.05,5.0,0.2,650.0,1650.0,276375.0,1650.00053146,0.0,0.0,1.0,-32.2107306444,2.95840911413,2.91519399898,622.963604522
0.0,0.0,1.05,5.0,0.2,650.0,1650.0,275747.0,1650.02253886,0.0214673447918,0.0113335353126,0.967199119896,-13.0581634204,2.89708992897,2.93476207241,134.823511771
0.0,0.0,1.05,5.0,0.2,650.0,1650.0,277058.0,1650.01251442,0.0128875806962,0.0082701085541,0.97884231075,-40.6964143731,2.86487348684,2.86204560941,1120.45642682
0.0,0.0,1.05,5.0,0.2,650.0,1650.0,276239.0,1650.00388168,0.0,0.0,1.0,-59.8989460147,2.85364034712,2.86592673081,1880.3278258
0.0,0.0,1.05,5.0,0.2,650.0,1650.0,276965.0,1650.00583283,0.0148660896933,0.0057024433454,0.979431466961,-25.4544602593,2.87353712568,2.92222303594,443.66345867
0.0,0.0,1.05,5.0,0.2,650.0,1650.0,277211.0,1650.0042323,0.0411645227356,0.0182718307138,0.940563646551,-15.9552193953,2.90185872882,2.91186991582,205.543002075
0.0,0.0,1.05,5.0,0.2,650.0,1650.0,275752.0,1650.0094599,0.0204081711638,0.00776741023462,0.971824418602,-25.9073563425,2.94064308377,2.90955104077,460.44497373
0.0,0.0,1.05,5.0,0.2,650.0,1650.0,277415.0,1650.0038313,0.011416229395,0.00550028239861,0.983083488206,-25.8280433041,2.8693683272,2.88774464706,464.324417206
