# Supplementary material for: Crossed and Locked Quotes in a Multi-Market Simulation
Source: PLoS One. 2016 Mar 9;11(3):e0151096. doi: 10.1371/journal.pone.0151096 (PMC4784946; doi:10.1371/journal.pone.0151096)
Supplement: S2 Dataset — Simulation output and summary files for the sensitivity analysis. (ZIP) [file pone.0151096.s002.zip › sensitivity_analysis/sensitivity_analysis_170.out]

SLURM_ARRAY_TASK_ID:  170
1.0,0.0,1.1,4.5,0.2,650.0,1650.0,290864.0,1650.00464256,0.840782312265,0.0878898518323,0.0713278359028,1.84268221895,3.04252403874,3.04665666391,3.25716142072
1.0,0.0,1.1,4.5,0.2,650.0,1650.0,288927.0,1650.0007791,0.856479638111,0.084408118165,0.0591122437239,1.91714959871,3.07256465519,3.09636481225,3.43746474425
1.0,0.0,1.1,4.5,0.2,650.0,1650.0,290798.0,1650.01827472,0.845766810907,0.0845133492403,0.0697198398527,1.84027974824,3.05886421466,3.04063902742,3.28066695885
1.0,0.0,1.1,4.5,0.2,650.0,1650.0,289798.0,1650.00175562,0.859653020847,0.0789887341048,0.0613582450478,1.915110094,3.08480164716,3.08826356863,3.3101687148
1.0,0.0,1.1,4.5,0.2,650.0,1650.0,290856.0,1650.00232463,0.855330113288,0.0883935379899,0.056276348722,1.91369952529,3.10639618031,3.06408072911,3.26547205159
1.0,0.0,1.1,4.5,0.2,650.0,1650.0,290131.0,1650.00466537,0.85668099585,0.0838221612038,0.059496842946,1.88483257541,3.04811942636,3.04048705796,3.30876342637
1.0,0.0,1.1,4.5,0.2,650.0,1650.0,290943.0,1650.00895979,0.847011504757,0.0866984065728,0.0662900886705,1.8651449013,3.07095936255,3.05843409138,3.28735659741
1.0,0.0,1.1,4.5,0.2,650.0,1650.0,290165.0,1650.00154086,0.849065713513,0.0836922601573,0.0672420263301,1.87181367014,3.06698113095,3.07451407885,3.36359012162
1.0,0.0,1.1,4.5,0.2,650.0,1650.0,289509.0,1650.00060188,0.855667107306,0.0806071296553,0.0637257630383,1.8890480183,3.09034815758,3.04926427303,3.33041150547
1.0,0.0,1.1,4.5,0.2,650.0,1650.0,291928.0,1650.001903,0.850514136423,0.0812331867826,0.0682526767948,1.91589197465,3.13266931027,3.12173847341,3.46878948024
1.0,0.0,1.1,4.5,0.2,650.0,1650.0,290078.0,1650.00431558,0.853119669528,0.0843284062142,0.0625519242581,1.93304072752,3.14329407391,3.11930316991,3.46238489458
1.0,0.0,1.1,4.5,0.2,650.0,1650.0,289032.0,1650.00817259,0.855348040217,0.0821723924837,0.0624795672991,1.94391750958,3.15742941449,3.12572652849,3.44416843044
1.0,0.0,1.1,4.5,0.2,650.0,1650.0,290916.0,1650.00670951,0.859511065441,0.0838520265338,0.0566369080249,1.92628641806,3.07787010965,3.08876008705,3.40931535208
1.0,0.0,1.1,4.5,0.2,650.0,1650.0,290045.0,1650.0021561,0.853358084934,0.0852107224396,0.0614311926267,1.89950787151,3.06185159476,3.1130302641,3.28168924699
1.0,0.0,1.1,4.5,0.2,650.0,1650.0,287625.0,1650.02203404,0.848731930222,0.0890070971517,0.0622609726263,1.86785782644,3.04665215985,3.06796929727,3.24083581175
1.0,0.0,1.1,4.5,0.2,650.0,1650.0,290198.0,1650.01059803,0.857439179009,0.0791051662375,0.0634556547539,1.89113573345,3.07587766166,3.0531317633,3.27554689161
1.0,0.0,1.1,4.5,0.2,650.0,1650.0,289714.0,1650.00801107,0.842820330589,0.0843915114233,0.0727881579881,1.81862561663,3.04304652826,3.06421148615,3.24075582395
1.0,0.0,1.1,4.5,0.2,650.0,1650.0,290342.0,1650.00133883,0.85716232646,0.080041739712,0.0627959338276,1.90236750517,3.0738618735,3.08602603107,3.33160583794
1.0,0.0,1.1,4.5,0.2,650.0,1650.0,290215.0,1650.01479271,0.855246022396,0.0832242185732,0.0615297590311,1.96515578294,3.17626127598,3.14521201674,3.52171743029
1.0,0.0,1.1,4.5,0.2,650.0,1650.0,288517.0,1650.00160746,0.844509295443,0.0846366819067,0.0708540226506,1.8763589156,3.09817568407,3.0883572809,3.51137125909
