# Supplementary material for: Crossed and Locked Quotes in a Multi-Market Simulation
Source: PLoS One. 2016 Mar 9;11(3):e0151096. doi: 10.1371/journal.pone.0151096 (PMC4784946; doi:10.1371/journal.pone.0151096)
Supplement: S2 Dataset — Simulation output and summary files for the sensitivity analysis. (ZIP) [file pone.0151096.s002.zip › sensitivity_analysis/sensitivity_analysis_171.out]

SLURM_ARRAY_TASK_ID:  171
1.0,0.0,1.1,4.75,0.2,650.0,1650.0,291997.0,1650.00253536,0.854159871726,0.0819448152937,0.0638953129799,1.98896413372,3.24331789476,3.22783137648,3.66214626008
1.0,0.0,1.1,4.75,0.2,650.0,1650.0,289827.0,1650.00270853,0.858487935773,0.0758927485934,0.0656193156337,1.93846374853,3.16767685532,3.18663889697,3.58806573189
1.0,0.0,1.1,4.75,0.2,650.0,1650.0,289803.0,1650.00401849,0.841851104005,0.083266911963,0.0748819840321,1.94229322969,3.20227718321,3.24429934176,3.78874280981
1.0,0.0,1.1,4.75,0.2,650.0,1650.0,290145.0,1650.00154504,0.858730814457,0.0800610057263,0.0612081798163,1.97914874641,3.24463545249,3.21377492413,3.6435102028
1.0,0.0,1.1,4.75,0.2,650.0,1650.0,289407.0,1650.00482097,0.862192404051,0.0729603240826,0.0648472718664,1.9944836715,3.17578084304,3.2196563766,3.52493764787
1.0,0.0,1.1,4.75,0.2,650.0,1650.0,290979.0,1650.00762476,0.848166994793,0.0813941358046,0.0704388694029,1.97492151346,3.23209984635,3.23599732602,3.75231238952
1.0,0.0,1.1,4.75,0.2,650.0,1650.0,289571.0,1650.01080191,0.857289624591,0.0824397404376,0.0602706349712,1.97107983606,3.20379877725,3.18527202875,3.56960291747
1.0,0.0,1.1,4.75,0.2,650.0,1650.0,291573.0,1650.0026953,0.85457054805,0.0804307946758,0.0649986572739,1.97851492915,3.18906806329,3.25807292794,3.67434811052
1.0,0.0,1.1,4.75,0.2,650.0,1650.0,290021.0,1650.00078529,0.850738500966,0.0794917696377,0.0697697293964,1.92554623835,3.16899160045,3.1807603272,3.45926730223
1.0,0.0,1.1,4.75,0.2,650.0,1650.0,290705.0,1650.00684475,0.849714018024,0.0819797944631,0.0683061875132,1.91707372223,3.18102693599,3.13319143829,3.57282208802
1.0,0.0,1.1,4.75,0.2,650.0,1650.0,291212.0,1650.003372,0.85079597656,0.0792836419335,0.0699203815064,1.94099558048,3.19509036598,3.19104375129,3.61099233399
1.0,0.0,1.1,4.75,0.2,650.0,1650.0,290700.0,1650.00361214,0.855129778745,0.0791178918867,0.0657523293686,1.95699663866,3.21578380924,3.18982704996,3.6505344828
1.0,0.0,1.1,4.75,0.2,650.0,1650.0,290712.0,1650.01485201,0.852190913813,0.0806628622463,0.0671462239411,1.94742717536,3.19562813902,3.183962461,3.59562565946
1.0,0.0,1.1,4.75,0.2,650.0,1650.0,289597.0,1650.00334239,0.857279154167,0.0785055307377,0.0642153150951,1.9856868614,3.26895096646,3.22746654375,3.70232839252
1.0,0.0,1.1,4.75,0.2,650.0,1650.0,290143.0,1650.00681461,0.853139633905,0.0813815714774,0.0654787946178,1.95822963079,3.22073521881,3.20378840436,3.60075867556
1.0,0.0,1.1,4.75,0.2,650.0,1650.0,289065.0,1650.01459947,0.852847135995,0.0814036639646,0.0657492000407,1.98539344563,3.23394974699,3.21876679715,3.64008942633
1.0,0.0,1.1,4.75,0.2,650.0,1650.0,290438.0,1650.00174479,0.865687280761,0.0758416097471,0.0584711094917,2.00432139207,3.19834341719,3.20707871961,3.61899499855
1.0,0.0,1.1,4.75,0.2,650.0,1650.0,291744.0,1650.01001316,0.848128949659,0.0821401505903,0.0697308997502,1.94602572851,3.19344646559,3.18321814403,3.57481289528
1.0,0.0,1.1,4.75,0.2,650.0,1650.0,290434.0,1650.0020075,0.861363570266,0.0754716567739,0.0631647729597,1.98446884349,3.19817639784,3.2298906419,3.55687065563
1.0,0.0,1.1,4.75,0.2,650.0,1650.0,289666.0,1650.00183942,0.862020317982,0.0741126695936,0.0638670124245,1.97102152724,3.1925024762,3.18994954515,3.64585193826
