# Supplementary material for: Crossed and Locked Quotes in a Multi-Market Simulation
Source: PLoS One. 2016 Mar 9;11(3):e0151096. doi: 10.1371/journal.pone.0151096 (PMC4784946; doi:10.1371/journal.pone.0151096)
Supplement: S2 Dataset — Simulation output and summary files for the sensitivity analysis. (ZIP) [file pone.0151096.s002.zip › sensitivity_analysis/sensitivity_analysis_172.out]

SLURM_ARRAY_TASK_ID:  172
1.0,0.0,1.1,5.0,0.2,650.0,1650.0,290649.0,1650.00913887,0.858460513177,0.0793967544818,0.0621427323408,2.07124310038,3.32522560009,3.37968181131,3.8979457688
1.0,0.0,1.1,5.0,0.2,650.0,1650.0,290304.0,1650.01390346,0.848464161585,0.0793979416335,0.0721378967818,2.02874645211,3.33003433734,3.33489372318,3.91741837095
1.0,0.0,1.1,5.0,0.2,650.0,1650.0,289474.0,1650.01045533,0.854269583275,0.076005419528,0.0697249971971,2.06250060708,3.36812852775,3.4011738295,4.09100872203
1.0,0.0,1.1,5.0,0.2,650.0,1650.0,290897.0,1650.00430226,0.84830946932,0.0809483106891,0.0707422199912,2.00382064063,3.32950591521,3.33263238798,3.9422221741
1.0,0.0,1.1,5.0,0.2,650.0,1650.0,290399.0,1650.01579725,0.860433445343,0.0757291850529,0.0638373696045,2.06788525226,3.31787988739,3.34552386863,3.88790928552
1.0,0.0,1.1,5.0,0.2,650.0,1650.0,290370.0,1650.00948022,0.854330422525,0.0781479507684,0.0675216267063,2.00785883252,3.28606920649,3.30713234165,3.78042582609
1.0,0.0,1.1,5.0,0.2,650.0,1650.0,292603.0,1650.00066041,0.858131782151,0.0797767472331,0.0620914706159,2.07528844174,3.34692436584,3.34497844304,3.96484062753
1.0,0.0,1.1,5.0,0.2,650.0,1650.0,288193.0,1650.00521469,0.856783171223,0.0763105061247,0.0669063226519,2.07230849687,3.41598496923,3.37876738139,4.05689957963
1.0,0.0,1.1,5.0,0.2,650.0,1650.0,290825.0,1650.00377836,0.85800690396,0.0787375199826,0.0632555760575,2.06169481073,3.32486801634,3.38938317639,3.94926060967
1.0,0.0,1.1,5.0,0.2,650.0,1650.0,290771.0,1650.0001021,0.852399076796,0.0775978336515,0.0700030895529,2.0111525715,3.31333245387,3.31514473747,3.83750561136
1.0,0.0,1.1,5.0,0.2,650.0,1650.0,289283.0,1650.00287801,0.852006297885,0.0785839610342,0.0694097410813,2.04085738152,3.34310223738,3.3588915711,4.00894090049
1.0,0.0,1.1,5.0,0.2,650.0,1650.0,289912.0,1650.00655845,0.85627046268,0.0751675619575,0.0685619753622,2.02265881815,3.31417792891,3.31258422031,3.83882943057
1.0,0.0,1.1,5.0,0.2,650.0,1650.0,290019.0,1650.00760443,0.854947038479,0.0782246473045,0.0668283142164,2.08715806869,3.40121562778,3.39870301354,4.05443879543
1.0,0.0,1.1,5.0,0.2,650.0,1650.0,290501.0,1650.00529331,0.862108731479,0.0737161033043,0.0641751652164,2.06701736505,3.37073443131,3.33554392124,3.98984675555
1.0,0.0,1.1,5.0,0.2,650.0,1650.0,290222.0,1650.00342463,0.863993825342,0.0762606807354,0.0597454939221,2.05652097823,3.3087785512,3.32250708742,3.85208966869
1.0,0.0,1.1,5.0,0.2,650.0,1650.0,290903.0,1650.01211248,0.848520160546,0.0803662754987,0.0711135639554,1.96880007666,3.27054901777,3.25458259335,3.71542852424
1.0,0.0,1.1,5.0,0.2,650.0,1650.0,289283.0,1650.00074431,0.855208037489,0.0795282303328,0.065263732178,2.03635147254,3.33526950299,3.3419802797,3.83668863923
1.0,0.0,1.1,5.0,0.2,650.0,1650.0,290289.0,1650.00380228,0.867050633092,0.0729853392209,0.0599640276869,2.07936039531,3.3452007782,3.33901807461,4.06798748846
1.0,0.0,1.1,5.0,0.2,650.0,1650.0,290729.0,1650.00156109,0.86074243786,0.0741188531305,0.0651387090091,2.09253857162,3.36501758597,3.4084722977,4.01705828596
1.0,0.0,1.1,5.0,0.2,650.0,1650.0,289120.0,1650.01074438,0.854201925628,0.0799821956951,0.0658158786767,2.03959302512,3.32068223864,3.32955036167,3.75106764059
