# Supplementary material for: Crossed and Locked Quotes in a Multi-Market Simulation
Source: PLoS One. 2016 Mar 9;11(3):e0151096. doi: 10.1371/journal.pone.0151096 (PMC4784946; doi:10.1371/journal.pone.0151096)
Supplement: S2 Dataset — Simulation output and summary files for the sensitivity analysis. (ZIP) [file pone.0151096.s002.zip › sensitivity_analysis/sensitivity_analysis_173.out]

SLURM_ARRAY_TASK_ID:  173
1.0,0.0,1.1,5.25,0.2,650.0,1650.0,289807.0,1650.00211398,0.85039387616,0.0792058812561,0.0704002425841,2.09810735729,3.43564573728,3.46191884394,4.25342006342
1.0,0.0,1.1,5.25,0.2,650.0,1650.0,291156.0,1650.00200081,0.861510817298,0.0714792721445,0.0670099105578,2.11627974761,3.44019453306,3.41624306544,4.16616249049
1.0,0.0,1.1,5.25,0.2,650.0,1650.0,290128.0,1650.0001442,0.863643456973,0.0715774684729,0.0647790745545,2.13139740564,3.46018974425,3.46601550111,4.28851643059
1.0,0.0,1.1,5.25,0.2,650.0,1650.0,289505.0,1650.00719918,0.858610450871,0.0714405831318,0.0699489659968,2.15575248555,3.49440358443,3.50270211461,4.35094678053
1.0,0.0,1.1,5.25,0.2,650.0,1650.0,291292.0,1650.00485912,0.858052778443,0.0721071962891,0.0698400252679,2.12435263613,3.48138241185,3.47053449081,4.25120591909
1.0,0.0,1.1,5.25,0.2,650.0,1650.0,290230.0,1650.00032144,0.855442177367,0.0750931405605,0.0694646820726,2.12018164462,3.45540302497,3.49369669626,4.32767286374
1.0,0.0,1.1,5.25,0.2,650.0,1650.0,290531.0,1650.01304451,0.864672715883,0.073931978893,0.0613953052236,2.15280970713,3.46455183426,3.45700194098,4.14188495522
1.0,0.0,1.1,5.25,0.2,650.0,1650.0,290572.0,1650.02179597,0.846241234476,0.0811129738456,0.0726457916784,2.08018550168,3.42578508096,3.47782189511,4.25933709046
1.0,0.0,1.1,5.25,0.2,650.0,1650.0,292092.0,1650.00329586,0.862954242791,0.0712749483778,0.0657708088312,2.15631611649,3.47862136301,3.49925337154,4.28616084522
1.0,0.0,1.1,5.25,0.2,650.0,1650.0,291133.0,1650.00201275,0.854855133757,0.0755048605284,0.0696400057143,2.11742275043,3.42022748051,3.48642728037,4.28159028967
1.0,0.0,1.1,5.25,0.2,650.0,1650.0,290873.0,1650.02150262,0.852801426092,0.0711898950612,0.0760086788463,2.07388367498,3.41824701928,3.44275965972,4.17318778387
1.0,0.0,1.1,5.25,0.2,650.0,1650.0,290505.0,1650.00114683,0.863394725687,0.0720087505175,0.0645965237953,2.16177888042,3.47103239671,3.50054015578,4.26388738167
1.0,0.0,1.1,5.25,0.2,650.0,1650.0,291642.0,1650.02631622,0.852390247445,0.0775547719455,0.0700549806094,2.07317039081,3.42786384385,3.3955550364,4.18814331098
1.0,0.0,1.1,5.25,0.2,650.0,1650.0,290255.0,1650.00461021,0.849664709381,0.0747741349556,0.0755611556637,2.06974288719,3.46854383267,3.42635821862,4.13859624192
1.0,0.0,1.1,5.25,0.2,650.0,1650.0,289996.0,1650.00002563,0.853063609134,0.0775202229887,0.069416167877,2.10622716194,3.46196233125,3.46740495261,4.26284648932
1.0,0.0,1.1,5.25,0.2,650.0,1650.0,290771.0,1650.00978007,0.860851341963,0.073338973937,0.0658096841004,2.15558704465,3.52789802024,3.47771430314,4.36029000749
1.0,0.0,1.1,5.25,0.2,650.0,1650.0,290014.0,1650.00012142,0.849468726635,0.0769097297172,0.0736215436477,2.07315376059,3.44020701629,3.44773116453,4.24563856774
1.0,0.0,1.1,5.25,0.2,650.0,1650.0,289665.0,1650.00241639,0.857940830342,0.0762603693678,0.0657988002906,2.10204629276,3.46409248111,3.39217457751,4.13716217865
1.0,0.0,1.1,5.25,0.2,650.0,1650.0,290469.0,1650.00483131,0.857037692614,0.0707879937673,0.0721743136189,2.12042087207,3.4930856307,3.47188070434,4.33828473827
1.0,0.0,1.1,5.25,0.2,650.0,1650.0,289775.0,1650.01105355,0.865244274693,0.0710681482464,0.063687577061,2.1487814908,3.45106069387,3.47099738887,4.16685253035
