# Supplementary material for: Crossed and Locked Quotes in a Multi-Market Simulation
Source: PLoS One. 2016 Mar 9;11(3):e0151096. doi: 10.1371/journal.pone.0151096 (PMC4784946; doi:10.1371/journal.pone.0151096)
Supplement: S2 Dataset — Simulation output and summary files for the sensitivity analysis. (ZIP) [file pone.0151096.s002.zip › sensitivity_analysis/sensitivity_analysis_174.out]

SLURM_ARRAY_TASK_ID:  174
1.0,0.0,1.1,5.5,0.2,650.0,1650.0,290112.0,1650.0021646,0.85783314836,0.0723418336317,0.0698250180085,2.19479420004,3.5985065766,3.58571605138,4.59300215747
1.0,0.0,1.1,5.5,0.2,650.0,1650.0,289919.0,1650.00025234,0.854784184701,0.0775712726591,0.0676445426404,2.20152022396,3.58272244457,3.60045994803,4.67199818263
1.0,0.0,1.1,5.5,0.2,650.0,1650.0,290305.0,1650.00895691,0.861653678293,0.0687248440977,0.0696214776094,2.19437473879,3.59149104965,3.57619206772,4.54282705759
1.0,0.0,1.1,5.5,0.2,650.0,1650.0,287955.0,1650.00179406,0.852600200067,0.0786947157519,0.068705084181,2.20939488012,3.59449525057,3.60601649629,4.46926981934
1.0,0.0,1.1,5.5,0.2,650.0,1650.0,290653.0,1650.02117966,0.855383682335,0.072609247877,0.0720070697879,2.16065772482,3.57324667725,3.53114481576,4.46973112362
1.0,0.0,1.1,5.5,0.2,650.0,1650.0,290704.0,1650.00366588,0.861523439997,0.0714345126263,0.067042047377,2.22923473331,3.61691542107,3.61009772563,4.62328982794
1.0,0.0,1.1,5.5,0.2,650.0,1650.0,290046.0,1650.00615375,0.868522239405,0.0655405016699,0.0659372589247,2.27302499639,3.60270288018,3.66779872907,4.59710340905
1.0,0.0,1.1,5.5,0.2,650.0,1650.0,290113.0,1650.00378476,0.854260887029,0.076084496149,0.0696546168219,2.15589438702,3.54585007389,3.53619136488,4.35483115381
1.0,0.0,1.1,5.5,0.2,650.0,1650.0,290009.0,1650.0036487,0.856493534971,0.0700191944476,0.0734872705818,2.12819135775,3.5118344314,3.50249366854,4.40229771492
1.0,0.0,1.1,5.5,0.2,650.0,1650.0,290633.0,1650.00853005,0.861707824567,0.0742253887533,0.0640667866796,2.24119580101,3.6444570778,3.61825629932,4.69201308089
1.0,0.0,1.1,5.5,0.2,650.0,1650.0,290223.0,1650.01430313,0.858787729961,0.0734133699202,0.0677989001192,2.23121303595,3.62103458153,3.59473592899,4.59346037075
1.0,0.0,1.1,5.5,0.2,650.0,1650.0,290916.0,1650.00074048,0.849714377432,0.0749570211534,0.0753286014146,2.16256226241,3.61352431589,3.58346064533,4.46820306003
1.0,0.0,1.1,5.5,0.2,650.0,1650.0,289168.0,1650.00215798,0.860636230284,0.0729722730352,0.0663914966804,2.18050545627,3.57303089059,3.52496583351,4.43419822633
1.0,0.0,1.1,5.5,0.2,650.0,1650.0,289313.0,1650.00326065,0.862814739126,0.0736346386827,0.0635506221916,2.19514539499,3.56949704965,3.49823838698,4.42525891234
1.0,0.0,1.1,5.5,0.2,650.0,1650.0,289063.0,1650.0030467,0.84730328723,0.0767231956725,0.0759735170974,2.18310528469,3.64657457097,3.6524654371,4.6916330909
1.0,0.0,1.1,5.5,0.2,650.0,1650.0,290064.0,1650.00179719,0.854886523799,0.075073772305,0.070039703896,2.1582277883,3.56521575414,3.53630682593,4.29602339717
1.0,0.0,1.1,5.5,0.2,650.0,1650.0,290374.0,1650.01245925,0.866510959979,0.0679315082238,0.0655575317969,2.20033452321,3.56759230049,3.55277768011,4.54593327298
1.0,0.0,1.1,5.5,0.2,650.0,1650.0,290358.0,1650.00738696,0.862911845119,0.0690750245872,0.0680131302934,2.21689342158,3.61416443445,3.5785645852,4.58397346316
1.0,0.0,1.1,5.5,0.2,650.0,1650.0,290106.0,1650.00120866,0.853633613409,0.0744559972143,0.0719103893765,2.22501617605,3.63632332872,3.61746465649,4.69017253861
1.0,0.0,1.1,5.5,0.2,650.0,1650.0,290326.0,1650.0084668,0.860131411836,0.0744773072986,0.0653912808649,2.21412813853,3.52448511739,3.61850720419,4.56834577576
