# Supplementary material for: Crossed and Locked Quotes in a Multi-Market Simulation
Source: PLoS One. 2016 Mar 9;11(3):e0151096. doi: 10.1371/journal.pone.0151096 (PMC4784946; doi:10.1371/journal.pone.0151096)
Supplement: S2 Dataset — Simulation output and summary files for the sensitivity analysis. (ZIP) [file pone.0151096.s002.zip › sensitivity_analysis/sensitivity_analysis_175.out]

SLURM_ARRAY_TASK_ID:  175
1.0,0.5,0.9,4.5,0.2,650.0,1650.0,233386.0,1650.00193917,0.947194225343,0.02668391198,0.0261218626767,2.77492035754,3.97924281283,3.95024713978,5.72577276325
1.0,0.5,0.9,4.5,0.2,650.0,1650.0,232764.0,1650.01165567,0.945258533824,0.0281860152075,0.0265554509686,2.82977114611,4.05125800653,4.03980104252,5.94932384778
1.0,0.5,0.9,4.5,0.2,650.0,1650.0,234355.0,1650.03057035,0.948170794453,0.0274073894251,0.0244218161215,2.79125126522,3.972581684,3.97927919912,5.69389313594
1.0,0.5,0.9,4.5,0.2,650.0,1650.0,235105.0,1650.00467798,0.943997657794,0.0314338707078,0.0245684714982,2.78489901256,3.97672164411,3.96837843388,5.78035130451
1.0,0.5,0.9,4.5,0.2,650.0,1650.0,233595.0,1650.00252522,0.944919545051,0.031656205304,0.0234242496452,2.73428718359,3.8909592005,3.91811979334,5.61633315048
1.0,0.5,0.9,4.5,0.2,650.0,1650.0,233798.0,1650.00385481,0.944398258206,0.0314138987579,0.0241878430362,2.79513364199,4.00265667843,3.96630522888,5.8696435537
1.0,0.5,0.9,4.5,0.2,650.0,1650.0,234110.0,1650.00225084,0.946964337997,0.0299112353522,0.023124426651,2.82624610801,3.97223872775,4.03776675545,5.93579450069
1.0,0.5,0.9,4.5,0.2,650.0,1650.0,233471.0,1650.00514887,0.946686661986,0.0295428149098,0.0237705231042,2.82903983338,4.02013168106,3.99021076696,5.9061957674
1.0,0.5,0.9,4.5,0.2,650.0,1650.0,235127.0,1650.00244439,0.946300803129,0.028346675084,0.0253525217865,2.83103728311,4.04413395714,4.01769833268,5.94653137548
1.0,0.5,0.9,4.5,0.2,650.0,1650.0,234346.0,1650.00027922,0.948357301278,0.0280736976289,0.0235690010928,2.84797234575,3.99716547279,4.0970573944,5.81872615571
1.0,0.5,0.9,4.5,0.2,650.0,1650.0,233768.0,1650.0045932,0.947543889496,0.0303583837949,0.0220977267091,2.76089437954,3.92749153452,3.90770109771,5.62301642501
1.0,0.5,0.9,4.5,0.2,650.0,1650.0,233373.0,1650.01387714,0.945975982837,0.0296041265749,0.0244198905885,2.84776693815,4.03081287711,4.02348960339,5.96358922466
1.0,0.5,0.9,4.5,0.2,650.0,1650.0,232858.0,1650.0006364,0.945354909027,0.029404198011,0.025240892962,2.81786761962,4.00969910155,4.0509102796,5.84890223481
1.0,0.5,0.9,4.5,0.2,650.0,1650.0,235490.0,1650.00531023,0.942765623364,0.0312927711031,0.0259416055326,2.73963814417,3.91737778082,3.90341826447,5.44481561093
1.0,0.5,0.9,4.5,0.2,650.0,1650.0,233003.0,1650.00016305,0.944749391333,0.0319453941045,0.0233052145621,2.79972181877,3.96800541937,3.99310410541,5.82073847723
1.0,0.5,0.9,4.5,0.2,650.0,1650.0,234433.0,1650.00103095,0.940976399836,0.0298499182606,0.0291736819031,2.83562581381,4.07391108087,4.05295241022,6.0426631714
1.0,0.5,0.9,4.5,0.2,650.0,1650.0,233621.0,1650.00061806,0.944705289316,0.0288376197306,0.026457090953,2.81730899882,3.98120385224,4.01924379877,5.87275924946
1.0,0.5,0.9,4.5,0.2,650.0,1650.0,233449.0,1650.00833539,0.948712584986,0.0284009835813,0.0228864314325,2.81178432649,3.97977415889,3.96159329349,5.74929404676
1.0,0.5,0.9,4.5,0.2,650.0,1650.0,235398.0,1650.01497854,0.946593327697,0.0304009030212,0.023005769282,2.82903313687,4.01978622609,3.9806166053,5.83764156801
1.0,0.5,0.9,4.5,0.2,650.0,1650.0,233310.0,1650.03241432,0.942791842415,0.0314669215038,0.0257412360812,2.83058479962,4.02298101869,4.09140580076,5.96132024999
