# Supplementary material for: Crossed and Locked Quotes in a Multi-Market Simulation
Source: PLoS One. 2016 Mar 9;11(3):e0151096. doi: 10.1371/journal.pone.0151096 (PMC4784946; doi:10.1371/journal.pone.0151096)
Supplement: S2 Dataset — Simulation output and summary files for the sensitivity analysis. (ZIP) [file pone.0151096.s002.zip › sensitivity_analysis/sensitivity_analysis_176.out]

SLURM_ARRAY_TASK_ID:  176
1.0,0.5,0.9,4.75,0.2,650.0,1650.0,232727.0,1650.00240211,0.942471477646,0.031200199333,0.0263283230206,2.9054083694,4.19943433081,4.14115480003,6.35017375417
1.0,0.5,0.9,4.75,0.2,650.0,1650.0,234971.0,1650.00725462,0.950737970205,0.0254948012496,0.023767228545,2.91803581104,4.10801896143,4.16811495499,6.26813407898
1.0,0.5,0.9,4.75,0.2,650.0,1650.0,233476.0,1650.00574688,0.946821457297,0.0295469758005,0.0236315669022,2.91538782121,4.1050167615,4.15731218188,6.25026706834
1.0,0.5,0.9,4.75,0.2,650.0,1650.0,232384.0,1650.00449676,0.944229738329,0.0279311661033,0.0278390955677,2.89116234414,4.15038761861,4.13148290112,6.03704855055
1.0,0.5,0.9,4.75,0.2,650.0,1650.0,233633.0,1650.00116007,0.948312614374,0.0251716174431,0.0265157681826,2.95547568471,4.22453435887,4.1974732022,6.39767884077
1.0,0.5,0.9,4.75,0.2,650.0,1650.0,235103.0,1650.00462235,0.946265268945,0.02908735441,0.0246473766452,2.91684088847,4.1491779882,4.15469971688,6.33820256657
1.0,0.5,0.9,4.75,0.2,650.0,1650.0,233844.0,1650.00381027,0.947955916081,0.0271993412122,0.0248447427067,2.98246273536,4.20598573201,4.21520749702,6.44612179638
1.0,0.5,0.9,4.75,0.2,650.0,1650.0,233745.0,1650.01397204,0.946423993802,0.0284314120015,0.0251445941969,2.88815869274,4.08367408932,4.11123084187,6.20290089067
1.0,0.5,0.9,4.75,0.2,650.0,1650.0,234939.0,1650.00766327,0.946055749859,0.0287063837869,0.0252378663537,2.90937389391,4.13275982425,4.13925141759,6.28092050484
1.0,0.5,0.9,4.75,0.2,650.0,1650.0,233537.0,1650.00326481,0.9474384793,0.0250142761669,0.0275472445335,2.96146139349,4.23266454054,4.22805215534,6.52152289157
1.0,0.5,0.9,4.75,0.2,650.0,1650.0,233723.0,1650.00649412,0.948147008094,0.026259503137,0.0255934887685,2.95656211028,4.22481410038,4.17642585283,6.33854982481
1.0,0.5,0.9,4.75,0.2,650.0,1650.0,234762.0,1650.00844775,0.94158816952,0.0299140492864,0.0284977811936,2.92402763084,4.18024948935,4.18714957607,6.58599902
1.0,0.5,0.9,4.75,0.2,650.0,1650.0,234562.0,1650.01233689,0.949416771233,0.0256805766154,0.0249026521514,2.91346337406,4.12242141665,4.14583750135,6.21934225921
1.0,0.5,0.9,4.75,0.2,650.0,1650.0,233736.0,1650.00762386,0.947224677573,0.0264920377266,0.0262832847006,2.94776417759,4.13532453225,4.18494872526,6.26094319527
1.0,0.5,0.9,4.75,0.2,650.0,1650.0,233447.0,1650.00202443,0.946353148979,0.0279395996428,0.025707251378,2.9448128854,4.20275067894,4.19900688724,6.52698764669
1.0,0.5,0.9,4.75,0.2,650.0,1650.0,233003.0,1650.01019204,0.94973025315,0.0260739085884,0.0241958382616,2.97370529623,4.17775089571,4.21324892456,6.52166983528
1.0,0.5,0.9,4.75,0.2,650.0,1650.0,233690.0,1650.00838624,0.949647117215,0.0259553458958,0.0243975368893,2.89719094037,4.07481277318,4.12217480588,6.1064863376
1.0,0.5,0.9,4.75,0.2,650.0,1650.0,234085.0,1650.02484917,0.943538965704,0.0299966443434,0.026464389953,2.93178705578,4.18329777462,4.16012574812,6.32228437964
1.0,0.5,0.9,4.75,0.2,650.0,1650.0,234063.0,1650.0006808,0.946750752475,0.0289912840354,0.0242579634895,2.87062289813,4.07947271653,4.10733788786,6.0770822365
1.0,0.5,0.9,4.75,0.2,650.0,1650.0,235158.0,1650.00068807,0.946380208592,0.0286612392308,0.0249585521768,2.89488577393,4.1372335456,4.1280083566,6.18156959035
