# Supplementary material for: Crossed and Locked Quotes in a Multi-Market Simulation
Source: PLoS One. 2016 Mar 9;11(3):e0151096. doi: 10.1371/journal.pone.0151096 (PMC4784946; doi:10.1371/journal.pone.0151096)
Supplement: S2 Dataset — Simulation output and summary files for the sensitivity analysis. (ZIP) [file pone.0151096.s002.zip › sensitivity_analysis/sensitivity_analysis_177.out]

SLURM_ARRAY_TASK_ID:  177
1.0,0.5,0.9,5.0,0.2,650.0,1650.0,234393.0,1650.00146187,0.94718163602,0.025344185939,0.0274741780412,3.05075488077,4.34275677342,4.34830447028,6.67904711099
1.0,0.5,0.9,5.0,0.2,650.0,1650.0,233987.0,1650.00935033,0.948186051435,0.0255320564182,0.0262818921464,3.01953794659,4.29247386916,4.3096319394,6.69558800721
1.0,0.5,0.9,5.0,0.2,650.0,1650.0,233499.0,1650.00953001,0.946049993189,0.0274782336134,0.0264717731976,3.08227695047,4.37159723723,4.38972621498,6.88959176188
1.0,0.5,0.9,5.0,0.2,650.0,1650.0,233698.0,1650.00547996,0.945980539941,0.02776252517,0.0262569348888,3.07874735826,4.35471747509,4.41560034409,7.11162142444
1.0,0.5,0.9,5.0,0.2,650.0,1650.0,234189.0,1650.01111402,0.949337656141,0.0240564175389,0.0266059263197,3.05776545553,4.3498276149,4.36004015239,6.76221497367
1.0,0.5,0.9,5.0,0.2,650.0,1650.0,233623.0,1650.02375381,0.950871611365,0.0257924477983,0.0233359408368,3.02969733201,4.29890440297,4.24835206339,6.57410310422
1.0,0.5,0.9,5.0,0.2,650.0,1650.0,234426.0,1650.00060302,0.949422750539,0.025817964283,0.0247592851782,3.04201051616,4.35267299163,4.31664242902,6.8519718443
1.0,0.5,0.9,5.0,0.2,650.0,1650.0,233891.0,1650.00362558,0.947014499634,0.024880878713,0.0281046216526,3.01639901172,4.30499417894,4.28365875938,6.72338124515
1.0,0.5,0.9,5.0,0.2,650.0,1650.0,234706.0,1650.00674487,0.944924038024,0.0279170976869,0.0271588642887,3.00041323914,4.30824616851,4.2901073095,6.73384158317
1.0,0.5,0.9,5.0,0.2,650.0,1650.0,233753.0,1650.01552386,0.94707785313,0.0267593314416,0.0261628154288,3.05060647271,4.38179718068,4.32189881076,6.79752037759
1.0,0.5,0.9,5.0,0.2,650.0,1650.0,234172.0,1650.00413059,0.94696362347,0.0278776158161,0.0251587607137,3.05561322797,4.35918023936,4.37212517775,6.94210127725
1.0,0.5,0.9,5.0,0.2,650.0,1650.0,233664.0,1650.04886525,0.948082658367,0.0284935940407,0.0234237475924,3.04072117291,4.31498604377,4.32775594242,6.70790135442
1.0,0.5,0.9,5.0,0.2,650.0,1650.0,233538.0,1650.00599598,0.945359289857,0.0271855293826,0.0274551807599,3.08850244477,4.4406115695,4.38760801375,7.08329964832
1.0,0.5,0.9,5.0,0.2,650.0,1650.0,232385.0,1650.00001137,0.946252894402,0.025414429179,0.028332676419,3.11630361381,4.44837495119,4.4566065588,7.31228651683
1.0,0.5,0.9,5.0,0.2,650.0,1650.0,231952.0,1650.0031179,0.946017347411,0.0271379824831,0.0268446701055,3.1000552767,4.37889308503,4.45532305652,7.12926829312
1.0,0.5,0.9,5.0,0.2,650.0,1650.0,233579.0,1650.01198757,0.949677543312,0.0266581025812,0.0236643541072,3.09512030893,4.39140425625,4.39418953091,7.05493981848
1.0,0.5,0.9,5.0,0.2,650.0,1650.0,233529.0,1650.00039484,0.945184348769,0.0278789711378,0.0269366800928,3.00896839305,4.30195299017,4.26138193681,6.75777879936
1.0,0.5,0.9,5.0,0.2,650.0,1650.0,233268.0,1650.01835961,0.943896336329,0.0283560125031,0.0277476511676,3.02350536535,4.32190767386,4.31561395129,6.80209311558
1.0,0.5,0.9,5.0,0.2,650.0,1650.0,233533.0,1650.00129781,0.950346804261,0.0244651742446,0.0251880214943,3.04757551266,4.36099553841,4.29742822209,6.71872634359
1.0,0.5,0.9,5.0,0.2,650.0,1650.0,233644.0,1650.00559736,0.949600700828,0.0245585903593,0.0258407088123,3.04418335852,4.33045365509,4.33107504975,6.91231360248
