# Supplementary material for: Crossed and Locked Quotes in a Multi-Market Simulation
Source: PLoS One. 2016 Mar 9;11(3):e0151096. doi: 10.1371/journal.pone.0151096 (PMC4784946; doi:10.1371/journal.pone.0151096)
Supplement: S2 Dataset — Simulation output and summary files for the sensitivity analysis. (ZIP) [file pone.0151096.s002.zip › sensitivity_analysis/sensitivity_analysis_178.out]

SLURM_ARRAY_TASK_ID:  178
1.0,0.5,0.9,5.25,0.2,650.0,1650.0,233376.0,1650.00330957,0.945209225009,0.0272334441396,0.0275573308515,3.17921749265,4.52583571373,4.52485910083,7.59168955162
1.0,0.5,0.9,5.25,0.2,650.0,1650.0,234138.0,1650.00015031,0.947029101424,0.0282997525352,0.0246711460409,3.13032553117,4.46265815531,4.4549471527,7.26666449074
1.0,0.5,0.9,5.25,0.2,650.0,1650.0,234567.0,1650.0056375,0.945831902075,0.0281438452142,0.0260242527103,3.11594295629,4.39117782053,4.45246392307,6.97781333217
1.0,0.5,0.9,5.25,0.2,650.0,1650.0,233179.0,1650.03217944,0.945528213956,0.0278530656238,0.0266187204203,3.18907820744,4.56575834176,4.50831721281,7.472799079
1.0,0.5,0.9,5.25,0.2,650.0,1650.0,232203.0,1650.01785183,0.947817252402,0.0266294521449,0.0255532954535,3.19901722173,4.53090038936,4.59033936236,7.56216938509
1.0,0.5,0.9,5.25,0.2,650.0,1650.0,232802.0,1650.01155831,0.947058019272,0.0256988845923,0.0272430961362,3.17162120225,4.52868667104,4.50692354417,7.39320247136
1.0,0.5,0.9,5.25,0.2,650.0,1650.0,233082.0,1650.01135459,0.950600243065,0.025542321368,0.0238574355668,3.21734956713,4.57539718608,4.56526623803,7.43778889683
1.0,0.5,0.9,5.25,0.2,650.0,1650.0,233267.0,1650.00610488,0.94435458159,0.0298132885568,0.0258321298535,3.18138932285,4.55194665176,4.51500948722,7.537984558
1.0,0.5,0.9,5.25,0.2,650.0,1650.0,233641.0,1650.00281895,0.950013633045,0.024690444918,0.0252959220371,3.12182280616,4.40001499638,4.49122965412,7.11806773321
1.0,0.5,0.9,5.25,0.2,650.0,1650.0,234131.0,1650.0023507,0.944951084693,0.02601138663,0.0290375286769,3.09362656951,4.45918863423,4.43743740723,7.08738847581
1.0,0.5,0.9,5.25,0.2,650.0,1650.0,234133.0,1650.00329656,0.947409630362,0.0273317943211,0.0252585753173,3.18165268102,4.57714389393,4.52397050885,7.46959772332
1.0,0.5,0.9,5.25,0.2,650.0,1650.0,233021.0,1650.00082572,0.947572647699,0.0245490613466,0.027878290954,3.22199652813,4.60043097963,4.62286433166,7.83882022324
1.0,0.5,0.9,5.25,0.2,650.0,1650.0,233216.0,1650.0013284,0.946101943919,0.0261263716407,0.0277716844398,3.1144446759,4.49964983157,4.4665804331,7.3487938633
1.0,0.5,0.9,5.25,0.2,650.0,1650.0,232039.0,1650.0057015,0.947023447962,0.0263288011473,0.0266477508903,3.11988080976,4.40737628825,4.45758545997,7.05153111442
1.0,0.5,0.9,5.25,0.2,650.0,1650.0,233321.0,1650.01219836,0.946578172549,0.0248018587857,0.0286199686655,3.17138904372,4.55136601342,4.5141628488,7.59356673812
1.0,0.5,0.9,5.25,0.2,650.0,1650.0,234552.0,1650.00535667,0.948379533526,0.0243912153207,0.027229251153,3.18347811092,4.55600543059,4.53060118951,7.51425056669
1.0,0.5,0.9,5.25,0.2,650.0,1650.0,234089.0,1650.00842677,0.945826415723,0.0249590483741,0.0292145359033,3.24913289234,4.63629621239,4.68644083028,7.75798649726
1.0,0.5,0.9,5.25,0.2,650.0,1650.0,233266.0,1650.00743178,0.944666862595,0.0273023377714,0.0280307996338,3.16434342127,4.5462357726,4.56673697273,7.55536423266
1.0,0.5,0.9,5.25,0.2,650.0,1650.0,233960.0,1650.00172382,0.945007313294,0.0284090528402,0.0265836338655,3.14453489286,4.50401983837,4.49131228593,7.32794541544
1.0,0.5,0.9,5.25,0.2,650.0,1650.0,233859.0,1650.00621484,0.949654737013,0.0236477825656,0.0266974804218,3.17759499926,4.54471867401,4.51039394696,7.37567834511
