# Supplementary material for: Crossed and Locked Quotes in a Multi-Market Simulation
Source: PLoS One. 2016 Mar 9;11(3):e0151096. doi: 10.1371/journal.pone.0151096 (PMC4784946; doi:10.1371/journal.pone.0151096)
Supplement: S2 Dataset — Simulation output and summary files for the sensitivity analysis. (ZIP) [file pone.0151096.s002.zip › sensitivity_analysis/sensitivity_analysis_179.out]

SLURM_ARRAY_TASK_ID:  179
1.0,0.5,0.9,5.5,0.2,650.0,1650.0,234280.0,1650.00676734,0.949021342995,0.0253645251403,0.0256141318647,3.23380455416,4.5793338386,4.63509379722,7.58648663905
1.0,0.5,0.9,5.5,0.2,650.0,1650.0,233422.0,1650.00659957,0.950189985723,0.0224290809667,0.0273809333106,3.31639238713,4.75319031458,4.71405436191,8.02517631547
1.0,0.5,0.9,5.5,0.2,650.0,1650.0,232860.0,1650.00600231,0.945825416848,0.026349076629,0.0278255065227,3.29245592569,4.6924613503,4.70586056648,8.0603107478
1.0,0.5,0.9,5.5,0.2,650.0,1650.0,233122.0,1650.00530431,0.945169598932,0.0277116202433,0.0271187808251,3.28618392627,4.70979471628,4.70453118744,8.19599732244
1.0,0.5,0.9,5.5,0.2,650.0,1650.0,232917.0,1650.00265923,0.945022761796,0.0247343756676,0.030242862536,3.33085088205,4.75859538066,4.76629190896,8.27895176601
1.0,0.5,0.9,5.5,0.2,650.0,1650.0,232444.0,1650.00620172,0.946865199294,0.026031293385,0.0271035073212,3.33811478191,4.75288447504,4.79510025544,8.46926842723
1.0,0.5,0.9,5.5,0.2,650.0,1650.0,232531.0,1650.00260402,0.944945668426,0.0261440271557,0.0289103044183,3.29874942471,4.73207519598,4.70646484681,8.14532220087
1.0,0.5,0.9,5.5,0.2,650.0,1650.0,234230.0,1650.01397087,0.950636708454,0.0235986115609,0.0257646799852,3.2745136554,4.65286658845,4.67049564661,7.71459774299
1.0,0.5,0.9,5.5,0.2,650.0,1650.0,233422.0,1650.00589248,0.947806766763,0.0250232342229,0.0271699990137,3.26432508549,4.66365145015,4.67253166341,8.10176620384
1.0,0.5,0.9,5.5,0.2,650.0,1650.0,233616.0,1650.00205331,0.951233586653,0.0237931821335,0.0249732312132,3.2215198287,4.60144613699,4.61824159766,7.72987477428
1.0,0.5,0.9,5.5,0.2,650.0,1650.0,232007.0,1650.00316909,0.947692935074,0.0252033588537,0.0271037060719,3.34276486365,4.7423925767,4.73330204788,8.21389390349
1.0,0.5,0.9,5.5,0.2,650.0,1650.0,233533.0,1650.00336581,0.945554212732,0.0260845199058,0.0283612673623,3.2912542682,4.72579740919,4.7438489204,8.07893400141
1.0,0.5,0.9,5.5,0.2,650.0,1650.0,233649.0,1650.00386564,0.946714994585,0.0252100444681,0.0280749609464,3.31767465923,4.73253928476,4.72675951746,8.12966673179
1.0,0.5,0.9,5.5,0.2,650.0,1650.0,234980.0,1650.00518124,0.947394227233,0.0249142980263,0.0276914747408,3.2707367122,4.68601139916,4.65671571528,7.72356777133
1.0,0.5,0.9,5.5,0.2,650.0,1650.0,232778.0,1650.00365888,0.949531526456,0.0238465764638,0.0266218970799,3.27084046251,4.68300106834,4.64469975097,7.91293301364
1.0,0.5,0.9,5.5,0.2,650.0,1650.0,232499.0,1650.00219482,0.946347238207,0.025031033723,0.0286217280696,3.25767038335,4.66400551453,4.65946342414,7.6904206192
1.0,0.5,0.9,5.5,0.2,650.0,1650.0,234546.0,1650.00486483,0.945727977896,0.0255722266664,0.028699795438,3.30365012248,4.73830291719,4.71855630263,8.07509557967
1.0,0.5,0.9,5.5,0.2,650.0,1650.0,232758.0,1650.01455038,0.944866009832,0.0250100248999,0.0301239652685,3.35540649712,4.79033697778,4.7954962797,8.36831563612
1.0,0.5,0.9,5.5,0.2,650.0,1650.0,235310.0,1650.00640037,0.94779226815,0.0272386647276,0.0249690671226,3.21133452679,4.6186000563,4.5660782333,7.61875649108
1.0,0.5,0.9,5.5,0.2,650.0,1650.0,232663.0,1650.01431713,0.95013452569,0.023981512773,0.0258839615368,3.24773765017,4.58525368391,4.65636791137,7.83219105246
