# Supplementary material for: Crossed and Locked Quotes in a Multi-Market Simulation
Source: PLoS One. 2016 Mar 9;11(3):e0151096. doi: 10.1371/journal.pone.0151096 (PMC4784946; doi:10.1371/journal.pone.0151096)
Supplement: S2 Dataset — Simulation output and summary files for the sensitivity analysis. (ZIP) [file pone.0151096.s002.zip › sensitivity_analysis/sensitivity_analysis_18.out]

SLURM_ARRAY_TASK_ID:  18
0.0,0.0,1.05,5.25,0.2,650.0,1650.0,276412.0,1650.00054678,0.0,0.0,1.0,-33.3614597452,2.98488888282,3.0362863352,655.111334624
0.0,0.0,1.05,5.25,0.2,650.0,1650.0,277497.0,1650.00944998,0.069536373665,0.0278175745005,0.902646051835,-30.6984755572,3.04149891618,3.0350345288,662.452161292
0.0,0.0,1.05,5.25,0.2,650.0,1650.0,277286.0,1650.0035529,0.0,0.0,1.0,-51.047817773,2.93236829633,2.95738051688,1382.65340368
0.0,0.0,1.05,5.25,0.2,650.0,1650.0,277523.0,1650.01875564,0.0814400990357,0.0316081952722,0.886951705692,-13.5567320064,2.96283825289,2.98407420751,172.101891701
0.0,0.0,1.05,5.25,0.2,650.0,1650.0,276282.0,1650.00673432,0.142484736429,0.0454398146778,0.812075448893,-11.5605784507,3.03894053487,3.06520366645,146.4350985
0.0,0.0,1.05,5.25,0.2,650.0,1650.0,278954.0,1650.00796095,0.0,0.0,1.0,-34.7776410208,3.04881434795,2.95280605417,663.602638504
0.0,0.0,1.05,5.25,0.2,650.0,1650.0,277615.0,1650.00126941,0.0,0.0,1.0,-82.7233048179,3.00631400996,3.02806534941,3344.29884176
0.0,0.0,1.05,5.25,0.2,650.0,1650.0,277083.0,1650.0021094,0.0,0.0,1.0,-29.6168139077,2.98594314891,3.00030216464,510.560706543
0.0,0.0,1.05,5.25,0.2,650.0,1650.0,277206.0,1650.00822848,0.146931154511,0.061149435789,0.7919194097,-6.67456366128,3.05002109142,3.04439330773,66.3469928995
0.0,0.0,1.05,5.25,0.2,650.0,1650.0,278629.0,1650.01153245,0.0399872866931,0.0268305623689,0.933182150938,-16.4618753769,3.02993517926,2.98473222022,246.286048165
0.0,0.0,1.05,5.25,0.2,650.0,1650.0,275845.0,1650.00129156,0.00621831138827,0.00424274896898,0.989538939643,-23.9799815668,2.99416345656,3.03348795184,390.057937924
0.0,0.0,1.05,5.25,0.2,650.0,1650.0,277554.0,1650.02272641,0.0244243298342,0.0111723305498,0.964403339616,-33.1645474623,2.98592581858,2.98723858324,681.873782892
0.0,0.0,1.05,5.25,0.2,650.0,1650.0,277265.0,1650.00280783,0.135596371183,0.0558431868757,0.808560441941,-8.64988862509,3.02277136565,3.01259481594,96.9091324878
0.0,0.0,1.05,5.25,0.2,650.0,1650.0,277631.0,1650.00566097,0.272721414908,0.104541842501,0.622736742591,-2.8683007189,3.03120179575,3.01550805175,28.7265647358
0.0,0.0,1.05,5.25,0.2,650.0,1650.0,277431.0,1650.01943138,0.0,0.0,1.0,-115.211511,3.0512715238,3.0237115608,6423.93274996
0.0,0.0,1.05,5.25,0.2,650.0,1650.0,278047.0,1650.02614418,0.113233175606,0.0419035466125,0.844863277781,-9.40694174901,3.03021944523,2.97227936204,99.3776739162
0.0,0.0,1.05,5.25,0.2,650.0,1650.0,277531.0,1650.00972374,0.0294006391725,0.0145446204458,0.956054740382,-27.3999395733,3.02043308581,3.03012400639,544.22448117
0.0,0.0,1.05,5.25,0.2,650.0,1650.0,277196.0,1650.00767204,0.000374175724444,0.000801133037676,0.998824691238,-42.0399524228,3.02869006352,2.9516173598,1025.59808662
0.0,0.0,1.05,5.25,0.2,650.0,1650.0,276369.0,1650.01037114,0.0,0.0,1.0,-72.8722315699,3.06484045381,3.04180837819,2835.30531921
0.0,0.0,1.05,5.25,0.2,650.0,1650.0,277937.0,1650.00059816,0.0116193690191,0.00390497460262,0.984475656378,-27.0946934467,2.98148173512,2.95212392655,472.556677486
