# Supplementary material for: Crossed and Locked Quotes in a Multi-Market Simulation
Source: PLoS One. 2016 Mar 9;11(3):e0151096. doi: 10.1371/journal.pone.0151096 (PMC4784946; doi:10.1371/journal.pone.0151096)
Supplement: S2 Dataset — Simulation output and summary files for the sensitivity analysis. (ZIP) [file pone.0151096.s002.zip › sensitivity_analysis/sensitivity_analysis_180.out]

SLURM_ARRAY_TASK_ID:  180
1.0,0.5,0.95,4.5,0.2,650.0,1650.0,246044.0,1650.00304766,0.943799008804,0.0318384089271,0.0243625822686,2.72439931322,3.89856649494,3.86600066429,5.38482541487
1.0,0.5,0.95,4.5,0.2,650.0,1650.0,247547.0,1650.00255911,0.949024285598,0.0289716932648,0.0220040211367,2.67597904878,3.75458059483,3.78700124935,5.12239806334
1.0,0.5,0.95,4.5,0.2,650.0,1650.0,247225.0,1650.00336486,0.948209991224,0.0302763176191,0.0215136911573,2.68661567299,3.75806782698,3.80177988273,5.21197376056
1.0,0.5,0.95,4.5,0.2,650.0,1650.0,247495.0,1650.00413836,0.946873964207,0.0296629698798,0.023463065913,2.71284933971,3.80686737826,3.82766407721,5.37949804891
1.0,0.5,0.95,4.5,0.2,650.0,1650.0,246924.0,1650.00494077,0.94775953819,0.0303293325969,0.0219111292127,2.67850641654,3.76986900496,3.78400383366,5.17640607321
1.0,0.5,0.95,4.5,0.2,650.0,1650.0,246851.0,1650.01076801,0.942815326988,0.0307908448097,0.0263938282019,2.68280601087,3.8188791454,3.82801892853,5.32284905667
1.0,0.5,0.95,4.5,0.2,650.0,1650.0,246377.0,1650.02686498,0.945298317201,0.0307704847996,0.0239311979993,2.73867640779,3.89384228703,3.89567460469,5.55732835556
1.0,0.5,0.95,4.5,0.2,650.0,1650.0,247536.0,1650.0002809,0.948388899192,0.0284812384616,0.023129862346,2.62109456821,3.70566973051,3.68794312386,5.09888008662
1.0,0.5,0.95,4.5,0.2,650.0,1650.0,247710.0,1650.00211323,0.946010694732,0.0308846429385,0.0231046623299,2.63679813186,3.75371853086,3.74702158719,5.13552812873
1.0,0.5,0.95,4.5,0.2,650.0,1650.0,246509.0,1650.01021572,0.946164455454,0.0293078211358,0.02452772341,2.67555650055,3.77791943408,3.77611137764,5.26407548668
1.0,0.5,0.95,4.5,0.2,650.0,1650.0,248178.0,1650.00109366,0.945716004332,0.0312193499296,0.0230646457383,2.65803760373,3.78218585139,3.74864843201,5.18179256331
1.0,0.5,0.95,4.5,0.2,650.0,1650.0,245926.0,1650.01173037,0.945853666043,0.0303771018416,0.0237692321151,2.72991937655,3.85009084047,3.85349633962,5.44995849452
1.0,0.5,0.95,4.5,0.2,650.0,1650.0,246964.0,1650.00027829,0.948102580254,0.0281315711193,0.023765848627,2.73400856228,3.84712918181,3.87760714557,5.42846063316
1.0,0.5,0.95,4.5,0.2,650.0,1650.0,246395.0,1650.00296828,0.944128151293,0.0313107055606,0.0245611431462,2.67654231634,3.78768441983,3.78114016539,5.24848074416
1.0,0.5,0.95,4.5,0.2,650.0,1650.0,246999.0,1650.00212181,0.943651811366,0.0321669182153,0.0241812704185,2.71852929255,3.82458122223,3.86050422627,5.59668193552
1.0,0.5,0.95,4.5,0.2,650.0,1650.0,247435.0,1650.00123486,0.947072739194,0.0277862898713,0.0251409709352,2.75774534301,3.86804761157,3.88761526034,5.42889948374
1.0,0.5,0.95,4.5,0.2,650.0,1650.0,247592.0,1650.00044557,0.945598685353,0.0294256336745,0.0249756809726,2.71225872348,3.83117649129,3.84540529195,5.3986423878
1.0,0.5,0.95,4.5,0.2,650.0,1650.0,248448.0,1650.00585617,0.943190692382,0.0330591374967,0.0237501701215,2.6170928647,3.72793582118,3.71391829919,5.09113233975
1.0,0.5,0.95,4.5,0.2,650.0,1650.0,247541.0,1650.01162172,0.943257313683,0.0314084985374,0.0253341877791,2.7005408567,3.81490728756,3.84435470204,5.45176446003
1.0,0.5,0.95,4.5,0.2,650.0,1650.0,246468.0,1650.01632837,0.945771273798,0.0307798922008,0.0234488340008,2.69827785713,3.83890141486,3.84210767657,5.36400887112
