# Supplementary material for: Crossed and Locked Quotes in a Multi-Market Simulation
Source: PLoS One. 2016 Mar 9;11(3):e0151096. doi: 10.1371/journal.pone.0151096 (PMC4784946; doi:10.1371/journal.pone.0151096)
Supplement: S2 Dataset — Simulation output and summary files for the sensitivity analysis. (ZIP) [file pone.0151096.s002.zip › sensitivity_analysis/sensitivity_analysis_181.out]

SLURM_ARRAY_TASK_ID:  181
1.0,0.5,0.95,4.75,0.2,650.0,1650.0,247441.0,1650.00076019,0.946839587164,0.0288184879111,0.0243419249249,2.86514102483,4.07491864104,4.07301515484,6.12076449933
1.0,0.5,0.95,4.75,0.2,650.0,1650.0,248389.0,1650.00165712,0.95144621458,0.0275155715593,0.0210382138605,2.82209000158,3.97209793031,3.97741843323,5.65851470646
1.0,0.5,0.95,4.75,0.2,650.0,1650.0,247285.0,1650.0173933,0.947577319064,0.0287429216605,0.0236797592757,2.8259117426,4.02748603968,3.98657671884,5.82563490689
1.0,0.5,0.95,4.75,0.2,650.0,1650.0,246220.0,1650.00616298,0.943811035091,0.0305508550632,0.0256381098461,2.8346218742,4.00740631528,4.02590695289,6.06831365545
1.0,0.5,0.95,4.75,0.2,650.0,1650.0,246412.0,1650.00684633,0.94707010224,0.0292496928324,0.0236802049276,2.79442247991,3.92896208624,3.97898366047,5.65309849605
1.0,0.5,0.95,4.75,0.2,650.0,1650.0,246571.0,1650.00070624,0.944639630178,0.0281906184279,0.0271697513942,2.77642214811,3.97885281601,3.96107697688,5.6634959891
1.0,0.5,0.95,4.75,0.2,650.0,1650.0,246874.0,1650.00519597,0.946505995539,0.026519947141,0.0269740573203,2.81760940722,3.95220324707,4.01280076264,5.79663766255
1.0,0.5,0.95,4.75,0.2,650.0,1650.0,247420.0,1650.00565908,0.945742048524,0.0291589693082,0.0250989821676,2.77388556933,3.92187914249,3.95308398139,5.71236465748
1.0,0.5,0.95,4.75,0.2,650.0,1650.0,246565.0,1650.02003585,0.950999271998,0.0269050027982,0.0220957252039,2.91107696046,4.12372693253,4.11701775877,6.1377074839
1.0,0.5,0.95,4.75,0.2,650.0,1650.0,247601.0,1650.00081323,0.950479614868,0.0271039943018,0.0224163908303,2.8404973071,4.01072688202,4.04034874371,5.88971887441
1.0,0.5,0.95,4.75,0.2,650.0,1650.0,247401.0,1650.00709356,0.948817137498,0.0264909239419,0.0246919385602,2.80544904841,3.97338646431,3.97046235784,5.74419332614
1.0,0.5,0.95,4.75,0.2,650.0,1650.0,245840.0,1650.00144331,0.942807574026,0.0308812589235,0.0263111670503,2.78397792255,4.00565404431,3.95965978101,5.84488854828
1.0,0.5,0.95,4.75,0.2,650.0,1650.0,247436.0,1650.00298242,0.943079163903,0.0300598352463,0.026861000851,2.80258796578,4.00655745505,3.97519968296,5.71474962233
1.0,0.5,0.95,4.75,0.2,650.0,1650.0,247434.0,1650.00247544,0.947629174891,0.0273103233374,0.0250605017713,2.83506121263,4.05011536989,4.00095993845,5.81878483509
1.0,0.5,0.95,4.75,0.2,650.0,1650.0,247522.0,1650.00141657,0.945714214356,0.0285666196283,0.0257191660153,2.82827270092,4.00631010364,4.03516393166,5.80858002156
1.0,0.5,0.95,4.75,0.2,650.0,1650.0,247603.0,1650.00003659,0.945739677096,0.0304288001026,0.0238315228018,2.87284704566,4.0561305425,4.08957118447,6.04201315526
1.0,0.5,0.95,4.75,0.2,650.0,1650.0,245947.0,1650.00818504,0.94618178638,0.0293894013401,0.0244288122799,2.83315310133,4.05891952951,3.99926095312,5.95167239917
1.0,0.5,0.95,4.75,0.2,650.0,1650.0,246585.0,1650.01194096,0.943890694104,0.032159692446,0.0239496134504,2.82985924946,4.02082835338,4.00102504568,5.91731320422
1.0,0.5,0.95,4.75,0.2,650.0,1650.0,247310.0,1650.00735246,0.941610910691,0.0306214350024,0.0277676543066,2.73934406029,3.93839437856,3.91010954327,5.56396954572
1.0,0.5,0.95,4.75,0.2,650.0,1650.0,247366.0,1650.01368374,0.947704795732,0.0285089013674,0.0237863029002,2.81961686741,3.97341454482,4.05187466204,5.60642803913
