# Supplementary material for: Crossed and Locked Quotes in a Multi-Market Simulation
Source: PLoS One. 2016 Mar 9;11(3):e0151096. doi: 10.1371/journal.pone.0151096 (PMC4784946; doi:10.1371/journal.pone.0151096)
Supplement: S2 Dataset — Simulation output and summary files for the sensitivity analysis. (ZIP) [file pone.0151096.s002.zip › sensitivity_analysis/sensitivity_analysis_182.out]

SLURM_ARRAY_TASK_ID:  182
1.0,0.5,0.95,5.0,0.2,650.0,1650.0,247278.0,1650.00569226,0.945242009724,0.0271171031959,0.0276408870797,2.95188222195,4.18874937836,4.23396997942,6.29534261122
1.0,0.5,0.95,5.0,0.2,650.0,1650.0,246944.0,1650.00104493,0.94848297274,0.0304562215987,0.0210608056616,2.91329579482,4.12040828854,4.13307714394,6.07393358247
1.0,0.5,0.95,5.0,0.2,650.0,1650.0,246878.0,1650.00090013,0.945465134856,0.027183803559,0.0273510615853,2.87013081259,4.0910907839,4.10008866619,6.12124611055
1.0,0.5,0.95,5.0,0.2,650.0,1650.0,246633.0,1650.0039829,0.950633082544,0.0267420653132,0.0226248521423,2.93634809765,4.16193578691,4.13249585058,6.27214181396
1.0,0.5,0.95,5.0,0.2,650.0,1650.0,247152.0,1650.00816087,0.942680223073,0.02899029091,0.0283294860166,2.882915712,4.13190531129,4.12853556313,6.21889813336
1.0,0.5,0.95,5.0,0.2,650.0,1650.0,246994.0,1650.00057652,0.947554624346,0.0285505524071,0.0238948232472,3.01289121908,4.26204003452,4.2975864682,6.61480574786
1.0,0.5,0.95,5.0,0.2,650.0,1650.0,246896.0,1650.01459259,0.942029083106,0.0294831850403,0.0284877318538,2.88981711529,4.14063519819,4.14622935777,6.33505392117
1.0,0.5,0.95,5.0,0.2,650.0,1650.0,246774.0,1650.00143809,0.945241357293,0.0293771732261,0.0253814694807,2.90773351422,4.13892852083,4.12469445783,6.35493963141
1.0,0.5,0.95,5.0,0.2,650.0,1650.0,248033.0,1650.00851531,0.944101248367,0.0282168738309,0.027681877802,2.87786503142,4.09060835893,4.11776131596,6.15550842369
1.0,0.5,0.95,5.0,0.2,650.0,1650.0,247908.0,1650.01403631,0.944716442275,0.0285061801539,0.0267773775715,2.85323219437,4.05508339483,4.07438782753,5.9541144708
1.0,0.5,0.95,5.0,0.2,650.0,1650.0,246861.0,1650.00483649,0.947256439336,0.0289665157332,0.0237770449304,2.93624343216,4.18272372566,4.13653501362,6.31520215729
1.0,0.5,0.95,5.0,0.2,650.0,1650.0,247424.0,1650.00173892,0.950252245259,0.0263989013657,0.0233488533751,2.88891596563,4.12057108133,4.10004275184,6.08734652009
1.0,0.5,0.95,5.0,0.2,650.0,1650.0,248613.0,1650.00750536,0.951071965762,0.0278156182058,0.0211124160324,2.93090245877,4.13370277889,4.10539742437,6.16454919369
1.0,0.5,0.95,5.0,0.2,650.0,1650.0,246390.0,1650.00026911,0.943402272411,0.0284243968765,0.028173330713,2.93933487893,4.1514265751,4.23899954392,6.38452581877
1.0,0.5,0.95,5.0,0.2,650.0,1650.0,246408.0,1650.00169103,0.946568511205,0.0274388843477,0.0259926044472,2.91409050579,4.15573399172,4.14142056348,6.23718309486
1.0,0.5,0.95,5.0,0.2,650.0,1650.0,246458.0,1650.00888379,0.943501336351,0.0282082549184,0.0282904087306,2.90446352061,4.13202422538,4.11333962742,6.42510122005
1.0,0.5,0.95,5.0,0.2,650.0,1650.0,246876.0,1650.02691238,0.945337683922,0.0300463722793,0.0246159437989,2.91435720325,4.19451013512,4.14419724401,6.32264966089
1.0,0.5,0.95,5.0,0.2,650.0,1650.0,247030.0,1650.0015987,0.947207354632,0.027979948958,0.0248126964098,2.89126839961,4.09053543893,4.11439206774,5.89064896222
1.0,0.5,0.95,5.0,0.2,650.0,1650.0,247482.0,1650.02658889,0.94555353141,0.0282354872302,0.0262109813599,2.90587093018,4.13878430743,4.14098878761,6.18547721985
1.0,0.5,0.95,5.0,0.2,650.0,1650.0,246461.0,1650.00050987,0.948510346455,0.0255171232116,0.0259725303333,2.91666637905,4.15645466215,4.17255933975,6.30708558599
