# Supplementary material for: Crossed and Locked Quotes in a Multi-Market Simulation
Source: PLoS One. 2016 Mar 9;11(3):e0151096. doi: 10.1371/journal.pone.0151096 (PMC4784946; doi:10.1371/journal.pone.0151096)
Supplement: S2 Dataset — Simulation output and summary files for the sensitivity analysis. (ZIP) [file pone.0151096.s002.zip › sensitivity_analysis/sensitivity_analysis_183.out]

SLURM_ARRAY_TASK_ID:  183
1.0,0.5,0.95,5.25,0.2,650.0,1650.0,246232.0,1650.03643486,0.945598032093,0.0280083780586,0.0263935898488,3.06562456341,4.37496517833,4.36066366596,6.8416065914
1.0,0.5,0.95,5.25,0.2,650.0,1650.0,246595.0,1650.0081768,0.944321871615,0.0291501145823,0.026528013803,3.01275319451,4.30342650329,4.29944621734,6.72813481696
1.0,0.5,0.95,5.25,0.2,650.0,1650.0,246354.0,1650.00125467,0.942336389172,0.0273860962457,0.0302775145822,2.98624000609,4.21468983133,4.29887221297,6.629013803
1.0,0.5,0.95,5.25,0.2,650.0,1650.0,246964.0,1650.00067008,0.949021147221,0.0265572310691,0.0244216217098,3.03407374115,4.3091914596,4.2715449258,6.6824646789
1.0,0.5,0.95,5.25,0.2,650.0,1650.0,245944.0,1650.02261498,0.944685634192,0.0298959606942,0.0254184051137,3.02100550906,4.29870705579,4.28446545854,6.79606110289
1.0,0.5,0.95,5.25,0.2,650.0,1650.0,246486.0,1650.00091667,0.94534944407,0.0296076263521,0.0250429295777,3.04542421673,4.33296184709,4.32227609241,6.76869031124
1.0,0.5,0.95,5.25,0.2,650.0,1650.0,247289.0,1650.00115082,0.94509011458,0.0289912440488,0.0259186413716,3.01866221797,4.3022711286,4.29037845084,6.7474532911
1.0,0.5,0.95,5.25,0.2,650.0,1650.0,246740.0,1650.00931075,0.946401735723,0.0280576989891,0.0255405652883,3.00963057731,4.30569377454,4.29785470998,6.69139781932
1.0,0.5,0.95,5.25,0.2,650.0,1650.0,247181.0,1650.00616483,0.945792824161,0.027274057216,0.0269331186231,2.99346791373,4.24500108964,4.2758003416,6.6492533638
1.0,0.5,0.95,5.25,0.2,650.0,1650.0,247442.0,1650.00731748,0.947669475835,0.0275499374726,0.0247805866928,3.03241033076,4.28818315508,4.33340277406,6.68888573844
1.0,0.5,0.95,5.25,0.2,650.0,1650.0,245618.0,1650.00075102,0.943754860182,0.0293552324781,0.0268899073397,3.02038313088,4.30484882203,4.30575644978,6.7573997088
1.0,0.5,0.95,5.25,0.2,650.0,1650.0,246218.0,1650.0073401,0.946685943905,0.0263860776206,0.026927978474,3.05337427528,4.3524504401,4.37346583016,6.77934784804
1.0,0.5,0.95,5.25,0.2,650.0,1650.0,246775.0,1650.01629969,0.948318995086,0.0265778243901,0.0251031805236,3.05260949249,4.37055911811,4.30245636254,7.03149245966
1.0,0.5,0.95,5.25,0.2,650.0,1650.0,245984.0,1650.04708334,0.946135221104,0.0282474473875,0.0256173315088,3.04550967346,4.34288906213,4.30256401043,6.93546065357
1.0,0.5,0.95,5.25,0.2,650.0,1650.0,247259.0,1650.01291728,0.947776293615,0.0253399178478,0.0268837885375,2.99076921509,4.24720973218,4.239417631,6.5890404428
1.0,0.5,0.95,5.25,0.2,650.0,1650.0,246250.0,1650.00321709,0.949311910409,0.0247252614269,0.0259628281643,3.0519421341,4.32133571386,4.34123178579,6.87988070098
1.0,0.5,0.95,5.25,0.2,650.0,1650.0,247529.0,1650.00207705,0.946745638461,0.0275731905544,0.0256811709842,3.00993117205,4.25121750721,4.32358880728,6.63868415812
1.0,0.5,0.95,5.25,0.2,650.0,1650.0,246815.0,1650.0008554,0.949139159592,0.0247617676397,0.0260990727679,3.03677933645,4.29657225193,4.33499603615,6.75912037919
1.0,0.5,0.95,5.25,0.2,650.0,1650.0,246859.0,1650.00296855,0.944904411063,0.0275883336695,0.0275072552679,3.031904234,4.28029553561,4.3517525132,6.75571404933
1.0,0.5,0.95,5.25,0.2,650.0,1650.0,247552.0,1650.00115524,0.944966293309,0.0258481330629,0.0291855736277,2.93392957677,4.21092995661,4.23212979457,6.4442433192
