# Supplementary material for: Crossed and Locked Quotes in a Multi-Market Simulation
Source: PLoS One. 2016 Mar 9;11(3):e0151096. doi: 10.1371/journal.pone.0151096 (PMC4784946; doi:10.1371/journal.pone.0151096)
Supplement: S2 Dataset — Simulation output and summary files for the sensitivity analysis. (ZIP) [file pone.0151096.s002.zip › sensitivity_analysis/sensitivity_analysis_184.out]

SLURM_ARRAY_TASK_ID:  184
1.0,0.5,0.95,5.5,0.2,650.0,1650.0,246778.0,1650.00110785,0.94879194116,0.0258105299592,0.0253975288809,3.15617829479,4.47813213908,4.48027311,7.19907435569
1.0,0.5,0.95,5.5,0.2,650.0,1650.0,246109.0,1650.00217763,0.950124362666,0.0233935099418,0.0264821273925,3.16773551251,4.52799622694,4.52725584972,7.33298758035
1.0,0.5,0.95,5.5,0.2,650.0,1650.0,246960.0,1650.00103031,0.94779968022,0.0274560172187,0.024744302561,3.10701497004,4.3966240168,4.40791258424,7.03343705693
1.0,0.5,0.95,5.5,0.2,650.0,1650.0,245206.0,1650.00495305,0.946014497683,0.0271201834475,0.02686531887,3.14142590626,4.47743175273,4.50791119103,7.38209287742
1.0,0.5,0.95,5.5,0.2,650.0,1650.0,246826.0,1650.00047874,0.945460595636,0.0271868840908,0.0273525202728,3.17788881088,4.55512274246,4.54047964047,7.48896967802
1.0,0.5,0.95,5.5,0.2,650.0,1650.0,247608.0,1650.00976318,0.945636639885,0.0253022026265,0.0290611574889,3.15506807353,4.5160869195,4.50461991105,7.46257047438
1.0,0.5,0.95,5.5,0.2,650.0,1650.0,247491.0,1650.00050373,0.947378549534,0.0266262527328,0.0259951977328,3.17618145228,4.51899792321,4.52257065784,7.35133882943
1.0,0.5,0.95,5.5,0.2,650.0,1650.0,247458.0,1650.0081972,0.947827930768,0.0261913326346,0.0259807365972,3.15897186758,4.4801784745,4.50420381852,7.2632316945
1.0,0.5,0.95,5.5,0.2,650.0,1650.0,245903.0,1650.00503402,0.95156381377,0.0247115863008,0.0237245999289,3.13318712131,4.45246438048,4.44267918852,7.06495963421
1.0,0.5,0.95,5.5,0.2,650.0,1650.0,246069.0,1650.00153287,0.944321668712,0.0290437613022,0.026634569986,3.08696893262,4.40424284714,4.40738225292,7.13762843278
1.0,0.5,0.95,5.5,0.2,650.0,1650.0,245645.0,1650.02224728,0.948601044064,0.0247295102384,0.0266694456973,3.1871629823,4.54840583649,4.54560129291,7.37170457387
1.0,0.5,0.95,5.5,0.2,650.0,1650.0,246931.0,1650.00743567,0.948687793262,0.023540808973,0.0277713977648,3.17311257793,4.51071576422,4.53715491793,7.30137173959
1.0,0.5,0.95,5.5,0.2,650.0,1650.0,246002.0,1650.00058208,0.949125385949,0.0252176421912,0.0256569718597,3.10991271322,4.43590899808,4.44009663087,7.25368219011
1.0,0.5,0.95,5.5,0.2,650.0,1650.0,246936.0,1650.00418021,0.94528552534,0.0260365059997,0.0286779686602,3.15629158067,4.46011884841,4.54068231065,7.44592064874
1.0,0.5,0.95,5.5,0.2,650.0,1650.0,245960.0,1650.01908558,0.950400214743,0.0244626155524,0.0251371697041,3.18380083096,4.52659251963,4.49470330055,7.34080286412
1.0,0.5,0.95,5.5,0.2,650.0,1650.0,246691.0,1650.00536235,0.946761900877,0.0262590311584,0.0269790679643,3.14414562637,4.47524830985,4.47694761721,7.28669867054
1.0,0.5,0.95,5.5,0.2,650.0,1650.0,246527.0,1650.00836125,0.946781695554,0.0247327785257,0.0284855259203,3.15713831254,4.4880934333,4.48502811751,7.42580012628
1.0,0.5,0.95,5.5,0.2,650.0,1650.0,246456.0,1650.00437449,0.944087853402,0.0279585736865,0.0279535729116,3.12651651968,4.46817207168,4.48341083606,7.34667983087
1.0,0.5,0.95,5.5,0.2,650.0,1650.0,246008.0,1650.00919254,0.945843410124,0.0258795068811,0.0282770829951,3.13281995641,4.44529122408,4.47321205076,7.38814201725
1.0,0.5,0.95,5.5,0.2,650.0,1650.0,245994.0,1650.00098239,0.948921747369,0.0252895625658,0.0257886900651,3.16730214395,4.48051294385,4.50340481097,7.53221239898
