# Supplementary material for: Crossed and Locked Quotes in a Multi-Market Simulation
Source: PLoS One. 2016 Mar 9;11(3):e0151096. doi: 10.1371/journal.pone.0151096 (PMC4784946; doi:10.1371/journal.pone.0151096)
Supplement: S2 Dataset — Simulation output and summary files for the sensitivity analysis. (ZIP) [file pone.0151096.s002.zip › sensitivity_analysis/sensitivity_analysis_185.out]

SLURM_ARRAY_TASK_ID:  185
1.0,0.5,1.0,4.5,0.2,650.0,1650.0,260575.0,1650.00570071,0.944755486835,0.0306771777933,0.0245673353714,2.57068422806,3.65629467005,3.67112741009,5.02922572226
1.0,0.5,1.0,4.5,0.2,650.0,1650.0,260943.0,1650.00180591,0.946432978837,0.0324375679826,0.0211294531802,2.59947393263,3.64874801127,3.68107720333,4.93956705964
1.0,0.5,1.0,4.5,0.2,650.0,1650.0,260305.0,1650.00084124,0.945819397985,0.0301315024147,0.0240490996007,2.63539961827,3.72807578524,3.74553985628,5.0042796088
1.0,0.5,1.0,4.5,0.2,650.0,1650.0,259644.0,1650.0011191,0.942148234586,0.0342502341661,0.023601531248,2.6057990796,3.68764962811,3.70004525942,5.0796002465
1.0,0.5,1.0,4.5,0.2,650.0,1650.0,260263.0,1650.00249704,0.947557513935,0.030293492465,0.0221489935997,2.55137436009,3.6011966876,3.57766475372,4.80398686995
1.0,0.5,1.0,4.5,0.2,650.0,1650.0,258481.0,1650.00439169,0.947098661592,0.0297953873435,0.0231059510646,2.62402484526,3.69451327356,3.68414243558,5.10197524585
1.0,0.5,1.0,4.5,0.2,650.0,1650.0,260629.0,1650.01473819,0.948773016997,0.0275696634178,0.0236573195855,2.58894456801,3.6444745395,3.66665085981,4.85099483988
1.0,0.5,1.0,4.5,0.2,650.0,1650.0,260728.0,1650.00353625,0.948062434253,0.0317458890572,0.0201916766895,2.60806443648,3.65267872602,3.64988705361,4.88784755024
1.0,0.5,1.0,4.5,0.2,650.0,1650.0,260289.0,1650.00592816,0.947623445548,0.0313872810031,0.0209892734491,2.59296500723,3.66643957775,3.6080266747,4.78296840786
1.0,0.5,1.0,4.5,0.2,650.0,1650.0,259497.0,1650.02344998,0.946393340947,0.033566862074,0.0200397969787,2.6044248542,3.64458314275,3.68219569692,4.85300347263
1.0,0.5,1.0,4.5,0.2,650.0,1650.0,259892.0,1650.00122388,0.942871716028,0.0332697469459,0.0238585370263,2.61183317375,3.64925871501,3.72388333517,5.02175147299
1.0,0.5,1.0,4.5,0.2,650.0,1650.0,261329.0,1650.00082615,0.944162653345,0.0301003067915,0.0257370398632,2.55727061215,3.63601272165,3.63326034598,4.89801456376
1.0,0.5,1.0,4.5,0.2,650.0,1650.0,260971.0,1650.01445288,0.946037715267,0.0318313197779,0.0221309649552,2.58887944119,3.69919803638,3.64642267687,4.87524185114
1.0,0.5,1.0,4.5,0.2,650.0,1650.0,259122.0,1650.00083546,0.946612803159,0.0302427800152,0.0231444168262,2.56762093734,3.62402082047,3.65068759907,4.73125364516
1.0,0.5,1.0,4.5,0.2,650.0,1650.0,261241.0,1650.00013318,0.943962058476,0.0322671685327,0.0237707729913,2.56802653599,3.637842931,3.63308271903,4.81817168657
1.0,0.5,1.0,4.5,0.2,650.0,1650.0,260549.0,1650.00049206,0.942245520728,0.0330709816807,0.0246834975912,2.55023386484,3.61258904578,3.63042820531,4.81002017611
1.0,0.5,1.0,4.5,0.2,650.0,1650.0,258919.0,1650.00787622,0.945839055608,0.0324503689377,0.0217105754542,2.57354500006,3.61849565402,3.65043406545,4.75286551291
1.0,0.5,1.0,4.5,0.2,650.0,1650.0,260875.0,1650.01819272,0.945431313352,0.0302940846717,0.0242746019767,2.64339977282,3.70847717227,3.71858497025,5.03116411702
1.0,0.5,1.0,4.5,0.2,650.0,1650.0,260489.0,1650.00875143,0.945512805635,0.0284671923664,0.0260200019991,2.61744154189,3.69594334983,3.71042253533,4.92925390349
1.0,0.5,1.0,4.5,0.2,650.0,1650.0,260529.0,1650.00031132,0.945360382547,0.0334821109961,0.0211575064565,2.60052754448,3.68158945888,3.65486659831,4.95028501797
