# Supplementary material for: Crossed and Locked Quotes in a Multi-Market Simulation
Source: PLoS One. 2016 Mar 9;11(3):e0151096. doi: 10.1371/journal.pone.0151096 (PMC4784946; doi:10.1371/journal.pone.0151096)
Supplement: S2 Dataset — Simulation output and summary files for the sensitivity analysis. (ZIP) [file pone.0151096.s002.zip › sensitivity_analysis/sensitivity_analysis_186.out]

SLURM_ARRAY_TASK_ID:  186
1.0,0.5,1.0,4.75,0.2,650.0,1650.0,260361.0,1650.00172425,0.946779049837,0.0290694628125,0.0241514873507,2.72669172881,3.86045670144,3.84986035801,5.4059124203
1.0,0.5,1.0,4.75,0.2,650.0,1650.0,259472.0,1650.02298876,0.94599735178,0.0302384233882,0.0237642248314,2.70582162365,3.84213703585,3.84377589474,5.40734711797
1.0,0.5,1.0,4.75,0.2,650.0,1650.0,257540.0,1650.00054601,0.948439736538,0.028269165008,0.0232910984544,2.7389728478,3.87703047904,3.85805075955,5.31009297089
1.0,0.5,1.0,4.75,0.2,650.0,1650.0,261155.0,1650.00314723,0.944274659017,0.0314864236992,0.0242389172838,2.71470039119,3.84373201354,3.79455417893,5.325493887
1.0,0.5,1.0,4.75,0.2,650.0,1650.0,260329.0,1650.00013495,0.947164899166,0.0292128081662,0.023622292668,2.68965320257,3.81602265722,3.78074223854,5.29875168581
1.0,0.5,1.0,4.75,0.2,650.0,1650.0,260671.0,1650.00734375,0.945848839392,0.0295645966774,0.0245865639305,2.6859983756,3.80865022296,3.79086187488,5.17111851564
1.0,0.5,1.0,4.75,0.2,650.0,1650.0,260022.0,1650.00549491,0.94615444035,0.0301545719003,0.0236909877498,2.6759511899,3.75564974678,3.79903448581,5.23390307951
1.0,0.5,1.0,4.75,0.2,650.0,1650.0,259762.0,1650.00074079,0.944848876497,0.0309448880197,0.0242062354829,2.69907049822,3.82973233512,3.87428152135,5.48708437934
1.0,0.5,1.0,4.75,0.2,650.0,1650.0,260924.0,1650.00540931,0.945534726516,0.0308748353053,0.0235904381783,2.66525455117,3.77291356526,3.78651330175,5.23118530939
1.0,0.5,1.0,4.75,0.2,650.0,1650.0,261173.0,1650.00022293,0.945833783317,0.0299101522429,0.0242560644404,2.65745556713,3.75135526729,3.74509364146,5.10520576046
1.0,0.5,1.0,4.75,0.2,650.0,1650.0,260108.0,1650.00063724,0.942108803897,0.034607619538,0.0232835765649,2.644054421,3.76256968548,3.70862204987,5.01743910482
1.0,0.5,1.0,4.75,0.2,650.0,1650.0,261522.0,1650.00351785,0.944046970742,0.0319963398717,0.0239566893859,2.69736857751,3.80323772043,3.84187881514,5.35544491141
1.0,0.5,1.0,4.75,0.2,650.0,1650.0,260162.0,1650.00677882,0.944095647517,0.0305162501342,0.0253881023486,2.67531951997,3.78825612398,3.82400013946,5.34756515166
1.0,0.5,1.0,4.75,0.2,650.0,1650.0,260012.0,1650.01316096,0.945303007376,0.0285504401137,0.0261465525101,2.62675864574,3.78399212216,3.70547859637,5.01838026122
1.0,0.5,1.0,4.75,0.2,650.0,1650.0,261251.0,1650.0007789,0.948695296501,0.0279118254603,0.0233928780387,2.7189461894,3.8063272416,3.85106521724,5.4557862014
1.0,0.5,1.0,4.75,0.2,650.0,1650.0,259511.0,1650.00939961,0.945288130295,0.0315540518828,0.0231578178225,2.68419923221,3.77191766224,3.79973004762,5.39875110884
1.0,0.5,1.0,4.75,0.2,650.0,1650.0,259675.0,1650.00007213,0.947303217175,0.0300354082186,0.0226613746069,2.71456589188,3.87871047037,3.81066550333,5.46883172668
1.0,0.5,1.0,4.75,0.2,650.0,1650.0,260339.0,1650.00005908,0.945724988402,0.0312754039132,0.022999607685,2.66420147904,3.78312006727,3.76355384903,5.34006513887
1.0,0.5,1.0,4.75,0.2,650.0,1650.0,260143.0,1650.00332618,0.947840324378,0.029886870133,0.0222728054893,2.6970230187,3.80876363124,3.80874608603,5.19884362681
1.0,0.5,1.0,4.75,0.2,650.0,1650.0,260921.0,1650.00063709,0.946205366669,0.0311504264403,0.0226442068904,2.71497897906,3.8466347791,3.83978077784,5.37373472789
