# Supplementary material for: Crossed and Locked Quotes in a Multi-Market Simulation
Source: PLoS One. 2016 Mar 9;11(3):e0151096. doi: 10.1371/journal.pone.0151096 (PMC4784946; doi:10.1371/journal.pone.0151096)
Supplement: S2 Dataset — Simulation output and summary files for the sensitivity analysis. (ZIP) [file pone.0151096.s002.zip › sensitivity_analysis/sensitivity_analysis_187.out]

SLURM_ARRAY_TASK_ID:  187
1.0,0.5,1.0,5.0,0.2,650.0,1650.0,259777.0,1650.00454893,0.943144380104,0.0311625304429,0.0256930894529,2.81542312594,4.03385713879,4.01373630834,6.12146269
1.0,0.5,1.0,5.0,0.2,650.0,1650.0,261737.0,1650.00861846,0.948720697291,0.0286474051964,0.0226318975128,2.7761598359,3.91886312464,3.94029969784,5.61158690335
1.0,0.5,1.0,5.0,0.2,650.0,1650.0,260259.0,1650.00872518,0.94409138038,0.0310337819012,0.0248748377185,2.84457736314,4.03694617332,4.0293950329,5.90269072151
1.0,0.5,1.0,5.0,0.2,650.0,1650.0,260423.0,1650.00257341,0.940868895458,0.0337276000325,0.0254035045099,2.81815888753,4.03818641059,4.00065027098,5.8465807568
1.0,0.5,1.0,5.0,0.2,650.0,1650.0,260354.0,1650.01009347,0.948288109368,0.0279631759489,0.023748714683,2.79363517734,3.93558752497,3.94292193123,5.6418537025
1.0,0.5,1.0,5.0,0.2,650.0,1650.0,260609.0,1650.00392191,0.945087592028,0.0306615500048,0.0242508579674,2.76523233672,3.92516354921,3.89650368304,5.54514382446
1.0,0.5,1.0,5.0,0.2,650.0,1650.0,261002.0,1650.00008312,0.948225428641,0.0271977841724,0.0245767871869,2.815153764,4.04290001541,3.93643675348,5.85563245183
1.0,0.5,1.0,5.0,0.2,650.0,1650.0,258456.0,1650.00236373,0.949192825298,0.028120195123,0.0226869795793,2.84020530621,4.02080369229,3.98977870326,5.80018977811
1.0,0.5,1.0,5.0,0.2,650.0,1650.0,260221.0,1650.00496256,0.948745155117,0.0264201149386,0.0248347299441,2.83777754328,4.03026866423,4.06059192073,5.88515812639
1.0,0.5,1.0,5.0,0.2,650.0,1650.0,260858.0,1650.00664237,0.943209127889,0.0288274134122,0.0279634586988,2.79951311751,3.98573456299,3.97010428049,5.79555271056
1.0,0.5,1.0,5.0,0.2,650.0,1650.0,259801.0,1650.00006307,0.945166420131,0.0297841716097,0.0250494082589,2.75099283551,3.92270282598,3.90355876112,5.53905965588
1.0,0.5,1.0,5.0,0.2,650.0,1650.0,260848.0,1650.00198087,0.950939153046,0.0256435126884,0.0234173342653,2.84344117589,3.98949497505,4.00982779604,5.95645453377
1.0,0.5,1.0,5.0,0.2,650.0,1650.0,259507.0,1650.00408873,0.944667371489,0.0322687653041,0.0230638632068,2.78561292392,3.96282939025,3.9590987555,5.70480416162
1.0,0.5,1.0,5.0,0.2,650.0,1650.0,258356.0,1650.00140373,0.944983044047,0.0303475766765,0.0246693792762,2.87747812837,4.08902389432,4.06878456776,6.08864089992
1.0,0.5,1.0,5.0,0.2,650.0,1650.0,260249.0,1650.00589128,0.946059030087,0.0295986159898,0.0243423539233,2.81001082989,3.98014899074,3.97611218167,5.77713501309
1.0,0.5,1.0,5.0,0.2,650.0,1650.0,260337.0,1650.00914204,0.946449749879,0.0285793603793,0.0249708897422,2.80497773649,3.99151089349,4.00752435662,5.73595982435
1.0,0.5,1.0,5.0,0.2,650.0,1650.0,262387.0,1650.00365895,0.945244055877,0.0298238119445,0.024932132178,2.78887014102,3.9960804993,3.93242149827,5.66631702879
1.0,0.5,1.0,5.0,0.2,650.0,1650.0,260905.0,1650.02555147,0.944007386428,0.0286565462614,0.0273360673111,2.81479563275,4.02499660721,3.99860376951,5.93146328495
1.0,0.5,1.0,5.0,0.2,650.0,1650.0,258956.0,1650.00186399,0.947347815853,0.0291830608244,0.0234691233226,2.79113958032,3.95201044539,3.91753046762,5.77028240628
1.0,0.5,1.0,5.0,0.2,650.0,1650.0,259293.0,1650.00544641,0.943940106205,0.0311238625063,0.0249360312887,2.84103303627,4.05535778613,4.02108869245,5.89097942662
