# Supplementary material for: Crossed and Locked Quotes in a Multi-Market Simulation
Source: PLoS One. 2016 Mar 9;11(3):e0151096. doi: 10.1371/journal.pone.0151096 (PMC4784946; doi:10.1371/journal.pone.0151096)
Supplement: S2 Dataset — Simulation output and summary files for the sensitivity analysis. (ZIP) [file pone.0151096.s002.zip › sensitivity_analysis/sensitivity_analysis_188.out]

SLURM_ARRAY_TASK_ID:  188
1.0,0.5,1.0,5.25,0.2,650.0,1650.0,259949.0,1650.00001672,0.94835069026,0.0272982684413,0.0243510412992,2.94492556609,4.19529888314,4.15573908726,6.61600651986
1.0,0.5,1.0,5.25,0.2,650.0,1650.0,260695.0,1650.02423469,0.943717156012,0.0292242647779,0.0270585792099,2.93292391674,4.1863581641,4.18243970969,6.29196213058
1.0,0.5,1.0,5.25,0.2,650.0,1650.0,258298.0,1650.00070541,0.944730075412,0.0294212483247,0.0258486762628,2.9078475923,4.19035773314,4.10733981021,6.30310314146
1.0,0.5,1.0,5.25,0.2,650.0,1650.0,259890.0,1650.00559723,0.947677286801,0.0296156783482,0.022707034851,2.88492803307,4.10081800548,4.07547098639,6.15720874406
1.0,0.5,1.0,5.25,0.2,650.0,1650.0,260481.0,1650.00170932,0.94473857743,0.0289575833098,0.0263038392599,2.88920057178,4.13409750423,4.13179558085,6.21597076671
1.0,0.5,1.0,5.25,0.2,650.0,1650.0,261016.0,1650.01326948,0.946839898923,0.0279456835151,0.0252144175617,2.84186458859,4.01915358881,4.06643966242,6.05589267121
1.0,0.5,1.0,5.25,0.2,650.0,1650.0,259435.0,1650.00215859,0.947507492792,0.0250788184991,0.0274136887093,2.95024403042,4.1930232164,4.18374455932,6.52846891313
1.0,0.5,1.0,5.25,0.2,650.0,1650.0,259948.0,1650.02008097,0.946263003279,0.0299982974657,0.0237386992555,2.95157114892,4.15072392532,4.19636637315,6.41179247021
1.0,0.5,1.0,5.25,0.2,650.0,1650.0,259620.0,1650.00215154,0.949722070437,0.0261226149536,0.0241553146098,2.93556517393,4.12936624343,4.16344178971,6.42480839505
1.0,0.5,1.0,5.25,0.2,650.0,1650.0,259738.0,1650.00682973,0.947879338447,0.0277331450265,0.0243875165268,2.90840377574,4.15742031101,4.11746133133,6.1433442058
1.0,0.5,1.0,5.25,0.2,650.0,1650.0,260441.0,1650.01282876,0.947306861389,0.0270556273094,0.0256375113016,2.93358046115,4.19225034899,4.13800641024,6.1310660971
1.0,0.5,1.0,5.25,0.2,650.0,1650.0,260122.0,1650.00328978,0.949352956299,0.0264638749023,0.0241831687987,2.86611904673,4.09883508316,4.03403784355,6.09800325439
1.0,0.5,1.0,5.25,0.2,650.0,1650.0,259394.0,1650.00199982,0.947511063975,0.0291526961575,0.0233362398677,2.88694707887,4.09667928172,4.10297975049,5.96514716423
1.0,0.5,1.0,5.25,0.2,650.0,1650.0,259712.0,1650.01267422,0.951135494694,0.0243156933057,0.0245488119999,2.99278434664,4.258092007,4.22030772501,6.51992602812
1.0,0.5,1.0,5.25,0.2,650.0,1650.0,260200.0,1650.00391788,0.948805442409,0.0261955781735,0.0249989794177,2.92033327532,4.14237111451,4.11857862498,6.14001405723
1.0,0.5,1.0,5.25,0.2,650.0,1650.0,259211.0,1650.00041517,0.946436911193,0.0296654739832,0.0238976148237,2.93146780309,4.18505079004,4.1460426054,6.28242248935
1.0,0.5,1.0,5.25,0.2,650.0,1650.0,259965.0,1650.00569064,0.945427831535,0.030338824861,0.0242333436041,2.95640945512,4.18435517212,4.1887565491,6.30598486437
1.0,0.5,1.0,5.25,0.2,650.0,1650.0,261571.0,1650.00649954,0.94704025741,0.0295341179372,0.0234256246527,2.90166754799,4.10975950213,4.13426668555,6.21085993524
1.0,0.5,1.0,5.25,0.2,650.0,1650.0,259068.0,1650.00679486,0.945347069377,0.030442561442,0.0242103691805,2.9128001942,4.0981207432,4.10949954129,6.28136626312
1.0,0.5,1.0,5.25,0.2,650.0,1650.0,260402.0,1650.02022343,0.944940473294,0.0306490887353,0.0244104379711,2.8470230655,4.00626571214,4.04227119606,5.89448157934
