# Supplementary material for: Crossed and Locked Quotes in a Multi-Market Simulation
Source: PLoS One. 2016 Mar 9;11(3):e0151096. doi: 10.1371/journal.pone.0151096 (PMC4784946; doi:10.1371/journal.pone.0151096)
Supplement: S2 Dataset — Simulation output and summary files for the sensitivity analysis. (ZIP) [file pone.0151096.s002.zip › sensitivity_analysis/sensitivity_analysis_189.out]

SLURM_ARRAY_TASK_ID:  189
1.0,0.5,1.0,5.5,0.2,650.0,1650.0,259494.0,1650.00485587,0.946862628473,0.0264546186608,0.0266827528663,3.02386487002,4.30513270762,4.30495700479,6.81859417388
1.0,0.5,1.0,5.5,0.2,650.0,1650.0,259889.0,1650.0050024,0.947256991034,0.0294288776151,0.0233141313505,3.05577703456,4.3357468237,4.3361343187,6.88418154411
1.0,0.5,1.0,5.5,0.2,650.0,1650.0,260532.0,1650.00060224,0.949944736738,0.0249528134153,0.0251024498462,2.98309055636,4.21767062508,4.23007475883,6.60031391353
1.0,0.5,1.0,5.5,0.2,650.0,1650.0,260326.0,1650.00628134,0.945482354866,0.0280926852386,0.026424959895,2.99058363715,4.29044322761,4.23999339649,6.56279685579
1.0,0.5,1.0,5.5,0.2,650.0,1650.0,260414.0,1650.00119158,0.947686867301,0.0254015075651,0.0269116251336,3.01175590788,4.25699828712,4.29384244336,6.63768698726
1.0,0.5,1.0,5.5,0.2,650.0,1650.0,259050.0,1650.00049734,0.947000903179,0.0250031829179,0.0279959139028,2.98312837819,4.20605641133,4.24867067641,6.59047280652
1.0,0.5,1.0,5.5,0.2,650.0,1650.0,261049.0,1650.01630523,0.947685158231,0.0271963757346,0.0251184660342,3.00299256024,4.26131050956,4.2934461367,6.71662097121
1.0,0.5,1.0,5.5,0.2,650.0,1650.0,258915.0,1650.0114189,0.943636781193,0.0282400498988,0.028123168908,3.02772109759,4.30834484942,4.29614819084,6.85491985835
1.0,0.5,1.0,5.5,0.2,650.0,1650.0,259484.0,1650.00233996,0.945819219031,0.0280811519091,0.0260996290601,3.02055505458,4.26185797283,4.31310142624,6.60654545333
1.0,0.5,1.0,5.5,0.2,650.0,1650.0,259937.0,1650.00073316,0.946776251204,0.0261095427861,0.0271142060098,3.05925445444,4.37298204617,4.34690694018,6.89411857626
1.0,0.5,1.0,5.5,0.2,650.0,1650.0,260258.0,1650.00209815,0.949242325518,0.0251062374375,0.0256514370441,2.99649567007,4.28714784043,4.2440571563,6.67734494539
1.0,0.5,1.0,5.5,0.2,650.0,1650.0,259227.0,1650.00575624,0.943378801018,0.0280711618181,0.0285500371636,2.99468281161,4.2699504777,4.29529971089,6.76580513261
1.0,0.5,1.0,5.5,0.2,650.0,1650.0,258742.0,1650.00041978,0.948018767836,0.025083156394,0.0268980757698,2.98021332005,4.25433357518,4.21776415388,6.45145785834
1.0,0.5,1.0,5.5,0.2,650.0,1650.0,258909.0,1650.01289834,0.946357991683,0.0253029516612,0.0283390566553,2.99773717232,4.26762711402,4.27974056889,6.48548860941
1.0,0.5,1.0,5.5,0.2,650.0,1650.0,259616.0,1650.00491243,0.944851609633,0.0269798750358,0.0281685153316,3.09043238411,4.40802712414,4.40021558482,7.25936923952
1.0,0.5,1.0,5.5,0.2,650.0,1650.0,259628.0,1650.0113835,0.943878922524,0.0280918332382,0.0280292442373,3.02348597935,4.28019092602,4.34083076161,6.75232346656
1.0,0.5,1.0,5.5,0.2,650.0,1650.0,260359.0,1650.01084053,0.949738372371,0.0253601101173,0.0249015175115,3.0070829462,4.25816836053,4.22589902258,6.48401665486
1.0,0.5,1.0,5.5,0.2,650.0,1650.0,259212.0,1650.00188881,0.945147009535,0.029598744798,0.0252542456667,3.03709376143,4.30004831476,4.31917001022,6.8085418295
1.0,0.5,1.0,5.5,0.2,650.0,1650.0,260183.0,1650.00258992,0.945707375349,0.0292420620693,0.0250505625821,3.03039323388,4.33309235312,4.26750373923,6.78322824958
1.0,0.5,1.0,5.5,0.2,650.0,1650.0,259057.0,1650.00997298,0.9473766201,0.0262025142655,0.0264208656346,3.00924231082,4.2729061585,4.29558835584,6.72782825904
