# Supplementary material for: Crossed and Locked Quotes in a Multi-Market Simulation
Source: PLoS One. 2016 Mar 9;11(3):e0151096. doi: 10.1371/journal.pone.0151096 (PMC4784946; doi:10.1371/journal.pone.0151096)
Supplement: S2 Dataset — Simulation output and summary files for the sensitivity analysis. (ZIP) [file pone.0151096.s002.zip › sensitivity_analysis/sensitivity_analysis_19.out]

SLURM_ARRAY_TASK_ID:  19
0.0,0.0,1.05,5.5,0.2,650.0,1650.0,277741.0,1650.00020263,0.0,0.0,1.0,-34.2443589813,3.13294107786,3.06077788779,665.040216876
0.0,0.0,1.05,5.5,0.2,650.0,1650.0,277288.0,1650.00252843,0.000590916573151,0.000720225133184,0.998688858294,-35.8496451609,3.09502167916,3.08293348311,804.515795742
0.0,0.0,1.05,5.5,0.2,650.0,1650.0,276516.0,1650.01000817,0.187684230365,0.0686382226721,0.743677546963,-6.48878497534,3.06911746431,3.13032856003,76.1025570316
0.0,0.0,1.05,5.5,0.2,650.0,1650.0,277803.0,1650.00138077,0.080840083757,0.0367781428899,0.882381773353,-8.94215374521,3.10061223191,3.1189667369,95.0678511478
0.0,0.0,1.05,5.5,0.2,650.0,1650.0,276864.0,1650.00589017,0.165783512902,0.0633905699462,0.770825917152,-5.780766506,3.10972550382,3.13584073217,54.3693778715
0.0,0.0,1.05,5.5,0.2,650.0,1650.0,277523.0,1650.00070586,0.0,0.0,1.0,-69.544230738,3.07345434318,3.08585709209,2585.29569997
0.0,0.0,1.05,5.5,0.2,650.0,1650.0,276936.0,1650.00587246,0.198364505531,0.0668240163454,0.734811478124,-8.12502330797,3.09582237179,3.09766497189,102.933571234
0.0,0.0,1.05,5.5,0.2,650.0,1650.0,276037.0,1650.00177184,0.205361853996,0.0726979570269,0.721940188977,-5.46795352631,3.13987317493,3.0631459181,56.6601639745
0.0,0.0,1.05,5.5,0.2,650.0,1650.0,276532.0,1650.00028464,0.0,0.0,1.0,-77.4765152141,3.09583616121,3.13319638078,2895.67546072
0.0,0.0,1.05,5.5,0.2,650.0,1650.0,276789.0,1650.00687307,0.086536085486,0.0356218922658,0.877842022248,-13.3693372726,3.16180653631,3.10872910073,174.672599336
0.0,0.0,1.05,5.5,0.2,650.0,1650.0,277844.0,1650.01649333,0.0446259325111,0.0214968915179,0.933877175971,-17.8055882852,3.1579836959,3.10920906918,270.121101688
0.0,0.0,1.05,5.5,0.2,650.0,1650.0,276367.0,1650.01039746,0.0454699222326,0.0141168660697,0.940413211698,-38.3403353508,3.11295030691,3.099634477,1316.08062139
0.0,0.0,1.05,5.5,0.2,650.0,1650.0,277634.0,1650.00106357,0.0,0.0,1.0,-38.8115781484,3.14140477842,3.15266215436,836.188437877
0.0,0.0,1.05,5.5,0.2,650.0,1650.0,277428.0,1650.00266247,0.173677551657,0.0630853271569,0.763237121187,-9.41408750278,3.11141319318,3.09090039725,132.919852303
0.0,0.0,1.05,5.5,0.2,650.0,1650.0,275826.0,1650.008451,0.281432912915,0.101675589738,0.616891497347,-3.40919580132,3.10133471093,3.12758660808,39.9621333254
0.0,0.0,1.05,5.5,0.2,650.0,1650.0,277860.0,1650.00830912,0.110630951297,0.0500937780569,0.839275270647,-10.1617886593,3.04876838732,3.12663165503,122.101744762
0.0,0.0,1.05,5.5,0.2,650.0,1650.0,277125.0,1650.00171334,0.0,0.0,1.0,-26.4766217791,3.09066822618,3.01498776912,418.95063018
0.0,0.0,1.05,5.5,0.2,650.0,1650.0,277043.0,1650.00995783,0.0357127868583,0.0214069047623,0.942880308379,-12.7654460125,3.04376563341,3.14175946427,139.958029122
0.0,0.0,1.05,5.5,0.2,650.0,1650.0,277226.0,1650.00847697,0.0586202140719,0.025296499462,0.916083286466,-15.246417885,3.11338049793,3.051912639,193.550385793
0.0,0.0,1.05,5.5,0.2,650.0,1650.0,276113.0,1650.00270032,0.0,0.0,1.0,-33.6936871199,3.13832621249,3.1493922908,631.993745037
