# Supplementary material for: Crossed and Locked Quotes in a Multi-Market Simulation
Source: PLoS One. 2016 Mar 9;11(3):e0151096. doi: 10.1371/journal.pone.0151096 (PMC4784946; doi:10.1371/journal.pone.0151096)
Supplement: S2 Dataset — Simulation output and summary files for the sensitivity analysis. (ZIP) [file pone.0151096.s002.zip › sensitivity_analysis/sensitivity_analysis_190.out]

SLURM_ARRAY_TASK_ID:  190
1.0,0.5,1.05,4.5,0.2,650.0,1650.0,274056.0,1650.0039654,0.948102797103,0.0319345539578,0.0199626489393,2.47828702476,3.45932541598,3.484952182,4.43196813933
1.0,0.5,1.05,4.5,0.2,650.0,1650.0,273209.0,1650.00849327,0.947918310545,0.0317257098474,0.0203559796078,2.47933816172,3.48310225682,3.48975429274,4.28470367297
1.0,0.5,1.05,4.5,0.2,650.0,1650.0,273717.0,1650.00936533,0.943043339423,0.0334731092961,0.0234835512807,2.46248925097,3.50488214933,3.49963792875,4.41510117287
1.0,0.5,1.05,4.5,0.2,650.0,1650.0,272905.0,1650.00747472,0.943582807571,0.0331535084742,0.0232636839549,2.54588354471,3.59624815025,3.59314753892,4.68681745232
1.0,0.5,1.05,4.5,0.2,650.0,1650.0,274305.0,1650.00073353,0.947651948911,0.0290749495634,0.023273101526,2.5478327357,3.61049201879,3.5946392519,4.68322830364
1.0,0.5,1.05,4.5,0.2,650.0,1650.0,274056.0,1650.00943806,0.947432007237,0.0319504875589,0.0206175052037,2.53134583198,3.53970322651,3.56538760029,4.60828382599
1.0,0.5,1.05,4.5,0.2,650.0,1650.0,273717.0,1650.00518775,0.946090919484,0.0318859469765,0.0220231335394,2.50798259954,3.52027130575,3.51519026198,4.53108310776
1.0,0.5,1.05,4.5,0.2,650.0,1650.0,273346.0,1650.01972361,0.945455895434,0.0309163279154,0.0236277766502,2.5304919148,3.5961127487,3.55652810316,4.65930429603
1.0,0.5,1.05,4.5,0.2,650.0,1650.0,272860.0,1650.0094594,0.943390127891,0.0342739513059,0.0223359208032,2.48606960464,3.46785740287,3.54994534345,4.58821051758
1.0,0.5,1.05,4.5,0.2,650.0,1650.0,275009.0,1650.01060845,0.947805894608,0.0311332920361,0.0210608133562,2.44314642429,3.45876340372,3.44849693938,4.33308994715
1.0,0.5,1.05,4.5,0.2,650.0,1650.0,273463.0,1650.00483091,0.946516525442,0.033595581982,0.019887892576,2.44493029918,3.43653247684,3.43001834606,4.23523484297
1.0,0.5,1.05,4.5,0.2,650.0,1650.0,274156.0,1650.01719358,0.942815263196,0.0341826957528,0.0230020410514,2.4947471935,3.52408302287,3.52195680584,4.4951213827
1.0,0.5,1.05,4.5,0.2,650.0,1650.0,273983.0,1650.00361138,0.950404542135,0.0300035417025,0.0195919161623,2.51356630665,3.5068415795,3.52258331206,4.50934472686
1.0,0.5,1.05,4.5,0.2,650.0,1650.0,273296.0,1650.01521254,0.948120277432,0.0333375319334,0.0185421906343,2.53064080585,3.54307119639,3.54718602666,4.61134846862
1.0,0.5,1.05,4.5,0.2,650.0,1650.0,271267.0,1650.0376582,0.946129876396,0.0303009395986,0.0235691840056,2.52988214342,3.58889017259,3.564593592,4.71916048958
1.0,0.5,1.05,4.5,0.2,650.0,1650.0,272649.0,1650.01445038,0.94476627122,0.0333039069733,0.0219298218068,2.49431547178,3.52726345348,3.52034861655,4.54121092748
1.0,0.5,1.05,4.5,0.2,650.0,1650.0,272848.0,1650.00295699,0.949786376314,0.0297643491383,0.0204492745481,2.50882179704,3.47976011508,3.49552896057,4.57674871635
1.0,0.5,1.05,4.5,0.2,650.0,1650.0,274054.0,1650.00075825,0.948327351375,0.0299626528257,0.0217099957994,2.50852410906,3.52945754031,3.51736440253,4.57735133009
1.0,0.5,1.05,4.5,0.2,650.0,1650.0,274078.0,1650.00061921,0.944212029686,0.0329112677596,0.0228767025541,2.51151970305,3.52596338164,3.53828109844,4.55372016323
1.0,0.5,1.05,4.5,0.2,650.0,1650.0,272744.0,1650.01905945,0.943891391657,0.0319771304538,0.0241314778894,2.49033937724,3.49861403187,3.48821341831,4.57903694242
