# Supplementary material for: Crossed and Locked Quotes in a Multi-Market Simulation
Source: PLoS One. 2016 Mar 9;11(3):e0151096. doi: 10.1371/journal.pone.0151096 (PMC4784946; doi:10.1371/journal.pone.0151096)
Supplement: S2 Dataset — Simulation output and summary files for the sensitivity analysis. (ZIP) [file pone.0151096.s002.zip › sensitivity_analysis/sensitivity_analysis_191.out]

SLURM_ARRAY_TASK_ID:  191
1.0,0.5,1.05,4.75,0.2,650.0,1650.0,273366.0,1650.00136431,0.938990136304,0.0351075350756,0.0259023286204,2.58581661047,3.67251412875,3.70501952724,4.96434618683
1.0,0.5,1.05,4.75,0.2,650.0,1650.0,273022.0,1650.00846749,0.945698623505,0.0324219256329,0.0218794508622,2.60683314391,3.67143231868,3.68629923079,4.92674560532
1.0,0.5,1.05,4.75,0.2,650.0,1650.0,272850.0,1650.0043017,0.945674039822,0.0304989947941,0.023826965384,2.58776988868,3.64972169501,3.66559538745,4.88790003115
1.0,0.5,1.05,4.75,0.2,650.0,1650.0,273849.0,1650.0003763,0.942224579945,0.0339147982491,0.0238606218055,2.58591716794,3.67873837486,3.66630607114,4.95765630061
1.0,0.5,1.05,4.75,0.2,650.0,1650.0,273737.0,1650.00137621,0.945404355532,0.031144098005,0.0234515464631,2.59888258703,3.66578688505,3.64592831141,5.00832177121
1.0,0.5,1.05,4.75,0.2,650.0,1650.0,273561.0,1650.00203321,0.945585178697,0.0307127567329,0.0237020645699,2.576744866,3.64153473348,3.62992763697,4.82397522888
1.0,0.5,1.05,4.75,0.2,650.0,1650.0,273015.0,1650.00412047,0.946401849667,0.0286580790588,0.0249400712738,2.5658705597,3.64160404869,3.67701962367,4.94099796532
1.0,0.5,1.05,4.75,0.2,650.0,1650.0,273143.0,1650.00950141,0.947690383858,0.0310629552524,0.0212466608893,2.63713754767,3.72079905451,3.71815480811,5.12630940821
1.0,0.5,1.05,4.75,0.2,650.0,1650.0,271751.0,1650.00463866,0.944514430273,0.0318999027754,0.0235856669515,2.58532997133,3.66431072621,3.65520412706,4.85815532223
1.0,0.5,1.05,4.75,0.2,650.0,1650.0,273711.0,1650.00051849,0.945262526888,0.0308547512529,0.0238827218593,2.59664779552,3.69840284785,3.66294840529,5.03628856752
1.0,0.5,1.05,4.75,0.2,650.0,1650.0,273848.0,1650.00303663,0.948881219133,0.0287879417882,0.0223308390786,2.60885019731,3.67043898556,3.73217879856,4.98197379782
1.0,0.5,1.05,4.75,0.2,650.0,1650.0,273523.0,1650.0079424,0.948542808385,0.0305863421016,0.0208708495133,2.57698594846,3.64464610157,3.60426050882,4.80026327965
1.0,0.5,1.05,4.75,0.2,650.0,1650.0,272659.0,1650.0024215,0.946472891217,0.0291739291835,0.0243531795994,2.6033075319,3.68965378979,3.66617544871,4.86452259845
1.0,0.5,1.05,4.75,0.2,650.0,1650.0,274122.0,1650.00898402,0.946337624471,0.0311294716333,0.0225329038959,2.58383590818,3.63838772134,3.65084365075,4.8263349679
1.0,0.5,1.05,4.75,0.2,650.0,1650.0,273316.0,1650.00293335,0.948766052836,0.0292224380829,0.0220115090809,2.6089561181,3.63276387143,3.66044187325,4.96656315948
1.0,0.5,1.05,4.75,0.2,650.0,1650.0,273907.0,1650.00090266,0.942775177192,0.0336700276385,0.0235547951695,2.58488469107,3.64856838867,3.66216666406,4.80657224588
1.0,0.5,1.05,4.75,0.2,650.0,1650.0,273626.0,1650.0009981,0.948055553409,0.0311484394121,0.0207960071786,2.61429105477,3.64045176203,3.68121923876,4.95713625549
1.0,0.5,1.05,4.75,0.2,650.0,1650.0,272444.0,1650.0005059,0.946106244592,0.030840277395,0.0230534780133,2.60403928587,3.72505011754,3.65857177074,4.97620499302
1.0,0.5,1.05,4.75,0.2,650.0,1650.0,273422.0,1650.00352613,0.944082330131,0.0326375124991,0.02328015737,2.61483746359,3.67626943749,3.6972492562,5.06760850154
1.0,0.5,1.05,4.75,0.2,650.0,1650.0,273544.0,1650.01230448,0.949340227817,0.0266656288025,0.0239941433804,2.62710718006,3.71373065866,3.68316524997,5.13197900912
