# Supplementary material for: Crossed and Locked Quotes in a Multi-Market Simulation
Source: PLoS One. 2016 Mar 9;11(3):e0151096. doi: 10.1371/journal.pone.0151096 (PMC4784946; doi:10.1371/journal.pone.0151096)
Supplement: S2 Dataset — Simulation output and summary files for the sensitivity analysis. (ZIP) [file pone.0151096.s002.zip › sensitivity_analysis/sensitivity_analysis_192.out]

SLURM_ARRAY_TASK_ID:  192
1.0,0.5,1.05,5.0,0.2,650.0,1650.0,271379.0,1650.00790829,0.948830026676,0.030217681569,0.020952291755,2.72908530535,3.871189905,3.84998865687,5.44337689349
1.0,0.5,1.05,5.0,0.2,650.0,1650.0,272242.0,1650.02314296,0.94525631761,0.0320796416692,0.0226640407211,2.70938218657,3.79414349971,3.83195695734,5.31908892461
1.0,0.5,1.05,5.0,0.2,650.0,1650.0,272585.0,1650.00077402,0.943631374681,0.0290238324858,0.0273447928334,2.69057753945,3.80328803864,3.85443411353,5.35610406743
1.0,0.5,1.05,5.0,0.2,650.0,1650.0,274742.0,1650.00105627,0.946945562345,0.0303872724976,0.0226671651573,2.70602599929,3.83427963767,3.83474368957,5.34814926877
1.0,0.5,1.05,5.0,0.2,650.0,1650.0,272980.0,1650.00534499,0.946869166981,0.0290986657823,0.0240321672371,2.71342239479,3.82200727774,3.84138614586,5.44779312406
1.0,0.5,1.05,5.0,0.2,650.0,1650.0,274880.0,1650.00103714,0.948085486985,0.0300013675962,0.0219131454183,2.68478711593,3.76836974891,3.78478835179,5.16318030856
1.0,0.5,1.05,5.0,0.2,650.0,1650.0,273927.0,1650.00428644,0.943637583558,0.032455909563,0.0239065068792,2.71598496109,3.83422572452,3.85255415282,5.41040649933
1.0,0.5,1.05,5.0,0.2,650.0,1650.0,273843.0,1650.00260707,0.950341964093,0.0296235102444,0.0200345256624,2.67547683112,3.77528523163,3.75707791402,5.08684513532
1.0,0.5,1.05,5.0,0.2,650.0,1650.0,273580.0,1650.00294744,0.947621118028,0.0311355576163,0.0212433243553,2.68147370807,3.77955568643,3.77006431899,5.20239258221
1.0,0.5,1.05,5.0,0.2,650.0,1650.0,274162.0,1650.00137713,0.947911130804,0.0305546539626,0.0215342152339,2.72011968383,3.81296100067,3.79347983634,5.24335069002
1.0,0.5,1.05,5.0,0.2,650.0,1650.0,272488.0,1650.01460737,0.943694221357,0.0322165677825,0.0240892108601,2.73219931001,3.89449327563,3.85762746686,5.39349408929
1.0,0.5,1.05,5.0,0.2,650.0,1650.0,273671.0,1650.0039512,0.94760489848,0.0285795558746,0.0238155456452,2.6606953071,3.76732811149,3.75634816951,5.14419949145
1.0,0.5,1.05,5.0,0.2,650.0,1650.0,274449.0,1650.00242499,0.950098508203,0.0260244653919,0.0238770264049,2.7117698318,3.84922245721,3.85045220239,5.25494940197
1.0,0.5,1.05,5.0,0.2,650.0,1650.0,273710.0,1650.00213011,0.944941466369,0.0314754044008,0.0235831292299,2.66249680197,3.77167810458,3.75677061751,5.12257023862
1.0,0.5,1.05,5.0,0.2,650.0,1650.0,273295.0,1650.01744021,0.94468398167,0.0304834533301,0.0248325649999,2.69355938476,3.80424862663,3.80448671132,5.37390821763
1.0,0.5,1.05,5.0,0.2,650.0,1650.0,272487.0,1650.01253376,0.947570703961,0.0287642854824,0.0236650105564,2.65248410141,3.7621384428,3.7566112622,5.18719549684
1.0,0.5,1.05,5.0,0.2,650.0,1650.0,272654.0,1650.00312111,0.946866336806,0.029333522894,0.0238001403005,2.7298788009,3.83791517823,3.84660075533,5.32039750782
1.0,0.5,1.05,5.0,0.2,650.0,1650.0,273418.0,1650.00032835,0.945646273006,0.0294135303236,0.0249401966702,2.71994065473,3.85542613695,3.87526237348,5.61338173784
1.0,0.5,1.05,5.0,0.2,650.0,1650.0,272638.0,1650.00789374,0.943409309332,0.0332160793312,0.0233746113365,2.66468889167,3.7877599853,3.78588254897,5.31745386122
1.0,0.5,1.05,5.0,0.2,650.0,1650.0,273398.0,1650.00151757,0.944589050475,0.0316881120732,0.0237228374518,2.67425351103,3.80241990303,3.79465009361,5.31785279432
