# Supplementary material for: Crossed and Locked Quotes in a Multi-Market Simulation
Source: PLoS One. 2016 Mar 9;11(3):e0151096. doi: 10.1371/journal.pone.0151096 (PMC4784946; doi:10.1371/journal.pone.0151096)
Supplement: S2 Dataset — Simulation output and summary files for the sensitivity analysis. (ZIP) [file pone.0151096.s002.zip › sensitivity_analysis/sensitivity_analysis_193.out]

SLURM_ARRAY_TASK_ID:  193
1.0,0.5,1.05,5.25,0.2,650.0,1650.0,273978.0,1650.00900952,0.946733556066,0.030781166109,0.0224852778246,2.73425026692,3.88213051418,3.86828753115,5.45640262095
1.0,0.5,1.05,5.25,0.2,650.0,1650.0,274091.0,1650.00123218,0.943565150623,0.0290644522623,0.0273703971143,2.78147231227,3.93852732959,3.99703069498,5.82791257535
1.0,0.5,1.05,5.25,0.2,650.0,1650.0,273104.0,1650.00080964,0.942578653,0.0301616174539,0.027259729546,2.79812010716,4.01369211731,3.97930872786,5.90062671663
1.0,0.5,1.05,5.25,0.2,650.0,1650.0,272398.0,1650.0051546,0.946777015689,0.0298481847447,0.0233747995664,2.82330071134,3.97860117044,4.0321961982,5.92677050986
1.0,0.5,1.05,5.25,0.2,650.0,1650.0,273724.0,1650.00520912,0.945343506415,0.0293963808022,0.0252601127829,2.77991297623,3.96381778681,3.9326803324,5.71931211422
1.0,0.5,1.05,5.25,0.2,650.0,1650.0,272869.0,1650.00004638,0.945281585354,0.0296818997165,0.02503651493,2.76076874087,3.96104873173,3.90062989705,5.61966455599
1.0,0.5,1.05,5.25,0.2,650.0,1650.0,272757.0,1650.00946603,0.946981755753,0.0289188604617,0.0240993837856,2.79303763607,3.95796979211,3.94005219651,5.81742426195
1.0,0.5,1.05,5.25,0.2,650.0,1650.0,272781.0,1650.00055166,0.947807419297,0.0267371712564,0.0254554094463,2.78703485869,3.96544323117,3.99542221949,5.81099239936
1.0,0.5,1.05,5.25,0.2,650.0,1650.0,274018.0,1650.01610245,0.949193274897,0.0291171125053,0.0216896125974,2.80841178236,3.98817447205,3.96955157388,5.88858707693
1.0,0.5,1.05,5.25,0.2,650.0,1650.0,272721.0,1650.01587347,0.946777418521,0.0280095976246,0.0252129838548,2.80918352411,3.97048942756,3.97460187766,5.76397552042
1.0,0.5,1.05,5.25,0.2,650.0,1650.0,272764.0,1650.01558844,0.945022730295,0.0273817338124,0.0275955358926,2.8788010493,4.11709806453,4.12289684439,6.20845366926
1.0,0.5,1.05,5.25,0.2,650.0,1650.0,271796.0,1650.00373228,0.946588399351,0.0285682441059,0.0248433565427,2.81217042515,4.00872361329,4.00447995166,5.84307294591
1.0,0.5,1.05,5.25,0.2,650.0,1650.0,272918.0,1650.00677725,0.948245480361,0.0281598072437,0.0235947123949,2.78775994945,3.92424372043,3.94734495514,5.63665838004
1.0,0.5,1.05,5.25,0.2,650.0,1650.0,272147.0,1650.00399532,0.94983308901,0.0277319681791,0.0224349428107,2.83001488859,3.96520434537,3.99290774312,5.66266641969
1.0,0.5,1.05,5.25,0.2,650.0,1650.0,274431.0,1650.00782794,0.948844282536,0.027542755999,0.0236129614654,2.80385099012,3.9409173835,3.9740995723,5.69738574384
1.0,0.5,1.05,5.25,0.2,650.0,1650.0,273209.0,1650.00249788,0.947101256979,0.0278956495297,0.0250030934912,2.77958751993,3.99006236984,3.92063603073,5.60776289528
1.0,0.5,1.05,5.25,0.2,650.0,1650.0,273656.0,1650.00173399,0.9459026375,0.0281305853801,0.02596677712,2.77745094377,3.9395083488,3.97814898353,5.85200156434
1.0,0.5,1.05,5.25,0.2,650.0,1650.0,272840.0,1650.00452319,0.940860287656,0.0327148081347,0.0264249042096,2.76829799139,3.92763495613,3.93528293355,5.70780091207
1.0,0.5,1.05,5.25,0.2,650.0,1650.0,272470.0,1650.00661664,0.942902965358,0.0313131096122,0.0257839250298,2.77061698637,3.97084124737,3.91803984078,5.65022389023
1.0,0.5,1.05,5.25,0.2,650.0,1650.0,271704.0,1650.00185147,0.948384693841,0.0269935154471,0.0246217907121,2.77543257052,3.94912625878,3.94182226187,5.52644512499
