# Supplementary material for: Crossed and Locked Quotes in a Multi-Market Simulation
Source: PLoS One. 2016 Mar 9;11(3):e0151096. doi: 10.1371/journal.pone.0151096 (PMC4784946; doi:10.1371/journal.pone.0151096)
Supplement: S2 Dataset — Simulation output and summary files for the sensitivity analysis. (ZIP) [file pone.0151096.s002.zip › sensitivity_analysis/sensitivity_analysis_194.out]

SLURM_ARRAY_TASK_ID:  194
1.0,0.5,1.05,5.5,0.2,650.0,1650.0,272642.0,1650.00468058,0.943744243468,0.0293381554319,0.0269176010997,2.87914184068,4.12731389983,4.10542962781,6.1794004877
1.0,0.5,1.05,5.5,0.2,650.0,1650.0,272542.0,1650.0183283,0.949591128822,0.025049474513,0.0253593966649,2.87794324365,4.07863641629,4.07233385242,6.05830504682
1.0,0.5,1.05,5.5,0.2,650.0,1650.0,271260.0,1650.01361961,0.943317339106,0.0310228714862,0.0256597894079,2.92624038336,4.15774261381,4.19031010962,6.36349530683
1.0,0.5,1.05,5.5,0.2,650.0,1650.0,272206.0,1650.00001428,0.947774181477,0.0281431399852,0.0240826785378,2.89802467169,4.10585953589,4.09981380421,6.23163190701
1.0,0.5,1.05,5.5,0.2,650.0,1650.0,274009.0,1650.02224322,0.947608077428,0.0270868257463,0.025305096826,2.90089691058,4.15635367608,4.0681959427,6.28310502314
1.0,0.5,1.05,5.5,0.2,650.0,1650.0,273089.0,1650.00854033,0.946353816002,0.0269700998336,0.0266760841642,2.93381184896,4.19836095849,4.18184485673,6.27849791197
1.0,0.5,1.05,5.5,0.2,650.0,1650.0,273374.0,1650.00450386,0.94833470591,0.0270457299119,0.0246195641785,2.91717886825,4.12475511419,4.1297665015,6.19884008299
1.0,0.5,1.05,5.5,0.2,650.0,1650.0,274327.0,1650.00925068,0.944092122393,0.0297122121263,0.0261956654809,2.85827539963,4.06809671341,4.05244635536,6.03362141524
1.0,0.5,1.05,5.5,0.2,650.0,1650.0,273842.0,1650.00444717,0.949216675386,0.0274082694293,0.0233750551849,2.88628960663,4.07698459066,4.10536372406,6.08085089942
1.0,0.5,1.05,5.5,0.2,650.0,1650.0,272821.0,1650.00581216,0.945402314892,0.0287314670492,0.0258662180585,2.86744122643,4.05332826798,4.07012540813,6.20193064322
1.0,0.5,1.05,5.5,0.2,650.0,1650.0,272409.0,1650.0084367,0.944991669641,0.0275145178405,0.027493812519,2.89030921244,4.10533720392,4.15526230056,6.37317088626
1.0,0.5,1.05,5.5,0.2,650.0,1650.0,272406.0,1650.00702013,0.945853343584,0.0273470352723,0.0267996211437,2.84731973843,4.08239132386,4.03595713223,5.91046041935
1.0,0.5,1.05,5.5,0.2,650.0,1650.0,274539.0,1650.00476596,0.947286905881,0.0258078740329,0.0269052200862,2.87547745905,4.10969924552,4.06643766371,6.13215889455
1.0,0.5,1.05,5.5,0.2,650.0,1650.0,272257.0,1650.00178794,0.94789988863,0.027290631648,0.0248094797217,2.90431174444,4.12334793837,4.09208891594,6.01980142495
1.0,0.5,1.05,5.5,0.2,650.0,1650.0,273732.0,1650.00246917,0.945308257056,0.028525803878,0.0261659390661,2.88794790258,4.14687359573,4.10575275027,6.24708956404
1.0,0.5,1.05,5.5,0.2,650.0,1650.0,272834.0,1650.00608545,0.944981244473,0.029627412495,0.0253913430316,2.89548262718,4.11164266507,4.0915483037,6.10885829364
1.0,0.5,1.05,5.5,0.2,650.0,1650.0,273001.0,1650.00222005,0.94500814301,0.0285035213889,0.026488335601,2.91121017796,4.15673671828,4.12469449198,6.31114068522
1.0,0.5,1.05,5.5,0.2,650.0,1650.0,272516.0,1650.02706325,0.945440724156,0.0282349698277,0.0263243060162,2.88474807054,4.07125546027,4.07559357159,6.03662829104
1.0,0.5,1.05,5.5,0.2,650.0,1650.0,273805.0,1650.00970537,0.949982735239,0.0273008891348,0.0227163756264,2.90388825633,4.11127557798,4.09096916412,6.02378774016
1.0,0.5,1.05,5.5,0.2,650.0,1650.0,272866.0,1650.00691781,0.947292360333,0.0286939386287,0.0240137010382,2.93741152007,4.16250332538,4.17224575521,6.29410802173
