# Supplementary material for: Crossed and Locked Quotes in a Multi-Market Simulation
Source: PLoS One. 2016 Mar 9;11(3):e0151096. doi: 10.1371/journal.pone.0151096 (PMC4784946; doi:10.1371/journal.pone.0151096)
Supplement: S2 Dataset — Simulation output and summary files for the sensitivity analysis. (ZIP) [file pone.0151096.s002.zip › sensitivity_analysis/sensitivity_analysis_195.out]

SLURM_ARRAY_TASK_ID:  195
1.0,0.5,1.1,4.5,0.2,650.0,1650.0,286861.0,1650.00072371,0.947120864466,0.0308418081321,0.022037327402,2.41648946871,3.4088153571,3.41736337463,4.18359795557
1.0,0.5,1.1,4.5,0.2,650.0,1650.0,286510.0,1650.01291272,0.947231199947,0.0329698960832,0.0197989039695,2.40390274244,3.40702400787,3.38359212551,4.22182932034
1.0,0.5,1.1,4.5,0.2,650.0,1650.0,287138.0,1650.01089984,0.94535378345,0.0336004626801,0.0210457538699,2.43667887687,3.42124472087,3.46786878974,4.24647692733
1.0,0.5,1.1,4.5,0.2,650.0,1650.0,286386.0,1650.00139687,0.946216086182,0.0309678542065,0.0228160596116,2.42725449606,3.43475350668,3.39636056367,4.32663191613
1.0,0.5,1.1,4.5,0.2,650.0,1650.0,287844.0,1650.01101323,0.942351036852,0.0364485253402,0.0212004378075,2.4320148426,3.41966648849,3.39570952326,4.19447723841
1.0,0.5,1.1,4.5,0.2,650.0,1650.0,288003.0,1650.00275049,0.945373118248,0.0325410196726,0.0220858620797,2.39312049825,3.33290100553,3.37626153233,4.15561105184
1.0,0.5,1.1,4.5,0.2,650.0,1650.0,287685.0,1650.00623123,0.944941328632,0.0342371951336,0.0208214762348,2.39307416486,3.34884747735,3.39128770562,4.15777160975
1.0,0.5,1.1,4.5,0.2,650.0,1650.0,286465.0,1650.00170999,0.944835546869,0.0321360352005,0.0230284179309,2.40165488201,3.37802624287,3.38819315786,4.20521139513
1.0,0.5,1.1,4.5,0.2,650.0,1650.0,286746.0,1650.00974266,0.944152714827,0.0347978203024,0.0210494648704,2.36716830756,3.31883793397,3.31268059866,4.05487665334
1.0,0.5,1.1,4.5,0.2,650.0,1650.0,287136.0,1650.00057993,0.947915750841,0.0338651205647,0.0182191285939,2.37314686832,3.34611746093,3.34067055995,4.07476091871
1.0,0.5,1.1,4.5,0.2,650.0,1650.0,286448.0,1650.00035099,0.949353102345,0.0314955416502,0.0191513560048,2.40530339595,3.35604799473,3.37022987231,4.10444365436
1.0,0.5,1.1,4.5,0.2,650.0,1650.0,287521.0,1650.00119316,0.947744239068,0.0296334923406,0.0226222685916,2.35615893028,3.29285179048,3.31587856819,4.02352989849
1.0,0.5,1.1,4.5,0.2,650.0,1650.0,286701.0,1650.00344441,0.944657984194,0.0328255295193,0.0225164862865,2.40996094344,3.38505275234,3.38470003532,4.29964873855
1.0,0.5,1.1,4.5,0.2,650.0,1650.0,285518.0,1650.00112054,0.947028411208,0.0314307837343,0.0215408050572,2.40132182604,3.38785947665,3.3709988664,4.12926655406
1.0,0.5,1.1,4.5,0.2,650.0,1650.0,288245.0,1650.00086435,0.949195549106,0.0319584955763,0.0188459553182,2.38477502188,3.34542353749,3.31398706233,3.98835586964
1.0,0.5,1.1,4.5,0.2,650.0,1650.0,285679.0,1650.01002613,0.940532086337,0.0351987035001,0.0242692101625,2.41727482469,3.4298323336,3.43510597898,4.41245735666
1.0,0.5,1.1,4.5,0.2,650.0,1650.0,286991.0,1650.00328294,0.945157456088,0.0330753086068,0.0217672353052,2.36855766542,3.32847546559,3.38596633467,4.11935822335
1.0,0.5,1.1,4.5,0.2,650.0,1650.0,287042.0,1650.00461238,0.946181378281,0.0327208424325,0.0210977792864,2.35611974134,3.3106899307,3.31580871773,4.02524322548
1.0,0.5,1.1,4.5,0.2,650.0,1650.0,285894.0,1650.00063739,0.943488232687,0.0337333032793,0.0227784640336,2.39347909662,3.36848779783,3.38325325678,4.2383555566
1.0,0.5,1.1,4.5,0.2,650.0,1650.0,286606.0,1650.00035566,0.944674316864,0.0335220242719,0.0218036588637,2.38443214357,3.38115662573,3.31562219426,4.09306388465
