# Supplementary material for: Crossed and Locked Quotes in a Multi-Market Simulation
Source: PLoS One. 2016 Mar 9;11(3):e0151096. doi: 10.1371/journal.pone.0151096 (PMC4784946; doi:10.1371/journal.pone.0151096)
Supplement: S2 Dataset — Simulation output and summary files for the sensitivity analysis. (ZIP) [file pone.0151096.s002.zip › sensitivity_analysis/sensitivity_analysis_196.out]

SLURM_ARRAY_TASK_ID:  196
1.0,0.5,1.1,4.75,0.2,650.0,1650.0,287202.0,1650.00070299,0.944318301002,0.0332601871328,0.0224215118652,2.48551560365,3.48845641035,3.51656526175,4.43036440521
1.0,0.5,1.1,4.75,0.2,650.0,1650.0,287565.0,1650.00455953,0.950376804481,0.0289355833265,0.0206876121925,2.49215334585,3.51742090104,3.47778346743,4.48069438457
1.0,0.5,1.1,4.75,0.2,650.0,1650.0,285832.0,1650.00100884,0.946957378547,0.031167164005,0.0218754574482,2.54783952777,3.58139336055,3.59998115086,4.72840478917
1.0,0.5,1.1,4.75,0.2,650.0,1650.0,286879.0,1650.00054183,0.947399032299,0.0302021563777,0.0223988113237,2.49581053799,3.51905661358,3.51699503375,4.62247516876
1.0,0.5,1.1,4.75,0.2,650.0,1650.0,286117.0,1650.01290215,0.947390302271,0.0315749827076,0.0210347150217,2.51537889787,3.55492466865,3.54820302433,4.54858274047
1.0,0.5,1.1,4.75,0.2,650.0,1650.0,287194.0,1650.00341314,0.945465849815,0.0328230602036,0.0217110899814,2.48160232793,3.49939055235,3.50288962647,4.53597828731
1.0,0.5,1.1,4.75,0.2,650.0,1650.0,285294.0,1650.00057471,0.946231043789,0.0324960517739,0.021272904437,2.49247738777,3.50814453458,3.49185110128,4.5427202231
1.0,0.5,1.1,4.75,0.2,650.0,1650.0,286385.0,1650.00224923,0.944864706948,0.0318123869214,0.0233229061306,2.47548511629,3.51768478116,3.4833535585,4.54066573791
1.0,0.5,1.1,4.75,0.2,650.0,1650.0,286192.0,1650.00195099,0.944665727815,0.0322888637991,0.0230454083856,2.50648347752,3.55865894709,3.55786846503,4.58042426708
1.0,0.5,1.1,4.75,0.2,650.0,1650.0,285860.0,1650.003991,0.945459170633,0.0331410333771,0.0213997959901,2.52019156304,3.56764552751,3.57173711701,4.57723810651
1.0,0.5,1.1,4.75,0.2,650.0,1650.0,285417.0,1650.01319507,0.946233959933,0.0299019653003,0.0238640747664,2.50905770487,3.52318328782,3.55909031384,4.59155005293
1.0,0.5,1.1,4.75,0.2,650.0,1650.0,286465.0,1650.00639711,0.944138589733,0.0335252364606,0.0223361738059,2.48164300676,3.51270695779,3.47737770667,4.46090651041
1.0,0.5,1.1,4.75,0.2,650.0,1650.0,287789.0,1650.00411372,0.944018822101,0.0332913124029,0.0226898654956,2.47536707915,3.4747155596,3.48239958972,4.49045747664
1.0,0.5,1.1,4.75,0.2,650.0,1650.0,287162.0,1650.01384476,0.945148057243,0.0341981225649,0.0206538201925,2.48486394975,3.49221293176,3.51136528571,4.49938793129
1.0,0.5,1.1,4.75,0.2,650.0,1650.0,287056.0,1650.0021062,0.94389718474,0.0347120488009,0.0213907664596,2.50764955886,3.56129964133,3.49629754802,4.52220281721
1.0,0.5,1.1,4.75,0.2,650.0,1650.0,285597.0,1650.01178547,0.938575643445,0.0384860492418,0.0229383073132,2.49076290311,3.49889839027,3.5158596485,4.53555931565
1.0,0.5,1.1,4.75,0.2,650.0,1650.0,286144.0,1650.00074583,0.948144069825,0.0313600495211,0.020495880654,2.49788286022,3.5084559373,3.50914548964,4.44993400359
1.0,0.5,1.1,4.75,0.2,650.0,1650.0,286516.0,1650.00247837,0.945010122017,0.0320986807381,0.0228911972446,2.53674339786,3.58260076257,3.54264155824,4.69514603807
1.0,0.5,1.1,4.75,0.2,650.0,1650.0,288263.0,1650.00577231,0.947797106,0.0312098634283,0.0209930305718,2.49867647469,3.49035078932,3.51295393833,4.61555356889
1.0,0.5,1.1,4.75,0.2,650.0,1650.0,285790.0,1650.00826309,0.946861861494,0.029956646877,0.0231814916293,2.49693408823,3.51803304036,3.53497841022,4.50263472389
