# Supplementary material for: Crossed and Locked Quotes in a Multi-Market Simulation
Source: PLoS One. 2016 Mar 9;11(3):e0151096. doi: 10.1371/journal.pone.0151096 (PMC4784946; doi:10.1371/journal.pone.0151096)
Supplement: S2 Dataset — Simulation output and summary files for the sensitivity analysis. (ZIP) [file pone.0151096.s002.zip › sensitivity_analysis/sensitivity_analysis_197.out]

SLURM_ARRAY_TASK_ID:  197
1.0,0.5,1.1,5.0,0.2,650.0,1650.0,285985.0,1650.01196221,0.945887142675,0.0289413308341,0.0251715264909,2.59589554119,3.63618349028,3.68435335842,5.07244603248
1.0,0.5,1.1,5.0,0.2,650.0,1650.0,286023.0,1650.00092053,0.94998131041,0.029934993652,0.0200836959381,2.62292181307,3.69473545645,3.65552782565,4.8791180698
1.0,0.5,1.1,5.0,0.2,650.0,1650.0,285551.0,1650.00815121,0.949124646007,0.0294426554073,0.0214326985859,2.63006739223,3.72750248424,3.68543222599,5.08706463702
1.0,0.5,1.1,5.0,0.2,650.0,1650.0,285024.0,1650.00372022,0.946595327884,0.0304877982005,0.0229168739151,2.59962218504,3.6641725465,3.63693174157,4.88562760161
1.0,0.5,1.1,5.0,0.2,650.0,1650.0,285777.0,1650.00146912,0.946733783476,0.0297667279406,0.0234994885833,2.65453450472,3.72657428615,3.7431944694,5.02982362075
1.0,0.5,1.1,5.0,0.2,650.0,1650.0,287972.0,1650.00065946,0.948355962918,0.0280378818894,0.023606155193,2.57191172661,3.65419084085,3.6027891417,4.82658490596
1.0,0.5,1.1,5.0,0.2,650.0,1650.0,287370.0,1650.00975747,0.944113350039,0.0321186358686,0.0237680140923,2.56445905065,3.60847927342,3.65087257454,4.77562994216
1.0,0.5,1.1,5.0,0.2,650.0,1650.0,284933.0,1650.00925652,0.942010788449,0.0341306760048,0.0238585355465,2.58270291604,3.6691701661,3.66166529338,4.89666513147
1.0,0.5,1.1,5.0,0.2,650.0,1650.0,288029.0,1650.01086462,0.946234111458,0.0311332097045,0.0226326788371,2.62628518851,3.70005656891,3.70271624613,5.1058672744
1.0,0.5,1.1,5.0,0.2,650.0,1650.0,287545.0,1650.0113809,0.94729270426,0.0304121680224,0.0222951277173,2.56472912474,3.62845748378,3.60877901135,4.85682033815
1.0,0.5,1.1,5.0,0.2,650.0,1650.0,285888.0,1650.00664925,0.942143468601,0.0312156866327,0.0266408447663,2.63499724429,3.76727919436,3.74113046086,5.18854676525
1.0,0.5,1.1,5.0,0.2,650.0,1650.0,286772.0,1650.00034334,0.949163332734,0.0282367956165,0.0225998716491,2.61393948885,3.66220740327,3.68300751777,4.85100244317
1.0,0.5,1.1,5.0,0.2,650.0,1650.0,285752.0,1650.01388037,0.946443040932,0.0302969231998,0.0232600358685,2.64642184878,3.7308619104,3.71742452715,5.05336203689
1.0,0.5,1.1,5.0,0.2,650.0,1650.0,285421.0,1650.01364409,0.946314941422,0.0302262317478,0.0234588268305,2.59878713522,3.66871826086,3.69673875738,4.93411224763
1.0,0.5,1.1,5.0,0.2,650.0,1650.0,286782.0,1650.00401466,0.943713021589,0.0298612266688,0.0264257517426,2.5908190867,3.67835813254,3.70149886643,4.81201602765
1.0,0.5,1.1,5.0,0.2,650.0,1650.0,285928.0,1650.04957771,0.94776008275,0.0296125179343,0.0226273993159,2.58786670546,3.64101866539,3.66153447257,4.8242736197
1.0,0.5,1.1,5.0,0.2,650.0,1650.0,285856.0,1650.00795547,0.945290656979,0.0337685903491,0.0209407526715,2.61806207492,3.68888095132,3.70038503268,5.01002776041
1.0,0.5,1.1,5.0,0.2,650.0,1650.0,286560.0,1650.00732062,0.943443404614,0.0330083718316,0.0235482235541,2.60063764032,3.65701692624,3.65604207656,4.78399387449
1.0,0.5,1.1,5.0,0.2,650.0,1650.0,286863.0,1650.00605789,0.942469203958,0.033029956645,0.0245008393971,2.59231743444,3.6722770473,3.6539090129,4.89984458657
1.0,0.5,1.1,5.0,0.2,650.0,1650.0,286542.0,1650.00661449,0.948865040762,0.0322431430437,0.0188918161942,2.63934897975,3.7115862558,3.69771196491,4.96471702236
