# Supplementary material for: Crossed and Locked Quotes in a Multi-Market Simulation
Source: PLoS One. 2016 Mar 9;11(3):e0151096. doi: 10.1371/journal.pone.0151096 (PMC4784946; doi:10.1371/journal.pone.0151096)
Supplement: S2 Dataset — Simulation output and summary files for the sensitivity analysis. (ZIP) [file pone.0151096.s002.zip › sensitivity_analysis/sensitivity_analysis_198.out]

SLURM_ARRAY_TASK_ID:  198
1.0,0.5,1.1,5.25,0.2,650.0,1650.0,286295.0,1650.0000641,0.949391728226,0.0296781169211,0.0209301548532,2.7094945847,3.80210592949,3.81393207152,5.32999429427
1.0,0.5,1.1,5.25,0.2,650.0,1650.0,288080.0,1650.0023649,0.94471743112,0.0304873091402,0.0247952597401,2.70687415573,3.82512755433,3.79961363604,5.37453482268
1.0,0.5,1.1,5.25,0.2,650.0,1650.0,285520.0,1650.00441077,0.94304820222,0.0318470215729,0.0251047762076,2.66883965708,3.77095211411,3.81649388465,5.29063922711
1.0,0.5,1.1,5.25,0.2,650.0,1650.0,285756.0,1650.00283783,0.944985352575,0.031942544824,0.0230721026014,2.67815456135,3.84693360263,3.77538467339,5.20335588111
1.0,0.5,1.1,5.25,0.2,650.0,1650.0,286119.0,1650.00049341,0.948741170292,0.027614104134,0.0236447255741,2.6886145351,3.80067685012,3.82160326804,5.29963024144
1.0,0.5,1.1,5.25,0.2,650.0,1650.0,286618.0,1650.02542454,0.947091651821,0.0325021351042,0.0204062130747,2.74277993934,3.87191899961,3.88224324548,5.44861792086
1.0,0.5,1.1,5.25,0.2,650.0,1650.0,286380.0,1650.00513217,0.945826566901,0.0318960607617,0.022277372337,2.71544955639,3.82717169013,3.82155731617,5.35971977088
1.0,0.5,1.1,5.25,0.2,650.0,1650.0,287135.0,1650.00036801,0.944287979972,0.0304139493,0.0252980707279,2.70358039864,3.84102596138,3.83958565439,5.22776998669
1.0,0.5,1.1,5.25,0.2,650.0,1650.0,286832.0,1650.00322655,0.94884073604,0.0294372730012,0.0217219909591,2.70388375576,3.82277162139,3.80015873804,5.33081060271
1.0,0.5,1.1,5.25,0.2,650.0,1650.0,287516.0,1650.00130164,0.947742811705,0.0306775304224,0.0215796578722,2.66279941209,3.75921473821,3.74884910507,5.0795501855
1.0,0.5,1.1,5.25,0.2,650.0,1650.0,287071.0,1650.00814402,0.94488263996,0.0316795880753,0.0234377719647,2.70324851023,3.84090188339,3.81370050594,5.42498604666
1.0,0.5,1.1,5.25,0.2,650.0,1650.0,285242.0,1650.00217632,0.945415364342,0.0305048769072,0.0240797587507,2.68907946856,3.74839287513,3.80698327372,5.24462911395
1.0,0.5,1.1,5.25,0.2,650.0,1650.0,285960.0,1650.00001473,0.945326262611,0.0296714405996,0.0250022967895,2.70321795352,3.8181078593,3.82696042459,5.27573502384
1.0,0.5,1.1,5.25,0.2,650.0,1650.0,286899.0,1650.00334813,0.945816236317,0.0297303160786,0.0244534476043,2.69688687017,3.80976760366,3.81054817039,5.36428089077
1.0,0.5,1.1,5.25,0.2,650.0,1650.0,286775.0,1650.00676063,0.947706904167,0.0305842795794,0.0217088162541,2.69343823386,3.80343940619,3.78644556716,5.29987944321
1.0,0.5,1.1,5.25,0.2,650.0,1650.0,285973.0,1650.00133261,0.948755256115,0.0288274937656,0.0224172501196,2.75243994881,3.87925378292,3.90964212293,5.57351461715
1.0,0.5,1.1,5.25,0.2,650.0,1650.0,287245.0,1650.00133244,0.947422038497,0.030182492974,0.0223954685294,2.69597788762,3.81325076476,3.81956733252,5.26852202392
1.0,0.5,1.1,5.25,0.2,650.0,1650.0,285823.0,1650.00347258,0.946827532532,0.0300124511679,0.0231600163,2.74154074337,3.84833807026,3.87972815406,5.51614893002
1.0,0.5,1.1,5.25,0.2,650.0,1650.0,286532.0,1650.04057856,0.943710663225,0.0322956620161,0.0239936747586,2.73427944296,3.87650634933,3.86156320454,5.42222841594
1.0,0.5,1.1,5.25,0.2,650.0,1650.0,285592.0,1650.00553591,0.947013540715,0.0315789669993,0.0214074922856,2.75469987444,3.90808499006,3.90698043312,5.4744798278
