# Supplementary material for: Crossed and Locked Quotes in a Multi-Market Simulation
Source: PLoS One. 2016 Mar 9;11(3):e0151096. doi: 10.1371/journal.pone.0151096 (PMC4784946; doi:10.1371/journal.pone.0151096)
Supplement: S2 Dataset — Simulation output and summary files for the sensitivity analysis. (ZIP) [file pone.0151096.s002.zip › sensitivity_analysis/sensitivity_analysis_199.out]

SLURM_ARRAY_TASK_ID:  199
1.0,0.5,1.1,5.5,0.2,650.0,1650.0,287193.0,1650.00687231,0.952499274982,0.025983403901,0.0215173211166,2.76460863471,3.89905544976,3.89207832858,5.46698948181
1.0,0.5,1.1,5.5,0.2,650.0,1650.0,286256.0,1650.0004612,0.94816261315,0.0283530129367,0.0234843739135,2.78875591355,3.96943354349,3.95553528128,5.69646319405
1.0,0.5,1.1,5.5,0.2,650.0,1650.0,285480.0,1650.01643762,0.947453751136,0.0295834775291,0.0229627713354,2.78069874656,3.95066943302,3.91349388916,5.63898830018
1.0,0.5,1.1,5.5,0.2,650.0,1650.0,285278.0,1650.01326605,0.947650387714,0.0279839418669,0.0243656704189,2.79711065807,3.94967053241,3.97999420773,5.6663637278
1.0,0.5,1.1,5.5,0.2,650.0,1650.0,286507.0,1650.00019301,0.945549350957,0.0283071971381,0.0261434519051,2.81452175171,3.98169012468,4.00850494538,5.80318943007
1.0,0.5,1.1,5.5,0.2,650.0,1650.0,286140.0,1650.01773221,0.947248455391,0.0299323278167,0.022819216792,2.79916310835,3.92988567384,3.95289869389,5.66333855234
1.0,0.5,1.1,5.5,0.2,650.0,1650.0,287266.0,1650.00673363,0.947915714281,0.0279480258495,0.0241362598693,2.75968314299,3.89273001214,3.91907503864,5.50925089951
1.0,0.5,1.1,5.5,0.2,650.0,1650.0,286996.0,1650.00701253,0.947693910029,0.0275882342103,0.0247178557604,2.77883731333,3.96751930071,3.89887036219,5.67866850684
1.0,0.5,1.1,5.5,0.2,650.0,1650.0,286871.0,1650.01784277,0.947248134842,0.0272821393137,0.0254697258438,2.81188007585,3.98045682185,3.9643319046,5.7365103736
1.0,0.5,1.1,5.5,0.2,650.0,1650.0,284932.0,1650.00139709,0.945680389319,0.0304862741654,0.0238333365151,2.8070300567,3.966643466,3.99027368683,5.84450874866
1.0,0.5,1.1,5.5,0.2,650.0,1650.0,285351.0,1650.01680826,0.94618476181,0.0293884756607,0.0244267625294,2.80604061803,3.99836704487,3.97048562285,5.80830407058
1.0,0.5,1.1,5.5,0.2,650.0,1650.0,286320.0,1650.00087304,0.944274664012,0.031981886926,0.0237434490624,2.85198458594,4.04919509568,4.04038812496,5.97657050233
1.0,0.5,1.1,5.5,0.2,650.0,1650.0,286251.0,1650.00161659,0.945836673729,0.0300502429642,0.0241130833063,2.76792452337,3.8935660892,3.91639613769,5.63801592987
1.0,0.5,1.1,5.5,0.2,650.0,1650.0,286365.0,1650.00179064,0.949616694122,0.0276111684135,0.0227721374647,2.77277313576,3.92416932827,3.91701137137,5.66766247065
1.0,0.5,1.1,5.5,0.2,650.0,1650.0,286951.0,1650.01479636,0.946202901148,0.0310083684768,0.0227887303749,2.76823650809,3.90509205966,3.90258332979,5.57883160711
1.0,0.5,1.1,5.5,0.2,650.0,1650.0,286011.0,1650.01099939,0.948362093365,0.028676684954,0.0229612216815,2.79543790782,3.93617396283,3.96479419591,5.70287419269
1.0,0.5,1.1,5.5,0.2,650.0,1650.0,285045.0,1650.00897432,0.947548284769,0.0269646584216,0.025487056809,2.80725180331,3.97418223557,3.95907152745,5.87910433558
1.0,0.5,1.1,5.5,0.2,650.0,1650.0,287043.0,1650.00030368,0.946461763162,0.0300490158057,0.0234892210323,2.80479734184,3.95193094046,3.97957360266,5.66244008514
1.0,0.5,1.1,5.5,0.2,650.0,1650.0,286154.0,1650.02140026,0.948076529744,0.0270819828646,0.0248414873915,2.81753979781,4.00248896996,4.00478909249,5.8909119273
1.0,0.5,1.1,5.5,0.2,650.0,1650.0,286809.0,1650.00453012,0.947503637693,0.026333947119,0.0261624151881,2.81677641919,3.96823373269,4.00504407194,5.81324666096
