# Supplementary material for: Crossed and Locked Quotes in a Multi-Market Simulation
Source: PLoS One. 2016 Mar 9;11(3):e0151096. doi: 10.1371/journal.pone.0151096 (PMC4784946; doi:10.1371/journal.pone.0151096)
Supplement: S2 Dataset — Simulation output and summary files for the sensitivity analysis. (ZIP) [file pone.0151096.s002.zip › sensitivity_analysis/sensitivity_analysis_2.out]

SLURM_ARRAY_TASK_ID:  2
0.0,0.0,0.9,5.0,0.2,650.0,1650.0,237022.0,1650.00314264,0.0177471084652,0.0124329588527,0.969819932682,-20.7882690211,3.22403147438,3.20508765958,326.052009092
0.0,0.0,0.9,5.0,0.2,650.0,1650.0,237381.0,1650.00498412,0.0388152664028,0.0195714928414,0.941613240756,-20.5464671604,3.30809203366,3.21347784107,340.635958204
0.0,0.0,0.9,5.0,0.2,650.0,1650.0,237211.0,1650.0031964,0.00779701723677,0.00404220740948,0.988160775354,-19.4218057097,3.20429140638,3.38661552293,258.064003111
0.0,0.0,0.9,5.0,0.2,650.0,1650.0,236864.0,1650.01557369,0.0,0.0,1.0,-71.282750237,3.25538092501,3.31079381793,2614.57518374
0.0,0.0,0.9,5.0,0.2,650.0,1650.0,237092.0,1650.00322366,0.25101530795,0.0822102362763,0.666774455773,-4.49922766189,3.24711853892,3.30944359369,49.1055188276
0.0,0.0,0.9,5.0,0.2,650.0,1650.0,236374.0,1650.00755857,0.0,0.0,1.0,-80.3065724023,3.29840846885,3.34871678501,3177.66191309
0.0,0.0,0.9,5.0,0.2,650.0,1650.0,237294.0,1650.0102877,0.092748716434,0.0323753255293,0.874875958037,-12.1485686388,3.2824249091,3.1974653061,156.733499994
0.0,0.0,0.9,5.0,0.2,650.0,1650.0,237860.0,1650.00286281,0.03718758935,0.0143105570265,0.948501853624,-16.9961611691,3.23825910935,3.28969141714,220.578381861
0.0,0.0,0.9,5.0,0.2,650.0,1650.0,237620.0,1650.01914915,0.0,0.0,1.0,-51.5143278809,3.33019995397,3.28195857471,1359.23954503
0.0,0.0,0.9,5.0,0.2,650.0,1650.0,236435.0,1650.00490717,0.00807733034111,0.00238603491149,0.989536634747,-34.1804577098,3.34016147409,3.21787109669,694.349312845
0.0,0.0,0.9,5.0,0.2,650.0,1650.0,237522.0,1650.00612472,0.0,0.0,1.0,-58.2500615953,3.208347907,3.28075172324,1845.50865115
0.0,0.0,0.9,5.0,0.2,650.0,1650.0,238536.0,1650.00649371,0.145520396911,0.0538439594832,0.800635643606,-9.20539096802,3.25061233766,3.32499025836,108.143176984
0.0,0.0,0.9,5.0,0.2,650.0,1650.0,237412.0,1650.00089391,0.0,0.0,1.0,-48.0540496182,3.34844846494,3.28850619437,1472.12506538
0.0,0.0,0.9,5.0,0.2,650.0,1650.0,236933.0,1650.01273381,0.130736111487,0.042608542837,0.826655345676,-12.2410021301,3.25938683972,3.21757295352,160.818666895
0.0,0.0,0.9,5.0,0.2,650.0,1650.0,236279.0,1650.00453118,0.0,0.0,1.0,-94.2240920928,3.25957800279,3.20457223408,4292.01013357
0.0,0.0,0.9,5.0,0.2,650.0,1650.0,238230.0,1650.00426112,0.112709972886,0.047654295576,0.839635731538,-7.47941041104,3.28257910157,3.23775310192,75.6822498757
0.0,0.0,0.9,5.0,0.2,650.0,1650.0,236969.0,1650.0052948,0.0,0.0,1.0,-30.7782613462,3.2254664482,3.24131735934,527.309780156
0.0,0.0,0.9,5.0,0.2,650.0,1650.0,237039.0,1650.01133309,0.00862073801115,0.00315826436307,0.988220997626,-26.5779356055,3.24481726109,3.33316803082,435.413409888
0.0,0.0,0.9,5.0,0.2,650.0,1650.0,238041.0,1650.01267633,0.0163949325079,0.00726184096484,0.976343226527,-18.6210930124,3.19818341426,3.24209197481,282.671770079
0.0,0.0,0.9,5.0,0.2,650.0,1650.0,237215.0,1650.00108941,0.0972792423063,0.0332100563336,0.86951070136,-9.62434996449,3.2982389206,3.23740157256,104.695658281
