# Supplementary material for: Crossed and Locked Quotes in a Multi-Market Simulation
Source: PLoS One. 2016 Mar 9;11(3):e0151096. doi: 10.1371/journal.pone.0151096 (PMC4784946; doi:10.1371/journal.pone.0151096)
Supplement: S2 Dataset — Simulation output and summary files for the sensitivity analysis. (ZIP) [file pone.0151096.s002.zip › sensitivity_analysis/sensitivity_analysis_20.out]

SLURM_ARRAY_TASK_ID:  20
0.0,0.0,1.1,4.5,0.2,650.0,1650.0,289521.0,1650.00493321,0.157565504692,0.0833168335846,0.759117661724,-5.20940555452,2.57529416454,2.60918877716,42.4575463931
0.0,0.0,1.1,4.5,0.2,650.0,1650.0,290600.0,1650.00276338,0.0,0.0,1.0,-38.8449467277,2.55365140555,2.63844079373,960.06999795
0.0,0.0,1.1,4.5,0.2,650.0,1650.0,289540.0,1650.00645269,0.0,0.0,1.0,-24.2817211377,2.6345601518,2.62140987706,349.336667899
0.0,0.0,1.1,4.5,0.2,650.0,1650.0,290872.0,1650.00691511,0.0,0.0,1.0,-75.5602830076,2.58662462815,2.65223933058,3021.64706995
0.0,0.0,1.1,4.5,0.2,650.0,1650.0,291563.0,1650.00378504,0.0821374690156,0.0365940461092,0.881268484875,-10.4122589355,2.59625623277,2.57013344076,108.823275183
0.0,0.0,1.1,4.5,0.2,650.0,1650.0,288978.0,1650.00331556,0.0659839886166,0.029784358893,0.90423165249,-9.5735100334,2.60133577251,2.5886389122,95.2335583267
0.0,0.0,1.1,4.5,0.2,650.0,1650.0,289628.0,1650.00832969,0.0379847228631,0.02330570592,0.938709571217,-12.0526275566,2.60777779542,2.58964566883,122.454782305
0.0,0.0,1.1,4.5,0.2,650.0,1650.0,289590.0,1650.00195966,0.182297327556,0.0947903978822,0.722912274562,-5.00126070511,2.58824251753,2.5591844168,49.2268901359
0.0,0.0,1.1,4.5,0.2,650.0,1650.0,291261.0,1650.00304537,0.0,0.0,1.0,-38.3017011006,2.59261768033,2.64208964428,795.636912468
0.0,0.0,1.1,4.5,0.2,650.0,1650.0,290863.0,1650.00107398,0.0,0.0,1.0,-76.4407019606,2.58610515147,2.5565628424,2933.68049947
0.0,0.0,1.1,4.5,0.2,650.0,1650.0,290649.0,1650.00105404,0.101366402206,0.0453435118662,0.853290085928,-8.1949280379,2.61254781505,2.5519860542,76.7509601831
0.0,0.0,1.1,4.5,0.2,650.0,1650.0,289511.0,1650.00916621,0.0,0.0,1.0,-25.9907600868,2.5926044247,2.63927940924,394.940467827
0.0,0.0,1.1,4.5,0.2,650.0,1650.0,289571.0,1650.00032914,0.0179332844959,0.00601457266826,0.976052142836,-33.5967522093,2.61169055165,2.60725817419,665.062711701
0.0,0.0,1.1,4.5,0.2,650.0,1650.0,290283.0,1650.00512371,0.0,0.0,1.0,-36.8818689647,2.59460658965,2.58990220923,729.871596112
0.0,0.0,1.1,4.5,0.2,650.0,1650.0,291608.0,1650.00183036,0.138614363729,0.0639314156976,0.797454220573,-7.74663138946,2.55766341338,2.56726166497,73.4140143356
0.0,0.0,1.1,4.5,0.2,650.0,1650.0,290928.0,1650.00139925,0.0403919536928,0.0244684446468,0.93513960166,-14.1957821257,2.54893696329,2.5746093115,160.382213909
0.0,0.0,1.1,4.5,0.2,650.0,1650.0,291054.0,1650.00139303,0.117437346598,0.0651858202651,0.817376833137,-5.52822039949,2.58451403624,2.60714115812,45.6428727666
0.0,0.0,1.1,4.5,0.2,650.0,1650.0,290401.0,1650.01194901,0.139718763784,0.0721167713222,0.788164464894,-7.10074659578,2.63978995839,2.56618970664,65.9743096136
0.0,0.0,1.1,4.5,0.2,650.0,1650.0,291051.0,1650.00036089,0.00915038685779,0.006137696382,0.98471191676,-25.9170969544,2.60618032945,2.61354459017,485.600876291
0.0,0.0,1.1,4.5,0.2,650.0,1650.0,289649.0,1650.01414204,0.0,0.0,1.0,-20.6490161145,2.61983500647,2.62867991463,272.490193006
