# Supplementary material for: Crossed and Locked Quotes in a Multi-Market Simulation
Source: PLoS One. 2016 Mar 9;11(3):e0151096. doi: 10.1371/journal.pone.0151096 (PMC4784946; doi:10.1371/journal.pone.0151096)
Supplement: S2 Dataset — Simulation output and summary files for the sensitivity analysis. (ZIP) [file pone.0151096.s002.zip › sensitivity_analysis/sensitivity_analysis_200.out]

SLURM_ARRAY_TASK_ID:  200
1.0,1.0,0.9,4.5,0.2,650.0,1650.0,231663.0,1650.0001892,1.0,0.0,0.0,3.23828454359,4.23030839691,4.25488220785,6.70757465357
1.0,1.0,0.9,4.5,0.2,650.0,1650.0,230524.0,1650.00228048,1.0,0.0,0.0,3.28007450625,4.3341592938,4.28687203328,7.02964085275
1.0,1.0,0.9,4.5,0.2,650.0,1650.0,232210.0,1650.03326728,1.0,0.0,0.0,3.23959963962,4.24135880359,4.28105748554,6.70780210055
1.0,1.0,0.9,4.5,0.2,650.0,1650.0,231778.0,1650.00117385,1.0,0.0,0.0,3.24955374129,4.2639347512,4.31552937526,6.88774545587
1.0,1.0,0.9,4.5,0.2,650.0,1650.0,232087.0,1650.01049706,1.0,0.0,0.0,3.30609695432,4.363109127,4.35352445123,7.05621049769
1.0,1.0,0.9,4.5,0.2,650.0,1650.0,231821.0,1650.00029655,1.0,0.0,0.0,3.22908715126,4.25417180753,4.23510479451,6.81609320795
1.0,1.0,0.9,4.5,0.2,650.0,1650.0,231849.0,1650.00435066,1.0,0.0,0.0,3.26852725302,4.29625641859,4.29411328329,6.93297409008
1.0,1.0,0.9,4.5,0.2,650.0,1650.0,233288.0,1650.00562318,1.0,0.0,0.0,3.24381760022,4.27350271309,4.22099226433,6.92028426316
1.0,1.0,0.9,4.5,0.2,650.0,1650.0,232011.0,1650.00151744,1.0,0.0,0.0,3.28673444852,4.31218420816,4.3006542725,6.99170595556
1.0,1.0,0.9,4.5,0.2,650.0,1650.0,230637.0,1650.00020198,1.0,0.0,0.0,3.28074267917,4.32309655312,4.34321503715,6.98413196575
1.0,1.0,0.9,4.5,0.2,650.0,1650.0,231827.0,1650.01000835,1.0,0.0,0.0,3.28972592721,4.35148095414,4.31516441906,7.11281850061
1.0,1.0,0.9,4.5,0.2,650.0,1650.0,230721.0,1650.01034334,1.0,0.0,0.0,3.30271188753,4.3674391191,4.34543682831,7.09219578667
1.0,1.0,0.9,4.5,0.2,650.0,1650.0,232946.0,1650.00230573,1.0,0.0,0.0,3.25508764803,4.30813928341,4.27960472995,6.80636059825
1.0,1.0,0.9,4.5,0.2,650.0,1650.0,231302.0,1650.00163899,1.0,0.0,0.0,3.2505131996,4.24266265826,4.26405672808,6.62192912112
1.0,1.0,0.9,4.5,0.2,650.0,1650.0,230814.0,1650.01052879,1.0,0.0,0.0,3.27920558002,4.3015837716,4.31295373387,6.98452415856
1.0,1.0,0.9,4.5,0.2,650.0,1650.0,231668.0,1650.00228886,1.0,0.0,0.0,3.29043375069,4.32305644522,4.30857747692,6.86604360133
1.0,1.0,0.9,4.5,0.2,650.0,1650.0,231412.0,1650.00073772,1.0,0.0,0.0,3.31253826297,4.38556345627,4.36037051951,6.99309921896
1.0,1.0,0.9,4.5,0.2,650.0,1650.0,232656.0,1650.01021749,1.0,0.0,0.0,3.22113322732,4.22840667959,4.27151521495,6.89178610501
1.0,1.0,0.9,4.5,0.2,650.0,1650.0,231500.0,1650.00098571,1.0,0.0,0.0,3.23938643307,4.27624735672,4.26994577983,6.86421011778
1.0,1.0,0.9,4.5,0.2,650.0,1650.0,231803.0,1650.00109285,1.0,0.0,0.0,3.25967197169,4.28466518615,4.29493841749,6.97421148984
