# Supplementary material for: Crossed and Locked Quotes in a Multi-Market Simulation
Source: PLoS One. 2016 Mar 9;11(3):e0151096. doi: 10.1371/journal.pone.0151096 (PMC4784946; doi:10.1371/journal.pone.0151096)
Supplement: S2 Dataset — Simulation output and summary files for the sensitivity analysis. (ZIP) [file pone.0151096.s002.zip › sensitivity_analysis/sensitivity_analysis_201.out]

SLURM_ARRAY_TASK_ID:  201
1.0,1.0,0.9,4.75,0.2,650.0,1650.0,230843.0,1650.00320874,1.0,0.0,0.0,3.42116907332,4.50123081379,4.51940262428,7.52431753389
1.0,1.0,0.9,4.75,0.2,650.0,1650.0,231155.0,1650.0011624,1.0,0.0,0.0,3.39178430395,4.4558300252,4.47358065163,7.39216694173
1.0,1.0,0.9,4.75,0.2,650.0,1650.0,231901.0,1650.00143805,1.0,0.0,0.0,3.40898463114,4.48918241742,4.51562566437,7.64330107321
1.0,1.0,0.9,4.75,0.2,650.0,1650.0,232376.0,1650.00836429,1.0,0.0,0.0,3.42868321589,4.5166597537,4.50876768251,7.43884012079
1.0,1.0,0.9,4.75,0.2,650.0,1650.0,231107.0,1650.00113331,1.0,0.0,0.0,3.33043584073,4.41329910037,4.41966173977,7.24282719224
1.0,1.0,0.9,4.75,0.2,650.0,1650.0,231684.0,1650.00090724,1.0,0.0,0.0,3.36356826841,4.42396809581,4.45326063524,7.18550075613
1.0,1.0,0.9,4.75,0.2,650.0,1650.0,229566.0,1650.0020094,1.0,0.0,0.0,3.41579188956,4.53037231691,4.51400038131,7.61994791395
1.0,1.0,0.9,4.75,0.2,650.0,1650.0,229892.0,1650.002148,1.0,0.0,0.0,3.43088305378,4.52581061284,4.5421495421,7.67058947138
1.0,1.0,0.9,4.75,0.2,650.0,1650.0,231607.0,1650.00066745,1.0,0.0,0.0,3.348225276,4.43174991107,4.39965679277,7.36280600986
1.0,1.0,0.9,4.75,0.2,650.0,1650.0,230101.0,1650.00095698,1.0,0.0,0.0,3.46672293238,4.54169642971,4.59806755188,7.64723632246
1.0,1.0,0.9,4.75,0.2,650.0,1650.0,230511.0,1650.0063793,1.0,0.0,0.0,3.35980024642,4.43121732597,4.45674414738,7.30484052568
1.0,1.0,0.9,4.75,0.2,650.0,1650.0,230705.0,1650.00133668,1.0,0.0,0.0,3.47933519651,4.59432999117,4.59360423796,7.67058825542
1.0,1.0,0.9,4.75,0.2,650.0,1650.0,231612.0,1650.01820807,1.0,0.0,0.0,3.41529074539,4.50127140907,4.50130019197,7.7025344664
1.0,1.0,0.9,4.75,0.2,650.0,1650.0,231572.0,1650.00097732,1.0,0.0,0.0,3.35716066427,4.44256452062,4.43499478388,7.22552646594
1.0,1.0,0.9,4.75,0.2,650.0,1650.0,232470.0,1650.00126663,1.0,0.0,0.0,3.35267016688,4.4511665151,4.3913733213,7.20106293647
1.0,1.0,0.9,4.75,0.2,650.0,1650.0,231228.0,1650.00120106,1.0,0.0,0.0,3.3832791242,4.43775465177,4.43273575274,7.33035757508
1.0,1.0,0.9,4.75,0.2,650.0,1650.0,231532.0,1650.01080857,1.0,0.0,0.0,3.36644860441,4.43182219803,4.42685770797,7.42599302404
1.0,1.0,0.9,4.75,0.2,650.0,1650.0,231029.0,1650.00222567,1.0,0.0,0.0,3.44482863544,4.56637738792,4.54491251572,7.67974397897
1.0,1.0,0.9,4.75,0.2,650.0,1650.0,230002.0,1650.0058963,1.0,0.0,0.0,3.43622532258,4.51836737712,4.55400199371,7.55540459626
1.0,1.0,0.9,4.75,0.2,650.0,1650.0,230701.0,1650.00589827,1.0,0.0,0.0,3.42236309672,4.48713674937,4.48476070997,7.59555719075
