# Supplementary material for: Crossed and Locked Quotes in a Multi-Market Simulation
Source: PLoS One. 2016 Mar 9;11(3):e0151096. doi: 10.1371/journal.pone.0151096 (PMC4784946; doi:10.1371/journal.pone.0151096)
Supplement: S2 Dataset — Simulation output and summary files for the sensitivity analysis. (ZIP) [file pone.0151096.s002.zip › sensitivity_analysis/sensitivity_analysis_202.out]

SLURM_ARRAY_TASK_ID:  202
1.0,1.0,0.9,5.0,0.2,650.0,1650.0,231128.0,1650.00455194,1.0,0.0,0.0,3.48271056156,4.57996378512,4.58665207317,7.83299060132
1.0,1.0,0.9,5.0,0.2,650.0,1650.0,230238.0,1650.00587634,1.0,0.0,0.0,3.55109027896,4.66952567504,4.67879160982,7.9659670281
1.0,1.0,0.9,5.0,0.2,650.0,1650.0,230571.0,1650.00119001,1.0,0.0,0.0,3.54108538545,4.6824662893,4.67509529179,8.04805204846
1.0,1.0,0.9,5.0,0.2,650.0,1650.0,230809.0,1650.00437796,1.0,0.0,0.0,3.5574901373,4.6859362138,4.75291440642,8.07232616781
1.0,1.0,0.9,5.0,0.2,650.0,1650.0,231433.0,1650.00589346,1.0,0.0,0.0,3.47583658099,4.61498366118,4.57204075997,7.83127601246
1.0,1.0,0.9,5.0,0.2,650.0,1650.0,231720.0,1650.01033558,1.0,0.0,0.0,3.54530731082,4.66028063293,4.66115236761,7.96095267354
1.0,1.0,0.9,5.0,0.2,650.0,1650.0,230114.0,1650.00120634,1.0,0.0,0.0,3.57064116128,4.70972157793,4.72039787387,8.1107245051
1.0,1.0,0.9,5.0,0.2,650.0,1650.0,231930.0,1650.01517891,1.0,0.0,0.0,3.50371777217,4.65351507985,4.6370293529,8.2716843708
1.0,1.0,0.9,5.0,0.2,650.0,1650.0,232793.0,1650.00196447,1.0,0.0,0.0,3.46543581495,4.54495878819,4.55670136512,7.75676187663
1.0,1.0,0.9,5.0,0.2,650.0,1650.0,230174.0,1650.00884724,1.0,0.0,0.0,3.54942025829,4.68078734854,4.6851240688,7.92229994293
1.0,1.0,0.9,5.0,0.2,650.0,1650.0,231424.0,1650.00834011,1.0,0.0,0.0,3.50791193854,4.60745694257,4.62226636022,7.97601420819
1.0,1.0,0.9,5.0,0.2,650.0,1650.0,230871.0,1650.00620764,1.0,0.0,0.0,3.57428733177,4.70530920313,4.74366985008,8.30709551872
1.0,1.0,0.9,5.0,0.2,650.0,1650.0,231342.0,1650.00022665,1.0,0.0,0.0,3.50591808844,4.62031628341,4.60026149823,7.93656528797
1.0,1.0,0.9,5.0,0.2,650.0,1650.0,231659.0,1650.0004775,1.0,0.0,0.0,3.57579108193,4.70469350099,4.76126282579,8.29819168628
1.0,1.0,0.9,5.0,0.2,650.0,1650.0,229901.0,1650.00544186,1.0,0.0,0.0,3.50831005873,4.60652147986,4.66233659748,7.90530389084
1.0,1.0,0.9,5.0,0.2,650.0,1650.0,231098.0,1650.00113158,1.0,0.0,0.0,3.57929906018,4.71382428911,4.71511421678,8.16055958339
1.0,1.0,0.9,5.0,0.2,650.0,1650.0,230975.0,1650.0077651,1.0,0.0,0.0,3.49800516567,4.59977903259,4.64135453141,7.88954351138
1.0,1.0,0.9,5.0,0.2,650.0,1650.0,230652.0,1650.00069115,1.0,0.0,0.0,3.61926050124,4.7874947737,4.79430281849,8.68838940578
1.0,1.0,0.9,5.0,0.2,650.0,1650.0,229977.0,1650.00161458,1.0,0.0,0.0,3.49987912028,4.61806656377,4.62627639619,7.96567664444
1.0,1.0,0.9,5.0,0.2,650.0,1650.0,229811.0,1650.00168263,1.0,0.0,0.0,3.58873686275,4.68745695873,4.74333400942,8.21863576261
