# Supplementary material for: Crossed and Locked Quotes in a Multi-Market Simulation
Source: PLoS One. 2016 Mar 9;11(3):e0151096. doi: 10.1371/journal.pone.0151096 (PMC4784946; doi:10.1371/journal.pone.0151096)
Supplement: S2 Dataset — Simulation output and summary files for the sensitivity analysis. (ZIP) [file pone.0151096.s002.zip › sensitivity_analysis/sensitivity_analysis_203.out]

SLURM_ARRAY_TASK_ID:  203
1.0,1.0,0.9,5.25,0.2,650.0,1650.0,230531.0,1650.00294588,1.0,0.0,0.0,3.66488532774,4.86172896143,4.84468551131,8.50111065047
1.0,1.0,0.9,5.25,0.2,650.0,1650.0,229511.0,1650.02044995,1.0,0.0,0.0,3.71976051283,4.91251248863,4.91684583107,8.97220543963
1.0,1.0,0.9,5.25,0.2,650.0,1650.0,231441.0,1650.00387821,1.0,0.0,0.0,3.66485055957,4.87694328319,4.85303805495,8.6817635331
1.0,1.0,0.9,5.25,0.2,650.0,1650.0,231085.0,1650.00452607,1.0,0.0,0.0,3.66974871887,4.84287270897,4.81492643128,8.75378477202
1.0,1.0,0.9,5.25,0.2,650.0,1650.0,230476.0,1650.00025709,1.0,0.0,0.0,3.59647780798,4.75243889285,4.77990112126,8.40901671108
1.0,1.0,0.9,5.25,0.2,650.0,1650.0,229863.0,1650.00072989,1.0,0.0,0.0,3.71868448024,4.9215719552,4.87059515195,9.12036332517
1.0,1.0,0.9,5.25,0.2,650.0,1650.0,230319.0,1650.01714014,1.0,0.0,0.0,3.67149992442,4.81483005811,4.89678680114,8.72795022435
1.0,1.0,0.9,5.25,0.2,650.0,1650.0,231048.0,1650.00034533,1.0,0.0,0.0,3.71966714802,4.90048916309,4.91253437096,8.85901635732
1.0,1.0,0.9,5.25,0.2,650.0,1650.0,231332.0,1650.01058497,1.0,0.0,0.0,3.71060140365,4.91309388575,4.90435592549,8.85814715992
1.0,1.0,0.9,5.25,0.2,650.0,1650.0,230112.0,1650.00944674,1.0,0.0,0.0,3.67468252516,4.85819542714,4.85568177273,8.89963339756
1.0,1.0,0.9,5.25,0.2,650.0,1650.0,230212.0,1650.00456612,1.0,0.0,0.0,3.62672312323,4.81151942863,4.83951230398,8.57269312183
1.0,1.0,0.9,5.25,0.2,650.0,1650.0,230284.0,1650.00352969,1.0,0.0,0.0,3.67152725698,4.84005689049,4.82177526462,8.87760906184
1.0,1.0,0.9,5.25,0.2,650.0,1650.0,231161.0,1650.00413656,1.0,0.0,0.0,3.6851355976,4.88901185345,4.86092792098,8.80453640104
1.0,1.0,0.9,5.25,0.2,650.0,1650.0,230427.0,1650.00244047,1.0,0.0,0.0,3.6874388947,4.89990185436,4.90131535889,8.78709998153
1.0,1.0,0.9,5.25,0.2,650.0,1650.0,230312.0,1650.01498667,1.0,0.0,0.0,3.63163523616,4.81960388488,4.84053613431,8.73189903621
1.0,1.0,0.9,5.25,0.2,650.0,1650.0,229681.0,1650.03170267,1.0,0.0,0.0,3.6621210743,4.82648656356,4.84324123701,8.63398873648
1.0,1.0,0.9,5.25,0.2,650.0,1650.0,231044.0,1650.0019421,1.0,0.0,0.0,3.71359793859,4.89202551971,4.90575109821,8.95375516528
1.0,1.0,0.9,5.25,0.2,650.0,1650.0,230648.0,1650.00658931,1.0,0.0,0.0,3.63753113878,4.79297158436,4.82898841125,8.48913454038
1.0,1.0,0.9,5.25,0.2,650.0,1650.0,230460.0,1650.0011275,1.0,0.0,0.0,3.6755714849,4.86977190056,4.84683742652,8.50376416812
1.0,1.0,0.9,5.25,0.2,650.0,1650.0,229994.0,1650.01421759,1.0,0.0,0.0,3.6359101908,4.80168757758,4.78091116389,8.56776395836
