# Supplementary material for: Crossed and Locked Quotes in a Multi-Market Simulation
Source: PLoS One. 2016 Mar 9;11(3):e0151096. doi: 10.1371/journal.pone.0151096 (PMC4784946; doi:10.1371/journal.pone.0151096)
Supplement: S2 Dataset — Simulation output and summary files for the sensitivity analysis. (ZIP) [file pone.0151096.s002.zip › sensitivity_analysis/sensitivity_analysis_204.out]

SLURM_ARRAY_TASK_ID:  204
1.0,1.0,0.9,5.5,0.2,650.0,1650.0,230669.0,1650.00305611,1.0,0.0,0.0,3.71772297386,4.91862743456,4.88728457075,8.72925479596
1.0,1.0,0.9,5.5,0.2,650.0,1650.0,231143.0,1650.00098915,1.0,0.0,0.0,3.7982297595,5.01633000935,5.04787511584,9.31461842216
1.0,1.0,0.9,5.5,0.2,650.0,1650.0,229791.0,1650.01107215,1.0,0.0,0.0,3.8496262751,5.06183461557,5.07941106312,9.55091346257
1.0,1.0,0.9,5.5,0.2,650.0,1650.0,229853.0,1650.01178335,1.0,0.0,0.0,3.7299242649,4.96964614531,4.93050183208,8.9898030618
1.0,1.0,0.9,5.5,0.2,650.0,1650.0,230316.0,1650.00513073,1.0,0.0,0.0,3.78562523124,5.01414417301,4.99255912458,9.17074383268
1.0,1.0,0.9,5.5,0.2,650.0,1650.0,230872.0,1650.01209591,1.0,0.0,0.0,3.77068699925,5.0000077137,5.00791872453,9.30009070022
1.0,1.0,0.9,5.5,0.2,650.0,1650.0,229689.0,1650.00554477,1.0,0.0,0.0,3.83605228066,5.09963903598,5.08144956614,9.76348244986
1.0,1.0,0.9,5.5,0.2,650.0,1650.0,230948.0,1650.00436039,1.0,0.0,0.0,3.8546429271,5.12156075938,5.08816320705,9.65819125314
1.0,1.0,0.9,5.5,0.2,650.0,1650.0,229790.0,1650.00289641,1.0,0.0,0.0,3.80257929987,4.99867231469,5.03343973114,9.28670645632
1.0,1.0,0.9,5.5,0.2,650.0,1650.0,231074.0,1650.00619816,1.0,0.0,0.0,3.77431073949,5.00443814914,4.96098829648,9.19195896221
1.0,1.0,0.9,5.5,0.2,650.0,1650.0,231050.0,1650.01178599,1.0,0.0,0.0,3.70892322801,4.88704758594,4.89156300966,8.85879793913
1.0,1.0,0.9,5.5,0.2,650.0,1650.0,229262.0,1650.00960106,1.0,0.0,0.0,3.84996514071,5.10458205004,5.06813607817,9.61270901568
1.0,1.0,0.9,5.5,0.2,650.0,1650.0,230739.0,1650.00039205,1.0,0.0,0.0,3.79283087694,5.02542084439,5.00435197108,9.38115317628
1.0,1.0,0.9,5.5,0.2,650.0,1650.0,229841.0,1650.01458897,1.0,0.0,0.0,3.84880823483,5.10503158958,5.11169735738,9.5380968517
1.0,1.0,0.9,5.5,0.2,650.0,1650.0,229980.0,1650.00358973,1.0,0.0,0.0,3.78878432072,5.03862461633,5.03815203681,9.50932520892
1.0,1.0,0.9,5.5,0.2,650.0,1650.0,231584.0,1650.01787364,1.0,0.0,0.0,3.77285758871,4.96781715742,4.99152972082,9.30466221872
1.0,1.0,0.9,5.5,0.2,650.0,1650.0,229281.0,1650.01265632,1.0,0.0,0.0,3.85313401103,5.07785918249,5.10901649848,9.44492850427
1.0,1.0,0.9,5.5,0.2,650.0,1650.0,230055.0,1650.01864061,1.0,0.0,0.0,3.8657883652,5.14501075829,5.10074036511,9.6030609624
1.0,1.0,0.9,5.5,0.2,650.0,1650.0,230031.0,1650.00291666,1.0,0.0,0.0,3.85839600656,5.09251527308,5.13886416108,9.60584596862
1.0,1.0,0.9,5.5,0.2,650.0,1650.0,231404.0,1650.0053347,1.0,0.0,0.0,3.79369534234,4.99748556194,5.02457384963,9.25352999173
