# Supplementary material for: Crossed and Locked Quotes in a Multi-Market Simulation
Source: PLoS One. 2016 Mar 9;11(3):e0151096. doi: 10.1371/journal.pone.0151096 (PMC4784946; doi:10.1371/journal.pone.0151096)
Supplement: S2 Dataset — Simulation output and summary files for the sensitivity analysis. (ZIP) [file pone.0151096.s002.zip › sensitivity_analysis/sensitivity_analysis_205.out]

SLURM_ARRAY_TASK_ID:  205
1.0,1.0,0.95,4.5,0.2,650.0,1650.0,243915.0,1650.00620165,1.0,0.0,0.0,3.07914366519,4.05835885722,4.07859262387,6.22759966045
1.0,1.0,0.95,4.5,0.2,650.0,1650.0,244613.0,1650.00138308,1.0,0.0,0.0,3.1539168898,4.11963528908,4.14152665738,6.47304736146
1.0,1.0,0.95,4.5,0.2,650.0,1650.0,243642.0,1650.01201304,1.0,0.0,0.0,3.19237762255,4.21570183701,4.20398451179,6.56271060418
1.0,1.0,0.95,4.5,0.2,650.0,1650.0,244713.0,1650.00106631,1.0,0.0,0.0,3.19318959372,4.20979699892,4.18369211902,6.5973030987
1.0,1.0,0.95,4.5,0.2,650.0,1650.0,244951.0,1650.00604258,1.0,0.0,0.0,3.0842553934,4.02873028685,4.06720784489,6.12293636921
1.0,1.0,0.95,4.5,0.2,650.0,1650.0,244690.0,1650.00492864,1.0,0.0,0.0,3.1171998308,4.10647762775,4.05881780155,6.36177317922
1.0,1.0,0.95,4.5,0.2,650.0,1650.0,245174.0,1650.0072558,1.0,0.0,0.0,3.09421969059,4.0545360246,4.09575528389,6.37068624034
1.0,1.0,0.95,4.5,0.2,650.0,1650.0,246235.0,1650.01914831,1.0,0.0,0.0,3.08171899277,4.03055613833,4.04726971783,6.15518201348
1.0,1.0,0.95,4.5,0.2,650.0,1650.0,244788.0,1650.00016145,1.0,0.0,0.0,3.12020917435,4.10027640228,4.06343258819,6.23231538034
1.0,1.0,0.95,4.5,0.2,650.0,1650.0,244357.0,1650.00665488,1.0,0.0,0.0,3.15333559369,4.13391989278,4.13779737921,6.38934899661
1.0,1.0,0.95,4.5,0.2,650.0,1650.0,244914.0,1650.00012544,1.0,0.0,0.0,3.14722122037,4.14253636313,4.11147019636,6.45941774573
1.0,1.0,0.95,4.5,0.2,650.0,1650.0,245820.0,1650.00189811,1.0,0.0,0.0,3.12147134788,4.10512888607,4.07425323179,6.20379021364
1.0,1.0,0.95,4.5,0.2,650.0,1650.0,245612.0,1650.00017316,1.0,0.0,0.0,3.14457109542,4.11716726875,4.12576855999,6.28289172259
1.0,1.0,0.95,4.5,0.2,650.0,1650.0,244813.0,1650.00337886,1.0,0.0,0.0,3.15332629464,4.11072151039,4.13566582608,6.33605437569
1.0,1.0,0.95,4.5,0.2,650.0,1650.0,244448.0,1650.00607741,1.0,0.0,0.0,3.11949430402,4.09411975628,4.08143789841,6.39544597514
1.0,1.0,0.95,4.5,0.2,650.0,1650.0,244000.0,1650.00927664,1.0,0.0,0.0,3.10330760227,4.0615871077,4.11468101224,6.28774637712
1.0,1.0,0.95,4.5,0.2,650.0,1650.0,242842.0,1650.00542747,1.0,0.0,0.0,3.11175130616,4.10464054273,4.07625737719,6.14030964339
1.0,1.0,0.95,4.5,0.2,650.0,1650.0,246091.0,1650.01426604,1.0,0.0,0.0,3.09055394634,4.08594379231,4.0299808404,6.07539813662
1.0,1.0,0.95,4.5,0.2,650.0,1650.0,244305.0,1650.00247316,1.0,0.0,0.0,3.10327558557,4.04887945146,4.08007205788,6.27727601922
1.0,1.0,0.95,4.5,0.2,650.0,1650.0,245109.0,1650.0031008,1.0,0.0,0.0,3.14248930405,4.1125060307,4.1335628263,6.3465215825
