# Supplementary material for: Crossed and Locked Quotes in a Multi-Market Simulation
Source: PLoS One. 2016 Mar 9;11(3):e0151096. doi: 10.1371/journal.pone.0151096 (PMC4784946; doi:10.1371/journal.pone.0151096)
Supplement: S2 Dataset — Simulation output and summary files for the sensitivity analysis. (ZIP) [file pone.0151096.s002.zip › sensitivity_analysis/sensitivity_analysis_206.out]

SLURM_ARRAY_TASK_ID:  206
1.0,1.0,0.95,4.75,0.2,650.0,1650.0,244085.0,1650.00813199,1.0,0.0,0.0,3.23788985211,4.24476183981,4.26586114889,6.91017670565
1.0,1.0,0.95,4.75,0.2,650.0,1650.0,243672.0,1650.01639559,1.0,0.0,0.0,3.29322434991,4.33420941527,4.3380617693,7.04462454181
1.0,1.0,0.95,4.75,0.2,650.0,1650.0,244423.0,1650.01772622,1.0,0.0,0.0,3.26178616734,4.29025399353,4.26401960281,6.76739326646
1.0,1.0,0.95,4.75,0.2,650.0,1650.0,244860.0,1650.00059914,1.0,0.0,0.0,3.24862287541,4.25459413177,4.26939946274,6.78910993782
1.0,1.0,0.95,4.75,0.2,650.0,1650.0,244642.0,1650.00523651,1.0,0.0,0.0,3.26676808503,4.30662412932,4.27449794602,6.76800463636
1.0,1.0,0.95,4.75,0.2,650.0,1650.0,245532.0,1650.00587316,1.0,0.0,0.0,3.22298696572,4.24687316661,4.23028596062,6.84448841205
1.0,1.0,0.95,4.75,0.2,650.0,1650.0,244693.0,1650.00027612,1.0,0.0,0.0,3.2292694536,4.2131058119,4.28736309425,6.83688414054
1.0,1.0,0.95,4.75,0.2,650.0,1650.0,243941.0,1650.00382213,1.0,0.0,0.0,3.27808852109,4.29965715808,4.31356854763,6.97380956343
1.0,1.0,0.95,4.75,0.2,650.0,1650.0,243263.0,1650.00459879,1.0,0.0,0.0,3.25735761842,4.28178444591,4.30030828092,6.9696805029
1.0,1.0,0.95,4.75,0.2,650.0,1650.0,244261.0,1650.00590273,1.0,0.0,0.0,3.23939485449,4.28241083377,4.25375204773,6.83641270584
1.0,1.0,0.95,4.75,0.2,650.0,1650.0,244275.0,1650.00167056,1.0,0.0,0.0,3.23145252892,4.27857567598,4.23980847512,6.66331389008
1.0,1.0,0.95,4.75,0.2,650.0,1650.0,245104.0,1650.0221179,1.0,0.0,0.0,3.26586401975,4.31099439256,4.31721262702,6.9390032752
1.0,1.0,0.95,4.75,0.2,650.0,1650.0,245132.0,1650.00109029,1.0,0.0,0.0,3.22534204759,4.21873561217,4.25875068909,6.79935867993
1.0,1.0,0.95,4.75,0.2,650.0,1650.0,243739.0,1650.00800467,1.0,0.0,0.0,3.29284113248,4.3561100437,4.32813954407,6.89633170421
1.0,1.0,0.95,4.75,0.2,650.0,1650.0,245584.0,1650.00674575,1.0,0.0,0.0,3.27943139683,4.28278605299,4.32004085639,6.83207368009
1.0,1.0,0.95,4.75,0.2,650.0,1650.0,244466.0,1650.000006,1.0,0.0,0.0,3.26214428465,4.29521290274,4.27371436135,6.76903241742
1.0,1.0,0.95,4.75,0.2,650.0,1650.0,244994.0,1650.00713878,1.0,0.0,0.0,3.20226814084,4.21259572607,4.17888913442,6.5792887096
1.0,1.0,0.95,4.75,0.2,650.0,1650.0,244634.0,1650.00251177,1.0,0.0,0.0,3.21897371611,4.21275298373,4.2293105505,6.60628540635
1.0,1.0,0.95,4.75,0.2,650.0,1650.0,244141.0,1650.00319412,1.0,0.0,0.0,3.20078611502,4.20118201141,4.21237338745,6.63901234168
1.0,1.0,0.95,4.75,0.2,650.0,1650.0,244878.0,1650.00399029,1.0,0.0,0.0,3.18742868887,4.2328163932,4.17116698747,6.65298364521
