# Supplementary material for: Crossed and Locked Quotes in a Multi-Market Simulation
Source: PLoS One. 2016 Mar 9;11(3):e0151096. doi: 10.1371/journal.pone.0151096 (PMC4784946; doi:10.1371/journal.pone.0151096)
Supplement: S2 Dataset — Simulation output and summary files for the sensitivity analysis. (ZIP) [file pone.0151096.s002.zip › sensitivity_analysis/sensitivity_analysis_207.out]

SLURM_ARRAY_TASK_ID:  207
1.0,1.0,0.95,5.0,0.2,650.0,1650.0,242453.0,1650.00444736,1.0,0.0,0.0,3.35936088721,4.38524490625,4.42127070522,7.07595891252
1.0,1.0,0.95,5.0,0.2,650.0,1650.0,244659.0,1650.00206795,1.0,0.0,0.0,3.31621604213,4.36274978666,4.36192720495,7.1820858856
1.0,1.0,0.95,5.0,0.2,650.0,1650.0,243895.0,1650.00130763,1.0,0.0,0.0,3.34702010346,4.40282732064,4.45218696581,7.45942284078
1.0,1.0,0.95,5.0,0.2,650.0,1650.0,243585.0,1650.00133501,1.0,0.0,0.0,3.40774126727,4.51201299451,4.50131369429,7.5093110832
1.0,1.0,0.95,5.0,0.2,650.0,1650.0,243606.0,1650.00735418,1.0,0.0,0.0,3.36331346396,4.43162608269,4.42859158966,7.23779711554
1.0,1.0,0.95,5.0,0.2,650.0,1650.0,244836.0,1650.00698488,1.0,0.0,0.0,3.3198370643,4.38889700257,4.35970423144,7.09923516583
1.0,1.0,0.95,5.0,0.2,650.0,1650.0,244041.0,1650.00981924,1.0,0.0,0.0,3.38457847887,4.46942150541,4.43013965509,7.24936051347
1.0,1.0,0.95,5.0,0.2,650.0,1650.0,244485.0,1650.00218946,1.0,0.0,0.0,3.40619414656,4.46066644826,4.50101702962,7.37026905791
1.0,1.0,0.95,5.0,0.2,650.0,1650.0,243798.0,1650.00962029,1.0,0.0,0.0,3.2980309046,4.34760037667,4.34346806513,7.10937107923
1.0,1.0,0.95,5.0,0.2,650.0,1650.0,245064.0,1650.00305747,1.0,0.0,0.0,3.31108863223,4.37668549421,4.3704589562,7.10378278267
1.0,1.0,0.95,5.0,0.2,650.0,1650.0,244885.0,1650.0003946,1.0,0.0,0.0,3.33137750744,4.38586826792,4.34979714453,7.23247363237
1.0,1.0,0.95,5.0,0.2,650.0,1650.0,243367.0,1650.00135857,1.0,0.0,0.0,3.37072834951,4.42801587733,4.45844370233,7.33085463097
1.0,1.0,0.95,5.0,0.2,650.0,1650.0,244387.0,1650.01869785,1.0,0.0,0.0,3.40978025562,4.48818589811,4.48440853552,7.47127204174
1.0,1.0,0.95,5.0,0.2,650.0,1650.0,244394.0,1650.00148441,1.0,0.0,0.0,3.41445479051,4.50104107491,4.51709018709,7.50711625448
1.0,1.0,0.95,5.0,0.2,650.0,1650.0,243202.0,1650.00816213,1.0,0.0,0.0,3.37498828677,4.44284435434,4.45894612908,7.15682566589
1.0,1.0,0.95,5.0,0.2,650.0,1650.0,244368.0,1650.00644334,1.0,0.0,0.0,3.36741381277,4.44474346682,4.41879220086,7.41453278732
1.0,1.0,0.95,5.0,0.2,650.0,1650.0,243676.0,1650.00757075,1.0,0.0,0.0,3.38953250736,4.48886124957,4.44025410237,7.71089698982
1.0,1.0,0.95,5.0,0.2,650.0,1650.0,244363.0,1650.01259039,1.0,0.0,0.0,3.38816086759,4.47630913835,4.46778057096,7.48462766808
1.0,1.0,0.95,5.0,0.2,650.0,1650.0,244379.0,1650.00246648,1.0,0.0,0.0,3.37650267688,4.47083288579,4.41500246665,7.33281155166
1.0,1.0,0.95,5.0,0.2,650.0,1650.0,245611.0,1650.00041002,1.0,0.0,0.0,3.31494548823,4.38127131816,4.35822853207,7.03767086355
