# Supplementary material for: Crossed and Locked Quotes in a Multi-Market Simulation
Source: PLoS One. 2016 Mar 9;11(3):e0151096. doi: 10.1371/journal.pone.0151096 (PMC4784946; doi:10.1371/journal.pone.0151096)
Supplement: S2 Dataset — Simulation output and summary files for the sensitivity analysis. (ZIP) [file pone.0151096.s002.zip › sensitivity_analysis/sensitivity_analysis_208.out]

SLURM_ARRAY_TASK_ID:  208
1.0,1.0,0.95,5.25,0.2,650.0,1650.0,242618.0,1650.00057164,1.0,0.0,0.0,3.51135524821,4.63363715938,4.64838298533,7.88087394721
1.0,1.0,0.95,5.25,0.2,650.0,1650.0,243681.0,1650.00097719,1.0,0.0,0.0,3.49385950414,4.65914223674,4.58557061732,7.78792170708
1.0,1.0,0.95,5.25,0.2,650.0,1650.0,244099.0,1650.00379032,1.0,0.0,0.0,3.49222595042,4.61605453071,4.61743992182,8.02869633776
1.0,1.0,0.95,5.25,0.2,650.0,1650.0,244829.0,1650.00044339,1.0,0.0,0.0,3.55293707361,4.67063460158,4.68650619171,8.09175338175
1.0,1.0,0.95,5.25,0.2,650.0,1650.0,244391.0,1650.00017478,1.0,0.0,0.0,3.52501431165,4.61475027312,4.66886619151,8.13864540605
1.0,1.0,0.95,5.25,0.2,650.0,1650.0,243456.0,1650.00015952,1.0,0.0,0.0,3.55825475957,4.70059638419,4.69411951815,8.14114571896
1.0,1.0,0.95,5.25,0.2,650.0,1650.0,244470.0,1650.01106712,1.0,0.0,0.0,3.51837877831,4.61179038881,4.68055186481,7.96310592715
1.0,1.0,0.95,5.25,0.2,650.0,1650.0,242603.0,1650.00550018,1.0,0.0,0.0,3.54169606915,4.70006278629,4.67085444092,8.29008844222
1.0,1.0,0.95,5.25,0.2,650.0,1650.0,243852.0,1650.0060947,1.0,0.0,0.0,3.53905901052,4.66187054598,4.67179050263,8.01639191252
1.0,1.0,0.95,5.25,0.2,650.0,1650.0,242780.0,1650.00482223,1.0,0.0,0.0,3.51394655473,4.64460321825,4.62538952198,7.85602072361
1.0,1.0,0.95,5.25,0.2,650.0,1650.0,243476.0,1650.00000969,1.0,0.0,0.0,3.50079068576,4.6171404641,4.5995237681,8.03820530439
1.0,1.0,0.95,5.25,0.2,650.0,1650.0,243380.0,1650.03275969,1.0,0.0,0.0,3.56262922691,4.69596391802,4.71611728629,8.1623820478
1.0,1.0,0.95,5.25,0.2,650.0,1650.0,242784.0,1650.02215252,1.0,0.0,0.0,3.51918188899,4.64785289802,4.69142264141,8.03393190989
1.0,1.0,0.95,5.25,0.2,650.0,1650.0,243518.0,1650.01877182,1.0,0.0,0.0,3.53994727113,4.6637566033,4.6731981792,8.07872019722
1.0,1.0,0.95,5.25,0.2,650.0,1650.0,242254.0,1650.00887622,1.0,0.0,0.0,3.55010535589,4.671109075,4.68821080124,7.95956131585
1.0,1.0,0.95,5.25,0.2,650.0,1650.0,243405.0,1650.00371062,1.0,0.0,0.0,3.51536266481,4.66242118664,4.63713142284,8.36015898827
1.0,1.0,0.95,5.25,0.2,650.0,1650.0,244493.0,1650.00688628,1.0,0.0,0.0,3.45558515478,4.56226874296,4.51709587225,7.8549703158
1.0,1.0,0.95,5.25,0.2,650.0,1650.0,243615.0,1650.00960385,1.0,0.0,0.0,3.52133522147,4.65024926138,4.64913003832,8.15207704187
1.0,1.0,0.95,5.25,0.2,650.0,1650.0,242809.0,1650.00195018,1.0,0.0,0.0,3.55156872527,4.67657734919,4.72622846343,8.31347006124
1.0,1.0,0.95,5.25,0.2,650.0,1650.0,244537.0,1650.00826992,1.0,0.0,0.0,3.53426307471,4.66854604146,4.65577401676,8.42665146067
