# Supplementary material for: Crossed and Locked Quotes in a Multi-Market Simulation
Source: PLoS One. 2016 Mar 9;11(3):e0151096. doi: 10.1371/journal.pone.0151096 (PMC4784946; doi:10.1371/journal.pone.0151096)
Supplement: S2 Dataset — Simulation output and summary files for the sensitivity analysis. (ZIP) [file pone.0151096.s002.zip › sensitivity_analysis/sensitivity_analysis_209.out]

SLURM_ARRAY_TASK_ID:  209
1.0,1.0,0.95,5.5,0.2,650.0,1650.0,243813.0,1650.02920212,1.0,0.0,0.0,3.69402358852,4.85742608742,4.90242957808,8.83026332955
1.0,1.0,0.95,5.5,0.2,650.0,1650.0,244791.0,1650.00373627,1.0,0.0,0.0,3.65708199613,4.80719184911,4.8293933988,8.65295055495
1.0,1.0,0.95,5.5,0.2,650.0,1650.0,243622.0,1650.02110705,1.0,0.0,0.0,3.61644533965,4.76174810703,4.78221156796,8.71569779059
1.0,1.0,0.95,5.5,0.2,650.0,1650.0,241474.0,1650.00039995,1.0,0.0,0.0,3.61709111794,4.73644745766,4.79828157083,8.51110697222
1.0,1.0,0.95,5.5,0.2,650.0,1650.0,243587.0,1650.00296685,1.0,0.0,0.0,3.71906834059,4.91318094896,4.92722824432,9.01359920618
1.0,1.0,0.95,5.5,0.2,650.0,1650.0,242228.0,1650.00191372,1.0,0.0,0.0,3.56985486442,4.72156869401,4.72071060473,8.21486718552
1.0,1.0,0.95,5.5,0.2,650.0,1650.0,243586.0,1650.00075436,1.0,0.0,0.0,3.64275626189,4.78878364087,4.83260851944,8.66946370096
1.0,1.0,0.95,5.5,0.2,650.0,1650.0,243473.0,1650.00239168,1.0,0.0,0.0,3.59142002162,4.73795419029,4.75170587159,8.3883871222
1.0,1.0,0.95,5.5,0.2,650.0,1650.0,242590.0,1650.00215729,1.0,0.0,0.0,3.64791828449,4.82917853293,4.81319898432,8.81069796459
1.0,1.0,0.95,5.5,0.2,650.0,1650.0,242619.0,1650.00018166,1.0,0.0,0.0,3.6928519165,4.92970677672,4.87929343513,8.70327829948
1.0,1.0,0.95,5.5,0.2,650.0,1650.0,243411.0,1650.00967229,1.0,0.0,0.0,3.65168256566,4.8311707457,4.82195196535,8.49418033101
1.0,1.0,0.95,5.5,0.2,650.0,1650.0,242861.0,1650.00066721,1.0,0.0,0.0,3.6645949969,4.87573186713,4.84830798126,8.84815833168
1.0,1.0,0.95,5.5,0.2,650.0,1650.0,243118.0,1650.0038378,1.0,0.0,0.0,3.70547157516,4.90773561168,4.91949864604,8.77929898375
1.0,1.0,0.95,5.5,0.2,650.0,1650.0,244341.0,1650.01182436,1.0,0.0,0.0,3.61863739518,4.76700144867,4.81831914884,8.54609339634
1.0,1.0,0.95,5.5,0.2,650.0,1650.0,243118.0,1650.01170041,1.0,0.0,0.0,3.66354712987,4.86458811402,4.82702755354,8.63689423586
1.0,1.0,0.95,5.5,0.2,650.0,1650.0,243449.0,1650.00815184,1.0,0.0,0.0,3.65879509864,4.82197622272,4.84856573049,8.73015975541
1.0,1.0,0.95,5.5,0.2,650.0,1650.0,243323.0,1650.00556593,1.0,0.0,0.0,3.69112987445,4.86996880179,4.877977608,8.9737253391
1.0,1.0,0.95,5.5,0.2,650.0,1650.0,243201.0,1650.00609829,1.0,0.0,0.0,3.6268725146,4.76973065987,4.78603034627,8.52994648613
1.0,1.0,0.95,5.5,0.2,650.0,1650.0,243325.0,1650.00099946,1.0,0.0,0.0,3.65361890452,4.87149148395,4.84834784677,8.72533990203
1.0,1.0,0.95,5.5,0.2,650.0,1650.0,242777.0,1650.00450474,1.0,0.0,0.0,3.62822758875,4.8040071706,4.81884165912,8.51648903705
