# Supplementary material for: Crossed and Locked Quotes in a Multi-Market Simulation
Source: PLoS One. 2016 Mar 9;11(3):e0151096. doi: 10.1371/journal.pone.0151096 (PMC4784946; doi:10.1371/journal.pone.0151096)
Supplement: S2 Dataset — Simulation output and summary files for the sensitivity analysis. (ZIP) [file pone.0151096.s002.zip › sensitivity_analysis/sensitivity_analysis_21.out]

SLURM_ARRAY_TASK_ID:  21
0.0,0.0,1.1,4.75,0.2,650.0,1650.0,291031.0,1650.00232884,0.0,0.0,1.0,-33.9328863046,2.64797918147,2.72129931812,616.583101389
0.0,0.0,1.1,4.75,0.2,650.0,1650.0,290501.0,1650.00010975,0.0437238490374,0.0208147880123,0.93546136295,-26.3801819279,2.69620211693,2.66753586697,563.916876508
0.0,0.0,1.1,4.75,0.2,650.0,1650.0,290801.0,1650.00037348,0.0,0.0,1.0,-60.2319453427,2.72855392037,2.72074894514,1872.66076537
0.0,0.0,1.1,4.75,0.2,650.0,1650.0,289742.0,1650.00066742,0.136648044494,0.0529090185305,0.810442936976,-12.5060917257,2.69938685061,2.70209877824,169.861535154
0.0,0.0,1.1,4.75,0.2,650.0,1650.0,290717.0,1650.00962409,0.0,0.000132035638788,0.999867964361,-39.8221802756,2.6481904298,2.70758016331,1082.91420357
0.0,0.0,1.1,4.75,0.2,650.0,1650.0,291611.0,1650.00333233,0.0534316276598,0.0255411017025,0.921027270638,-14.5626846048,2.78557418105,2.69136920531,186.713987518
0.0,0.0,1.1,4.75,0.2,650.0,1650.0,288570.0,1650.00076765,0.0176412603327,0.0104089167654,0.971949822902,-14.9317348896,2.69667657336,2.71088656928,181.045701689
0.0,0.0,1.1,4.75,0.2,650.0,1650.0,290199.0,1650.00159393,0.0,0.0,1.0,-62.1132156805,2.69151654822,2.72098156478,1997.9296144
0.0,0.0,1.1,4.75,0.2,650.0,1650.0,291146.0,1650.00834034,0.160156282662,0.0668825046942,0.772961212644,-4.91943272292,2.6634094484,2.70120991614,39.7181061536
0.0,0.0,1.1,4.75,0.2,650.0,1650.0,289837.0,1650.00556767,0.0,0.0,1.0,-91.7318026716,2.6933352982,2.74877235268,4204.597383
0.0,0.0,1.1,4.75,0.2,650.0,1650.0,289750.0,1650.00215854,0.0030454834327,0.00217545833991,0.994779058227,-19.1300016604,2.68645265505,2.67747126635,258.430932447
0.0,0.0,1.1,4.75,0.2,650.0,1650.0,290182.0,1650.01163628,0.0930497128132,0.040416908269,0.866533378918,-19.1669300742,2.65066303064,2.67248481091,377.771859005
0.0,0.0,1.1,4.75,0.2,650.0,1650.0,290683.0,1650.0028279,0.0,0.0,1.0,-38.7581025113,2.72360703592,2.66450693343,796.060994148
0.0,0.0,1.1,4.75,0.2,650.0,1650.0,290553.0,1650.01007288,0.0,0.0,1.0,-51.2768990672,2.7301070167,2.60590231055,1376.10627655
0.0,0.0,1.1,4.75,0.2,650.0,1650.0,289188.0,1650.00032719,0.039782169252,0.0229736788883,0.93724415186,-9.25428642331,2.65889684203,2.71470493889,82.7394023628
0.0,0.0,1.1,4.75,0.2,650.0,1650.0,289500.0,1650.00170983,0.0,0.0,1.0,-50.2446420075,2.70055658822,2.69304848149,1300.65482818
0.0,0.0,1.1,4.75,0.2,650.0,1650.0,290079.0,1650.00056744,0.110385910238,0.0603043012201,0.829309788542,-6.54397206518,2.68153182039,2.68739318628,58.8754243913
0.0,0.0,1.1,4.75,0.2,650.0,1650.0,289776.0,1650.00499932,0.0726573532148,0.0198265578236,0.907516088962,-13.3668224603,2.7170195315,2.75971448778,146.693519376
0.0,0.0,1.1,4.75,0.2,650.0,1650.0,290435.0,1650.00065487,0.142613125052,0.0685774006521,0.788809474296,-6.0205454058,2.61756310982,2.71455947477,51.1149720352
0.0,0.0,1.1,4.75,0.2,650.0,1650.0,290953.0,1650.00046597,0.0,0.0,1.0,-24.7394489112,2.78056845752,2.68347363907,379.664037127
