# Supplementary material for: Crossed and Locked Quotes in a Multi-Market Simulation
Source: PLoS One. 2016 Mar 9;11(3):e0151096. doi: 10.1371/journal.pone.0151096 (PMC4784946; doi:10.1371/journal.pone.0151096)
Supplement: S2 Dataset — Simulation output and summary files for the sensitivity analysis. (ZIP) [file pone.0151096.s002.zip › sensitivity_analysis/sensitivity_analysis_210.out]

SLURM_ARRAY_TASK_ID:  210
1.0,1.0,1.0,4.5,0.2,650.0,1650.0,259125.0,1650.011786,1.0,0.0,0.0,3.05699559392,4.02501697098,3.99046818043,5.89905982578
1.0,1.0,1.0,4.5,0.2,650.0,1650.0,258044.0,1650.00777068,1.0,0.0,0.0,2.9758161823,3.91788266317,3.86744830856,5.64700358652
1.0,1.0,1.0,4.5,0.2,650.0,1650.0,258063.0,1650.00450605,1.0,0.0,0.0,3.02768568809,3.95846483335,3.94822674119,5.83462625421
1.0,1.0,1.0,4.5,0.2,650.0,1650.0,258668.0,1650.00019075,1.0,0.0,0.0,2.99577559514,3.92131377706,3.92307854469,5.77613589584
1.0,1.0,1.0,4.5,0.2,650.0,1650.0,257276.0,1650.01532429,1.0,0.0,0.0,2.96909956659,3.92018947347,3.86250276423,5.77079198612
1.0,1.0,1.0,4.5,0.2,650.0,1650.0,257746.0,1650.00049465,1.0,0.0,0.0,2.98014151817,3.91392484114,3.89915706904,5.8097349977
1.0,1.0,1.0,4.5,0.2,650.0,1650.0,257471.0,1650.0150099,1.0,0.0,0.0,3.00097511228,3.94733677192,3.9096080087,5.73308411262
1.0,1.0,1.0,4.5,0.2,650.0,1650.0,258549.0,1650.01390978,1.0,0.0,0.0,3.04283554761,3.96846689504,3.99615760053,5.90683142636
1.0,1.0,1.0,4.5,0.2,650.0,1650.0,257106.0,1650.00701755,1.0,0.0,0.0,2.93811137736,3.85187723581,3.83444214746,5.66556702213
1.0,1.0,1.0,4.5,0.2,650.0,1650.0,257558.0,1650.0008979,1.0,0.0,0.0,2.99979340039,3.9205997975,3.92791154116,5.77497575141
1.0,1.0,1.0,4.5,0.2,650.0,1650.0,258758.0,1650.01058281,1.0,0.0,0.0,2.95155190677,3.88927030263,3.85376216192,5.5540720871
1.0,1.0,1.0,4.5,0.2,650.0,1650.0,257401.0,1650.0218074,1.0,0.0,0.0,2.95826137001,3.89576490829,3.83599390988,5.74692780809
1.0,1.0,1.0,4.5,0.2,650.0,1650.0,258830.0,1650.01190463,1.0,0.0,0.0,2.99097038399,3.90307474597,3.93971489196,5.79903549977
1.0,1.0,1.0,4.5,0.2,650.0,1650.0,257519.0,1650.00427024,1.0,0.0,0.0,2.98903701572,3.9303531422,3.94198994256,5.77900182371
1.0,1.0,1.0,4.5,0.2,650.0,1650.0,257654.0,1650.00369317,1.0,0.0,0.0,2.95958826104,3.90004797399,3.88526336756,5.69892532099
1.0,1.0,1.0,4.5,0.2,650.0,1650.0,257116.0,1650.00167693,1.0,0.0,0.0,3.0099123482,3.90423721857,3.9354657369,5.71458841596
1.0,1.0,1.0,4.5,0.2,650.0,1650.0,258864.0,1650.00102589,1.0,0.0,0.0,2.95868941166,3.87533681524,3.86835929656,5.66174996907
1.0,1.0,1.0,4.5,0.2,650.0,1650.0,257597.0,1650.01429075,1.0,0.0,0.0,3.00735548214,3.96840915215,3.92447975373,5.86743062184
1.0,1.0,1.0,4.5,0.2,650.0,1650.0,257438.0,1650.00286406,1.0,0.0,0.0,3.01421932075,3.97822080052,3.91632442743,5.93279274331
1.0,1.0,1.0,4.5,0.2,650.0,1650.0,256765.0,1650.0135879,1.0,0.0,0.0,2.9891971046,3.942619443,3.93845030726,5.83361151506
