# Supplementary material for: Crossed and Locked Quotes in a Multi-Market Simulation
Source: PLoS One. 2016 Mar 9;11(3):e0151096. doi: 10.1371/journal.pone.0151096 (PMC4784946; doi:10.1371/journal.pone.0151096)
Supplement: S2 Dataset — Simulation output and summary files for the sensitivity analysis. (ZIP) [file pone.0151096.s002.zip › sensitivity_analysis/sensitivity_analysis_211.out]

SLURM_ARRAY_TASK_ID:  211
1.0,1.0,1.0,4.75,0.2,650.0,1650.0,257365.0,1650.01024539,1.0,0.0,0.0,3.10946264806,4.07823135401,4.08113148113,6.20411254901
1.0,1.0,1.0,4.75,0.2,650.0,1650.0,257466.0,1650.00875924,1.0,0.0,0.0,3.08964342815,4.06505833593,4.05095591478,6.20265567647
1.0,1.0,1.0,4.75,0.2,650.0,1650.0,257178.0,1650.01999877,1.0,0.0,0.0,3.152598172,4.17221949548,4.13982590418,6.45645649647
1.0,1.0,1.0,4.75,0.2,650.0,1650.0,258243.0,1650.00204835,1.0,0.0,0.0,3.1215472402,4.07556435044,4.10563139806,6.41334011442
1.0,1.0,1.0,4.75,0.2,650.0,1650.0,258058.0,1650.0050904,1.0,0.0,0.0,3.07499946278,4.06996819275,4.00507494563,6.21940641382
1.0,1.0,1.0,4.75,0.2,650.0,1650.0,256829.0,1650.00204249,1.0,0.0,0.0,3.10733902166,4.04951107508,4.08835259761,6.33230197636
1.0,1.0,1.0,4.75,0.2,650.0,1650.0,257608.0,1650.00088192,1.0,0.0,0.0,3.12416142886,4.12119099491,4.08244939769,6.41689794618
1.0,1.0,1.0,4.75,0.2,650.0,1650.0,257514.0,1650.0088271,1.0,0.0,0.0,3.13630476275,4.10522197019,4.1385215243,6.62244092163
1.0,1.0,1.0,4.75,0.2,650.0,1650.0,256592.0,1650.00353882,1.0,0.0,0.0,3.12113887757,4.10453928152,4.09772013867,6.38629433009
1.0,1.0,1.0,4.75,0.2,650.0,1650.0,257989.0,1650.0035063,1.0,0.0,0.0,3.14095594754,4.10773352147,4.13287350159,6.26494334774
1.0,1.0,1.0,4.75,0.2,650.0,1650.0,257343.0,1650.00894614,1.0,0.0,0.0,3.11212552696,4.03992264105,4.10603707244,6.23544195556
1.0,1.0,1.0,4.75,0.2,650.0,1650.0,257518.0,1650.00026854,1.0,0.0,0.0,3.13288639561,4.13225385313,4.09344690467,6.40792690582
1.0,1.0,1.0,4.75,0.2,650.0,1650.0,257586.0,1650.00091382,1.0,0.0,0.0,3.11649329258,4.0908813419,4.0837707924,6.13000250646
1.0,1.0,1.0,4.75,0.2,650.0,1650.0,257425.0,1650.0130719,1.0,0.0,0.0,3.0840834535,4.05865824557,4.00649366883,6.12231228594
1.0,1.0,1.0,4.75,0.2,650.0,1650.0,256823.0,1650.00083163,1.0,0.0,0.0,3.14193339258,4.11931280446,4.13132303424,6.4363416563
1.0,1.0,1.0,4.75,0.2,650.0,1650.0,256964.0,1650.00384338,1.0,0.0,0.0,3.1542138761,4.12909397595,4.12370748355,6.28521997584
1.0,1.0,1.0,4.75,0.2,650.0,1650.0,258683.0,1650.00160145,1.0,0.0,0.0,3.05464850673,4.02888199517,4.00791602524,5.92066146272
1.0,1.0,1.0,4.75,0.2,650.0,1650.0,257347.0,1650.00085056,1.0,0.0,0.0,3.06334070694,4.00592134255,4.02657640539,6.14022017174
1.0,1.0,1.0,4.75,0.2,650.0,1650.0,257813.0,1650.00490896,1.0,0.0,0.0,3.06529376488,4.01146805179,4.03577596404,6.0151721938
1.0,1.0,1.0,4.75,0.2,650.0,1650.0,257470.0,1650.00332652,1.0,0.0,0.0,3.1024859848,4.07855401533,4.08296589585,6.16421336499
