# Supplementary material for: Crossed and Locked Quotes in a Multi-Market Simulation
Source: PLoS One. 2016 Mar 9;11(3):e0151096. doi: 10.1371/journal.pone.0151096 (PMC4784946; doi:10.1371/journal.pone.0151096)
Supplement: S2 Dataset — Simulation output and summary files for the sensitivity analysis. (ZIP) [file pone.0151096.s002.zip › sensitivity_analysis/sensitivity_analysis_212.out]

SLURM_ARRAY_TASK_ID:  212
1.0,1.0,1.0,5.0,0.2,650.0,1650.0,257625.0,1650.00345745,1.0,0.0,0.0,3.25023793619,4.28829238573,4.25518651399,6.782257115
1.0,1.0,1.0,5.0,0.2,650.0,1650.0,257644.0,1650.01314676,1.0,0.0,0.0,3.24139895574,4.25542159246,4.2544069183,6.6726588015
1.0,1.0,1.0,5.0,0.2,650.0,1650.0,255712.0,1650.00122256,1.0,0.0,0.0,3.23287084745,4.25704824001,4.24441154223,6.71679083153
1.0,1.0,1.0,5.0,0.2,650.0,1650.0,257568.0,1650.00515772,1.0,0.0,0.0,3.26589180389,4.27402983006,4.29784379732,6.8664300304
1.0,1.0,1.0,5.0,0.2,650.0,1650.0,257170.0,1650.00347077,1.0,0.0,0.0,3.23245577186,4.26384223882,4.24573138434,6.63784049989
1.0,1.0,1.0,5.0,0.2,650.0,1650.0,256561.0,1650.00366511,1.0,0.0,0.0,3.27060109481,4.27827850119,4.2818895787,6.90862730711
1.0,1.0,1.0,5.0,0.2,650.0,1650.0,255996.0,1650.00906989,1.0,0.0,0.0,3.23227246347,4.24054074628,4.26631086973,6.86105081019
1.0,1.0,1.0,5.0,0.2,650.0,1650.0,258471.0,1650.00400335,1.0,0.0,0.0,3.16194835498,4.16175248407,4.14008648358,6.40580938325
1.0,1.0,1.0,5.0,0.2,650.0,1650.0,255842.0,1650.00869715,1.0,0.0,0.0,3.26121341636,4.29578858135,4.28005093511,7.00184227937
1.0,1.0,1.0,5.0,0.2,650.0,1650.0,258205.0,1650.00426634,1.0,0.0,0.0,3.21845243519,4.23478771717,4.25233156886,6.83258744814
1.0,1.0,1.0,5.0,0.2,650.0,1650.0,257261.0,1650.00076291,1.0,0.0,0.0,3.17115718908,4.19701467173,4.16426093549,6.42823470163
1.0,1.0,1.0,5.0,0.2,650.0,1650.0,257117.0,1650.00842418,1.0,0.0,0.0,3.19353905706,4.21231854731,4.1966685139,6.53433354338
1.0,1.0,1.0,5.0,0.2,650.0,1650.0,257635.0,1650.00680492,1.0,0.0,0.0,3.20348017958,4.21206251908,4.22790933967,6.67294222171
1.0,1.0,1.0,5.0,0.2,650.0,1650.0,257371.0,1650.00508429,1.0,0.0,0.0,3.24280830996,4.27710334921,4.26026736601,6.76154731618
1.0,1.0,1.0,5.0,0.2,650.0,1650.0,256278.0,1650.01616642,1.0,0.0,0.0,3.26317008046,4.31724420872,4.27472497857,6.87836059638
1.0,1.0,1.0,5.0,0.2,650.0,1650.0,257468.0,1650.00240989,1.0,0.0,0.0,3.20780373621,4.19578166583,4.23958602449,6.63870444555
1.0,1.0,1.0,5.0,0.2,650.0,1650.0,256658.0,1650.00253899,1.0,0.0,0.0,3.24449375696,4.26825823174,4.2881492584,6.78660018704
1.0,1.0,1.0,5.0,0.2,650.0,1650.0,256459.0,1650.005032,1.0,0.0,0.0,3.31673945711,4.37895271706,4.36566120823,7.03887830418
1.0,1.0,1.0,5.0,0.2,650.0,1650.0,257800.0,1650.00683585,1.0,0.0,0.0,3.27718933345,4.31089366223,4.30102421202,7.00752208662
1.0,1.0,1.0,5.0,0.2,650.0,1650.0,256857.0,1650.00267565,1.0,0.0,0.0,3.21481026998,4.2246344665,4.22401876401,6.65774407261
