# Supplementary material for: Crossed and Locked Quotes in a Multi-Market Simulation
Source: PLoS One. 2016 Mar 9;11(3):e0151096. doi: 10.1371/journal.pone.0151096 (PMC4784946; doi:10.1371/journal.pone.0151096)
Supplement: S2 Dataset — Simulation output and summary files for the sensitivity analysis. (ZIP) [file pone.0151096.s002.zip › sensitivity_analysis/sensitivity_analysis_213.out]

SLURM_ARRAY_TASK_ID:  213
1.0,1.0,1.0,5.25,0.2,650.0,1650.0,258081.0,1650.00353356,1.0,0.0,0.0,3.3757632874,4.443879725,4.44629988574,7.47664007962
1.0,1.0,1.0,5.25,0.2,650.0,1650.0,256253.0,1650.00282504,1.0,0.0,0.0,3.38639107844,4.46387162305,4.446551951,7.40559571771
1.0,1.0,1.0,5.25,0.2,650.0,1650.0,256446.0,1650.01730576,1.0,0.0,0.0,3.38828180804,4.4393687228,4.46447676392,7.3747983322
1.0,1.0,1.0,5.25,0.2,650.0,1650.0,256695.0,1650.00545524,1.0,0.0,0.0,3.40566443915,4.46391926002,4.49794717938,7.22762311028
1.0,1.0,1.0,5.25,0.2,650.0,1650.0,257443.0,1650.00474406,1.0,0.0,0.0,3.36047645392,4.40351628882,4.44685675699,7.26048732962
1.0,1.0,1.0,5.25,0.2,650.0,1650.0,257426.0,1650.00061124,1.0,0.0,0.0,3.40279212131,4.46322479177,4.4818606902,7.36626912942
1.0,1.0,1.0,5.25,0.2,650.0,1650.0,257747.0,1650.00048483,1.0,0.0,0.0,3.34443438746,4.41642043757,4.40678595088,7.26646563049
1.0,1.0,1.0,5.25,0.2,650.0,1650.0,256067.0,1650.00604194,1.0,0.0,0.0,3.36584403053,4.41543581332,4.4529088254,7.20705747151
1.0,1.0,1.0,5.25,0.2,650.0,1650.0,257323.0,1650.01646359,1.0,0.0,0.0,3.42255776406,4.49778900358,4.48547263879,7.47735611567
1.0,1.0,1.0,5.25,0.2,650.0,1650.0,257089.0,1650.01119323,1.0,0.0,0.0,3.3999117981,4.4482722262,4.42997732908,7.30100660056
1.0,1.0,1.0,5.25,0.2,650.0,1650.0,257013.0,1650.02678427,1.0,0.0,0.0,3.3349348868,4.37526673034,4.37278104982,7.24485788337
1.0,1.0,1.0,5.25,0.2,650.0,1650.0,258178.0,1650.00043878,1.0,0.0,0.0,3.41356754878,4.49202901498,4.51550561129,7.43715208898
1.0,1.0,1.0,5.25,0.2,650.0,1650.0,257170.0,1650.01377347,1.0,0.0,0.0,3.38450365127,4.44127927547,4.46053054188,7.42217070133
1.0,1.0,1.0,5.25,0.2,650.0,1650.0,257102.0,1650.00009164,1.0,0.0,0.0,3.35959929666,4.43111279192,4.43803039835,7.21033178185
1.0,1.0,1.0,5.25,0.2,650.0,1650.0,256773.0,1650.00846978,1.0,0.0,0.0,3.38323880881,4.45093563931,4.44104423462,7.35529690986
1.0,1.0,1.0,5.25,0.2,650.0,1650.0,255541.0,1650.00339146,1.0,0.0,0.0,3.39784368811,4.44383565317,4.462068097,7.44607124785
1.0,1.0,1.0,5.25,0.2,650.0,1650.0,258143.0,1650.0082723,1.0,0.0,0.0,3.353941059,4.41353937913,4.39905064231,7.09658626642
1.0,1.0,1.0,5.25,0.2,650.0,1650.0,256260.0,1650.0170022,1.0,0.0,0.0,3.38905820872,4.45766573381,4.46780817942,7.35451509842
1.0,1.0,1.0,5.25,0.2,650.0,1650.0,257223.0,1650.00566335,1.0,0.0,0.0,3.33871485936,4.36646500322,4.41654967198,7.21955728873
1.0,1.0,1.0,5.25,0.2,650.0,1650.0,257222.0,1650.026129,1.0,0.0,0.0,3.42310284473,4.49595447123,4.51565672033,7.57416256156
