# Supplementary material for: Crossed and Locked Quotes in a Multi-Market Simulation
Source: PLoS One. 2016 Mar 9;11(3):e0151096. doi: 10.1371/journal.pone.0151096 (PMC4784946; doi:10.1371/journal.pone.0151096)
Supplement: S2 Dataset — Simulation output and summary files for the sensitivity analysis. (ZIP) [file pone.0151096.s002.zip › sensitivity_analysis/sensitivity_analysis_214.out]

SLURM_ARRAY_TASK_ID:  214
1.0,1.0,1.0,5.5,0.2,650.0,1650.0,255703.0,1650.00205815,1.0,0.0,0.0,3.56123749566,4.68296340638,4.69084350973,8.21708687876
1.0,1.0,1.0,5.5,0.2,650.0,1650.0,255909.0,1650.00391432,1.0,0.0,0.0,3.55712545706,4.68026147065,4.68454788111,8.16415867547
1.0,1.0,1.0,5.5,0.2,650.0,1650.0,255938.0,1650.00058235,1.0,0.0,0.0,3.52894383518,4.65917354236,4.63763976907,8.12387315605
1.0,1.0,1.0,5.5,0.2,650.0,1650.0,255766.0,1650.00582693,1.0,0.0,0.0,3.50048764217,4.57438948558,4.59444905981,7.9512499646
1.0,1.0,1.0,5.5,0.2,650.0,1650.0,256047.0,1650.00530208,1.0,0.0,0.0,3.49848971033,4.58734419251,4.60257179878,7.85093419162
1.0,1.0,1.0,5.5,0.2,650.0,1650.0,257438.0,1650.02089611,1.0,0.0,0.0,3.52132101542,4.64832744433,4.63788115142,7.99775360709
1.0,1.0,1.0,5.5,0.2,650.0,1650.0,255237.0,1650.01794963,1.0,0.0,0.0,3.42834928229,4.51768929467,4.56389490353,7.63056052977
1.0,1.0,1.0,5.5,0.2,650.0,1650.0,257729.0,1650.00126482,1.0,0.0,0.0,3.49293685717,4.608935233,4.60333439474,7.78846050706
1.0,1.0,1.0,5.5,0.2,650.0,1650.0,256669.0,1650.00515909,1.0,0.0,0.0,3.51129370319,4.63632392885,4.6198926233,7.87330255841
1.0,1.0,1.0,5.5,0.2,650.0,1650.0,255593.0,1650.00363406,1.0,0.0,0.0,3.5354251423,4.63228993053,4.70571396201,8.04313468767
1.0,1.0,1.0,5.5,0.2,650.0,1650.0,256903.0,1650.0207028,1.0,0.0,0.0,3.47453353206,4.58757857411,4.52853212784,7.81524171543
1.0,1.0,1.0,5.5,0.2,650.0,1650.0,257161.0,1650.00900996,1.0,0.0,0.0,3.43163638852,4.5123530554,4.52898962937,7.59666152381
1.0,1.0,1.0,5.5,0.2,650.0,1650.0,256372.0,1650.00030589,1.0,0.0,0.0,3.48552161092,4.5833649929,4.58406576314,7.80901012855
1.0,1.0,1.0,5.5,0.2,650.0,1650.0,256640.0,1650.00237556,1.0,0.0,0.0,3.51667075937,4.62917349958,4.64295642591,7.87033918914
1.0,1.0,1.0,5.5,0.2,650.0,1650.0,257407.0,1650.00146338,1.0,0.0,0.0,3.52533031227,4.62705318188,4.64467308719,8.01005075858
1.0,1.0,1.0,5.5,0.2,650.0,1650.0,256110.0,1650.02728094,1.0,0.0,0.0,3.49729259338,4.59398637632,4.64890998051,8.2315542447
1.0,1.0,1.0,5.5,0.2,650.0,1650.0,255768.0,1650.0052861,1.0,0.0,0.0,3.51586152028,4.65171516437,4.66956456222,7.89916263835
1.0,1.0,1.0,5.5,0.2,650.0,1650.0,256151.0,1650.00048752,1.0,0.0,0.0,3.53017195605,4.68265560984,4.65563926144,8.00036098374
1.0,1.0,1.0,5.5,0.2,650.0,1650.0,257284.0,1650.00349716,1.0,0.0,0.0,3.48172362936,4.58584775171,4.58897986281,7.76684442514
1.0,1.0,1.0,5.5,0.2,650.0,1650.0,255832.0,1650.00255342,1.0,0.0,0.0,3.4948852215,4.59037772689,4.66260935685,7.86851849998
