# Supplementary material for: Crossed and Locked Quotes in a Multi-Market Simulation
Source: PLoS One. 2016 Mar 9;11(3):e0151096. doi: 10.1371/journal.pone.0151096 (PMC4784946; doi:10.1371/journal.pone.0151096)
Supplement: S2 Dataset — Simulation output and summary files for the sensitivity analysis. (ZIP) [file pone.0151096.s002.zip › sensitivity_analysis/sensitivity_analysis_215.out]

SLURM_ARRAY_TASK_ID:  215
1.0,1.0,1.05,4.5,0.2,650.0,1650.0,270807.0,1650.03384451,1.0,0.0,0.0,2.87133525075,3.77092043759,3.74286991941,5.22135224522
1.0,1.0,1.05,4.5,0.2,650.0,1650.0,271522.0,1650.00398226,1.0,0.0,0.0,2.82897461393,3.68676114147,3.69355999647,5.10141007796
1.0,1.0,1.05,4.5,0.2,650.0,1650.0,269748.0,1650.00036459,1.0,0.0,0.0,2.86634174008,3.75267450737,3.75475168878,5.3390585889
1.0,1.0,1.05,4.5,0.2,650.0,1650.0,272672.0,1650.00714429,1.0,0.0,0.0,2.8474227037,3.72216244612,3.75242883613,5.33176821846
1.0,1.0,1.05,4.5,0.2,650.0,1650.0,271174.0,1650.00330453,1.0,0.0,0.0,2.9490629677,3.85503796171,3.83881969192,5.47535382547
1.0,1.0,1.05,4.5,0.2,650.0,1650.0,268762.0,1650.01041821,1.0,0.0,0.0,2.93979151263,3.82779046194,3.79442608876,5.52028242685
1.0,1.0,1.05,4.5,0.2,650.0,1650.0,270305.0,1650.00476512,1.0,0.0,0.0,2.91222782872,3.79298761149,3.78967914144,5.34190078492
1.0,1.0,1.05,4.5,0.2,650.0,1650.0,271000.0,1650.00082797,1.0,0.0,0.0,2.92765151207,3.83256342021,3.82849253075,5.61586431197
1.0,1.0,1.05,4.5,0.2,650.0,1650.0,271477.0,1650.00118689,1.0,0.0,0.0,2.87670425294,3.7479385674,3.75509803814,5.36613144938
1.0,1.0,1.05,4.5,0.2,650.0,1650.0,269903.0,1650.00570926,1.0,0.0,0.0,2.91052827124,3.78267726271,3.80499305408,5.36880184824
1.0,1.0,1.05,4.5,0.2,650.0,1650.0,271543.0,1650.00920181,1.0,0.0,0.0,2.86616086291,3.73742702216,3.748707227,5.30336703716
1.0,1.0,1.05,4.5,0.2,650.0,1650.0,270859.0,1650.00416953,1.0,0.0,0.0,2.81480138678,3.68012968041,3.66976911706,5.16628052902
1.0,1.0,1.05,4.5,0.2,650.0,1650.0,269628.0,1650.0089265,1.0,0.0,0.0,2.86244807761,3.72891140662,3.75988687764,5.34272569074
1.0,1.0,1.05,4.5,0.2,650.0,1650.0,271319.0,1650.0100827,1.0,0.0,0.0,2.87629051205,3.76523492903,3.75131494134,5.34793657279
1.0,1.0,1.05,4.5,0.2,650.0,1650.0,269614.0,1650.01880036,1.0,0.0,0.0,2.87254303476,3.73054786807,3.74621970289,5.3703307534
1.0,1.0,1.05,4.5,0.2,650.0,1650.0,270221.0,1650.00174438,1.0,0.0,0.0,2.88460001121,3.77441541809,3.74822654535,5.37588889469
1.0,1.0,1.05,4.5,0.2,650.0,1650.0,269390.0,1650.00389289,1.0,0.0,0.0,2.89088035424,3.77119855877,3.75726294855,5.30621123519
1.0,1.0,1.05,4.5,0.2,650.0,1650.0,270962.0,1650.00640004,1.0,0.0,0.0,2.84399460018,3.71881041803,3.70130888959,5.12698590289
1.0,1.0,1.05,4.5,0.2,650.0,1650.0,271177.0,1650.00243478,1.0,0.0,0.0,2.87146403512,3.77582510524,3.73494400993,5.35971186118
1.0,1.0,1.05,4.5,0.2,650.0,1650.0,271358.0,1650.0025186,1.0,0.0,0.0,2.89225103958,3.79678082181,3.7783267946,5.5215347551
