# Supplementary material for: Crossed and Locked Quotes in a Multi-Market Simulation
Source: PLoS One. 2016 Mar 9;11(3):e0151096. doi: 10.1371/journal.pone.0151096 (PMC4784946; doi:10.1371/journal.pone.0151096)
Supplement: S2 Dataset — Simulation output and summary files for the sensitivity analysis. (ZIP) [file pone.0151096.s002.zip › sensitivity_analysis/sensitivity_analysis_216.out]

SLURM_ARRAY_TASK_ID:  216
1.0,1.0,1.05,4.75,0.2,650.0,1650.0,271161.0,1650.00114246,1.0,0.0,0.0,3.02863137729,3.97856085189,3.93431126432,5.78713506434
1.0,1.0,1.05,4.75,0.2,650.0,1650.0,271841.0,1650.0011972,1.0,0.0,0.0,2.95861473849,3.87207761149,3.86297202561,5.5809863718
1.0,1.0,1.05,4.75,0.2,650.0,1650.0,270420.0,1650.00444444,1.0,0.0,0.0,3.05575810301,3.99056244464,3.98500611814,6.05397722417
1.0,1.0,1.05,4.75,0.2,650.0,1650.0,270807.0,1650.00116066,1.0,0.0,0.0,2.98437596903,3.9125078508,3.88231437343,5.66126329028
1.0,1.0,1.05,4.75,0.2,650.0,1650.0,270882.0,1650.00241694,1.0,0.0,0.0,3.05036407865,3.99083388143,4.01169560941,5.86374124738
1.0,1.0,1.05,4.75,0.2,650.0,1650.0,270275.0,1650.00556403,1.0,0.0,0.0,3.04473146367,4.00154084695,3.9977816367,5.99343324691
1.0,1.0,1.05,4.75,0.2,650.0,1650.0,270759.0,1650.00953497,1.0,0.0,0.0,2.97772062214,3.87183627222,3.90870318319,5.63217722043
1.0,1.0,1.05,4.75,0.2,650.0,1650.0,269952.0,1650.00163603,1.0,0.0,0.0,2.98485868519,3.88838902873,3.87578171905,5.87500660919
1.0,1.0,1.05,4.75,0.2,650.0,1650.0,269862.0,1650.00446857,1.0,0.0,0.0,2.9954011541,3.91838556665,3.88992694427,5.72150466304
1.0,1.0,1.05,4.75,0.2,650.0,1650.0,270340.0,1650.00324064,1.0,0.0,0.0,2.98845655452,3.92122744376,3.91422274458,5.75617154751
1.0,1.0,1.05,4.75,0.2,650.0,1650.0,271487.0,1650.00415395,1.0,0.0,0.0,3.00367153683,3.90607885804,3.95242692738,5.78575094732
1.0,1.0,1.05,4.75,0.2,650.0,1650.0,270365.0,1650.0063164,1.0,0.0,0.0,2.98549048102,3.90452060629,3.91915250894,5.77664044725
1.0,1.0,1.05,4.75,0.2,650.0,1650.0,270235.0,1650.02088648,1.0,0.0,0.0,3.02638525152,3.93671224696,3.9470037384,5.87795722901
1.0,1.0,1.05,4.75,0.2,650.0,1650.0,270296.0,1650.00052259,1.0,0.0,0.0,3.02692781524,3.96306166148,3.94110703919,5.80383263624
1.0,1.0,1.05,4.75,0.2,650.0,1650.0,268919.0,1650.00419609,1.0,0.0,0.0,3.02690856594,3.9530062949,3.96509245471,6.0258000161
1.0,1.0,1.05,4.75,0.2,650.0,1650.0,271503.0,1650.01431411,1.0,0.0,0.0,3.07705473794,4.01196227383,4.06703410785,6.1236291366
1.0,1.0,1.05,4.75,0.2,650.0,1650.0,270390.0,1650.0015411,1.0,0.0,0.0,3.01579725218,3.95754388735,3.94707843104,5.77933377084
1.0,1.0,1.05,4.75,0.2,650.0,1650.0,271624.0,1650.00409601,1.0,0.0,0.0,3.04674706691,4.01112970332,4.002462076,6.05853099244
1.0,1.0,1.05,4.75,0.2,650.0,1650.0,269731.0,1650.00607828,1.0,0.0,0.0,3.08385186608,4.02641566024,4.03809093899,6.07555522084
1.0,1.0,1.05,4.75,0.2,650.0,1650.0,269832.0,1650.00418393,1.0,0.0,0.0,3.00541903537,3.90840738152,3.92335567104,5.81744300921
