# Supplementary material for: Crossed and Locked Quotes in a Multi-Market Simulation
Source: PLoS One. 2016 Mar 9;11(3):e0151096. doi: 10.1371/journal.pone.0151096 (PMC4784946; doi:10.1371/journal.pone.0151096)
Supplement: S2 Dataset — Simulation output and summary files for the sensitivity analysis. (ZIP) [file pone.0151096.s002.zip › sensitivity_analysis/sensitivity_analysis_217.out]

SLURM_ARRAY_TASK_ID:  217
1.0,1.0,1.05,5.0,0.2,650.0,1650.0,269499.0,1650.00080241,1.0,0.0,0.0,3.19058553368,4.17381635655,4.15123779466,6.40739244772
1.0,1.0,1.05,5.0,0.2,650.0,1650.0,270610.0,1650.0216655,1.0,0.0,0.0,3.16393259968,4.12176886239,4.12460559959,6.2752829921
1.0,1.0,1.05,5.0,0.2,650.0,1650.0,271222.0,1650.00603027,1.0,0.0,0.0,3.13341229333,4.13209505193,4.08844267683,6.33619774581
1.0,1.0,1.05,5.0,0.2,650.0,1650.0,270746.0,1650.00851067,1.0,0.0,0.0,3.09222159025,4.00890988664,4.06113583013,6.16305784799
1.0,1.0,1.05,5.0,0.2,650.0,1650.0,269547.0,1650.00222252,1.0,0.0,0.0,3.18473806341,4.15996001038,4.2011130099,6.59490164866
1.0,1.0,1.05,5.0,0.2,650.0,1650.0,270109.0,1650.02096981,1.0,0.0,0.0,3.20563360826,4.19077961802,4.17309514958,6.52166379867
1.0,1.0,1.05,5.0,0.2,650.0,1650.0,270096.0,1650.0059999,1.0,0.0,0.0,3.13231485757,4.10393646593,4.13144843119,6.26858692238
1.0,1.0,1.05,5.0,0.2,650.0,1650.0,270076.0,1650.00794251,1.0,0.0,0.0,3.11191194493,4.05767635803,4.07254200494,5.97916545307
1.0,1.0,1.05,5.0,0.2,650.0,1650.0,270570.0,1650.00453094,1.0,0.0,0.0,3.08631710229,4.07505091398,4.05269600841,6.1051084775
1.0,1.0,1.05,5.0,0.2,650.0,1650.0,270758.0,1650.01194555,1.0,0.0,0.0,3.09219798908,4.08699173163,4.05587592277,6.16274269313
1.0,1.0,1.05,5.0,0.2,650.0,1650.0,270297.0,1650.00061892,1.0,0.0,0.0,3.08045961449,4.0272670558,4.04566558326,6.10086434534
1.0,1.0,1.05,5.0,0.2,650.0,1650.0,269686.0,1650.00859109,1.0,0.0,0.0,3.19075854281,4.2097142086,4.16660992099,6.70211327926
1.0,1.0,1.05,5.0,0.2,650.0,1650.0,270098.0,1650.00893526,1.0,0.0,0.0,3.16154624551,4.1427125374,4.14940413124,6.41865920206
1.0,1.0,1.05,5.0,0.2,650.0,1650.0,269288.0,1650.00268597,1.0,0.0,0.0,3.14083222478,4.13930599019,4.11505950099,6.35847168434
1.0,1.0,1.05,5.0,0.2,650.0,1650.0,269990.0,1650.00389215,1.0,0.0,0.0,3.12319700927,4.10514179964,4.09266978328,6.3083344869
1.0,1.0,1.05,5.0,0.2,650.0,1650.0,269591.0,1650.00012825,1.0,0.0,0.0,3.1446234392,4.11000209669,4.12338233028,6.45123209229
1.0,1.0,1.05,5.0,0.2,650.0,1650.0,270299.0,1650.00735709,1.0,0.0,0.0,3.14810137481,4.12895630256,4.14126528974,6.42358072851
1.0,1.0,1.05,5.0,0.2,650.0,1650.0,270433.0,1650.00997087,1.0,0.0,0.0,3.08634932409,4.0524240794,4.0745204472,5.97319247901
1.0,1.0,1.05,5.0,0.2,650.0,1650.0,270730.0,1650.00942649,1.0,0.0,0.0,3.10694997336,4.08302773255,4.08363357503,6.40348909671
1.0,1.0,1.05,5.0,0.2,650.0,1650.0,268744.0,1650.00519236,1.0,0.0,0.0,3.13726442207,4.13326459772,4.12685892924,6.43175398596
