# Supplementary material for: Crossed and Locked Quotes in a Multi-Market Simulation
Source: PLoS One. 2016 Mar 9;11(3):e0151096. doi: 10.1371/journal.pone.0151096 (PMC4784946; doi:10.1371/journal.pone.0151096)
Supplement: S2 Dataset — Simulation output and summary files for the sensitivity analysis. (ZIP) [file pone.0151096.s002.zip › sensitivity_analysis/sensitivity_analysis_218.out]

SLURM_ARRAY_TASK_ID:  218
1.0,1.0,1.05,5.25,0.2,650.0,1650.0,271122.0,1650.00931056,1.0,0.0,0.0,3.29885399041,4.30956528169,4.32163302141,6.86132018515
1.0,1.0,1.05,5.25,0.2,650.0,1650.0,270184.0,1650.01053335,1.0,0.0,0.0,3.22240559198,4.2451885652,4.22824601124,6.59983657221
1.0,1.0,1.05,5.25,0.2,650.0,1650.0,270732.0,1650.00148483,1.0,0.0,0.0,3.19519431928,4.2209687576,4.1941122454,6.67818798435
1.0,1.0,1.05,5.25,0.2,650.0,1650.0,270387.0,1650.00046218,1.0,0.0,0.0,3.24329712964,4.25963262313,4.24673859064,6.73504125025
1.0,1.0,1.05,5.25,0.2,650.0,1650.0,270625.0,1650.00685689,1.0,0.0,0.0,3.16046910053,4.1717698317,4.14066228045,6.51699270223
1.0,1.0,1.05,5.25,0.2,650.0,1650.0,270506.0,1650.02598458,1.0,0.0,0.0,3.24899973126,4.2778738146,4.26125945307,6.77448963977
1.0,1.0,1.05,5.25,0.2,650.0,1650.0,270512.0,1650.01171461,1.0,0.0,0.0,3.25621922587,4.27421378018,4.27574006533,6.90738771295
1.0,1.0,1.05,5.25,0.2,650.0,1650.0,271180.0,1650.0028268,1.0,0.0,0.0,3.19802098777,4.21202852047,4.19467110972,6.6303636728
1.0,1.0,1.05,5.25,0.2,650.0,1650.0,269337.0,1650.00121243,1.0,0.0,0.0,3.2591532177,4.28537263245,4.31727253032,6.86939872036
1.0,1.0,1.05,5.25,0.2,650.0,1650.0,271270.0,1650.00116864,1.0,0.0,0.0,3.20347899602,4.22676323033,4.2135586864,6.81801455943
1.0,1.0,1.05,5.25,0.2,650.0,1650.0,269698.0,1650.00490487,1.0,0.0,0.0,3.2429735117,4.27177970056,4.27182933404,6.67866764238
1.0,1.0,1.05,5.25,0.2,650.0,1650.0,269942.0,1650.00028543,1.0,0.0,0.0,3.17532351698,4.17854895212,4.16939415329,6.57505543236
1.0,1.0,1.05,5.25,0.2,650.0,1650.0,270074.0,1650.01017907,1.0,0.0,0.0,3.28463035602,4.29792005556,4.27916224868,6.90823908475
1.0,1.0,1.05,5.25,0.2,650.0,1650.0,269887.0,1650.01289875,1.0,0.0,0.0,3.24205072774,4.23628206152,4.27728593965,6.71833776098
1.0,1.0,1.05,5.25,0.2,650.0,1650.0,269945.0,1650.00273268,1.0,0.0,0.0,3.25548634937,4.28624596948,4.30605904359,6.66663007734
1.0,1.0,1.05,5.25,0.2,650.0,1650.0,269443.0,1650.01196102,1.0,0.0,0.0,3.2451663553,4.2738783225,4.25465433251,6.71022594867
1.0,1.0,1.05,5.25,0.2,650.0,1650.0,269404.0,1650.00062637,1.0,0.0,0.0,3.25017365935,4.26797023002,4.24991285616,6.76311263988
1.0,1.0,1.05,5.25,0.2,650.0,1650.0,269121.0,1650.00907048,1.0,0.0,0.0,3.31295380509,4.35123429377,4.36318224611,7.005273883
1.0,1.0,1.05,5.25,0.2,650.0,1650.0,270863.0,1650.00861448,1.0,0.0,0.0,3.27549258535,4.31724136788,4.2918657039,6.92691334792
1.0,1.0,1.05,5.25,0.2,650.0,1650.0,270958.0,1650.00321488,1.0,0.0,0.0,3.22826859906,4.25138096328,4.23175230449,6.59055872199
