# Supplementary material for: Crossed and Locked Quotes in a Multi-Market Simulation
Source: PLoS One. 2016 Mar 9;11(3):e0151096. doi: 10.1371/journal.pone.0151096 (PMC4784946; doi:10.1371/journal.pone.0151096)
Supplement: S2 Dataset — Simulation output and summary files for the sensitivity analysis. (ZIP) [file pone.0151096.s002.zip › sensitivity_analysis/sensitivity_analysis_219.out]

SLURM_ARRAY_TASK_ID:  219
1.0,1.0,1.05,5.5,0.2,650.0,1650.0,270072.0,1650.00269382,1.0,0.0,0.0,3.32567760592,4.37498620578,4.37145088701,7.0439163422
1.0,1.0,1.05,5.5,0.2,650.0,1650.0,269752.0,1650.00238254,1.0,0.0,0.0,3.27126762407,4.290278076,4.33150401259,6.97130642408
1.0,1.0,1.05,5.5,0.2,650.0,1650.0,269558.0,1650.00034648,1.0,0.0,0.0,3.33764171249,4.4168651845,4.39493569816,7.18358239991
1.0,1.0,1.05,5.5,0.2,650.0,1650.0,271059.0,1650.00342786,1.0,0.0,0.0,3.36751162698,4.45510693189,4.39918645333,7.43544934272
1.0,1.0,1.05,5.5,0.2,650.0,1650.0,268976.0,1650.00206828,1.0,0.0,0.0,3.37353089994,4.4116042662,4.43039599878,7.07298106612
1.0,1.0,1.05,5.5,0.2,650.0,1650.0,269381.0,1650.00464517,1.0,0.0,0.0,3.35359678575,4.43664382744,4.42939713981,7.3062117234
1.0,1.0,1.05,5.5,0.2,650.0,1650.0,269056.0,1650.00625771,1.0,0.0,0.0,3.36182528991,4.42995342963,4.42381625883,7.28792912328
1.0,1.0,1.05,5.5,0.2,650.0,1650.0,269684.0,1650.00975014,1.0,0.0,0.0,3.37723447207,4.45577257474,4.48605981363,7.49723145242
1.0,1.0,1.05,5.5,0.2,650.0,1650.0,268774.0,1650.01144564,1.0,0.0,0.0,3.43415750331,4.56324329663,4.51376791682,7.71106202401
1.0,1.0,1.05,5.5,0.2,650.0,1650.0,269795.0,1650.00578877,1.0,0.0,0.0,3.36527181817,4.46519866141,4.43606951041,7.41557641925
1.0,1.0,1.05,5.5,0.2,650.0,1650.0,269860.0,1650.0100539,1.0,0.0,0.0,3.34230136855,4.3908415071,4.42275848811,7.30439504818
1.0,1.0,1.05,5.5,0.2,650.0,1650.0,269524.0,1650.00041424,1.0,0.0,0.0,3.36596619977,4.44925541917,4.37003102471,7.12129682096
1.0,1.0,1.05,5.5,0.2,650.0,1650.0,269160.0,1650.0011472,1.0,0.0,0.0,3.39633649485,4.46107357975,4.42853924369,7.45250201363
1.0,1.0,1.05,5.5,0.2,650.0,1650.0,268947.0,1650.00868759,1.0,0.0,0.0,3.33639614026,4.41736447629,4.39098514001,7.38637006296
1.0,1.0,1.05,5.5,0.2,650.0,1650.0,269908.0,1650.00511903,1.0,0.0,0.0,3.36082260733,4.43706959779,4.41704783947,7.38990419304
1.0,1.0,1.05,5.5,0.2,650.0,1650.0,270341.0,1650.00058305,1.0,0.0,0.0,3.35878998735,4.40051235156,4.40542616136,7.22956315238
1.0,1.0,1.05,5.5,0.2,650.0,1650.0,269430.0,1650.00049168,1.0,0.0,0.0,3.37231790285,4.45841425107,4.42477418581,7.19106082461
1.0,1.0,1.05,5.5,0.2,650.0,1650.0,269787.0,1650.02967826,1.0,0.0,0.0,3.41403574845,4.51096721118,4.48377429569,7.54761990723
1.0,1.0,1.05,5.5,0.2,650.0,1650.0,269686.0,1650.00121417,1.0,0.0,0.0,3.38615566595,4.43091666166,4.4670196927,7.28664063837
1.0,1.0,1.05,5.5,0.2,650.0,1650.0,270261.0,1650.0011116,1.0,0.0,0.0,3.34400511979,4.43278438716,4.40315023654,7.08391606512
