# Supplementary material for: Crossed and Locked Quotes in a Multi-Market Simulation
Source: PLoS One. 2016 Mar 9;11(3):e0151096. doi: 10.1371/journal.pone.0151096 (PMC4784946; doi:10.1371/journal.pone.0151096)
Supplement: S2 Dataset — Simulation output and summary files for the sensitivity analysis. (ZIP) [file pone.0151096.s002.zip › sensitivity_analysis/sensitivity_analysis_22.out]

SLURM_ARRAY_TASK_ID:  22
0.0,0.0,1.1,5.0,0.2,650.0,1650.0,290188.0,1650.00048782,0.0333405256164,0.0154872038346,0.951172270549,-16.5844340483,2.77477203109,2.81992052345,216.770834367
0.0,0.0,1.1,5.0,0.2,650.0,1650.0,290313.0,1650.0087436,0.0,0.0,1.0,-61.0353675661,2.7890765804,2.81602255574,1873.03913358
0.0,0.0,1.1,5.0,0.2,650.0,1650.0,288158.0,1650.00222958,0.0,0.0,1.0,-47.2676079527,2.80726055755,2.78767183451,1156.30024085
0.0,0.0,1.1,5.0,0.2,650.0,1650.0,289759.0,1650.00003036,0.0,0.000326273784563,0.999673726215,-28.6743182209,2.77234655702,2.79534962004,474.276081883
0.0,0.0,1.1,5.0,0.2,650.0,1650.0,291634.0,1650.00550617,0.122269685541,0.0463889061283,0.831341408331,-13.67164701,2.7615566325,2.74562214717,203.625254209
0.0,0.0,1.1,5.0,0.2,650.0,1650.0,290250.0,1650.00646989,0.0143684325805,0.00703113652998,0.97860043089,-22.4248207241,2.80886771388,2.7836404626,323.97760304
0.0,0.0,1.1,5.0,0.2,650.0,1650.0,291417.0,1650.00212899,0.0472103419861,0.0188443514223,0.933945306592,-18.1308272678,2.86887670523,2.75998985024,275.079919993
0.0,0.0,1.1,5.0,0.2,650.0,1650.0,289892.0,1650.00705826,0.0169696418293,0.0130758680839,0.969954490087,-25.1624397862,2.82979830379,2.78596170561,443.383140786
0.0,0.0,1.1,5.0,0.2,650.0,1650.0,289439.0,1650.00274912,0.0,0.0,1.0,-39.3510023857,2.80143648043,2.831141047,851.811741399
0.0,0.0,1.1,5.0,0.2,650.0,1650.0,289879.0,1650.00017898,0.128780504918,0.0552298758263,0.815989619255,-11.2046504847,2.79455526912,2.78715243969,156.75024941
0.0,0.0,1.1,5.0,0.2,650.0,1650.0,289917.0,1650.01535025,0.000286938465649,2.13153623825e-05,0.999691746172,-25.9235489483,2.87684767147,2.78253012008,473.850190796
0.0,0.0,1.1,5.0,0.2,650.0,1650.0,289589.0,1650.01012214,0.12791517414,0.0549756044699,0.81710922139,-11.5203246194,2.75242478486,2.84002230507,150.295894757
0.0,0.0,1.1,5.0,0.2,650.0,1650.0,291402.0,1650.00342656,0.167784006921,0.0580523401286,0.774163652951,-6.00205679685,2.77601504601,2.82723147749,54.5149409213
0.0,0.0,1.1,5.0,0.2,650.0,1650.0,290909.0,1650.00244412,0.0428163765529,0.0150372452548,0.942146378192,-15.2400572507,2.78050347267,2.78025378264,189.214125355
0.0,0.0,1.1,5.0,0.2,650.0,1650.0,290384.0,1650.00506192,0.0194537533921,0.0042785020073,0.976267744601,-34.227782702,2.82394637792,2.83171456064,710.511398254
0.0,0.0,1.1,5.0,0.2,650.0,1650.0,290087.0,1650.00473588,0.0,0.0,1.0,-31.8313361147,2.83670447576,2.78847389876,608.470204245
0.0,0.0,1.1,5.0,0.2,650.0,1650.0,290679.0,1650.00110655,0.112200499424,0.0509631265985,0.836836373977,-8.14735963168,2.80338083785,2.7919970013,78.9445880697
0.0,0.0,1.1,5.0,0.2,650.0,1650.0,289586.0,1650.00837098,0.0,0.0,1.0,-31.9137995666,2.77653804706,2.77613132021,618.784660677
0.0,0.0,1.1,5.0,0.2,650.0,1650.0,289229.0,1650.00080328,0.127031495862,0.0525886855846,0.820379818554,-5.50569686311,2.85196070849,2.77488912577,45.6018380593
0.0,0.0,1.1,5.0,0.2,650.0,1650.0,289800.0,1650.00333962,0.073557173294,0.0249724085608,0.901470418145,-16.5633635919,2.92134656293,2.79902243418,215.767316921
