# Supplementary material for: Crossed and Locked Quotes in a Multi-Market Simulation
Source: PLoS One. 2016 Mar 9;11(3):e0151096. doi: 10.1371/journal.pone.0151096 (PMC4784946; doi:10.1371/journal.pone.0151096)
Supplement: S2 Dataset — Simulation output and summary files for the sensitivity analysis. (ZIP) [file pone.0151096.s002.zip › sensitivity_analysis/sensitivity_analysis_220.out]

SLURM_ARRAY_TASK_ID:  220
1.0,1.0,1.1,4.5,0.2,650.0,1650.0,283695.0,1650.01354439,1.0,0.0,0.0,2.76400563276,3.60822926336,3.5935192537,4.90348160864
1.0,1.0,1.1,4.5,0.2,650.0,1650.0,283944.0,1650.01982384,1.0,0.0,0.0,2.80425075504,3.6537297936,3.6416786588,5.0621730698
1.0,1.0,1.1,4.5,0.2,650.0,1650.0,283919.0,1650.00296387,1.0,0.0,0.0,2.78402990809,3.64261002955,3.61754511584,4.83877855819
1.0,1.0,1.1,4.5,0.2,650.0,1650.0,284242.0,1650.00114,1.0,0.0,0.0,2.80514115899,3.65749020996,3.65928023924,5.07065140376
1.0,1.0,1.1,4.5,0.2,650.0,1650.0,282713.0,1650.00232359,1.0,0.0,0.0,2.80777924865,3.66038134803,3.65552339246,5.16882078559
1.0,1.0,1.1,4.5,0.2,650.0,1650.0,284474.0,1650.00446824,1.0,0.0,0.0,2.79566359021,3.65197823776,3.65555030277,4.94489357889
1.0,1.0,1.1,4.5,0.2,650.0,1650.0,283863.0,1650.00192792,1.0,0.0,0.0,2.77823110609,3.62263685162,3.60713329985,4.9309772659
1.0,1.0,1.1,4.5,0.2,650.0,1650.0,283548.0,1650.00770054,1.0,0.0,0.0,2.84627263258,3.71402294986,3.67784871056,5.18276599822
1.0,1.0,1.1,4.5,0.2,650.0,1650.0,285040.0,1650.00304153,1.0,0.0,0.0,2.75322384974,3.61253782834,3.58187681855,4.98619016128
1.0,1.0,1.1,4.5,0.2,650.0,1650.0,283998.0,1650.00893306,1.0,0.0,0.0,2.78117733156,3.63058714676,3.62488553157,4.93940316309
1.0,1.0,1.1,4.5,0.2,650.0,1650.0,284268.0,1650.00687489,1.0,0.0,0.0,2.77712220799,3.63551527651,3.61439994099,4.9804129867
1.0,1.0,1.1,4.5,0.2,650.0,1650.0,284216.0,1650.00265477,1.0,0.0,0.0,2.75756750252,3.5993148761,3.58280245041,4.77444079871
1.0,1.0,1.1,4.5,0.2,650.0,1650.0,285023.0,1650.00552684,1.0,0.0,0.0,2.72238664361,3.53299495424,3.56304928971,4.69945776816
1.0,1.0,1.1,4.5,0.2,650.0,1650.0,284458.0,1650.01511983,1.0,0.0,0.0,2.76017934053,3.61657076655,3.58381062922,4.95609378639
1.0,1.0,1.1,4.5,0.2,650.0,1650.0,283838.0,1650.00035497,1.0,0.0,0.0,2.78572224246,3.66399118931,3.65643743439,5.05517887658
1.0,1.0,1.1,4.5,0.2,650.0,1650.0,283833.0,1650.00220513,1.0,0.0,0.0,2.8125659198,3.66171378808,3.61472441741,4.98372973702
1.0,1.0,1.1,4.5,0.2,650.0,1650.0,283647.0,1650.01579202,1.0,0.0,0.0,2.74955508062,3.56958345924,3.5897394658,4.84087213253
1.0,1.0,1.1,4.5,0.2,650.0,1650.0,284247.0,1650.00860176,1.0,0.0,0.0,2.76446257424,3.57320764937,3.62912882082,4.93088405171
1.0,1.0,1.1,4.5,0.2,650.0,1650.0,285511.0,1650.00088052,1.0,0.0,0.0,2.73145399036,3.56275021609,3.56415662909,4.85379628408
1.0,1.0,1.1,4.5,0.2,650.0,1650.0,284510.0,1650.00065667,1.0,0.0,0.0,2.72254217966,3.53115587033,3.55287606342,4.74516848883
