# Supplementary material for: Crossed and Locked Quotes in a Multi-Market Simulation
Source: PLoS One. 2016 Mar 9;11(3):e0151096. doi: 10.1371/journal.pone.0151096 (PMC4784946; doi:10.1371/journal.pone.0151096)
Supplement: S2 Dataset — Simulation output and summary files for the sensitivity analysis. (ZIP) [file pone.0151096.s002.zip › sensitivity_analysis/sensitivity_analysis_221.out]

SLURM_ARRAY_TASK_ID:  221
1.0,1.0,1.1,4.75,0.2,650.0,1650.0,283519.0,1650.00131682,1.0,0.0,0.0,2.89468246811,3.79859671044,3.79535231038,5.34991944369
1.0,1.0,1.1,4.75,0.2,650.0,1650.0,284319.0,1650.00961326,1.0,0.0,0.0,2.898586974,3.77647783144,3.76515882182,5.46333357901
1.0,1.0,1.1,4.75,0.2,650.0,1650.0,283778.0,1650.00460429,1.0,0.0,0.0,2.97006050305,3.87760529692,3.88913255247,5.68641666556
1.0,1.0,1.1,4.75,0.2,650.0,1650.0,284003.0,1650.04287332,1.0,0.0,0.0,2.87199023708,3.73307998089,3.75072887803,5.14478326871
1.0,1.0,1.1,4.75,0.2,650.0,1650.0,283600.0,1650.00650165,1.0,0.0,0.0,2.91546343194,3.82778690725,3.79206833414,5.55936546702
1.0,1.0,1.1,4.75,0.2,650.0,1650.0,283075.0,1650.00775311,1.0,0.0,0.0,2.88155779473,3.76409523625,3.77601739441,5.43629887489
1.0,1.0,1.1,4.75,0.2,650.0,1650.0,284267.0,1650.00615508,1.0,0.0,0.0,2.88250592826,3.73999139946,3.75650931014,5.15393059368
1.0,1.0,1.1,4.75,0.2,650.0,1650.0,286122.0,1650.00762523,1.0,0.0,0.0,2.82719702027,3.67286371271,3.66827305924,5.09977500131
1.0,1.0,1.1,4.75,0.2,650.0,1650.0,284025.0,1650.0122756,1.0,0.0,0.0,2.87605851421,3.74716894004,3.79381145432,5.25763794159
1.0,1.0,1.1,4.75,0.2,650.0,1650.0,284568.0,1650.00711639,1.0,0.0,0.0,2.87021388504,3.73869894048,3.72021711739,5.2145842182
1.0,1.0,1.1,4.75,0.2,650.0,1650.0,283807.0,1650.00224027,1.0,0.0,0.0,2.88620390865,3.76864026111,3.75034860755,5.31920055439
1.0,1.0,1.1,4.75,0.2,650.0,1650.0,284691.0,1650.00568163,1.0,0.0,0.0,2.81936745521,3.66595498776,3.69757089096,5.12955211176
1.0,1.0,1.1,4.75,0.2,650.0,1650.0,283192.0,1650.0165214,1.0,0.0,0.0,2.8738130234,3.74834422055,3.77031297254,5.26727790561
1.0,1.0,1.1,4.75,0.2,650.0,1650.0,281686.0,1650.00138532,1.0,0.0,0.0,2.92907979789,3.8434518146,3.83188092005,5.44354553308
1.0,1.0,1.1,4.75,0.2,650.0,1650.0,283496.0,1650.01403487,1.0,0.0,0.0,2.9035347226,3.80012561544,3.81154271553,5.42031440216
1.0,1.0,1.1,4.75,0.2,650.0,1650.0,284321.0,1650.00486842,1.0,0.0,0.0,2.86033278941,3.72658284937,3.76219857451,5.23999544657
1.0,1.0,1.1,4.75,0.2,650.0,1650.0,284194.0,1650.02432654,1.0,0.0,0.0,2.88778612613,3.74838663575,3.78978164631,5.3144399621
1.0,1.0,1.1,4.75,0.2,650.0,1650.0,284799.0,1650.00196347,1.0,0.0,0.0,2.88268306191,3.75566588125,3.77216522538,5.41064360113
1.0,1.0,1.1,4.75,0.2,650.0,1650.0,284605.0,1650.00129834,1.0,0.0,0.0,2.80264440294,3.6465736906,3.65664402746,5.14475233219
1.0,1.0,1.1,4.75,0.2,650.0,1650.0,282905.0,1650.00689833,1.0,0.0,0.0,2.84236534518,3.72352234638,3.71642194753,5.21801836275
