# Supplementary material for: Crossed and Locked Quotes in a Multi-Market Simulation
Source: PLoS One. 2016 Mar 9;11(3):e0151096. doi: 10.1371/journal.pone.0151096 (PMC4784946; doi:10.1371/journal.pone.0151096)
Supplement: S2 Dataset — Simulation output and summary files for the sensitivity analysis. (ZIP) [file pone.0151096.s002.zip › sensitivity_analysis/sensitivity_analysis_222.out]

SLURM_ARRAY_TASK_ID:  222
1.0,1.0,1.1,5.0,0.2,650.0,1650.0,283542.0,1650.00396218,1.0,0.0,0.0,3.002365104,3.92946581137,3.93253317218,5.68681602719
1.0,1.0,1.1,5.0,0.2,650.0,1650.0,283073.0,1650.0057182,1.0,0.0,0.0,3.02569749917,3.97588064736,3.97820247863,5.97435888478
1.0,1.0,1.1,5.0,0.2,650.0,1650.0,282961.0,1650.00928033,1.0,0.0,0.0,2.96038250963,3.88958891828,3.85656865951,5.65033367394
1.0,1.0,1.1,5.0,0.2,650.0,1650.0,282495.0,1650.00861564,1.0,0.0,0.0,3.07777428325,4.04719804129,4.02751073888,6.17568316776
1.0,1.0,1.1,5.0,0.2,650.0,1650.0,283062.0,1650.00214252,1.0,0.0,0.0,3.01778127755,3.93865053207,3.96415243451,5.86401062379
1.0,1.0,1.1,5.0,0.2,650.0,1650.0,283691.0,1650.00001951,1.0,0.0,0.0,3.03166407418,3.94994004989,3.9603113689,5.84545107513
1.0,1.0,1.1,5.0,0.2,650.0,1650.0,283864.0,1650.01058096,1.0,0.0,0.0,2.99906647002,3.92133116521,3.94627280404,5.81336373029
1.0,1.0,1.1,5.0,0.2,650.0,1650.0,284596.0,1650.00086564,1.0,0.0,0.0,3.02809652973,4.00060768323,3.9429808456,5.9876210743
1.0,1.0,1.1,5.0,0.2,650.0,1650.0,282777.0,1650.0002472,1.0,0.0,0.0,3.00079500224,3.9399696388,3.92414575224,5.68524163983
1.0,1.0,1.1,5.0,0.2,650.0,1650.0,284706.0,1650.0014366,1.0,0.0,0.0,2.99944390617,3.90502091207,3.90900778633,5.63487671953
1.0,1.0,1.1,5.0,0.2,650.0,1650.0,283928.0,1650.00142549,1.0,0.0,0.0,2.99717343146,3.92099502556,3.92130927198,5.71998851686
1.0,1.0,1.1,5.0,0.2,650.0,1650.0,284298.0,1650.00100405,1.0,0.0,0.0,2.93864444609,3.81951808925,3.81840433378,5.52124753446
1.0,1.0,1.1,5.0,0.2,650.0,1650.0,283699.0,1650.01136643,1.0,0.0,0.0,2.97782861322,3.90859411155,3.90517241181,5.64276021511
1.0,1.0,1.1,5.0,0.2,650.0,1650.0,283652.0,1650.00520238,1.0,0.0,0.0,3.01315266842,3.91795368743,3.97109456556,5.78728426743
1.0,1.0,1.1,5.0,0.2,650.0,1650.0,282948.0,1650.00033133,1.0,0.0,0.0,3.03459719765,3.99089109627,4.00545869274,6.04977717484
1.0,1.0,1.1,5.0,0.2,650.0,1650.0,284164.0,1650.01529804,1.0,0.0,0.0,3.01761528302,3.93287468553,3.92333922291,5.86565042217
1.0,1.0,1.1,5.0,0.2,650.0,1650.0,283334.0,1650.00146642,1.0,0.0,0.0,3.02575786518,3.93216696972,3.95200467704,5.75371733936
1.0,1.0,1.1,5.0,0.2,650.0,1650.0,284178.0,1650.0057192,1.0,0.0,0.0,2.96977179948,3.88254161923,3.87364369764,5.62615692614
1.0,1.0,1.1,5.0,0.2,650.0,1650.0,283028.0,1650.00832185,1.0,0.0,0.0,2.99349016804,3.89184311448,3.9298183317,5.64471085548
1.0,1.0,1.1,5.0,0.2,650.0,1650.0,283354.0,1650.00813701,1.0,0.0,0.0,3.00249399694,3.91223529194,3.95106793459,5.82932546982
