# Supplementary material for: Crossed and Locked Quotes in a Multi-Market Simulation
Source: PLoS One. 2016 Mar 9;11(3):e0151096. doi: 10.1371/journal.pone.0151096 (PMC4784946; doi:10.1371/journal.pone.0151096)
Supplement: S2 Dataset — Simulation output and summary files for the sensitivity analysis. (ZIP) [file pone.0151096.s002.zip › sensitivity_analysis/sensitivity_analysis_223.out]

SLURM_ARRAY_TASK_ID:  223
1.0,1.0,1.1,5.25,0.2,650.0,1650.0,282412.0,1650.01565117,1.0,0.0,0.0,3.10893387431,4.06965372476,4.06717828689,5.97206960274
1.0,1.0,1.1,5.25,0.2,650.0,1650.0,283467.0,1650.00286166,1.0,0.0,0.0,3.1026646055,4.09955907071,4.04862883954,6.23184701446
1.0,1.0,1.1,5.25,0.2,650.0,1650.0,284277.0,1650.00639224,1.0,0.0,0.0,3.08350548075,4.05645291461,4.0131260559,6.00004782171
1.0,1.0,1.1,5.25,0.2,650.0,1650.0,282894.0,1650.00022956,1.0,0.0,0.0,3.11505244455,4.08848003933,4.07589056217,6.11480483077
1.0,1.0,1.1,5.25,0.2,650.0,1650.0,281983.0,1650.00313075,1.0,0.0,0.0,3.09845196963,4.05039408616,4.07224661764,6.18593676308
1.0,1.0,1.1,5.25,0.2,650.0,1650.0,283073.0,1650.04187765,1.0,0.0,0.0,3.14131100521,4.13705986314,4.11023921715,6.20211124149
1.0,1.0,1.1,5.25,0.2,650.0,1650.0,284416.0,1650.00237706,1.0,0.0,0.0,3.10450802051,4.08356864145,4.08149092958,6.22980638416
1.0,1.0,1.1,5.25,0.2,650.0,1650.0,282505.0,1650.00535113,1.0,0.0,0.0,3.12526027006,4.12160547256,4.08336899128,6.39244674916
1.0,1.0,1.1,5.25,0.2,650.0,1650.0,283281.0,1650.01030845,1.0,0.0,0.0,3.13327024666,4.12135422548,4.08312675161,6.37346959929
1.0,1.0,1.1,5.25,0.2,650.0,1650.0,284435.0,1650.00563717,1.0,0.0,0.0,3.07916335542,4.03099468744,4.025477251,6.19087395728
1.0,1.0,1.1,5.25,0.2,650.0,1650.0,284158.0,1650.00519497,1.0,0.0,0.0,3.11543503034,4.06511397294,4.08237303544,6.30802541593
1.0,1.0,1.1,5.25,0.2,650.0,1650.0,282237.0,1650.00088835,1.0,0.0,0.0,3.16102484934,4.16498577035,4.11983705254,6.43415181063
1.0,1.0,1.1,5.25,0.2,650.0,1650.0,283343.0,1650.01513119,1.0,0.0,0.0,3.16339064524,4.15183375519,4.13457134518,6.51587815566
1.0,1.0,1.1,5.25,0.2,650.0,1650.0,283771.0,1650.00028327,1.0,0.0,0.0,3.12988634268,4.07835984452,4.09798818586,6.31313700511
1.0,1.0,1.1,5.25,0.2,650.0,1650.0,282874.0,1650.00175105,1.0,0.0,0.0,3.09234330255,4.08920409352,4.04613409226,6.20758812623
1.0,1.0,1.1,5.25,0.2,650.0,1650.0,282372.0,1650.01932469,1.0,0.0,0.0,3.09041449719,4.03511778952,4.06955458172,6.18412377944
1.0,1.0,1.1,5.25,0.2,650.0,1650.0,283687.0,1650.00673671,1.0,0.0,0.0,3.17895810272,4.16614761085,4.16234999011,6.43238013913
1.0,1.0,1.1,5.25,0.2,650.0,1650.0,283557.0,1650.00055536,1.0,0.0,0.0,3.11314714625,4.07339266653,4.07156665132,6.16330639696
1.0,1.0,1.1,5.25,0.2,650.0,1650.0,284773.0,1650.00363817,1.0,0.0,0.0,3.08621307365,4.05829375854,4.02018765089,6.14832626791
1.0,1.0,1.1,5.25,0.2,650.0,1650.0,284339.0,1650.00899491,1.0,0.0,0.0,3.18433191917,4.1774422943,4.18542175428,6.57589925659
