# Supplementary material for: Crossed and Locked Quotes in a Multi-Market Simulation
Source: PLoS One. 2016 Mar 9;11(3):e0151096. doi: 10.1371/journal.pone.0151096 (PMC4784946; doi:10.1371/journal.pone.0151096)
Supplement: S2 Dataset — Simulation output and summary files for the sensitivity analysis. (ZIP) [file pone.0151096.s002.zip › sensitivity_analysis/sensitivity_analysis_224.out]

SLURM_ARRAY_TASK_ID:  224
1.0,1.0,1.1,5.5,0.2,650.0,1650.0,283288.0,1650.00050408,1.0,0.0,0.0,3.2309065508,4.22466976414,4.22816046144,6.71235939294
1.0,1.0,1.1,5.5,0.2,650.0,1650.0,283264.0,1650.00650803,1.0,0.0,0.0,3.25783040833,4.26446040547,4.30095908445,6.74637804234
1.0,1.0,1.1,5.5,0.2,650.0,1650.0,282419.0,1650.00929742,1.0,0.0,0.0,3.25391050126,4.25968795302,4.28987473833,6.79437433195
1.0,1.0,1.1,5.5,0.2,650.0,1650.0,283694.0,1650.00558825,1.0,0.0,0.0,3.21614836187,4.19391450021,4.22741276558,6.56231962492
1.0,1.0,1.1,5.5,0.2,650.0,1650.0,282359.0,1650.00582673,1.0,0.0,0.0,3.25257889641,4.28578348008,4.26522537005,7.00555554348
1.0,1.0,1.1,5.5,0.2,650.0,1650.0,281283.0,1650.00430609,1.0,0.0,0.0,3.21691335996,4.21176838486,4.24468300436,6.80619661084
1.0,1.0,1.1,5.5,0.2,650.0,1650.0,283344.0,1650.00174624,1.0,0.0,0.0,3.28397089488,4.29357986468,4.32099171956,6.96512471635
1.0,1.0,1.1,5.5,0.2,650.0,1650.0,281167.0,1650.00330392,1.0,0.0,0.0,3.19669709763,4.18600996908,4.21527774871,6.52044815816
1.0,1.0,1.1,5.5,0.2,650.0,1650.0,283447.0,1650.00085346,1.0,0.0,0.0,3.24191016839,4.24612386422,4.27820332461,6.74326043283
1.0,1.0,1.1,5.5,0.2,650.0,1650.0,281975.0,1650.00435928,1.0,0.0,0.0,3.23530193568,4.21902039275,4.27673151136,6.76244733162
1.0,1.0,1.1,5.5,0.2,650.0,1650.0,282421.0,1650.0105903,1.0,0.0,0.0,3.27774853056,4.28897304506,4.31729254625,6.97012873462
1.0,1.0,1.1,5.5,0.2,650.0,1650.0,283150.0,1650.00162857,1.0,0.0,0.0,3.25276662087,4.28767405996,4.26443283579,6.90824917176
1.0,1.0,1.1,5.5,0.2,650.0,1650.0,283254.0,1650.01571286,1.0,0.0,0.0,3.27611385674,4.31376922376,4.29303281858,7.03825474794
1.0,1.0,1.1,5.5,0.2,650.0,1650.0,282304.0,1650.00518237,1.0,0.0,0.0,3.25949031795,4.29555699953,4.26408317076,6.85445834208
1.0,1.0,1.1,5.5,0.2,650.0,1650.0,284388.0,1650.00153921,1.0,0.0,0.0,3.17859226045,4.17266907302,4.15557353702,6.3881948457
1.0,1.0,1.1,5.5,0.2,650.0,1650.0,282704.0,1650.00965254,1.0,0.0,0.0,3.26436196341,4.26339316245,4.303104813,6.86036695605
1.0,1.0,1.1,5.5,0.2,650.0,1650.0,282294.0,1650.00345462,1.0,0.0,0.0,3.17339086696,4.19285792942,4.15823402286,6.54233166333
1.0,1.0,1.1,5.5,0.2,650.0,1650.0,282984.0,1650.00024418,1.0,0.0,0.0,3.24758441782,4.24539311596,4.27265528551,6.75420590962
1.0,1.0,1.1,5.5,0.2,650.0,1650.0,282531.0,1650.00011499,1.0,0.0,0.0,3.21434857494,4.21049357545,4.22082413548,6.64383349219
1.0,1.0,1.1,5.5,0.2,650.0,1650.0,283245.0,1650.00314348,1.0,0.0,0.0,3.27916463976,4.3185245271,4.2836721814,6.96742305671
