# Supplementary material for: Crossed and Locked Quotes in a Multi-Market Simulation
Source: PLoS One. 2016 Mar 9;11(3):e0151096. doi: 10.1371/journal.pone.0151096 (PMC4784946; doi:10.1371/journal.pone.0151096)
Supplement: S2 Dataset — Simulation output and summary files for the sensitivity analysis. (ZIP) [file pone.0151096.s002.zip › sensitivity_analysis/sensitivity_analysis_23.out]

SLURM_ARRAY_TASK_ID:  23
0.0,0.0,1.1,5.25,0.2,650.0,1650.0,289932.0,1650.00002874,0.00666655544998,0.00839059465339,0.984942849897,-10.9319962439,2.8813781385,2.90575810773,104.345145906
0.0,0.0,1.1,5.25,0.2,650.0,1650.0,291759.0,1650.00354483,0.0187368194884,0.0130769551999,0.968186225312,-9.98104428856,2.83634050948,2.89959445359,88.7687203702
0.0,0.0,1.1,5.25,0.2,650.0,1650.0,290798.0,1650.00085701,0.0307443989447,0.00899253816961,0.960263062886,-23.9581620132,2.87807974157,2.87550638693,389.270411141
0.0,0.0,1.1,5.25,0.2,650.0,1650.0,290082.0,1650.01069594,0.0,0.0,1.0,-29.4162140345,2.9022802305,2.92079408871,502.380318517
0.0,0.0,1.1,5.25,0.2,650.0,1650.0,289676.0,1650.00079975,0.060994566074,0.02558780248,0.913417631446,-17.0794723795,2.92697676076,2.90536139802,244.3187237
0.0,0.0,1.1,5.25,0.2,650.0,1650.0,290793.0,1650.00138351,0.0167397265612,0.00656465928622,0.976695614153,-21.2893136813,2.93099702713,2.89393708426,317.180696124
0.0,0.0,1.1,5.25,0.2,650.0,1650.0,289508.0,1650.00387343,0.0,0.0,1.0,-58.8898199168,2.90878171167,2.84919617127,1735.3237863
0.0,0.0,1.1,5.25,0.2,650.0,1650.0,289368.0,1650.00382586,0.00950098526166,0.00204119515152,0.988457819587,-37.860804554,2.88303568813,2.96110708109,796.4898264
0.0,0.0,1.1,5.25,0.2,650.0,1650.0,290373.0,1650.00143932,0.0,0.0,1.0,-33.1813405209,2.89508203257,2.8627593063,617.288369357
0.0,0.0,1.1,5.25,0.2,650.0,1650.0,291032.0,1650.01794693,0.00366824214665,0.00393591505419,0.992395842799,-27.6071763044,2.91335946386,2.87803016875,466.721227518
0.0,0.0,1.1,5.25,0.2,650.0,1650.0,289346.0,1650.00137012,0.0325594069568,0.0136433486828,0.95379724436,-26.6647255483,2.8664067234,2.89575350324,500.953182538
0.0,0.0,1.1,5.25,0.2,650.0,1650.0,290308.0,1650.00006964,0.138332050507,0.0633517074116,0.798316242082,-6.42708193272,2.90570902092,2.93490302299,60.7928191278
0.0,0.0,1.1,5.25,0.2,650.0,1650.0,290467.0,1650.00449467,0.0054511623277,0.00537577451429,0.989173063158,-35.761613158,2.9189755169,2.91804818596,884.798518532
0.0,0.0,1.1,5.25,0.2,650.0,1650.0,290702.0,1650.00941352,0.100087037364,0.0384482991283,0.861464663508,-8.89879861542,2.8582321421,2.90604155419,86.1007620477
0.0,0.0,1.1,5.25,0.2,650.0,1650.0,288726.0,1650.00400524,0.0665220019546,0.0229692416754,0.91050875637,-17.7012468284,2.95551463581,2.84772871742,266.106384472
0.0,0.0,1.1,5.25,0.2,650.0,1650.0,289599.0,1650.00322808,0.037142716534,0.019147178013,0.943710105453,-18.4246181243,2.950723548,2.89942154447,328.95702777
0.0,0.0,1.1,5.25,0.2,650.0,1650.0,290372.0,1650.00255748,0.163544884383,0.0661151056961,0.770340009921,-6.5961821907,2.87792450973,2.90036495134,66.6556683234
0.0,0.0,1.1,5.25,0.2,650.0,1650.0,289491.0,1650.02306924,0.101002112871,0.0429523991018,0.856045488027,-11.7741027947,2.92735535685,2.86083589526,148.982422539
0.0,0.0,1.1,5.25,0.2,650.0,1650.0,290985.0,1650.0001415,0.116286690242,0.0557476746963,0.827965635062,-9.99217255234,2.90280563684,2.84027848417,139.629449025
0.0,0.0,1.1,5.25,0.2,650.0,1650.0,289166.0,1650.0225429,0.222927107926,0.0838975722739,0.6931753198,-4.11422413676,2.90966453036,2.84397338367,37.6294921859
