# Supplementary material for: Crossed and Locked Quotes in a Multi-Market Simulation
Source: PLoS One. 2016 Mar 9;11(3):e0151096. doi: 10.1371/journal.pone.0151096 (PMC4784946; doi:10.1371/journal.pone.0151096)
Supplement: S2 Dataset — Simulation output and summary files for the sensitivity analysis. (ZIP) [file pone.0151096.s002.zip › sensitivity_analysis/sensitivity_analysis_24.out]

SLURM_ARRAY_TASK_ID:  24
0.0,0.0,1.1,5.5,0.2,650.0,1650.0,290783.0,1650.00509,0.0173710484046,0.00544561637682,0.977183335219,-16.0258931359,2.99367552775,2.9746668819,186.080324054
0.0,0.0,1.1,5.5,0.2,650.0,1650.0,290707.0,1650.00415424,0.0,0.0,1.0,-23.2235119302,2.95708067056,3.00092085037,341.657663831
0.0,0.0,1.1,5.5,0.2,650.0,1650.0,290310.0,1650.00523753,0.091721755886,0.0310243790282,0.877253865086,-23.5080712788,3.0130709979,3.02980448463,447.481179263
0.0,0.0,1.1,5.5,0.2,650.0,1650.0,290054.0,1650.01184695,0.0228024266224,0.0128069338042,0.964390639573,-29.2475616975,3.03429266188,2.94650637185,708.024780508
0.0,0.0,1.1,5.5,0.2,650.0,1650.0,290254.0,1650.00225445,0.0,0.0,1.0,-28.9481798546,3.01384635807,2.99840170599,486.690936077
0.0,0.0,1.1,5.5,0.2,650.0,1650.0,290881.0,1650.00716851,0.13883060633,0.0548030402042,0.806366353466,-7.77025889224,3.08517458648,3.05817691034,85.678412731
0.0,0.0,1.1,5.5,0.2,650.0,1650.0,288672.0,1650.00687318,0.0112921543994,0.00700097075718,0.981706874843,-27.5380168904,3.02097077131,3.04898487735,553.367904126
0.0,0.0,1.1,5.5,0.2,650.0,1650.0,288458.0,1650.00857945,0.000487178704049,0.000920788650966,0.998592032645,-45.2126709949,3.04666572939,2.99799651512,1170.30914309
0.0,0.0,1.1,5.5,0.2,650.0,1650.0,289850.0,1650.00055051,0.181110781334,0.0677959466229,0.751093272043,-5.295861885,3.02292083575,3.02364136225,50.6444191969
0.0,0.0,1.1,5.5,0.2,650.0,1650.0,290609.0,1650.00724579,0.0,0.0,1.0,-44.6449312588,3.0473243042,3.03917881452,1057.17974985
0.0,0.0,1.1,5.5,0.2,650.0,1650.0,291393.0,1650.01251153,0.0,0.0,1.0,-44.8307211615,2.97787358171,3.04259712608,1069.59344753
0.0,0.0,1.1,5.5,0.2,650.0,1650.0,291249.0,1650.00018344,0.027146957541,0.0130823252849,0.959770717174,-21.0045841612,2.97821125292,3.03280496626,347.62562922
0.0,0.0,1.1,5.5,0.2,650.0,1650.0,289087.0,1650.02695265,0.190912959239,0.0708524370011,0.73823460376,-6.23306407575,3.02186312114,2.98810517345,66.4765924534
0.0,0.0,1.1,5.5,0.2,650.0,1650.0,288749.0,1650.01260132,0.00356715265999,0.00188351923204,0.994549328108,-37.8912673794,2.9711806731,3.1136855743,846.036857664
0.0,0.0,1.1,5.5,0.2,650.0,1650.0,289633.0,1650.00303769,0.174594757076,0.0634547813132,0.76195046161,-7.43161868633,3.00648853689,3.0036891175,85.4750329282
0.0,0.0,1.1,5.5,0.2,650.0,1650.0,290841.0,1650.0055921,0.00268170517182,0.0015286875388,0.995789607289,-29.6716984508,3.01318209353,2.97015889211,522.321075989
0.0,0.0,1.1,5.5,0.2,650.0,1650.0,290941.0,1650.00988718,0.101814942108,0.0477320165168,0.850453041375,-7.7101274715,3.00749589199,2.94059349079,82.7825290232
0.0,0.0,1.1,5.5,0.2,650.0,1650.0,289961.0,1650.01441507,0.00729759591505,0.00481326265797,0.987889141427,-20.58310469,2.98999465205,3.09913013398,288.484994991
0.0,0.0,1.1,5.5,0.2,650.0,1650.0,290887.0,1650.00467426,0.151656912418,0.0597389884396,0.788604099142,-6.22611703545,3.03161956714,2.93482269616,59.9107746577
0.0,0.0,1.1,5.5,0.2,650.0,1650.0,289793.0,1650.00924715,0.0,0.0,1.0,-71.7517360838,3.00383725898,2.99494067641,2580.54567276
