# Supplementary material for: Crossed and Locked Quotes in a Multi-Market Simulation
Source: PLoS One. 2016 Mar 9;11(3):e0151096. doi: 10.1371/journal.pone.0151096 (PMC4784946; doi:10.1371/journal.pone.0151096)
Supplement: S2 Dataset — Simulation output and summary files for the sensitivity analysis. (ZIP) [file pone.0151096.s002.zip › sensitivity_analysis/sensitivity_analysis_25.out]

SLURM_ARRAY_TASK_ID:  25
0.0,0.5,0.9,4.5,0.2,650.0,1650.0,233134.0,1650.0122615,0.867307939714,0.0662564574384,0.0664356028474,1.98142742846,3.63595354757,3.62701865893,9.24528281826
0.0,0.5,0.9,4.5,0.2,650.0,1650.0,232059.0,1650.00464879,0.866830611656,0.0617751413482,0.0713942469961,1.94879318746,3.66360552969,3.63845538373,9.46209596306
0.0,0.5,0.9,4.5,0.2,650.0,1650.0,233827.0,1650.00222421,0.865280634129,0.0671849825678,0.0675343833037,1.94692620435,3.59790994008,3.61528543048,9.2543393675
0.0,0.5,0.9,4.5,0.2,650.0,1650.0,232939.0,1650.00036243,0.864146818003,0.0681560582645,0.0676971237325,1.98362360441,3.66638155161,3.7424325742,9.68573731052
0.0,0.5,0.9,4.5,0.2,650.0,1650.0,232032.0,1650.00001636,0.875692719341,0.0601516099499,0.0641556707087,2.03801022849,3.6591207668,3.75736129463,9.42906656499
0.0,0.5,0.9,4.5,0.2,650.0,1650.0,233565.0,1650.0006763,0.867645353569,0.0680136373322,0.0643410090986,1.99819737991,3.70165500297,3.63100440677,9.35791534998
0.0,0.5,0.9,4.5,0.2,650.0,1650.0,232333.0,1650.00125768,0.872631678671,0.0637120016329,0.0636563196963,2.00750327832,3.67001060313,3.64763717565,9.11985697545
0.0,0.5,0.9,4.5,0.2,650.0,1650.0,232145.0,1650.00672963,0.856578608381,0.0732333205697,0.0701880710494,1.94865768205,3.68917561629,3.6385936095,9.5562390998
0.0,0.5,0.9,4.5,0.2,650.0,1650.0,233610.0,1650.01409503,0.865060578454,0.0653924927558,0.0695469287907,1.99467765307,3.69040493288,3.72066084769,9.94650155436
0.0,0.5,0.9,4.5,0.2,650.0,1650.0,232657.0,1650.01697329,0.867794349336,0.0598354228128,0.0723702278508,1.92795407665,3.65866516128,3.61522437817,9.31833482944
0.0,0.5,0.9,4.5,0.2,650.0,1650.0,232214.0,1650.03003235,0.864516417006,0.0661094080454,0.0693741749487,1.97682035603,3.75818916869,3.61206450678,9.59153979994
0.0,0.5,0.9,4.5,0.2,650.0,1650.0,232306.0,1650.00302321,0.866562079169,0.0614486063495,0.0719893144816,1.98663064274,3.69979139326,3.70225758389,9.62505299092
0.0,0.5,0.9,4.5,0.2,650.0,1650.0,231966.0,1650.0088352,0.865541176468,0.0671489675604,0.0673098559713,1.98516473223,3.68657083247,3.66129244436,9.49570371234
0.0,0.5,0.9,4.5,0.2,650.0,1650.0,233018.0,1650.00237069,0.857771158385,0.0720150183073,0.0702138233076,1.96007274684,3.67513302138,3.68547554569,9.58750980479
0.0,0.5,0.9,4.5,0.2,650.0,1650.0,232292.0,1650.00022815,0.862442007852,0.0660053177509,0.0715526743974,2.0017610299,3.71234025919,3.74089015823,9.86855922599
0.0,0.5,0.9,4.5,0.2,650.0,1650.0,233078.0,1650.0082231,0.865177279974,0.0664476995844,0.0683750204415,1.99951892751,3.7069357477,3.78322060222,9.9754476516
0.0,0.5,0.9,4.5,0.2,650.0,1650.0,232764.0,1650.00084971,0.864584783287,0.0657180571718,0.0696971595417,1.93965532965,3.56775585144,3.71021936436,9.32638816809
0.0,0.5,0.9,4.5,0.2,650.0,1650.0,233361.0,1650.00057545,0.868478423082,0.0583477738906,0.0731738030271,1.94605213413,3.62039079528,3.68389876754,9.36153887188
0.0,0.5,0.9,4.5,0.2,650.0,1650.0,231857.0,1650.01239053,0.861379958208,0.0681121214822,0.0705079203101,1.92221365396,3.66460456586,3.56401328869,9.37254006783
0.0,0.5,0.9,4.5,0.2,650.0,1650.0,233222.0,1650.00378163,0.86356227846,0.0679943931515,0.0684433283887,1.96699565762,3.65194431688,3.67567220776,9.50652682555
