# Supplementary material for: Crossed and Locked Quotes in a Multi-Market Simulation
Source: PLoS One. 2016 Mar 9;11(3):e0151096. doi: 10.1371/journal.pone.0151096 (PMC4784946; doi:10.1371/journal.pone.0151096)
Supplement: S2 Dataset — Simulation output and summary files for the sensitivity analysis. (ZIP) [file pone.0151096.s002.zip › sensitivity_analysis/sensitivity_analysis_26.out]

SLURM_ARRAY_TASK_ID:  26
0.0,0.5,0.9,4.75,0.2,650.0,1650.0,232628.0,1650.0211544,0.867105848623,0.0651836393026,0.0677105120745,2.03668154838,3.83972500491,3.8765602056,10.5144089589
0.0,0.5,0.9,4.75,0.2,650.0,1650.0,233567.0,1650.00163533,0.86047576072,0.0665281633265,0.0729960759531,2.05632199267,3.85277715885,3.86278271102,10.2262576001
0.0,0.5,0.9,4.75,0.2,650.0,1650.0,231519.0,1650.00245207,0.86172739808,0.0648209716831,0.073451630237,2.00233650063,3.74844834948,3.84131783137,10.2594453041
0.0,0.5,0.9,4.75,0.2,650.0,1650.0,231801.0,1650.00036528,0.857443175829,0.0676966290022,0.074860195169,2.024530719,3.76825163941,3.77791990324,9.76819493256
0.0,0.5,0.9,4.75,0.2,650.0,1650.0,231399.0,1650.00069944,0.868192108166,0.0622778075678,0.0695300842659,2.05586699554,3.86447789683,3.86081954719,10.6017624814
0.0,0.5,0.9,4.75,0.2,650.0,1650.0,233084.0,1650.00095972,0.870908027677,0.0579142048885,0.0711777674343,2.04097753907,3.82592112503,3.7941187594,10.003168688
0.0,0.5,0.9,4.75,0.2,650.0,1650.0,232680.0,1650.00041498,0.866553373203,0.0666692487157,0.0667773780816,2.04967226265,3.82702958725,3.7959685629,10.0254991723
0.0,0.5,0.9,4.75,0.2,650.0,1650.0,233197.0,1650.00141821,0.872565310556,0.0559399456197,0.0714947438241,2.03180197933,3.83719723186,3.75869439837,10.1779417123
0.0,0.5,0.9,4.75,0.2,650.0,1650.0,232960.0,1650.00275596,0.86436319805,0.0652180877458,0.0704187142044,2.0036589332,3.74601526707,3.83045722659,10.0132087105
0.0,0.5,0.9,4.75,0.2,650.0,1650.0,233261.0,1650.00411478,0.858472695732,0.0683926398724,0.0731346643959,2.04559473078,3.82862554089,3.84868008016,10.6414431967
0.0,0.5,0.9,4.75,0.2,650.0,1650.0,231741.0,1650.00546646,0.866672346971,0.0660431438302,0.0672845091987,2.00217283736,3.73474890929,3.7107950842,9.5006553701
0.0,0.5,0.9,4.75,0.2,650.0,1650.0,232183.0,1650.00254167,0.852233082621,0.0682468849759,0.0795200324032,1.94797453368,3.74966123051,3.75084491219,10.2876534654
0.0,0.5,0.9,4.75,0.2,650.0,1650.0,231538.0,1650.00684953,0.853284406387,0.0698219624465,0.076893631167,2.01700778337,3.82244608257,3.81223526708,10.5101481875
0.0,0.5,0.9,4.75,0.2,650.0,1650.0,231678.0,1650.01597237,0.874913437992,0.0582059086311,0.0668806533772,2.06564825656,3.81926983909,3.82547810539,9.90459970492
0.0,0.5,0.9,4.75,0.2,650.0,1650.0,231757.0,1650.00621321,0.870017530358,0.0644438316824,0.0655386379596,2.09490103724,3.87059890001,3.82572869912,10.4317456556
0.0,0.5,0.9,4.75,0.2,650.0,1650.0,233081.0,1650.00684615,0.861950475806,0.0643956460052,0.0736538781886,2.02795852667,3.83206463887,3.78163746055,10.2166435241
0.0,0.5,0.9,4.75,0.2,650.0,1650.0,231999.0,1650.0056221,0.864926514115,0.0629708037122,0.0721026821726,2.02941766244,3.852496232,3.77457433864,10.2896040638
0.0,0.5,0.9,4.75,0.2,650.0,1650.0,232853.0,1650.01129809,0.860658098296,0.0626995118676,0.0766423898363,2.04080911969,3.88552233449,3.80489190638,10.2564305731
0.0,0.5,0.9,4.75,0.2,650.0,1650.0,232000.0,1650.00252982,0.862558223379,0.0622167488621,0.0752250277585,2.00679582077,3.83108186568,3.70222467155,10.0884824327
0.0,0.5,0.9,4.75,0.2,650.0,1650.0,232333.0,1650.00655776,0.871516206374,0.0573633888785,0.0711204047471,2.07129957138,3.95311432862,3.8057408313,10.6788865512
