# Supplementary material for: Crossed and Locked Quotes in a Multi-Market Simulation
Source: PLoS One. 2016 Mar 9;11(3):e0151096. doi: 10.1371/journal.pone.0151096 (PMC4784946; doi:10.1371/journal.pone.0151096)
Supplement: S2 Dataset — Simulation output and summary files for the sensitivity analysis. (ZIP) [file pone.0151096.s002.zip › sensitivity_analysis/sensitivity_analysis_27.out]

SLURM_ARRAY_TASK_ID:  27
0.0,0.5,0.9,5.0,0.2,650.0,1650.0,231242.0,1650.01930144,0.872007473978,0.056659202076,0.071333323946,2.16837841613,4.00806799915,4.04293014395,11.2003472533
0.0,0.5,0.9,5.0,0.2,650.0,1650.0,231618.0,1650.00009785,0.874249739851,0.0617600438613,0.0639902162878,2.1661610202,4.01706358268,3.96180700376,10.9612203796
0.0,0.5,0.9,5.0,0.2,650.0,1650.0,232811.0,1650.01830693,0.861794377061,0.0624486894526,0.0757569334862,2.1359208387,4.05904867155,3.96585513703,11.3307742944
0.0,0.5,0.9,5.0,0.2,650.0,1650.0,232331.0,1650.00188849,0.864036755767,0.0617469335566,0.0742163106762,2.10210415797,4.04157744834,3.92003636062,10.9995966715
0.0,0.5,0.9,5.0,0.2,650.0,1650.0,233099.0,1650.00198776,0.871796514083,0.0613063440646,0.066897141852,2.12135188757,3.90480688848,3.94301329935,10.742884461
0.0,0.5,0.9,5.0,0.2,650.0,1650.0,231119.0,1650.00102951,0.859110863706,0.0635563886252,0.0773327476686,2.08446303305,3.90380777611,3.9719146061,10.9171786578
0.0,0.5,0.9,5.0,0.2,650.0,1650.0,231367.0,1650.01636751,0.874268794646,0.0591566974096,0.0665745079448,2.14448929835,3.98454661447,3.99615190494,10.8888275733
0.0,0.5,0.9,5.0,0.2,650.0,1650.0,232589.0,1650.00092454,0.862563978247,0.0610960673813,0.0763399543718,2.17188936935,4.05364034944,4.07686456113,11.381978939
0.0,0.5,0.9,5.0,0.2,650.0,1650.0,231748.0,1650.00870895,0.875016548282,0.0590344016327,0.0659490500848,2.13060759612,3.96409967714,3.96165958327,10.8586175263
0.0,0.5,0.9,5.0,0.2,650.0,1650.0,232436.0,1650.00775349,0.863933306709,0.0649009040047,0.0711657892863,2.14665923313,4.05239322107,4.04837074404,11.4301162741
0.0,0.5,0.9,5.0,0.2,650.0,1650.0,231652.0,1650.00253328,0.856182453937,0.0671251361987,0.0766924098647,2.11484215751,3.93809317102,4.07259316822,11.2620673034
0.0,0.5,0.9,5.0,0.2,650.0,1650.0,233309.0,1650.00142763,0.868490133642,0.0620116788015,0.0694981875563,2.11615492547,4.00000425621,3.881616935,10.6441391939
0.0,0.5,0.9,5.0,0.2,650.0,1650.0,231482.0,1650.00160966,0.86899630501,0.0591036203806,0.0719000746095,2.11563393365,4.01128741873,3.89204213227,10.819822989
0.0,0.5,0.9,5.0,0.2,650.0,1650.0,231815.0,1650.00432682,0.872406169315,0.057517660394,0.0700761702912,2.15347576315,4.01100295129,4.08947728535,11.3867266941
0.0,0.5,0.9,5.0,0.2,650.0,1650.0,231802.0,1650.00058749,0.861776460823,0.0630726615078,0.0751508776691,2.08606330658,3.92855583294,3.9054147379,10.7633037132
0.0,0.5,0.9,5.0,0.2,650.0,1650.0,231906.0,1650.00203062,0.872127460911,0.0648281388386,0.0630444002509,2.14679593692,3.92690324684,3.9706110187,10.8510562071
0.0,0.5,0.9,5.0,0.2,650.0,1650.0,233104.0,1650.00467752,0.871007850232,0.0622156162146,0.0667765335538,2.11772230836,3.94259603825,3.91608655256,10.8631047098
0.0,0.5,0.9,5.0,0.2,650.0,1650.0,232873.0,1650.00537964,0.85503892369,0.0668569416693,0.0781041346406,2.09391662044,3.96595090889,3.96617326586,10.9577784293
0.0,0.5,0.9,5.0,0.2,650.0,1650.0,232656.0,1650.00299734,0.859699197781,0.0696543159088,0.0706464863098,2.12045023999,4.00831611972,3.86933058202,10.8015659523
0.0,0.5,0.9,5.0,0.2,650.0,1650.0,232051.0,1650.00456091,0.867877467234,0.0593697332114,0.0727527995541,2.16244436665,4.02918071009,4.13001373519,11.4922092943
