# Supplementary material for: Crossed and Locked Quotes in a Multi-Market Simulation
Source: PLoS One. 2016 Mar 9;11(3):e0151096. doi: 10.1371/journal.pone.0151096 (PMC4784946; doi:10.1371/journal.pone.0151096)
Supplement: S2 Dataset — Simulation output and summary files for the sensitivity analysis. (ZIP) [file pone.0151096.s002.zip › sensitivity_analysis/sensitivity_analysis_28.out]

SLURM_ARRAY_TASK_ID:  28
0.0,0.5,0.9,5.25,0.2,650.0,1650.0,231984.0,1650.00061352,0.856964556286,0.0625637775605,0.080471666154,2.19971049756,4.16798225541,4.17774367992,12.0270775003
0.0,0.5,0.9,5.25,0.2,650.0,1650.0,231412.0,1650.01167243,0.862629170987,0.0581869107878,0.0791839182249,2.18001728787,4.17812305122,4.15768649099,12.1670372275
0.0,0.5,0.9,5.25,0.2,650.0,1650.0,231968.0,1650.01697141,0.868356726204,0.0590028225722,0.0726404512235,2.22317708891,4.12665008969,4.16642875486,12.1372443042
0.0,0.5,0.9,5.25,0.2,650.0,1650.0,231788.0,1650.0039556,0.874609298167,0.0551704505892,0.0702202512436,2.22064756917,4.18330884748,4.19463227594,12.5544021804
0.0,0.5,0.9,5.25,0.2,650.0,1650.0,231028.0,1650.00074706,0.86830698898,0.0596768813174,0.0720161297026,2.2031174485,4.18529510619,4.15539638125,12.1495704159
0.0,0.5,0.9,5.25,0.2,650.0,1650.0,232325.0,1650.0005254,0.864400858998,0.0553763224701,0.0802228185321,2.18369098962,4.14800952506,4.16387057559,12.1429774482
0.0,0.5,0.9,5.25,0.2,650.0,1650.0,231512.0,1650.00019474,0.859235398206,0.0607007546326,0.0800638471619,2.19972149201,4.10706808471,4.21267722359,11.9602684358
0.0,0.5,0.9,5.25,0.2,650.0,1650.0,230643.0,1650.02595972,0.869193861241,0.0556520186559,0.0751541201032,2.20058780734,4.07414136873,4.11732725641,11.3873180888
0.0,0.5,0.9,5.25,0.2,650.0,1650.0,230566.0,1650.00113807,0.865090619908,0.0609412354702,0.073968144622,2.19115620883,4.12678734656,4.19091903199,12.0776835666
0.0,0.5,0.9,5.25,0.2,650.0,1650.0,231560.0,1650.00106603,0.866622473487,0.0595237641458,0.0738537623668,2.21086037107,4.16366070436,4.21991836031,12.2639732356
0.0,0.5,0.9,5.25,0.2,650.0,1650.0,231639.0,1650.00567792,0.863483539279,0.060301648514,0.0762148122071,2.17801892837,4.14651295823,4.15219129695,12.0447431421
0.0,0.5,0.9,5.25,0.2,650.0,1650.0,231637.0,1650.00104875,0.865260652116,0.0586341408994,0.0761052069843,2.23282334052,4.13938948647,4.24080151924,12.1077714915
0.0,0.5,0.9,5.25,0.2,650.0,1650.0,232127.0,1650.00304782,0.867996108349,0.0579919855233,0.0740119061274,2.1715876843,4.03669485619,4.13587677123,11.8145734569
0.0,0.5,0.9,5.25,0.2,650.0,1650.0,232605.0,1650.02861018,0.861282027987,0.0660109766181,0.0727069953954,2.20692777502,4.14161093285,4.15524987771,11.7778928793
0.0,0.5,0.9,5.25,0.2,650.0,1650.0,231747.0,1650.02886593,0.864860467924,0.0564082275814,0.0787313044948,2.16088907242,4.18489257303,4.04823598256,11.8525008428
0.0,0.5,0.9,5.25,0.2,650.0,1650.0,233304.0,1650.0034759,0.865828396084,0.059569592134,0.0746020117818,2.2045018188,4.14578349482,4.11165994523,11.6717114506
0.0,0.5,0.9,5.25,0.2,650.0,1650.0,232097.0,1650.00418924,0.856966639936,0.0624079644465,0.0806253956175,2.1714090077,4.11848028835,4.22648292869,12.2274892239
0.0,0.5,0.9,5.25,0.2,650.0,1650.0,230840.0,1650.0015349,0.870151717742,0.0566709254917,0.0731773567659,2.21799827932,4.16703373216,4.12107227794,11.8915374272
0.0,0.5,0.9,5.25,0.2,650.0,1650.0,231339.0,1650.00201366,0.874857142154,0.0580639802708,0.0670788775756,2.20355802021,4.06756666947,4.06562157214,11.4649815488
0.0,0.5,0.9,5.25,0.2,650.0,1650.0,231043.0,1650.00276839,0.861502855885,0.0585408214106,0.0799563227047,2.18901518545,4.12941075675,4.23499182359,12.4209652313
