# Supplementary material for: Crossed and Locked Quotes in a Multi-Market Simulation
Source: PLoS One. 2016 Mar 9;11(3):e0151096. doi: 10.1371/journal.pone.0151096 (PMC4784946; doi:10.1371/journal.pone.0151096)
Supplement: S2 Dataset — Simulation output and summary files for the sensitivity analysis. (ZIP) [file pone.0151096.s002.zip › sensitivity_analysis/sensitivity_analysis_29.out]

SLURM_ARRAY_TASK_ID:  29
0.0,0.5,0.9,5.5,0.2,650.0,1650.0,231764.0,1650.01308701,0.874209953931,0.0530260748003,0.0727639712688,2.28039511922,4.2999042157,4.30430917774,13.1319599538
0.0,0.5,0.9,5.5,0.2,650.0,1650.0,231370.0,1650.00838941,0.870076919957,0.0552335779683,0.0746895020746,2.25132913816,4.24998647515,4.25909398631,12.6883882905
0.0,0.5,0.9,5.5,0.2,650.0,1650.0,231810.0,1650.00598735,0.866017217314,0.0566819879476,0.0773007947387,2.26476847472,4.27533795834,4.231999325,12.8039561764
0.0,0.5,0.9,5.5,0.2,650.0,1650.0,231937.0,1650.00153985,0.865187109017,0.0549243289514,0.0798885620315,2.24310338578,4.31200118248,4.31966732687,13.0013011585
0.0,0.5,0.9,5.5,0.2,650.0,1650.0,231526.0,1650.02149732,0.862204066369,0.0595575448701,0.0782383887606,2.27542899408,4.30167920464,4.36831346623,13.1648002573
0.0,0.5,0.9,5.5,0.2,650.0,1650.0,232926.0,1650.00581183,0.858402094612,0.0621428131013,0.0794550922871,2.23088711499,4.23978485401,4.22722763043,12.6358541336
0.0,0.5,0.9,5.5,0.2,650.0,1650.0,231221.0,1650.00249093,0.857232722565,0.0614509206812,0.0813163567535,2.25198282055,4.29708172869,4.35221200944,13.2390712908
0.0,0.5,0.9,5.5,0.2,650.0,1650.0,231801.0,1650.01416821,0.862096509238,0.058670321145,0.0792331696174,2.26839224324,4.24989762231,4.42780167498,13.207555434
0.0,0.5,0.9,5.5,0.2,650.0,1650.0,231756.0,1650.0005644,0.870588346501,0.0569248269202,0.072486826579,2.25282471359,4.23280159331,4.21934864328,12.6112395806
0.0,0.5,0.9,5.5,0.2,650.0,1650.0,231321.0,1650.00494069,0.864825029177,0.061795020777,0.0733799500457,2.26046420332,4.26482660629,4.23108430268,12.6535092724
0.0,0.5,0.9,5.5,0.2,650.0,1650.0,231702.0,1650.00257814,0.854605092428,0.0614016982318,0.08399320934,2.22403343692,4.31939329996,4.30956687728,13.338074631
0.0,0.5,0.9,5.5,0.2,650.0,1650.0,231207.0,1650.0018727,0.867683551661,0.0556522472901,0.0766642010491,2.25834286633,4.21326808594,4.34271912391,13.1189434395
0.0,0.5,0.9,5.5,0.2,650.0,1650.0,232465.0,1650.00982369,0.869280976441,0.0598124636429,0.0709065599156,2.30021162002,4.22718815137,4.3621425897,12.7611010779
0.0,0.5,0.9,5.5,0.2,650.0,1650.0,232323.0,1650.00672564,0.869372854582,0.0572408190071,0.0733863264111,2.29478994779,4.26876675674,4.30559166037,12.5274339307
0.0,0.5,0.9,5.5,0.2,650.0,1650.0,231322.0,1650.00462309,0.859055959127,0.062637217497,0.078306823376,2.25734961011,4.29209574483,4.30537278569,12.6794113318
0.0,0.5,0.9,5.5,0.2,650.0,1650.0,229293.0,1650.02485401,0.862994565516,0.0615655472202,0.0754398872636,2.22401175205,4.24671531953,4.26930810783,12.8053467751
0.0,0.5,0.9,5.5,0.2,650.0,1650.0,230932.0,1650.00146363,0.856150488855,0.0647113235788,0.0791381875661,2.22344449768,4.24892115942,4.229335338,12.8530814935
0.0,0.5,0.9,5.5,0.2,650.0,1650.0,231866.0,1650.00670333,0.870684035679,0.0562290930478,0.0730868712728,2.29799452927,4.26136685415,4.34509695742,12.5817269237
0.0,0.5,0.9,5.5,0.2,650.0,1650.0,231858.0,1650.00016861,0.864958950473,0.0577393734222,0.0773016761048,2.26497900902,4.37275374974,4.33168567284,13.4658676042
0.0,0.5,0.9,5.5,0.2,650.0,1650.0,230862.0,1650.01760773,0.860110186743,0.0603273479772,0.0795624652801,2.20924955663,4.20813888909,4.25969110854,12.8039097378
