# Supplementary material for: Crossed and Locked Quotes in a Multi-Market Simulation
Source: PLoS One. 2016 Mar 9;11(3):e0151096. doi: 10.1371/journal.pone.0151096 (PMC4784946; doi:10.1371/journal.pone.0151096)
Supplement: S2 Dataset — Simulation output and summary files for the sensitivity analysis. (ZIP) [file pone.0151096.s002.zip › sensitivity_analysis/sensitivity_analysis_3.out]

SLURM_ARRAY_TASK_ID:  3
0.0,0.0,0.9,5.25,0.2,650.0,1650.0,236844.0,1650.00743581,0.16140756172,0.0547826528887,0.783809785391,-9.69415244203,3.41683926798,3.38536154754,134.36470501
0.0,0.0,0.9,5.25,0.2,650.0,1650.0,236248.0,1650.01254394,0.00470584046451,0.00183608158541,0.99345807795,-31.760289168,3.24871053109,3.35432634608,585.578469219
0.0,0.0,0.9,5.25,0.2,650.0,1650.0,237728.0,1650.00079061,0.0623527208151,0.0172036620081,0.920443617177,-20.9966311105,3.33542260716,3.35638971534,333.269874591
0.0,0.0,0.9,5.25,0.2,650.0,1650.0,237121.0,1650.00084186,0.0216158894959,0.00875061734142,0.969633493163,-47.4982664062,3.3589015015,3.40506916456,1533.78328715
0.0,0.0,0.9,5.25,0.2,650.0,1650.0,238058.0,1650.00834041,0.0331392781629,0.0117918089077,0.955068912929,-27.5177601557,3.42726600067,3.37610555459,514.97809449
0.0,0.0,0.9,5.25,0.2,650.0,1650.0,237564.0,1650.00211473,0.0,0.0,1.0,-101.413447143,3.41620310598,3.45481019732,4823.24634142
0.0,0.0,0.9,5.25,0.2,650.0,1650.0,236388.0,1650.02429864,0.00329238584847,0.0013888789384,0.995318735213,-22.635964817,3.40382096186,3.37514489823,354.391178315
0.0,0.0,0.9,5.25,0.2,650.0,1650.0,238219.0,1650.01448279,0.144685692568,0.0424019399285,0.812912367504,-16.7845421801,3.34712807794,3.35848799179,289.920293483
0.0,0.0,0.9,5.25,0.2,650.0,1650.0,236883.0,1650.01110086,0.000680209202738,0.00114513475667,0.998174656041,-27.6904511611,3.35941408327,3.45038812051,554.311873349
0.0,0.0,0.9,5.25,0.2,650.0,1650.0,238077.0,1650.00028697,0.0289831346029,0.0136190159127,0.957397849484,-23.9946770895,3.3988606316,3.33228903075,393.432838427
0.0,0.0,0.9,5.25,0.2,650.0,1650.0,237915.0,1650.01476766,0.0241135500401,0.0120025636649,0.963883886295,-19.3178286785,3.39917482415,3.35352823501,273.255845014
0.0,0.0,0.9,5.25,0.2,650.0,1650.0,237722.0,1650.0194244,0.105239483343,0.038096683579,0.856663833078,-9.24607013502,3.35664910917,3.51475210497,110.152483893
0.0,0.0,0.9,5.25,0.2,650.0,1650.0,237488.0,1650.0059045,0.0,0.0,1.0,-37.4161711709,3.4067437271,3.43398221324,849.224544936
0.0,0.0,0.9,5.25,0.2,650.0,1650.0,237776.0,1650.00150961,0.122359412466,0.0429400653799,0.834700522155,-8.53680998569,3.39319015311,3.39224037846,98.2161810749
0.0,0.0,0.9,5.25,0.2,650.0,1650.0,238093.0,1650.00185722,0.0,0.0,1.0,-39.1591120571,3.36169371009,3.43061406701,890.344391933
0.0,0.0,0.9,5.25,0.2,650.0,1650.0,237625.0,1650.01191705,0.0,0.0,1.0,-41.355341827,3.39794414689,3.3900299678,953.111281621
0.0,0.0,0.9,5.25,0.2,650.0,1650.0,237300.0,1650.01019526,0.0438919761026,0.0192290463545,0.936878977543,-16.7465870942,3.40746740833,3.35540872329,224.690200089
0.0,0.0,0.9,5.25,0.2,650.0,1650.0,237301.0,1650.00768948,0.013486142919,0.00621060142033,0.980303255661,-16.3229163745,3.34370886146,3.32796096865,212.261069135
0.0,0.0,0.9,5.25,0.2,650.0,1650.0,237908.0,1650.00712802,0.0,0.0,1.0,-35.8968946389,3.38511769971,3.33114070329,770.85943487
0.0,0.0,0.9,5.25,0.2,650.0,1650.0,237406.0,1650.00567193,0.0272222119868,0.0100000786464,0.962777709367,-57.7143405452,3.41016420857,3.33015976102,2340.18477105
