# Supplementary material for: Crossed and Locked Quotes in a Multi-Market Simulation
Source: PLoS One. 2016 Mar 9;11(3):e0151096. doi: 10.1371/journal.pone.0151096 (PMC4784946; doi:10.1371/journal.pone.0151096)
Supplement: S2 Dataset — Simulation output and summary files for the sensitivity analysis. (ZIP) [file pone.0151096.s002.zip › sensitivity_analysis/sensitivity_analysis_30.out]

SLURM_ARRAY_TASK_ID:  30
0.0,0.5,0.95,4.5,0.2,650.0,1650.0,244332.0,1650.0024787,0.859004499945,0.0755613165084,0.0654341835471,1.92973258647,3.56207695211,3.57852168531,8.94115002092
0.0,0.5,0.95,4.5,0.2,650.0,1650.0,244737.0,1650.00761833,0.855858622592,0.0664177302318,0.0777236471764,1.86832300845,3.50750281325,3.52749720648,8.8075843528
0.0,0.5,0.95,4.5,0.2,650.0,1650.0,244690.0,1650.002534,0.861956047347,0.0690884918451,0.0689554608078,1.92150659858,3.53012551787,3.54474526624,8.75492129409
0.0,0.5,0.95,4.5,0.2,650.0,1650.0,245799.0,1650.0004439,0.869347154714,0.0704431377297,0.0602097075567,1.94526597822,3.53999053835,3.51265573136,8.60507527294
0.0,0.5,0.95,4.5,0.2,650.0,1650.0,245678.0,1650.00601743,0.869572568461,0.0710787229921,0.0593487085466,1.92845314585,3.47338827181,3.45241062052,8.60037794815
0.0,0.5,0.95,4.5,0.2,650.0,1650.0,246324.0,1650.00454318,0.865763589668,0.0638532352105,0.0703831751212,1.87991253245,3.51925546665,3.48616705916,8.75005390529
0.0,0.5,0.95,4.5,0.2,650.0,1650.0,244910.0,1650.00397369,0.853715644521,0.0720607068446,0.0742236486339,1.85823161408,3.49667274394,3.4880212088,8.68575498589
0.0,0.5,0.95,4.5,0.2,650.0,1650.0,246211.0,1650.00191097,0.86440087106,0.0678434857242,0.067755643216,1.92232877588,3.50483047526,3.5536600085,8.59063373501
0.0,0.5,0.95,4.5,0.2,650.0,1650.0,245178.0,1650.00169478,0.860728191867,0.0690724633635,0.0701993447695,1.87772972857,3.51501662536,3.42894889057,8.47499873191
0.0,0.5,0.95,4.5,0.2,650.0,1650.0,246167.0,1650.00229523,0.868123672498,0.0617054867637,0.0701708407387,1.91097976763,3.57181729762,3.54500483428,9.07970362648
0.0,0.5,0.95,4.5,0.2,650.0,1650.0,245721.0,1650.00657012,0.87080881225,0.0665469142133,0.0626442735368,1.94308455106,3.49812092022,3.56949451792,8.59440754347
0.0,0.5,0.95,4.5,0.2,650.0,1650.0,246553.0,1650.00355493,0.866167922244,0.0636376364631,0.0701944412932,1.92702075901,3.58006345162,3.54637356934,9.17482594156
0.0,0.5,0.95,4.5,0.2,650.0,1650.0,246364.0,1650.006993,0.870571623219,0.0659773589486,0.0634510178322,1.9111642272,3.46847459045,3.5235191446,8.58265924507
0.0,0.5,0.95,4.5,0.2,650.0,1650.0,245582.0,1650.00768211,0.876382200588,0.0644592457737,0.0591585536383,1.90762619805,3.44248711839,3.4852722196,8.27019156898
0.0,0.5,0.95,4.5,0.2,650.0,1650.0,244278.0,1650.00037915,0.854810429693,0.0720340588133,0.0731555114938,1.91951898463,3.63247954681,3.57425067968,8.95651706803
0.0,0.5,0.95,4.5,0.2,650.0,1650.0,246320.0,1650.0095431,0.860715477319,0.0696695690113,0.0696149536693,1.91090343109,3.53389127275,3.56113728903,8.74364767174
0.0,0.5,0.95,4.5,0.2,650.0,1650.0,245184.0,1650.00904088,0.8612201741,0.067187178289,0.0715926476114,1.91655632681,3.62167357504,3.55494779797,9.00718286318
0.0,0.5,0.95,4.5,0.2,650.0,1650.0,244691.0,1650.01355535,0.86184140301,0.0677298321074,0.0704287648824,1.88412511872,3.52078477258,3.50178963587,8.78756940459
0.0,0.5,0.95,4.5,0.2,650.0,1650.0,246367.0,1650.01102927,0.865425148311,0.0713155757982,0.063259275891,1.89091672083,3.4397060879,3.47403398979,8.27367754741
0.0,0.5,0.95,4.5,0.2,650.0,1650.0,245000.0,1650.00272594,0.862772285519,0.0673599258878,0.0698677885935,1.87404261993,3.53819350268,3.42800872748,8.45378179912
