# Supplementary material for: Crossed and Locked Quotes in a Multi-Market Simulation
Source: PLoS One. 2016 Mar 9;11(3):e0151096. doi: 10.1371/journal.pone.0151096 (PMC4784946; doi:10.1371/journal.pone.0151096)
Supplement: S2 Dataset — Simulation output and summary files for the sensitivity analysis. (ZIP) [file pone.0151096.s002.zip › sensitivity_analysis/sensitivity_analysis_31.out]

SLURM_ARRAY_TASK_ID:  31
0.0,0.5,0.95,4.75,0.2,650.0,1650.0,245983.0,1650.00472547,0.85710270117,0.0681163001928,0.0747809986367,1.91919269956,3.58429960729,3.669200116,9.4233154224
0.0,0.5,0.95,4.75,0.2,650.0,1650.0,245965.0,1650.00255663,0.861675061252,0.0670298003886,0.071295138359,1.91909083564,3.61728878001,3.59488226619,9.4048919948
0.0,0.5,0.95,4.75,0.2,650.0,1650.0,245587.0,1650.0033503,0.869921797299,0.0628097507454,0.0672684519553,1.96002157645,3.61355870036,3.67142650013,9.3621154613
0.0,0.5,0.95,4.75,0.2,650.0,1650.0,246149.0,1650.0007785,0.864779508536,0.0675102629435,0.0677102285204,1.99377314175,3.69116409053,3.70260624846,9.55397136617
0.0,0.5,0.95,4.75,0.2,650.0,1650.0,246974.0,1650.01852049,0.862279023704,0.0695080857558,0.0682128905402,1.98303037292,3.62248555895,3.70552624249,9.40527369987
0.0,0.5,0.95,4.75,0.2,650.0,1650.0,246643.0,1650.00084573,0.864355100796,0.0699496691933,0.0656952300109,1.99589805695,3.67354356196,3.63372124022,9.303120924
0.0,0.5,0.95,4.75,0.2,650.0,1650.0,245291.0,1650.00502146,0.870684192199,0.0669208230577,0.0623949847433,2.03658325833,3.7061534796,3.69901547453,9.62749544099
0.0,0.5,0.95,4.75,0.2,650.0,1650.0,244464.0,1650.00019816,0.859989967517,0.0705574433379,0.0694525891452,1.9774345495,3.71271533995,3.73950792364,9.74135176544
0.0,0.5,0.95,4.75,0.2,650.0,1650.0,243961.0,1650.0025872,0.863267672603,0.0659991350581,0.0707331923391,1.96903972499,3.66266471243,3.60583172842,9.14300079106
0.0,0.5,0.95,4.75,0.2,650.0,1650.0,245190.0,1650.01341686,0.862643878312,0.063321560543,0.0740345611453,1.96611607606,3.73725080025,3.7075613357,9.60865295957
0.0,0.5,0.95,4.75,0.2,650.0,1650.0,245394.0,1650.00900467,0.872275024097,0.0650061020971,0.0627188738063,1.99071217713,3.64998827535,3.63075369983,9.20978205461
0.0,0.5,0.95,4.75,0.2,650.0,1650.0,246102.0,1650.003683,0.861961071974,0.0670811570762,0.07095777095,1.96022183784,3.63847888248,3.61458723792,9.36646359967
0.0,0.5,0.95,4.75,0.2,650.0,1650.0,246233.0,1650.00063056,0.876941902287,0.0626055927695,0.0604525049439,2.0041363098,3.65138173131,3.64089848695,9.40260766552
0.0,0.5,0.95,4.75,0.2,650.0,1650.0,246369.0,1650.01175373,0.862707413568,0.0709962619917,0.0662963244407,1.95182431762,3.61878278528,3.6503043355,9.47329482357
0.0,0.5,0.95,4.75,0.2,650.0,1650.0,245098.0,1650.00855742,0.867878791148,0.0614714916224,0.0706497172294,1.98204639754,3.70234748268,3.69762283406,9.57106758711
0.0,0.5,0.95,4.75,0.2,650.0,1650.0,245499.0,1650.01687216,0.875514638136,0.0618762310667,0.0626091307976,2.00659808245,3.64510441564,3.63836077057,9.03216191699
0.0,0.5,0.95,4.75,0.2,650.0,1650.0,246443.0,1650.00663831,0.858440654098,0.0716121534326,0.0699471924689,1.9778772731,3.67571476124,3.67951530991,9.45684892911
0.0,0.5,0.95,4.75,0.2,650.0,1650.0,246339.0,1650.0044208,0.871223811598,0.0684748097369,0.0603013786651,2.01827402627,3.71496240296,3.72589459665,9.6496667941
0.0,0.5,0.95,4.75,0.2,650.0,1650.0,245286.0,1650.0008722,0.870813308564,0.0617194474429,0.0674672439933,2.03624153181,3.74925644552,3.69963564591,9.67011268381
0.0,0.5,0.95,4.75,0.2,650.0,1650.0,244910.0,1650.00191346,0.864177987331,0.063295478297,0.0725265343724,1.9601277069,3.65855706868,3.63723645485,9.39360926727
