# Supplementary material for: Crossed and Locked Quotes in a Multi-Market Simulation
Source: PLoS One. 2016 Mar 9;11(3):e0151096. doi: 10.1371/journal.pone.0151096 (PMC4784946; doi:10.1371/journal.pone.0151096)
Supplement: S2 Dataset — Simulation output and summary files for the sensitivity analysis. (ZIP) [file pone.0151096.s002.zip › sensitivity_analysis/sensitivity_analysis_32.out]

SLURM_ARRAY_TASK_ID:  32
0.0,0.5,0.95,5.0,0.2,650.0,1650.0,246487.0,1650.00219852,0.852512890329,0.0699333454052,0.0775537642657,1.97464023297,3.79163275331,3.77884231517,10.2801230133
0.0,0.5,0.95,5.0,0.2,650.0,1650.0,244962.0,1650.00565322,0.872836789085,0.0590741608375,0.0680890500775,2.0699407013,3.80571333047,3.82787806294,10.1086429961
0.0,0.5,0.95,5.0,0.2,650.0,1650.0,246132.0,1650.00715459,0.856104086725,0.0696110956654,0.0742848176101,2.00186728689,3.81472562307,3.74957952104,10.2219660133
0.0,0.5,0.95,5.0,0.2,650.0,1650.0,245024.0,1650.00351792,0.869335046719,0.0652784856516,0.0653864676297,2.07624951694,3.80985932445,3.85113940903,10.3624870266
0.0,0.5,0.95,5.0,0.2,650.0,1650.0,244030.0,1650.00408231,0.857536445145,0.0692438411816,0.073219713673,2.02450131104,3.79843651316,3.86276774008,10.4112510768
0.0,0.5,0.95,5.0,0.2,650.0,1650.0,246271.0,1650.00219659,0.867613781696,0.0619356371407,0.0704505811633,2.05526856637,3.87314190196,3.79820539611,10.215990586
0.0,0.5,0.95,5.0,0.2,650.0,1650.0,243760.0,1650.00193648,0.853593852858,0.0698452626095,0.0765608845326,1.99773003529,3.77382238061,3.803087367,10.4144031763
0.0,0.5,0.95,5.0,0.2,650.0,1650.0,245217.0,1650.00937866,0.863625900132,0.0637679784095,0.0726061214588,2.03157817908,3.83371094371,3.73773737965,9.82599449358
0.0,0.5,0.95,5.0,0.2,650.0,1650.0,245345.0,1650.00714247,0.86968876714,0.0615095601032,0.0688016727566,2.05031394344,3.78206591762,3.80319480676,10.0775721409
0.0,0.5,0.95,5.0,0.2,650.0,1650.0,244699.0,1650.00854189,0.859195648914,0.0655933729291,0.0752109781571,2.03431032423,3.84787592463,3.89732210241,10.8556050014
0.0,0.5,0.95,5.0,0.2,650.0,1650.0,244162.0,1650.00822578,0.860926017113,0.0622444498974,0.0768295329899,2.02365284038,3.80891339218,3.84161833687,10.4229258386
0.0,0.5,0.95,5.0,0.2,650.0,1650.0,244794.0,1650.00034524,0.869739547038,0.0655404552931,0.0647199976686,2.07794228225,3.84170101963,3.88386932095,10.4093259611
0.0,0.5,0.95,5.0,0.2,650.0,1650.0,245246.0,1650.00059095,0.856495208897,0.0670582855193,0.0764465055832,2.01898201645,3.834237176,3.78933380028,9.92437159723
0.0,0.5,0.95,5.0,0.2,650.0,1650.0,245897.0,1650.00055128,0.874057686302,0.057749678351,0.0681926353471,2.07083181085,3.78786329267,3.83343653714,10.3176334751
0.0,0.5,0.95,5.0,0.2,650.0,1650.0,244669.0,1650.00162455,0.862044249731,0.066441988556,0.0715137617126,2.05626378454,3.90784590297,3.86758962612,10.4586175068
0.0,0.5,0.95,5.0,0.2,650.0,1650.0,242879.0,1650.00290375,0.86469217761,0.0598072277761,0.0755005946137,2.08974492295,3.8647564259,3.93311395201,10.5999498022
0.0,0.5,0.95,5.0,0.2,650.0,1650.0,245292.0,1650.00469595,0.863408954136,0.0625042873015,0.0740867585623,2.03682270996,3.83524773839,3.77974056676,10.1859767268
0.0,0.5,0.95,5.0,0.2,650.0,1650.0,246402.0,1650.0001651,0.863591191129,0.0666089474416,0.0697998614296,2.06520202159,3.86526386373,3.85659942491,10.4309244622
0.0,0.5,0.95,5.0,0.2,650.0,1650.0,245314.0,1650.00030602,0.863134158801,0.0665154595872,0.070350381612,2.06546449227,3.9088428839,3.85241788172,11.0410079064
0.0,0.5,0.95,5.0,0.2,650.0,1650.0,246458.0,1650.00325865,0.869356694626,0.0632836619883,0.0673596433852,2.05249851043,3.84462324493,3.74315819639,10.1833675959
