# Supplementary material for: Crossed and Locked Quotes in a Multi-Market Simulation
Source: PLoS One. 2016 Mar 9;11(3):e0151096. doi: 10.1371/journal.pone.0151096 (PMC4784946; doi:10.1371/journal.pone.0151096)
Supplement: S2 Dataset — Simulation output and summary files for the sensitivity analysis. (ZIP) [file pone.0151096.s002.zip › sensitivity_analysis/sensitivity_analysis_33.out]

SLURM_ARRAY_TASK_ID:  33
0.0,0.5,0.95,5.25,0.2,650.0,1650.0,245074.0,1650.00524488,0.869329466687,0.0572778088966,0.073392724416,2.13844049731,3.97885140378,3.97770326215,11.1241831548
0.0,0.5,0.95,5.25,0.2,650.0,1650.0,245244.0,1650.00281057,0.864809160348,0.0593149103969,0.0758759292555,2.09592173807,4.03761234411,3.93466618038,10.9957682062
0.0,0.5,0.95,5.25,0.2,650.0,1650.0,245019.0,1650.00534042,0.862269794465,0.0637929707365,0.0739372347987,2.15842116201,4.00748386804,4.04882848528,11.2679570712
0.0,0.5,0.95,5.25,0.2,650.0,1650.0,243845.0,1650.0084937,0.865647145941,0.0621593134493,0.0721935406097,2.11331572274,4.01081803816,3.87812760173,10.7837464403
0.0,0.5,0.95,5.25,0.2,650.0,1650.0,244295.0,1650.00125221,0.864780874659,0.0622569305264,0.072962194815,2.10543683617,4.00032023096,3.91640999593,10.9137368345
0.0,0.5,0.95,5.25,0.2,650.0,1650.0,245982.0,1650.00101736,0.866438969671,0.0630130480098,0.0705479823195,2.13526806201,3.98383058498,3.98070492675,11.0769570362
0.0,0.5,0.95,5.25,0.2,650.0,1650.0,245454.0,1650.00763849,0.855420562933,0.0662252731352,0.0783541639321,2.08129835951,3.95905990506,3.95017021125,11.1064781688
0.0,0.5,0.95,5.25,0.2,650.0,1650.0,244219.0,1650.00018389,0.869732541716,0.0577516733621,0.072515784922,2.13533383116,3.9670937491,4.01020178606,10.8599812196
0.0,0.5,0.95,5.25,0.2,650.0,1650.0,245424.0,1650.00278406,0.857688414344,0.0633360030997,0.0789755825567,2.08134256684,3.91008223655,4.00264329486,11.0511874547
0.0,0.5,0.95,5.25,0.2,650.0,1650.0,245270.0,1650.00989081,0.859096715421,0.0665686933261,0.0743345912533,2.10956960615,3.90496054099,3.99801217855,10.6582330923
0.0,0.5,0.95,5.25,0.2,650.0,1650.0,245866.0,1650.00010945,0.870877567545,0.0601457692608,0.0689766631947,2.10118642642,3.87304994225,3.85914610729,10.4782293003
0.0,0.5,0.95,5.25,0.2,650.0,1650.0,245291.0,1650.01483923,0.86717725972,0.0601622635733,0.0726604767064,2.07525977591,3.86827107606,3.96579379206,10.7030309089
0.0,0.5,0.95,5.25,0.2,650.0,1650.0,246768.0,1650.00080709,0.863176211699,0.066850228001,0.0699735603004,2.1174114346,3.91689838556,3.96073376208,10.9725296759
0.0,0.5,0.95,5.25,0.2,650.0,1650.0,243997.0,1650.01681225,0.866556309035,0.0620936747096,0.0713500162557,2.10264346033,3.9535342606,3.93446227126,10.8033643284
0.0,0.5,0.95,5.25,0.2,650.0,1650.0,245296.0,1650.00063307,0.858713978526,0.0600681325613,0.0812178889125,2.10462529312,4.00751553184,3.93922162322,11.0343225879
0.0,0.5,0.95,5.25,0.2,650.0,1650.0,244909.0,1650.00014671,0.856453479884,0.0643207186744,0.0792258014419,2.09770342936,3.95144424257,4.02003569056,11.0335517241
0.0,0.5,0.95,5.25,0.2,650.0,1650.0,244977.0,1650.00701788,0.864915139931,0.0613645747303,0.0737202853383,2.06983939465,3.88298551932,3.9509528157,10.7428653421
0.0,0.5,0.95,5.25,0.2,650.0,1650.0,245630.0,1650.00532592,0.870868397913,0.0583412806642,0.0707903214231,2.10120169168,3.91494138317,3.89499878615,10.5971176709
0.0,0.5,0.95,5.25,0.2,650.0,1650.0,244653.0,1650.00961903,0.870767559368,0.0590403213699,0.0701921192622,2.10345739294,3.82889422999,3.990124935,10.5748987038
0.0,0.5,0.95,5.25,0.2,650.0,1650.0,245196.0,1650.00031764,0.86468005341,0.0614724477515,0.0738474988383,2.13665763392,4.00889662449,3.99231229289,11.1049968546
