# Supplementary material for: Crossed and Locked Quotes in a Multi-Market Simulation
Source: PLoS One. 2016 Mar 9;11(3):e0151096. doi: 10.1371/journal.pone.0151096 (PMC4784946; doi:10.1371/journal.pone.0151096)
Supplement: S2 Dataset — Simulation output and summary files for the sensitivity analysis. (ZIP) [file pone.0151096.s002.zip › sensitivity_analysis/sensitivity_analysis_34.out]

SLURM_ARRAY_TASK_ID:  34
0.0,0.5,0.95,5.5,0.2,650.0,1650.0,242591.0,1650.01371849,0.866189836452,0.0601666047794,0.073643558769,2.18901505246,4.14637564204,4.16286602192,11.8850017561
0.0,0.5,0.95,5.5,0.2,650.0,1650.0,245356.0,1650.00786874,0.860642421198,0.0662389859492,0.0731185928533,2.13327264603,3.98452758448,4.10833245872,11.7479404514
0.0,0.5,0.95,5.5,0.2,650.0,1650.0,244962.0,1650.00625342,0.863683673059,0.060737959274,0.0755783676667,2.15661849601,4.07553393922,4.09227086119,11.6991241945
0.0,0.5,0.95,5.5,0.2,650.0,1650.0,244361.0,1650.00029596,0.865975158954,0.0629244077538,0.0711004332922,2.23758422753,4.15599826729,4.16198985812,12.1761495965
0.0,0.5,0.95,5.5,0.2,650.0,1650.0,244219.0,1650.00079984,0.859524574892,0.0601670366144,0.0803083884936,2.21972646396,4.18894212902,4.24270439091,12.2195340884
0.0,0.5,0.95,5.5,0.2,650.0,1650.0,245418.0,1650.00007437,0.866523437868,0.0607469938067,0.0727295683251,2.1574137016,4.04521427727,4.03661690482,11.4607684185
0.0,0.5,0.95,5.5,0.2,650.0,1650.0,243882.0,1650.00572822,0.863867361048,0.0606984138035,0.0754342251483,2.20601186928,4.17304553083,4.13901616953,11.9273882276
0.0,0.5,0.95,5.5,0.2,650.0,1650.0,245064.0,1650.00036514,0.851649341667,0.0662710983434,0.0820795599898,2.09625487499,4.02427674333,4.14569465985,11.9607633967
0.0,0.5,0.95,5.5,0.2,650.0,1650.0,244632.0,1650.01148642,0.869190570815,0.0553928062049,0.0754166229799,2.17453776837,4.04930317885,4.11429556139,11.4767364326
0.0,0.5,0.95,5.5,0.2,650.0,1650.0,245579.0,1650.00203132,0.862230405493,0.0646145623131,0.0731550321944,2.15538945761,4.04444203862,4.04854654106,11.5291897541
0.0,0.5,0.95,5.5,0.2,650.0,1650.0,244810.0,1650.01474983,0.867261972369,0.0577198136442,0.0750182139864,2.17632563166,4.0878467189,4.12906509762,11.7519517692
0.0,0.5,0.95,5.5,0.2,650.0,1650.0,244675.0,1650.01319793,0.864012718803,0.0631478843636,0.0728393968338,2.17222109304,4.12762093019,4.01443523204,11.5523273654
0.0,0.5,0.95,5.5,0.2,650.0,1650.0,245360.0,1650.00476185,0.869284802901,0.0578846486706,0.0728305484282,2.21333654364,4.17044593323,4.15760174761,12.190989184
0.0,0.5,0.95,5.5,0.2,650.0,1650.0,244949.0,1650.00824777,0.864997617608,0.0593818431329,0.0756205392593,2.19235495137,4.17893775203,4.1235160715,12.0746294692
0.0,0.5,0.95,5.5,0.2,650.0,1650.0,245181.0,1650.01633258,0.863681112807,0.0611109283463,0.0752079588462,2.12615737408,4.06657821289,4.0390298658,11.540831497
0.0,0.5,0.95,5.5,0.2,650.0,1650.0,244846.0,1650.00142734,0.857407942601,0.0618613477326,0.0807307096664,2.15264511733,4.12736372637,4.13122798163,11.97193295
0.0,0.5,0.95,5.5,0.2,650.0,1650.0,244208.0,1650.00612865,0.862320954077,0.0585372582486,0.0791417876745,2.15476889531,4.09094321417,4.1074592242,11.9507147381
0.0,0.5,0.95,5.5,0.2,650.0,1650.0,245267.0,1650.00006934,0.871584005745,0.0571483188328,0.071267675422,2.16240467688,4.04762562017,4.11052975728,11.8450771905
0.0,0.5,0.95,5.5,0.2,650.0,1650.0,243826.0,1650.00346343,0.868712964531,0.0549071129909,0.076379922478,2.226587465,4.2221111616,4.22186160893,12.4006741966
0.0,0.5,0.95,5.5,0.2,650.0,1650.0,243184.0,1650.00175684,0.864938740433,0.0577292291756,0.0773320303911,2.19785561173,4.13834713818,4.1700594576,12.2007318788
