# Supplementary material for: Crossed and Locked Quotes in a Multi-Market Simulation
Source: PLoS One. 2016 Mar 9;11(3):e0151096. doi: 10.1371/journal.pone.0151096 (PMC4784946; doi:10.1371/journal.pone.0151096)
Supplement: S2 Dataset — Simulation output and summary files for the sensitivity analysis. (ZIP) [file pone.0151096.s002.zip › sensitivity_analysis/sensitivity_analysis_35.out]

SLURM_ARRAY_TASK_ID:  35
0.0,0.5,1.0,4.5,0.2,650.0,1650.0,258451.0,1650.00911848,0.859393424686,0.070101345381,0.0705052299328,1.80843126374,3.34367297283,3.3880769902,8.09306054562
0.0,0.5,1.0,4.5,0.2,650.0,1650.0,258487.0,1650.00012304,0.873620818778,0.0644104962079,0.0619686850143,1.87067176412,3.41003062762,3.3840655285,8.1676236226
0.0,0.5,1.0,4.5,0.2,650.0,1650.0,259448.0,1650.0020373,0.858170997932,0.0749546406508,0.0668743614177,1.80546771677,3.38859179613,3.31831744275,7.81755004439
0.0,0.5,1.0,4.5,0.2,650.0,1650.0,259432.0,1650.0023582,0.862929485603,0.0708899003941,0.0661806140028,1.85518084963,3.45952858135,3.41462119388,8.42911646459
0.0,0.5,1.0,4.5,0.2,650.0,1650.0,259468.0,1650.00359643,0.868804400968,0.0682812581541,0.0629143408779,1.8803654836,3.40063539635,3.41815465754,7.97602195002
0.0,0.5,1.0,4.5,0.2,650.0,1650.0,259461.0,1650.01047414,0.874548159498,0.0631868134111,0.0622650270914,1.85554680725,3.38011236891,3.32916933472,7.98851716885
0.0,0.5,1.0,4.5,0.2,650.0,1650.0,259305.0,1650.00766271,0.872918753578,0.0686289066186,0.058452339803,1.8859231839,3.4361049835,3.35584176463,7.83360322871
0.0,0.5,1.0,4.5,0.2,650.0,1650.0,259773.0,1650.00729019,0.858577117493,0.0726105655063,0.0688123170002,1.84061861934,3.33223927469,3.39917102122,7.84322851227
0.0,0.5,1.0,4.5,0.2,650.0,1650.0,259255.0,1650.00592457,0.859769811079,0.0746615682652,0.0655686206559,1.82029767126,3.31632282139,3.33967137594,7.7595215666
0.0,0.5,1.0,4.5,0.2,650.0,1650.0,259482.0,1650.00824085,0.865966089621,0.0718452897444,0.0621886206341,1.83935990409,3.39022781549,3.30454947874,7.89988727451
0.0,0.5,1.0,4.5,0.2,650.0,1650.0,259413.0,1650.00104014,0.874096120475,0.0645387237122,0.0613651558129,1.83327444319,3.3047755737,3.34242334949,7.66918443046
0.0,0.5,1.0,4.5,0.2,650.0,1650.0,259530.0,1650.02021915,0.866747033282,0.0709010276564,0.0623519390617,1.8345167249,3.32267904606,3.38382468617,7.82717212429
0.0,0.5,1.0,4.5,0.2,650.0,1650.0,258117.0,1650.00371319,0.859715906359,0.0700131484405,0.0702709452002,1.83916910151,3.33853467783,3.39220878758,7.88338234768
0.0,0.5,1.0,4.5,0.2,650.0,1650.0,258774.0,1650.0124523,0.873214535434,0.0637696850127,0.0630157795535,1.8438893535,3.39781844318,3.37577408147,8.05023464268
0.0,0.5,1.0,4.5,0.2,650.0,1650.0,258412.0,1650.00474734,0.864649816711,0.0729550054491,0.0623951778398,1.82112904544,3.33924941651,3.30945334022,7.56061303478
0.0,0.5,1.0,4.5,0.2,650.0,1650.0,259148.0,1650.00186098,0.870625725285,0.064662287806,0.0647119869092,1.8460043652,3.36717010515,3.33716797441,7.80895855409
0.0,0.5,1.0,4.5,0.2,650.0,1650.0,258939.0,1650.00002417,0.864300281248,0.0742707029929,0.061429015759,1.79974712411,3.25926632805,3.32184196514,7.64824034986
0.0,0.5,1.0,4.5,0.2,650.0,1650.0,258791.0,1650.01298605,0.857007813395,0.070302292852,0.0726898937533,1.77996690083,3.38088413084,3.29927509874,7.9345742416
0.0,0.5,1.0,4.5,0.2,650.0,1650.0,259251.0,1650.00876195,0.873732572732,0.0642382155455,0.062029211722,1.85055161424,3.33272284221,3.39753369563,7.90540169376
0.0,0.5,1.0,4.5,0.2,650.0,1650.0,258867.0,1650.00290324,0.86732412257,0.0736093487207,0.0590665287096,1.84244731244,3.30028415994,3.31726390893,7.54528350861
