# Supplementary material for: Crossed and Locked Quotes in a Multi-Market Simulation
Source: PLoS One. 2016 Mar 9;11(3):e0151096. doi: 10.1371/journal.pone.0151096 (PMC4784946; doi:10.1371/journal.pone.0151096)
Supplement: S2 Dataset — Simulation output and summary files for the sensitivity analysis. (ZIP) [file pone.0151096.s002.zip › sensitivity_analysis/sensitivity_analysis_36.out]

SLURM_ARRAY_TASK_ID:  36
0.0,0.5,1.0,4.75,0.2,650.0,1650.0,258609.0,1650.00360936,0.863069199794,0.0680536314811,0.0688771687247,1.89419413094,3.48287639779,3.5025030538,8.55361375111
0.0,0.5,1.0,4.75,0.2,650.0,1650.0,258951.0,1650.00387655,0.858430872516,0.073698233842,0.0678708936423,1.86236768449,3.44544365623,3.49420316379,8.47486074942
0.0,0.5,1.0,4.75,0.2,650.0,1650.0,258712.0,1650.00764487,0.861825300198,0.0654555913352,0.072719108467,1.87517088981,3.46547889611,3.52303690397,8.56130807463
0.0,0.5,1.0,4.75,0.2,650.0,1650.0,258837.0,1650.01049007,0.860743972543,0.0674062632243,0.0718497642322,1.85793427081,3.48994102788,3.4993861058,8.61146684459
0.0,0.5,1.0,4.75,0.2,650.0,1650.0,259059.0,1650.00458348,0.869427218631,0.0664407281171,0.0641320532517,1.93783210393,3.51094287694,3.55865033582,8.68420107423
0.0,0.5,1.0,4.75,0.2,650.0,1650.0,258163.0,1650.02051883,0.864723593299,0.0658691589255,0.0694072477755,1.92754608368,3.56428969232,3.55961784396,8.87283712035
0.0,0.5,1.0,4.75,0.2,650.0,1650.0,259331.0,1650.00376361,0.875829091386,0.0689056107266,0.0552652978872,1.95217196984,3.50169914175,3.4926118043,8.46796210205
0.0,0.5,1.0,4.75,0.2,650.0,1650.0,257662.0,1650.010954,0.861713566352,0.071136355912,0.067150077736,1.89482113905,3.5529091916,3.48462855703,8.79787735754
0.0,0.5,1.0,4.75,0.2,650.0,1650.0,258427.0,1650.00903603,0.861421948132,0.0678842666463,0.0706937852213,1.92828350092,3.51132717999,3.5772167459,8.87302659139
0.0,0.5,1.0,4.75,0.2,650.0,1650.0,259043.0,1650.00100072,0.864154445948,0.0685962781277,0.0672492759239,1.88715156226,3.47518881192,3.47287905725,8.42313667545
0.0,0.5,1.0,4.75,0.2,650.0,1650.0,258546.0,1650.00288532,0.873807104369,0.0684975307143,0.0576953649168,1.93775754094,3.48299628565,3.53616741942,8.35638055594
0.0,0.5,1.0,4.75,0.2,650.0,1650.0,257993.0,1650.00395611,0.863753879533,0.0696154343488,0.0666306861186,1.8823598028,3.48242651442,3.47291885705,8.46402400599
0.0,0.5,1.0,4.75,0.2,650.0,1650.0,257429.0,1650.00000531,0.863919399445,0.0717966750312,0.0642839255235,1.91568461799,3.52923151418,3.51983963786,8.58870616683
0.0,0.5,1.0,4.75,0.2,650.0,1650.0,258740.0,1650.01331863,0.874079062975,0.0678962304661,0.0580247065592,1.91663753976,3.4377194884,3.50370455825,8.46064984136
0.0,0.5,1.0,4.75,0.2,650.0,1650.0,259651.0,1650.00815765,0.86567802929,0.0670118734518,0.0673100972582,1.89040769948,3.51813030378,3.518460009,8.67684629425
0.0,0.5,1.0,4.75,0.2,650.0,1650.0,258238.0,1650.00317152,0.864492140928,0.0682827562566,0.0672251028154,1.93245707783,3.55525043352,3.53105791886,8.92258240757
0.0,0.5,1.0,4.75,0.2,650.0,1650.0,258564.0,1650.00195684,0.870516368995,0.0658028346215,0.0636807963833,1.90961186789,3.51045277332,3.47770351426,8.82382224742
0.0,0.5,1.0,4.75,0.2,650.0,1650.0,257737.0,1650.0059215,0.870272104362,0.064900086684,0.0648278089544,1.95257239075,3.59598899544,3.56448880654,8.92023409712
0.0,0.5,1.0,4.75,0.2,650.0,1650.0,257401.0,1650.00255842,0.85914436361,0.067270293842,0.0735853425479,1.87909556776,3.46638703065,3.51575912848,8.63982132657
0.0,0.5,1.0,4.75,0.2,650.0,1650.0,259133.0,1650.00126689,0.857203740472,0.0702551639855,0.0725410955421,1.88410364257,3.45863162875,3.58941703251,8.88563728117
