# Supplementary material for: Crossed and Locked Quotes in a Multi-Market Simulation
Source: PLoS One. 2016 Mar 9;11(3):e0151096. doi: 10.1371/journal.pone.0151096 (PMC4784946; doi:10.1371/journal.pone.0151096)
Supplement: S2 Dataset — Simulation output and summary files for the sensitivity analysis. (ZIP) [file pone.0151096.s002.zip › sensitivity_analysis/sensitivity_analysis_37.out]

SLURM_ARRAY_TASK_ID:  37
0.0,0.5,1.0,5.0,0.2,650.0,1650.0,258196.0,1650.00261481,0.867333144733,0.0648139116115,0.0678529436553,1.94876655731,3.62711483411,3.58185373369,9.03358659807
0.0,0.5,1.0,5.0,0.2,650.0,1650.0,258114.0,1650.00975134,0.878960805683,0.0584642472101,0.0625749471072,2.04051308199,3.71950940782,3.77190510605,9.81895765876
0.0,0.5,1.0,5.0,0.2,650.0,1650.0,258653.0,1650.01201371,0.867344700912,0.0621533867412,0.0705019123464,1.94561125939,3.57819956732,3.68782357019,9.23441752367
0.0,0.5,1.0,5.0,0.2,650.0,1650.0,259100.0,1650.01125071,0.867078603581,0.0643270033374,0.0685943930817,1.95615340574,3.67313631207,3.60226021616,9.12651324752
0.0,0.5,1.0,5.0,0.2,650.0,1650.0,257388.0,1650.00342816,0.863160999571,0.0682744585506,0.0685645418788,1.96581149131,3.64319442179,3.63877405197,9.46395206577
0.0,0.5,1.0,5.0,0.2,650.0,1650.0,259565.0,1650.00045437,0.865893023766,0.0691838129821,0.0649231632518,1.99584835427,3.66829288471,3.67126864883,9.419613485
0.0,0.5,1.0,5.0,0.2,650.0,1650.0,257518.0,1650.00102814,0.862881117627,0.0697725686316,0.0673463137412,1.95849511879,3.6517917739,3.58644581126,9.28970536358
0.0,0.5,1.0,5.0,0.2,650.0,1650.0,257662.0,1650.00538507,0.854514829992,0.0704322054433,0.0750529645645,1.9268668851,3.61475739767,3.63077701202,9.11256790226
0.0,0.5,1.0,5.0,0.2,650.0,1650.0,257978.0,1650.00505032,0.857290270718,0.0732038086399,0.0695059206419,1.96066532528,3.70437379751,3.63525522336,9.39491911841
0.0,0.5,1.0,5.0,0.2,650.0,1650.0,258667.0,1650.00183976,0.863547742787,0.0681167826117,0.0683354746008,1.97811545036,3.65541997156,3.67958490408,9.58451521826
0.0,0.5,1.0,5.0,0.2,650.0,1650.0,259303.0,1650.0047459,0.867502810033,0.0660880570382,0.0664091329291,1.96380433532,3.61697950506,3.64206082652,9.11087479823
0.0,0.5,1.0,5.0,0.2,650.0,1650.0,258505.0,1650.00319316,0.861715575742,0.0702645379333,0.0680198863248,1.98070867787,3.69567603219,3.6292428642,9.51145249782
0.0,0.5,1.0,5.0,0.2,650.0,1650.0,258947.0,1650.00806598,0.871948401952,0.06588340909,0.062168188958,1.99286856173,3.62412483215,3.62409903429,9.01676566554
0.0,0.5,1.0,5.0,0.2,650.0,1650.0,257679.0,1650.01174504,0.868588645388,0.0651008277728,0.0663105268393,2.01118121826,3.75063048644,3.61411398044,9.37418038857
0.0,0.5,1.0,5.0,0.2,650.0,1650.0,256314.0,1650.00468335,0.876049074305,0.058899982737,0.0650509429585,2.01468826933,3.71264112682,3.62513737448,9.48680383639
0.0,0.5,1.0,5.0,0.2,650.0,1650.0,259035.0,1650.00402997,0.861891991972,0.0660592804481,0.07204872758,1.94544858327,3.60293658519,3.61693937138,9.12936755176
0.0,0.5,1.0,5.0,0.2,650.0,1650.0,258655.0,1650.00481579,0.863260262405,0.0692801581011,0.0674595794937,1.96287786666,3.61578958732,3.61364923209,9.35446850788
0.0,0.5,1.0,5.0,0.2,650.0,1650.0,257979.0,1650.00042008,0.86511900461,0.0625118856016,0.0723691097884,1.99611934287,3.70252723759,3.75656663141,9.83139792134
0.0,0.5,1.0,5.0,0.2,650.0,1650.0,257378.0,1650.00813479,0.862380261765,0.0706990415718,0.0669206966634,1.96719054196,3.62093047554,3.67480670809,9.3862409873
0.0,0.5,1.0,5.0,0.2,650.0,1650.0,258722.0,1650.0080443,0.857403656211,0.0672970106146,0.0752993331746,1.94506214511,3.78786285495,3.61390868102,9.81179480275
