# Supplementary material for: Crossed and Locked Quotes in a Multi-Market Simulation
Source: PLoS One. 2016 Mar 9;11(3):e0151096. doi: 10.1371/journal.pone.0151096 (PMC4784946; doi:10.1371/journal.pone.0151096)
Supplement: S2 Dataset — Simulation output and summary files for the sensitivity analysis. (ZIP) [file pone.0151096.s002.zip › sensitivity_analysis/sensitivity_analysis_38.out]

SLURM_ARRAY_TASK_ID:  38
0.0,0.5,1.0,5.25,0.2,650.0,1650.0,258005.0,1650.01207418,0.866547508578,0.0608040580086,0.0726484334136,2.05807952526,3.85997952609,3.75721327199,10.0999899089
0.0,0.5,1.0,5.25,0.2,650.0,1650.0,258755.0,1650.00114463,0.863144938355,0.0690288035024,0.0678262581424,2.02299676328,3.78061164535,3.70521801333,9.83124545854
0.0,0.5,1.0,5.25,0.2,650.0,1650.0,258600.0,1650.00327975,0.87035057318,0.0604616776973,0.0691877491222,2.06301612504,3.78958857391,3.82492470576,10.148137475
0.0,0.5,1.0,5.25,0.2,650.0,1650.0,259637.0,1650.00945278,0.870162512757,0.0632823902572,0.0665550969861,2.09115408695,3.77672452439,3.82521936008,10.0395334171
0.0,0.5,1.0,5.25,0.2,650.0,1650.0,257149.0,1650.00249893,0.868764182821,0.0650832625352,0.0661525546438,2.05962001193,3.83269637837,3.74512131712,10.185063847
0.0,0.5,1.0,5.25,0.2,650.0,1650.0,258528.0,1650.00935004,0.869766053209,0.0622197197461,0.0680142270449,2.05974493756,3.82809157847,3.77027013786,9.80371048361
0.0,0.5,1.0,5.25,0.2,650.0,1650.0,258554.0,1650.02465872,0.86971406365,0.0618206615842,0.0684652747657,2.07587618897,3.79869391505,3.84530437202,10.1136688908
0.0,0.5,1.0,5.25,0.2,650.0,1650.0,257587.0,1650.00616789,0.863386224585,0.0634657699489,0.0731480054661,2.03715249049,3.82156967673,3.84065384185,10.4640199164
0.0,0.5,1.0,5.25,0.2,650.0,1650.0,258222.0,1650.01219877,0.860421068831,0.0638510433911,0.0757278877778,1.97207193327,3.76395139366,3.70747248874,10.0215628265
0.0,0.5,1.0,5.25,0.2,650.0,1650.0,257805.0,1650.0017198,0.870492499915,0.0603699416758,0.0691375584089,2.06174667783,3.83172709535,3.770469544,9.94028973657
0.0,0.5,1.0,5.25,0.2,650.0,1650.0,258111.0,1650.00350723,0.860431652919,0.0665123985511,0.0730559485301,1.99978064347,3.77403982964,3.77879879505,10.1020584016
0.0,0.5,1.0,5.25,0.2,650.0,1650.0,257811.0,1650.00446981,0.873215544818,0.0564869613798,0.0702974938022,2.05907543484,3.7325004576,3.81716743874,9.85366085424
0.0,0.5,1.0,5.25,0.2,650.0,1650.0,259276.0,1650.00471605,0.87779974107,0.0611377108051,0.0610625481244,2.06225542231,3.74461583708,3.78792552056,9.78128396282
0.0,0.5,1.0,5.25,0.2,650.0,1650.0,256656.0,1650.00015939,0.861508627518,0.0666222549552,0.0718691175266,2.00334445035,3.79557459365,3.80706913875,10.2588673677
0.0,0.5,1.0,5.25,0.2,650.0,1650.0,258178.0,1650.00892097,0.868638260442,0.0632608990404,0.0681008405175,2.02758883201,3.80083483701,3.76177680607,9.99681850301
0.0,0.5,1.0,5.25,0.2,650.0,1650.0,257158.0,1650.00146544,0.877030644507,0.0612846551657,0.061684700327,2.09392219942,3.84518745757,3.81910769412,10.0525879172
0.0,0.5,1.0,5.25,0.2,650.0,1650.0,258110.0,1650.02462882,0.860450398194,0.0658357646606,0.0737138371457,2.04417733805,3.84368500638,3.80799031766,10.3486003127
0.0,0.5,1.0,5.25,0.2,650.0,1650.0,257905.0,1650.0029075,0.869748212578,0.0592307430165,0.0710210444054,2.05445203869,3.76654568653,3.81879061748,9.93231518335
0.0,0.5,1.0,5.25,0.2,650.0,1650.0,258227.0,1650.00425161,0.866531287543,0.06457651983,0.0688921926275,2.08085061755,3.85792428679,3.82667304971,10.1732372254
0.0,0.5,1.0,5.25,0.2,650.0,1650.0,258125.0,1650.0043155,0.869908121579,0.0566579796516,0.0734338987692,2.03204156924,3.82227690583,3.77518597336,10.1871788486
