# Supplementary material for: Crossed and Locked Quotes in a Multi-Market Simulation
Source: PLoS One. 2016 Mar 9;11(3):e0151096. doi: 10.1371/journal.pone.0151096 (PMC4784946; doi:10.1371/journal.pone.0151096)
Supplement: S2 Dataset — Simulation output and summary files for the sensitivity analysis. (ZIP) [file pone.0151096.s002.zip › sensitivity_analysis/sensitivity_analysis_39.out]

SLURM_ARRAY_TASK_ID:  39
0.0,0.5,1.0,5.5,0.2,650.0,1650.0,257196.0,1650.02172679,0.868924734493,0.0563774358001,0.0746978297065,2.13174754325,4.01849781834,3.91689665915,10.788525463
0.0,0.5,1.0,5.5,0.2,650.0,1650.0,258533.0,1650.01729951,0.870271230597,0.0594610233,0.0702677461031,2.10012759453,3.89858708118,3.88787834844,10.5305385368
0.0,0.5,1.0,5.5,0.2,650.0,1650.0,258834.0,1650.00249447,0.868616035612,0.0643086760291,0.0670752883587,2.10044135058,3.89279192063,3.92082527248,10.5969608753
0.0,0.5,1.0,5.5,0.2,650.0,1650.0,257377.0,1650.00314938,0.867293909951,0.0620952854585,0.0706108045902,2.10381464785,3.96323037077,3.90015514289,10.8589251288
0.0,0.5,1.0,5.5,0.2,650.0,1650.0,258433.0,1650.00573316,0.859051621348,0.0617445457684,0.079203832884,2.0631570952,3.94056718768,3.9057071525,11.0849734722
0.0,0.5,1.0,5.5,0.2,650.0,1650.0,257657.0,1650.01387047,0.874323596774,0.0545787055556,0.0710976976707,2.14376534551,3.92821594448,3.99359443236,10.6710108451
0.0,0.5,1.0,5.5,0.2,650.0,1650.0,257687.0,1650.00211112,0.870402310713,0.0532084087913,0.0763892804955,2.11593353531,3.98471559145,3.97157798658,10.8334677946
0.0,0.5,1.0,5.5,0.2,650.0,1650.0,257269.0,1650.00815015,0.867146006899,0.0642477529499,0.0686062401512,2.13342472994,3.93788082166,3.96819566065,10.9889628683
0.0,0.5,1.0,5.5,0.2,650.0,1650.0,259269.0,1650.00234848,0.86532884455,0.0569419961583,0.0777291592913,2.09109265437,3.94007061096,3.98270307092,10.9236994336
0.0,0.5,1.0,5.5,0.2,650.0,1650.0,257857.0,1650.0016089,0.863509299196,0.0656977486973,0.0707929521065,2.09308215331,3.94887536914,3.90750706574,10.9502106421
0.0,0.5,1.0,5.5,0.2,650.0,1650.0,257070.0,1650.0210924,0.869741387783,0.0602217952717,0.0700368169457,2.09552800324,3.97456924605,3.85821802006,10.7060569667
0.0,0.5,1.0,5.5,0.2,650.0,1650.0,258184.0,1650.00310906,0.865135199815,0.0663107022699,0.0685540979154,2.05969338221,3.83246643203,3.86152298454,10.349003847
0.0,0.5,1.0,5.5,0.2,650.0,1650.0,259624.0,1650.0283666,0.871693516164,0.0586981539048,0.0696083299312,2.08218478457,3.88344549844,3.89234644828,10.496856149
0.0,0.5,1.0,5.5,0.2,650.0,1650.0,257970.0,1650.00136655,0.872394255996,0.0603810154109,0.0672247285927,2.12555518641,3.86728180974,3.96221200885,10.3933845682
0.0,0.5,1.0,5.5,0.2,650.0,1650.0,258242.0,1650.01171732,0.868093206001,0.0575144682075,0.0743923257914,2.12033836451,3.93409419792,3.97826516596,10.9829830329
0.0,0.5,1.0,5.5,0.2,650.0,1650.0,258437.0,1650.00481608,0.870359333331,0.0610178838909,0.0686227827779,2.10055733187,3.87394559194,3.92266110488,10.5474525392
0.0,0.5,1.0,5.5,0.2,650.0,1650.0,256991.0,1650.0028312,0.870011706339,0.0580629207431,0.0719253729177,2.19122467096,4.05179557805,4.03159960677,11.4753949448
0.0,0.5,1.0,5.5,0.2,650.0,1650.0,256939.0,1650.00432248,0.863990734616,0.0630652515518,0.0729440138322,2.115842413,3.85657807223,3.97496632732,10.5493674511
0.0,0.5,1.0,5.5,0.2,650.0,1650.0,258048.0,1650.00566005,0.865252673216,0.0620110741627,0.0727362526215,2.09426541764,3.90899443034,3.89223215181,10.6182886833
0.0,0.5,1.0,5.5,0.2,650.0,1650.0,259201.0,1650.00506062,0.875180438061,0.0614075519639,0.0634120099752,2.12106489897,3.97565120877,3.8847327722,10.7557023931
