# Supplementary material for: Crossed and Locked Quotes in a Multi-Market Simulation
Source: PLoS One. 2016 Mar 9;11(3):e0151096. doi: 10.1371/journal.pone.0151096 (PMC4784946; doi:10.1371/journal.pone.0151096)
Supplement: S2 Dataset — Simulation output and summary files for the sensitivity analysis. (ZIP) [file pone.0151096.s002.zip › sensitivity_analysis/sensitivity_analysis_4.out]

SLURM_ARRAY_TASK_ID:  4
0.0,0.0,0.9,5.5,0.2,650.0,1650.0,236986.0,1650.0011267,0.0693921413688,0.0250200424023,0.905587816229,-15.1829178763,3.51847605323,3.5717580602,209.828101728
0.0,0.0,0.9,5.5,0.2,650.0,1650.0,237203.0,1650.00283866,0.0,0.0,1.0,-78.1296006322,3.45636358417,3.54389907795,2980.52377602
0.0,0.0,0.9,5.5,0.2,650.0,1650.0,238051.0,1650.02938354,0.189779407536,0.0699427767297,0.740277815735,-5.99880070747,3.45861944984,3.48294444502,68.4375623785
0.0,0.0,0.9,5.5,0.2,650.0,1650.0,238347.0,1650.01281921,0.0,0.0,1.0,-41.933137678,3.39690717175,3.54929780524,931.86377526
0.0,0.0,0.9,5.5,0.2,650.0,1650.0,236524.0,1650.00000914,0.0,0.0,1.0,-60.1268713589,3.53945760641,3.52917971324,1825.67627031
0.0,0.0,0.9,5.5,0.2,650.0,1650.0,237514.0,1650.00617306,0.0,0.0,1.0,-40.1231749122,3.54859981745,3.50649848975,877.228925535
0.0,0.0,0.9,5.5,0.2,650.0,1650.0,237874.0,1650.01141077,0.0,0.0,1.0,-86.5551447173,3.58949061344,3.4052030361,3681.11772878
0.0,0.0,0.9,5.5,0.2,650.0,1650.0,237153.0,1650.00353239,0.0151558489994,0.00451017164045,0.98033397936,-20.5248755734,3.48289004798,3.4830074261,302.574394057
0.0,0.0,0.9,5.5,0.2,650.0,1650.0,237688.0,1650.00526772,0.0275117964202,0.0094122330466,0.963075970533,-14.9948383736,3.51733831253,3.57138112361,182.407155513
0.0,0.0,0.9,5.5,0.2,650.0,1650.0,238502.0,1650.009655,0.178078868825,0.0668698499711,0.755051281204,-7.62995500667,3.56411713653,3.45670166955,95.117445078
0.0,0.0,0.9,5.5,0.2,650.0,1650.0,237635.0,1650.00451926,0.0553793131059,0.016807595041,0.927813091853,-12.4452885446,3.50792199443,3.53475936773,147.524065933
0.0,0.0,0.9,5.5,0.2,650.0,1650.0,236924.0,1650.00536622,0.0880468745211,0.0390428963055,0.872910229173,-13.4836678721,3.51299422554,3.51273176546,180.558392145
0.0,0.0,0.9,5.5,0.2,650.0,1650.0,238004.0,1650.00292786,0.0526310728218,0.021130486006,0.926238441172,-14.2726904995,3.48254543144,3.41898129688,183.514460867
0.0,0.0,0.9,5.5,0.2,650.0,1650.0,237545.0,1650.00173706,0.298907465994,0.0837917867491,0.617300747257,-4.11077211321,3.50729339031,3.55560364623,51.4986876968
0.0,0.0,0.9,5.5,0.2,650.0,1650.0,237459.0,1650.02491024,0.126692925511,0.0371495817757,0.836157492713,-14.3115450729,3.43778844216,3.54272217744,209.231316634
0.0,0.0,0.9,5.5,0.2,650.0,1650.0,238885.0,1650.01340318,0.0,0.0,1.0,-75.6637549211,3.52808822747,3.44995204344,2930.84852382
0.0,0.0,0.9,5.5,0.2,650.0,1650.0,238662.0,1650.03239888,0.00331406844195,0.00387946110223,0.992806470456,-42.1900331286,3.45920993707,3.520107792,1150.37545145
0.0,0.0,0.9,5.5,0.2,650.0,1650.0,237223.0,1650.00530407,0.0445180446872,0.0134670099996,0.942014945313,-49.9169566153,3.42001598833,3.57157441909,1671.64982302
0.0,0.0,0.9,5.5,0.2,650.0,1650.0,237773.0,1650.00401971,0.0,0.0,1.0,-60.8681398948,3.55963615464,3.51251450919,1905.93586983
0.0,0.0,0.9,5.5,0.2,650.0,1650.0,237080.0,1650.01997639,0.0,0.0,1.0,-36.5067853932,3.52047827984,3.48688825098,841.795991312
