# Supplementary material for: Crossed and Locked Quotes in a Multi-Market Simulation
Source: PLoS One. 2016 Mar 9;11(3):e0151096. doi: 10.1371/journal.pone.0151096 (PMC4784946; doi:10.1371/journal.pone.0151096)
Supplement: S2 Dataset — Simulation output and summary files for the sensitivity analysis. (ZIP) [file pone.0151096.s002.zip › sensitivity_analysis/sensitivity_analysis_40.out]

SLURM_ARRAY_TASK_ID:  40
0.0,0.5,1.05,4.5,0.2,650.0,1650.0,271398.0,1650.02194208,0.86715985921,0.0721364298141,0.0607037109762,1.79063843829,3.23520413066,3.20850395277,7.18364539305
0.0,0.5,1.05,4.5,0.2,650.0,1650.0,272328.0,1650.00217926,0.862590427065,0.0727957220247,0.0646138509099,1.76072548581,3.23048344285,3.243271167,7.35240164414
0.0,0.5,1.05,4.5,0.2,650.0,1650.0,271324.0,1650.00554948,0.868074025375,0.0724007885747,0.0595251860507,1.80686993731,3.26236589828,3.22256912353,7.14075984344
0.0,0.5,1.05,4.5,0.2,650.0,1650.0,271573.0,1650.00119117,0.868904139026,0.0764318505259,0.0546640104483,1.79104671947,3.2306543237,3.22399002874,7.18729541995
0.0,0.5,1.05,4.5,0.2,650.0,1650.0,272683.0,1650.00171399,0.864967895541,0.0717473302044,0.0632847742546,1.75585592401,3.21115980283,3.2148794102,7.28343143808
0.0,0.5,1.05,4.5,0.2,650.0,1650.0,271759.0,1650.00818366,0.861980633874,0.0727490454242,0.0652703207015,1.81506852371,3.26234210116,3.29382725196,7.36096418937
0.0,0.5,1.05,4.5,0.2,650.0,1650.0,272080.0,1650.00349517,0.872936024285,0.0707502361128,0.0563137396025,1.81223616129,3.24164387465,3.30210932293,7.54387926873
0.0,0.5,1.05,4.5,0.2,650.0,1650.0,271394.0,1650.00210384,0.865906370501,0.0758165297808,0.0582770997182,1.79936951582,3.25807521778,3.25082277099,7.41671136383
0.0,0.5,1.05,4.5,0.2,650.0,1650.0,272210.0,1650.02344371,0.864451468316,0.073463129324,0.0620854023604,1.76773412492,3.20839761098,3.26162228653,7.28091106227
0.0,0.5,1.05,4.5,0.2,650.0,1650.0,271973.0,1650.00765499,0.863255630363,0.0761491090275,0.0605952606091,1.77867365064,3.26134335865,3.270826202,7.43088111173
0.0,0.5,1.05,4.5,0.2,650.0,1650.0,273741.0,1650.00035033,0.860148679292,0.0784998248225,0.0613514958858,1.7824058572,3.22787088293,3.28836762267,7.52409687306
0.0,0.5,1.05,4.5,0.2,650.0,1650.0,271603.0,1650.00124695,0.863336140549,0.0772332215656,0.0594306378855,1.81980389124,3.27378800707,3.28501846947,7.50447351921
0.0,0.5,1.05,4.5,0.2,650.0,1650.0,271902.0,1650.00026665,0.85959267175,0.0738940853278,0.0665132429222,1.79779844765,3.25843001127,3.29432905011,7.61021428594
0.0,0.5,1.05,4.5,0.2,650.0,1650.0,272672.0,1650.00394433,0.865503913429,0.0737866173174,0.0607094692535,1.78673401323,3.26520801182,3.25476741642,7.56292197287
0.0,0.5,1.05,4.5,0.2,650.0,1650.0,271834.0,1650.01769352,0.858550117326,0.070383348528,0.0710665341455,1.79295909155,3.26334059462,3.298158465,7.5802535151
0.0,0.5,1.05,4.5,0.2,650.0,1650.0,271642.0,1650.00521049,0.867730556614,0.0692007386771,0.0630687047091,1.78279588795,3.26993875538,3.24490703063,7.36604319316
0.0,0.5,1.05,4.5,0.2,650.0,1650.0,270403.0,1650.01775459,0.858798378148,0.0707141900242,0.0704874318282,1.78595038917,3.36643447974,3.284887844,7.89972002426
0.0,0.5,1.05,4.5,0.2,650.0,1650.0,272894.0,1650.00098562,0.859725414299,0.0765568458574,0.0637177398438,1.76357661844,3.2236284148,3.18706335743,7.267329887
0.0,0.5,1.05,4.5,0.2,650.0,1650.0,273305.0,1650.01937787,0.868146670424,0.0696120880858,0.0622412414901,1.77306532754,3.21541069481,3.23409833426,7.2263424339
0.0,0.5,1.05,4.5,0.2,650.0,1650.0,272502.0,1650.00471891,0.865985999695,0.0734736035904,0.0605403967142,1.76573198789,3.20474418042,3.19093614677,7.24367893506
