# Supplementary material for: Crossed and Locked Quotes in a Multi-Market Simulation
Source: PLoS One. 2016 Mar 9;11(3):e0151096. doi: 10.1371/journal.pone.0151096 (PMC4784946; doi:10.1371/journal.pone.0151096)
Supplement: S2 Dataset — Simulation output and summary files for the sensitivity analysis. (ZIP) [file pone.0151096.s002.zip › sensitivity_analysis/sensitivity_analysis_41.out]

SLURM_ARRAY_TASK_ID:  41
0.0,0.5,1.05,4.75,0.2,650.0,1650.0,271116.0,1650.02195171,0.873947572194,0.0685309391829,0.0575214886233,1.87228826878,3.38888663399,3.35419642759,7.8702631037
0.0,0.5,1.05,4.75,0.2,650.0,1650.0,272494.0,1650.0069819,0.860516661678,0.0705532738746,0.0689300644473,1.81674210423,3.34951936624,3.37854750059,7.97336308062
0.0,0.5,1.05,4.75,0.2,650.0,1650.0,271426.0,1650.00774056,0.859214019308,0.0706416270472,0.0701443536449,1.84897409482,3.403814155,3.39264929437,8.0332677288
0.0,0.5,1.05,4.75,0.2,650.0,1650.0,272241.0,1650.00620784,0.863705151847,0.0683966182716,0.0678982298815,1.81216868683,3.33587436964,3.35135478685,7.82027896869
0.0,0.5,1.05,4.75,0.2,650.0,1650.0,272213.0,1650.005765,0.864091918682,0.0707835299731,0.0651245513446,1.86252201345,3.45807819843,3.39742233541,8.15913567772
0.0,0.5,1.05,4.75,0.2,650.0,1650.0,272499.0,1650.00349531,0.867266817045,0.0708892361226,0.061843946832,1.81178185066,3.30348329858,3.30384942539,7.64556306924
0.0,0.5,1.05,4.75,0.2,650.0,1650.0,270749.0,1650.02930387,0.865830453757,0.0685983461778,0.065571200065,1.88572478505,3.4577240531,3.43336271745,8.19995609265
0.0,0.5,1.05,4.75,0.2,650.0,1650.0,271795.0,1650.00839403,0.862054325948,0.074239156224,0.0637065178277,1.82566608941,3.34395570851,3.33640956297,7.79994641665
0.0,0.5,1.05,4.75,0.2,650.0,1650.0,271315.0,1650.00309424,0.870056870229,0.0720296630831,0.0579134666884,1.87322335234,3.32108979716,3.39171501314,7.8447925493
0.0,0.5,1.05,4.75,0.2,650.0,1650.0,272084.0,1650.01457388,0.851416177336,0.0794377850315,0.0691460376322,1.78962089262,3.38759568352,3.31121618892,8.06931849688
0.0,0.5,1.05,4.75,0.2,650.0,1650.0,272056.0,1650.02048255,0.866341086081,0.0734402930886,0.0602186208307,1.86050907539,3.35960576623,3.43246819866,8.02666759222
0.0,0.5,1.05,4.75,0.2,650.0,1650.0,272280.0,1650.00687287,0.872096993084,0.063433522838,0.0644694840783,1.83604584703,3.32093845615,3.39196597599,7.79567084917
0.0,0.5,1.05,4.75,0.2,650.0,1650.0,271161.0,1650.00124892,0.860733022729,0.0720924047102,0.0671745725605,1.8486169342,3.37478564628,3.42144429419,8.22578823043
0.0,0.5,1.05,4.75,0.2,650.0,1650.0,271710.0,1650.00032031,0.863191584933,0.0695345631743,0.0672738518923,1.85616971534,3.45815306595,3.39583860353,8.14431177554
0.0,0.5,1.05,4.75,0.2,650.0,1650.0,272842.0,1650.00268503,0.867552725602,0.0687132212989,0.0637340530994,1.81609103941,3.34562983929,3.32369637867,7.74041753858
0.0,0.5,1.05,4.75,0.2,650.0,1650.0,271431.0,1650.00616525,0.864552034295,0.0680449598158,0.0674030058888,1.84152906839,3.43283867707,3.35346614568,8.13271571612
0.0,0.5,1.05,4.75,0.2,650.0,1650.0,271532.0,1650.00526657,0.867097992906,0.0718293436686,0.0610726634252,1.8711730533,3.43880522057,3.35591515543,8.10943263283
0.0,0.5,1.05,4.75,0.2,650.0,1650.0,273262.0,1650.0071402,0.876332009081,0.068832078625,0.0548359122941,1.89435798343,3.38755889583,3.41031767743,7.9348646484
0.0,0.5,1.05,4.75,0.2,650.0,1650.0,272546.0,1650.01450024,0.862212187281,0.0711875319796,0.0666002807396,1.84867695436,3.37593314319,3.44544225638,8.13894674376
0.0,0.5,1.05,4.75,0.2,650.0,1650.0,270947.0,1650.00151302,0.862357857339,0.0723935780859,0.0652485645751,1.84339483483,3.4323581215,3.33874760537,8.10824738032
