# Supplementary material for: Crossed and Locked Quotes in a Multi-Market Simulation
Source: PLoS One. 2016 Mar 9;11(3):e0151096. doi: 10.1371/journal.pone.0151096 (PMC4784946; doi:10.1371/journal.pone.0151096)
Supplement: S2 Dataset — Simulation output and summary files for the sensitivity analysis. (ZIP) [file pone.0151096.s002.zip › sensitivity_analysis/sensitivity_analysis_42.out]

SLURM_ARRAY_TASK_ID:  42
0.0,0.5,1.05,5.0,0.2,650.0,1650.0,272099.0,1650.00626587,0.852498005851,0.0715551543754,0.0759468397732,1.83499232359,3.4962572665,3.46507587619,8.78414258903
0.0,0.5,1.05,5.0,0.2,650.0,1650.0,271645.0,1650.00479618,0.871220701139,0.0670061328116,0.0617731660494,1.91826240949,3.4735156889,3.45630707943,8.34940864734
0.0,0.5,1.05,5.0,0.2,650.0,1650.0,271978.0,1650.01133349,0.867133581503,0.0679616417476,0.064904776749,1.92957878018,3.50894751177,3.51868621067,8.47126976569
0.0,0.5,1.05,5.0,0.2,650.0,1650.0,270993.0,1650.00637194,0.866389671842,0.070894835661,0.0627154924966,1.9226769181,3.52994948433,3.53947310152,8.80490354982
0.0,0.5,1.05,5.0,0.2,650.0,1650.0,270394.0,1650.0007295,0.858991465218,0.0693691715255,0.0716393632562,1.89452608222,3.48204600881,3.59895315608,9.00540820355
0.0,0.5,1.05,5.0,0.2,650.0,1650.0,271418.0,1650.00892247,0.867825333496,0.0676382058931,0.0645364606109,1.91679097261,3.50913177666,3.52062865707,8.67058105799
0.0,0.5,1.05,5.0,0.2,650.0,1650.0,272507.0,1650.00407955,0.859050632492,0.0673901817058,0.0735591858018,1.85768725596,3.44590921075,3.51718118358,8.71248346213
0.0,0.5,1.05,5.0,0.2,650.0,1650.0,271691.0,1650.0094185,0.864870505672,0.0670598240961,0.0680696702318,1.89373181329,3.4509630956,3.52448682784,8.51200428193
0.0,0.5,1.05,5.0,0.2,650.0,1650.0,271206.0,1650.01642283,0.86228860681,0.0656861299751,0.0720252632149,1.91240414827,3.5839823249,3.48951993003,8.65606857099
0.0,0.5,1.05,5.0,0.2,650.0,1650.0,270882.0,1650.0019363,0.865037857934,0.0734707066095,0.0614914354565,1.909833798,3.45646786823,3.54230000338,8.63072495164
0.0,0.5,1.05,5.0,0.2,650.0,1650.0,272011.0,1650.01178766,0.85826626846,0.0739189441136,0.0678147874267,1.88516421572,3.42943176516,3.50671893223,8.27591866077
0.0,0.5,1.05,5.0,0.2,650.0,1650.0,271392.0,1650.01005104,0.864721167515,0.0668942372422,0.0683845952423,1.91161296807,3.48382357118,3.55263731662,8.57433994391
0.0,0.5,1.05,5.0,0.2,650.0,1650.0,270479.0,1650.00670972,0.876344154921,0.0638057269947,0.0598501180844,1.98552633419,3.52801877894,3.59054744001,8.71653504197
0.0,0.5,1.05,5.0,0.2,650.0,1650.0,270832.0,1650.0122178,0.870398680047,0.0680487688827,0.0615525510699,1.93542674276,3.51764416978,3.53272156215,8.78102067831
0.0,0.5,1.05,5.0,0.2,650.0,1650.0,271259.0,1650.00505902,0.865296873777,0.0699963628565,0.0647067633661,1.91400163001,3.46403652561,3.58335277481,8.72231028912
0.0,0.5,1.05,5.0,0.2,650.0,1650.0,270822.0,1650.02566755,0.864773609094,0.0711620690474,0.064064321859,1.92027811262,3.52863800245,3.52991668203,8.65606992318
0.0,0.5,1.05,5.0,0.2,650.0,1650.0,272791.0,1650.02305366,0.863854623027,0.0712502297538,0.064895147219,1.87647619702,3.39260532345,3.44643229707,8.0404525902
0.0,0.5,1.05,5.0,0.2,650.0,1650.0,271109.0,1650.00320445,0.865761595259,0.0671930998164,0.0670453049251,1.86302216538,3.46746882259,3.51598798118,8.73239286145
0.0,0.5,1.05,5.0,0.2,650.0,1650.0,270594.0,1650.00494233,0.862139072986,0.0724848749729,0.0653760520412,1.93895721151,3.5541235946,3.573381882,8.96527972203
0.0,0.5,1.05,5.0,0.2,650.0,1650.0,273502.0,1650.00080965,0.870606416699,0.0656941941189,0.0636993891817,1.90761953749,3.48539304676,3.4587646489,8.58770067305
