# Supplementary material for: Crossed and Locked Quotes in a Multi-Market Simulation
Source: PLoS One. 2016 Mar 9;11(3):e0151096. doi: 10.1371/journal.pone.0151096 (PMC4784946; doi:10.1371/journal.pone.0151096)
Supplement: S2 Dataset — Simulation output and summary files for the sensitivity analysis. (ZIP) [file pone.0151096.s002.zip › sensitivity_analysis/sensitivity_analysis_43.out]

SLURM_ARRAY_TASK_ID:  43
0.0,0.5,1.05,5.25,0.2,650.0,1650.0,272446.0,1650.00740318,0.869744811609,0.0648001304323,0.0654550579591,1.94510523516,3.64115983246,3.50096580429,8.83624058342
0.0,0.5,1.05,5.25,0.2,650.0,1650.0,271542.0,1650.00233471,0.867625572232,0.0662704455178,0.0661039822504,1.93650745882,3.61686276921,3.52503645389,9.11341745097
0.0,0.5,1.05,5.25,0.2,650.0,1650.0,270186.0,1650.00262386,0.864927761646,0.06793040481,0.0671418335437,1.99848329085,3.77277345442,3.61361241288,9.47187034892
0.0,0.5,1.05,5.25,0.2,650.0,1650.0,270852.0,1650.03762476,0.867633368362,0.0683736207352,0.0639930109026,1.96135969287,3.57832471374,3.64848818159,9.03464824219
0.0,0.5,1.05,5.25,0.2,650.0,1650.0,270904.0,1650.00070937,0.863072368311,0.0672265162504,0.0697011154384,1.97661094915,3.67848773887,3.70055106569,9.59374900233
0.0,0.5,1.05,5.25,0.2,650.0,1650.0,271401.0,1650.01262944,0.868944863165,0.0645243268719,0.0665308099628,1.97209889292,3.64252277866,3.65666798367,9.33805227373
0.0,0.5,1.05,5.25,0.2,650.0,1650.0,272235.0,1650.00439349,0.864513475726,0.0700740505317,0.0654124737426,1.94761911899,3.62066912184,3.63574817275,9.27720779932
0.0,0.5,1.05,5.25,0.2,650.0,1650.0,271170.0,1650.01181635,0.858252519425,0.0660833909026,0.0756640896722,1.9399809597,3.69078489623,3.67562510891,9.55811896321
0.0,0.5,1.05,5.25,0.2,650.0,1650.0,270718.0,1650.00630157,0.87266712963,0.0628308614315,0.0645020089384,2.00966201337,3.66497026599,3.6727356743,9.25386013392
0.0,0.5,1.05,5.25,0.2,650.0,1650.0,271439.0,1650.00107323,0.868987660887,0.0648004918502,0.066211847263,1.94858059957,3.62400013604,3.57256032327,9.00663615493
0.0,0.5,1.05,5.25,0.2,650.0,1650.0,270508.0,1650.00098478,0.865982998858,0.0647152582308,0.0693017429112,1.98442510412,3.6613942107,3.64143439517,9.31741650103
0.0,0.5,1.05,5.25,0.2,650.0,1650.0,270728.0,1650.00041852,0.856129367752,0.0687439538671,0.0751266783805,1.93643708975,3.69275588886,3.65492333291,9.58616252303
0.0,0.5,1.05,5.25,0.2,650.0,1650.0,270351.0,1650.01777766,0.873780407051,0.058182973134,0.0680366198151,1.99622040324,3.64441882035,3.64960916596,9.16019546439
0.0,0.5,1.05,5.25,0.2,650.0,1650.0,272186.0,1650.0000419,0.871547830566,0.0623333711449,0.0661187982896,1.98162431901,3.63635043617,3.64565277284,9.30297500516
0.0,0.5,1.05,5.25,0.2,650.0,1650.0,271466.0,1650.00546327,0.871756594906,0.0616922806766,0.0665511244175,1.99523107502,3.66379861319,3.67827038369,9.26654419536
0.0,0.5,1.05,5.25,0.2,650.0,1650.0,272244.0,1650.00078558,0.866490839093,0.064653736841,0.0688554240655,1.94977934181,3.59055903323,3.59664379441,9.04385484578
0.0,0.5,1.05,5.25,0.2,650.0,1650.0,271910.0,1650.00377341,0.864809555267,0.0625281152702,0.0726623294627,1.92438500235,3.58626057229,3.59802004647,9.00224026261
0.0,0.5,1.05,5.25,0.2,650.0,1650.0,270990.0,1650.01502169,0.871007330608,0.0617258490612,0.0672668203312,1.97265128371,3.59713134339,3.64147885678,9.09560490292
0.0,0.5,1.05,5.25,0.2,650.0,1650.0,271299.0,1650.003743,0.860334139511,0.0671864173573,0.0724794431314,1.9454010473,3.68849898085,3.66990642858,9.52139815774
0.0,0.5,1.05,5.25,0.2,650.0,1650.0,271478.0,1650.00234927,0.873782933914,0.0672943044674,0.058922761619,2.01543052352,3.61238529132,3.68427768509,9.24622600259
