# Supplementary material for: Crossed and Locked Quotes in a Multi-Market Simulation
Source: PLoS One. 2016 Mar 9;11(3):e0151096. doi: 10.1371/journal.pone.0151096 (PMC4784946; doi:10.1371/journal.pone.0151096)
Supplement: S2 Dataset — Simulation output and summary files for the sensitivity analysis. (ZIP) [file pone.0151096.s002.zip › sensitivity_analysis/sensitivity_analysis_44.out]

SLURM_ARRAY_TASK_ID:  44
0.0,0.5,1.05,5.5,0.2,650.0,1650.0,272240.0,1650.00065874,0.861509319888,0.0657372622849,0.0727534178273,2.03228682544,3.79780332241,3.78024027535,10.0875194258
0.0,0.5,1.05,5.5,0.2,650.0,1650.0,272518.0,1650.00947785,0.85706234959,0.0685522339833,0.0743854164264,2.0251665425,3.7966579789,3.81570993694,10.1842785933
0.0,0.5,1.05,5.5,0.2,650.0,1650.0,271557.0,1650.00673128,0.868798350752,0.0589737722408,0.0722278770076,2.04081489544,3.79181836411,3.78127492778,10.0391365869
0.0,0.5,1.05,5.5,0.2,650.0,1650.0,271568.0,1650.00113441,0.86048341798,0.0658976617722,0.0736189202478,2.00245175596,3.75378332638,3.73624678744,10.006728185
0.0,0.5,1.05,5.5,0.2,650.0,1650.0,271679.0,1650.00394289,0.86921528417,0.0638795061151,0.0669052097153,2.03592904883,3.71980952096,3.75417053966,9.82635108662
0.0,0.5,1.05,5.5,0.2,650.0,1650.0,269838.0,1650.01675045,0.859661930965,0.0679290275063,0.0724090415284,2.03686910545,3.79470901667,3.83819792485,10.2218859685
0.0,0.5,1.05,5.5,0.2,650.0,1650.0,271772.0,1650.00393192,0.864223706927,0.0651133066599,0.0706629864127,2.02524286583,3.74598674641,3.79468409107,9.95363231064
0.0,0.5,1.05,5.5,0.2,650.0,1650.0,271303.0,1650.00698499,0.866501847501,0.0657214534474,0.0677766990512,2.04658280837,3.78357550106,3.7658836815,9.87776117855
0.0,0.5,1.05,5.5,0.2,650.0,1650.0,271351.0,1650.02540948,0.864728477579,0.0618866731575,0.0733848492637,2.02467566052,3.80721961703,3.79035534465,10.0459544678
0.0,0.5,1.05,5.5,0.2,650.0,1650.0,271892.0,1650.00580045,0.868086592271,0.0637233110529,0.0681900966762,2.01059026768,3.73068398469,3.72065956749,9.71800134729
0.0,0.5,1.05,5.5,0.2,650.0,1650.0,271463.0,1650.00248844,0.862984537739,0.0679953294598,0.0690201328011,1.99740357097,3.74721646885,3.73196787695,9.75861444525
0.0,0.5,1.05,5.5,0.2,650.0,1650.0,269659.0,1650.00060586,0.871223654687,0.0636201826036,0.0651561627097,2.08197402706,3.76140075432,3.82092211278,9.99818114879
0.0,0.5,1.05,5.5,0.2,650.0,1650.0,271213.0,1650.00627245,0.863966891309,0.062867990712,0.0731651179787,2.00239110391,3.76218340033,3.79091768646,10.1042791769
0.0,0.5,1.05,5.5,0.2,650.0,1650.0,270120.0,1650.00091855,0.865517538995,0.0651228733711,0.0693595876342,2.05722715152,3.85748641499,3.80883681092,10.269807351
0.0,0.5,1.05,5.5,0.2,650.0,1650.0,270753.0,1650.00467756,0.869120710987,0.0598203041601,0.0710589848533,2.01213417263,3.77752638321,3.76114806305,10.1020710913
0.0,0.5,1.05,5.5,0.2,650.0,1650.0,270939.0,1650.00619272,0.868257142839,0.0645035931322,0.0672392640292,2.04675033964,3.81269020455,3.76998276803,9.95365832856
0.0,0.5,1.05,5.5,0.2,650.0,1650.0,271142.0,1650.0136838,0.862921128006,0.0625431012131,0.0745357707811,2.0142274771,3.77480396542,3.79271841348,10.0275332177
0.0,0.5,1.05,5.5,0.2,650.0,1650.0,270195.0,1650.00331756,0.871091392597,0.0599695346652,0.0689390727374,2.00739844208,3.74125831353,3.74490482046,9.95790542678
0.0,0.5,1.05,5.5,0.2,650.0,1650.0,271129.0,1650.0005136,0.862912593752,0.06311092183,0.0739764844183,2.01771608668,3.76259356471,3.7892571793,10.1949245804
0.0,0.5,1.05,5.5,0.2,650.0,1650.0,270747.0,1650.00406842,0.866837446432,0.0622711227559,0.070891430812,2.05171227564,3.8650118251,3.79437460213,10.3603459464
