# Supplementary material for: Crossed and Locked Quotes in a Multi-Market Simulation
Source: PLoS One. 2016 Mar 9;11(3):e0151096. doi: 10.1371/journal.pone.0151096 (PMC4784946; doi:10.1371/journal.pone.0151096)
Supplement: S2 Dataset — Simulation output and summary files for the sensitivity analysis. (ZIP) [file pone.0151096.s002.zip › sensitivity_analysis/sensitivity_analysis_45.out]

SLURM_ARRAY_TASK_ID:  45
0.0,0.5,1.1,4.5,0.2,650.0,1650.0,286653.0,1650.00317414,0.850808296428,0.083178375152,0.0660133284204,1.67798482784,3.07698063659,3.04890792373,6.54408483485
0.0,0.5,1.1,4.5,0.2,650.0,1650.0,285011.0,1650.004151,0.864901239719,0.0759261622444,0.0591725980369,1.72068651202,3.12956699437,3.10091715547,6.76988397368
0.0,0.5,1.1,4.5,0.2,650.0,1650.0,286146.0,1650.00597706,0.877539723348,0.0668216656782,0.0556386109737,1.78194106872,3.16544237215,3.13459028325,6.90579389191
0.0,0.5,1.1,4.5,0.2,650.0,1650.0,285344.0,1650.00131328,0.855389001895,0.0810162609817,0.0635947371234,1.67857466824,3.09429236284,3.1158042241,6.89725674442
0.0,0.5,1.1,4.5,0.2,650.0,1650.0,285451.0,1650.00576495,0.868172048686,0.0770916875838,0.0547362637304,1.72130222349,3.02917143604,3.13635642354,6.73418345516
0.0,0.5,1.1,4.5,0.2,650.0,1650.0,285540.0,1650.00572448,0.862586031437,0.0784166100994,0.0589973584632,1.75636217501,3.14700811717,3.17265915699,7.00516241357
0.0,0.5,1.1,4.5,0.2,650.0,1650.0,286290.0,1650.00031423,0.864702067789,0.0783347161624,0.056963216049,1.72397756175,3.12360754655,3.06878456839,6.72699754114
0.0,0.5,1.1,4.5,0.2,650.0,1650.0,286149.0,1650.00299122,0.856594249026,0.0736848525405,0.0697208984338,1.69489081008,3.1429784774,3.14521796942,7.06375250253
0.0,0.5,1.1,4.5,0.2,650.0,1650.0,286130.0,1650.00120233,0.861980702722,0.0775263261881,0.0604929710895,1.71902293383,3.11211022878,3.12314982835,6.92607769338
0.0,0.5,1.1,4.5,0.2,650.0,1650.0,285895.0,1650.00512147,0.866780546759,0.0734271544177,0.0597922988234,1.72920671078,3.11621443084,3.09899290039,6.82085267235
0.0,0.5,1.1,4.5,0.2,650.0,1650.0,285192.0,1650.00022408,0.868132796045,0.0787201331406,0.0531470708141,1.71571100503,3.07280596092,3.06009005335,6.52725996052
0.0,0.5,1.1,4.5,0.2,650.0,1650.0,285826.0,1650.00049801,0.872732006217,0.0691369811728,0.0581310126101,1.74046755464,3.21701727204,3.04589635851,6.93589540678
0.0,0.5,1.1,4.5,0.2,650.0,1650.0,284283.0,1650.01180488,0.867979794659,0.0702999176648,0.0617202876766,1.73460539483,3.1374987928,3.17722703054,7.05913138129
0.0,0.5,1.1,4.5,0.2,650.0,1650.0,283019.0,1650.00214864,0.879727159362,0.0694143693758,0.0508584712622,1.76621481424,3.09182942706,3.13458961371,6.64967784965
0.0,0.5,1.1,4.5,0.2,650.0,1650.0,286658.0,1650.00255316,0.860807980697,0.0767791954402,0.0624128238628,1.7276089779,3.17804276628,3.11563933944,6.94535610065
0.0,0.5,1.1,4.5,0.2,650.0,1650.0,285260.0,1650.0038323,0.864495494935,0.0804937633779,0.0550107416873,1.7464356647,3.11446979824,3.12149892582,6.79377320942
0.0,0.5,1.1,4.5,0.2,650.0,1650.0,284421.0,1650.00270895,0.859133881878,0.0794463468398,0.0614197712821,1.70876717319,3.14246713873,3.13833059053,7.0343188695
0.0,0.5,1.1,4.5,0.2,650.0,1650.0,284476.0,1650.00709875,0.864513563157,0.0754508384354,0.0600355984076,1.74183927726,3.11605494071,3.12675993243,6.86268876045
0.0,0.5,1.1,4.5,0.2,650.0,1650.0,285080.0,1650.00222296,0.855392688719,0.0796757578851,0.0649315533957,1.68559465322,3.12399963181,3.13492257843,6.98658152036
0.0,0.5,1.1,4.5,0.2,650.0,1650.0,285853.0,1650.0002017,0.869034173333,0.0763102683168,0.0546555583503,1.74124164731,3.1053193149,3.08937715929,6.51032969419
