# Supplementary material for: Crossed and Locked Quotes in a Multi-Market Simulation
Source: PLoS One. 2016 Mar 9;11(3):e0151096. doi: 10.1371/journal.pone.0151096 (PMC4784946; doi:10.1371/journal.pone.0151096)
Supplement: S2 Dataset — Simulation output and summary files for the sensitivity analysis. (ZIP) [file pone.0151096.s002.zip › sensitivity_analysis/sensitivity_analysis_46.out]

SLURM_ARRAY_TASK_ID:  46
0.0,0.5,1.1,4.75,0.2,650.0,1650.0,285764.0,1650.00447212,0.869542237901,0.0684659603368,0.0619918017621,1.76370602599,3.20549086082,3.20381638602,7.40518698221
0.0,0.5,1.1,4.75,0.2,650.0,1650.0,285051.0,1650.00325733,0.870864008508,0.0695960405653,0.0595399509269,1.82681417663,3.27995801156,3.26503890678,7.43113415253
0.0,0.5,1.1,4.75,0.2,650.0,1650.0,283514.0,1650.00460953,0.859167185943,0.0750551617297,0.065777652327,1.77338023285,3.25582986242,3.28057161542,7.42644372407
0.0,0.5,1.1,4.75,0.2,650.0,1650.0,285372.0,1650.00450696,0.875835505729,0.0693623826173,0.0548021116536,1.82960841141,3.26952286552,3.23564817875,7.36748660802
0.0,0.5,1.1,4.75,0.2,650.0,1650.0,285699.0,1650.00636841,0.868958551542,0.0713049986896,0.0597364497685,1.78217984022,3.20273568385,3.24284622419,7.31935702024
0.0,0.5,1.1,4.75,0.2,650.0,1650.0,285463.0,1650.00136291,0.864042441771,0.0771013493897,0.0588562088396,1.78908615008,3.24339184296,3.21128395449,7.21098734125
0.0,0.5,1.1,4.75,0.2,650.0,1650.0,284489.0,1650.00292808,0.874882658734,0.0697866113832,0.0553307298832,1.79952758172,3.23818640659,3.22303751585,7.43357517953
0.0,0.5,1.1,4.75,0.2,650.0,1650.0,284655.0,1650.00992113,0.860496689241,0.0741653213427,0.0653379894168,1.80334136539,3.32806283423,3.28865028876,7.66327360749
0.0,0.5,1.1,4.75,0.2,650.0,1650.0,284554.0,1650.00469266,0.872934212172,0.0709087984184,0.0561569894092,1.82576510855,3.20120489907,3.2535098729,7.24621883111
0.0,0.5,1.1,4.75,0.2,650.0,1650.0,283833.0,1650.00700937,0.865442933758,0.0725866608033,0.0619704054391,1.78057367307,3.27248474902,3.20868885403,7.32166730011
0.0,0.5,1.1,4.75,0.2,650.0,1650.0,284564.0,1650.00135075,0.876478962185,0.063293987671,0.0602270501441,1.82501781046,3.24008084374,3.32155847849,7.47784300213
0.0,0.5,1.1,4.75,0.2,650.0,1650.0,285366.0,1650.00498331,0.87112593625,0.0682467863208,0.0606272774297,1.78593616649,3.30290839411,3.19993620103,7.34121021191
0.0,0.5,1.1,4.75,0.2,650.0,1650.0,285728.0,1650.00693685,0.859781245245,0.0783922543102,0.0618265004445,1.77971397318,3.18877444022,3.29056524185,7.50349316963
0.0,0.5,1.1,4.75,0.2,650.0,1650.0,285187.0,1650.0052096,0.858271087312,0.0756083008179,0.0661206118696,1.74594327894,3.21799124941,3.23965060939,7.45550559503
0.0,0.5,1.1,4.75,0.2,650.0,1650.0,284759.0,1650.00037627,0.864304738761,0.0738319231494,0.0618633380895,1.74918734633,3.21419077215,3.15502188455,7.30566554085
0.0,0.5,1.1,4.75,0.2,650.0,1650.0,285686.0,1650.0086184,0.869544463711,0.0705533314758,0.059902204813,1.75352394783,3.18550378539,3.19826304583,7.18264272932
0.0,0.5,1.1,4.75,0.2,650.0,1650.0,283384.0,1650.00510713,0.856465177405,0.0733786502044,0.0701561723908,1.76543546747,3.29317711825,3.2669776323,7.61538259461
0.0,0.5,1.1,4.75,0.2,650.0,1650.0,285220.0,1650.01529511,0.871096723819,0.0693530784455,0.0595501977353,1.81196787932,3.26182533818,3.29300788249,7.46416169339
0.0,0.5,1.1,4.75,0.2,650.0,1650.0,285541.0,1650.01098657,0.871112929321,0.0689745014876,0.0599125691914,1.80920511102,3.32469126314,3.25549136102,7.65150751631
0.0,0.5,1.1,4.75,0.2,650.0,1650.0,285350.0,1650.00577207,0.874431340607,0.0676528274387,0.0579158319543,1.7836657848,3.18959765044,3.15157645275,7.00438851824
