# Supplementary material for: Crossed and Locked Quotes in a Multi-Market Simulation
Source: PLoS One. 2016 Mar 9;11(3):e0151096. doi: 10.1371/journal.pone.0151096 (PMC4784946; doi:10.1371/journal.pone.0151096)
Supplement: S2 Dataset — Simulation output and summary files for the sensitivity analysis. (ZIP) [file pone.0151096.s002.zip › sensitivity_analysis/sensitivity_analysis_47.out]

SLURM_ARRAY_TASK_ID:  47
0.0,0.5,1.1,5.0,0.2,650.0,1650.0,283839.0,1650.01036564,0.864514625048,0.0691891978033,0.0662961771482,1.83270170321,3.39137869456,3.35887648673,8.06304159303
0.0,0.5,1.1,5.0,0.2,650.0,1650.0,284022.0,1650.00458594,0.86372489872,0.0690024254476,0.0672726758326,1.82519283081,3.43244826873,3.34270119775,8.2639418871
0.0,0.5,1.1,5.0,0.2,650.0,1650.0,284319.0,1650.00190322,0.863266091659,0.0700897947728,0.066644113568,1.8482394826,3.3830892244,3.39409882785,8.14828560053
0.0,0.5,1.1,5.0,0.2,650.0,1650.0,284417.0,1650.01138424,0.866407729085,0.0695302199688,0.0640620509458,1.84462417645,3.37663568303,3.37260453674,8.0812193361
0.0,0.5,1.1,5.0,0.2,650.0,1650.0,284351.0,1650.00962806,0.870577959318,0.0677923142429,0.0616297264395,1.84044059736,3.36548746057,3.34645974847,7.98096069213
0.0,0.5,1.1,5.0,0.2,650.0,1650.0,286080.0,1650.01085223,0.868805346629,0.0730178504576,0.0581768029134,1.8528814592,3.32242771165,3.35136398343,7.92314396968
0.0,0.5,1.1,5.0,0.2,650.0,1650.0,285216.0,1650.0146401,0.858817735344,0.0741505317668,0.0670317328888,1.84198255555,3.35116038375,3.42894495542,8.05987013852
0.0,0.5,1.1,5.0,0.2,650.0,1650.0,284775.0,1650.00533244,0.86612933693,0.0694578097441,0.0644128533262,1.88916631511,3.45441210959,3.44956168398,8.2734006898
0.0,0.5,1.1,5.0,0.2,650.0,1650.0,285406.0,1650.00257355,0.861772660459,0.0727725262416,0.0654548132991,1.80351166177,3.32462457834,3.36354905702,8.00444708691
0.0,0.5,1.1,5.0,0.2,650.0,1650.0,283662.0,1650.00131674,0.869979295934,0.0674853105312,0.0625353935346,1.8840699098,3.38259535531,3.42173805291,7.9633804425
0.0,0.5,1.1,5.0,0.2,650.0,1650.0,283790.0,1650.00581131,0.853542090328,0.078392126712,0.0680657829604,1.82135170928,3.40863447984,3.40125991627,8.36323230294
0.0,0.5,1.1,5.0,0.2,650.0,1650.0,282941.0,1650.00618255,0.865124841452,0.0690295590984,0.0658455994498,1.84384387531,3.36686388926,3.41541452145,8.1645605902
0.0,0.5,1.1,5.0,0.2,650.0,1650.0,286027.0,1650.00214352,0.869053284559,0.0705322934349,0.0604144220058,1.82282329895,3.29746806478,3.33602381175,7.68852842845
0.0,0.5,1.1,5.0,0.2,650.0,1650.0,284507.0,1650.01841652,0.86630720405,0.0700859332289,0.0636068627206,1.81251733562,3.34970682024,3.25227201833,7.75832026469
0.0,0.5,1.1,5.0,0.2,650.0,1650.0,285153.0,1650.00761397,0.871302158403,0.0699906576818,0.0587071839152,1.88791962236,3.38916931666,3.42272756376,7.98664977607
0.0,0.5,1.1,5.0,0.2,650.0,1650.0,283614.0,1650.01200606,0.870881032996,0.0721682872501,0.0569506797539,1.8596347936,3.37344367472,3.39577137023,8.05812763013
0.0,0.5,1.1,5.0,0.2,650.0,1650.0,285098.0,1650.00819147,0.868129872106,0.0706549367438,0.0612151911499,1.84337674516,3.38462261773,3.41366019114,8.08286660477
0.0,0.5,1.1,5.0,0.2,650.0,1650.0,285348.0,1650.00859414,0.86063175564,0.076308482362,0.0630597619979,1.83170146734,3.37930133744,3.36874710266,8.04823703851
0.0,0.5,1.1,5.0,0.2,650.0,1650.0,284045.0,1650.0007881,0.867440187696,0.0713797111452,0.0611801011591,1.89196103848,3.39387567163,3.4326383315,8.16562348173
0.0,0.5,1.1,5.0,0.2,650.0,1650.0,285575.0,1650.02344705,0.872337702791,0.06908510502,0.0585771921893,1.91142653599,3.44727051535,3.39890128897,8.17682485847
