# Supplementary material for: Crossed and Locked Quotes in a Multi-Market Simulation
Source: PLoS One. 2016 Mar 9;11(3):e0151096. doi: 10.1371/journal.pone.0151096 (PMC4784946; doi:10.1371/journal.pone.0151096)
Supplement: S2 Dataset — Simulation output and summary files for the sensitivity analysis. (ZIP) [file pone.0151096.s002.zip › sensitivity_analysis/sensitivity_analysis_48.out]

SLURM_ARRAY_TASK_ID:  48
0.0,0.5,1.1,5.25,0.2,650.0,1650.0,285479.0,1650.00431095,0.861112380089,0.0678066740718,0.071080945839,1.86818746098,3.54132836616,3.42551239582,8.62304660505
0.0,0.5,1.1,5.25,0.2,650.0,1650.0,284413.0,1650.01227318,0.855073135986,0.0687832632891,0.076143600725,1.85178612454,3.51259544141,3.53482640706,9.01120742889
0.0,0.5,1.1,5.25,0.2,650.0,1650.0,285322.0,1650.00108525,0.864617361183,0.0686296040621,0.0667530347553,1.88924568539,3.45187045329,3.51744775237,8.66302545957
0.0,0.5,1.1,5.25,0.2,650.0,1650.0,285877.0,1650.01115757,0.86625308622,0.0682967130165,0.0654502007631,1.94010611941,3.58753544236,3.56209356208,9.02916332183
0.0,0.5,1.1,5.25,0.2,650.0,1650.0,285585.0,1650.00339155,0.870549479238,0.0668195076464,0.0626310131156,1.9241440589,3.459103865,3.52079782085,8.47723897985
0.0,0.5,1.1,5.25,0.2,650.0,1650.0,283087.0,1650.00144762,0.872455050534,0.0607095681481,0.0668353813178,1.95587088846,3.55323451709,3.59858784287,8.98579222709
0.0,0.5,1.1,5.25,0.2,650.0,1650.0,284326.0,1650.00012735,0.870196620952,0.0686346287203,0.0611687503282,1.87956024661,3.35497587413,3.48129963434,8.49810940993
0.0,0.5,1.1,5.25,0.2,650.0,1650.0,285120.0,1650.01114963,0.860963585844,0.0673389412142,0.0716974729414,1.88588013308,3.50020986438,3.58031774905,8.97938429622
0.0,0.5,1.1,5.25,0.2,650.0,1650.0,284629.0,1650.00018056,0.865807767506,0.0647346843828,0.0694575481116,1.90268081725,3.50050245205,3.47995409169,8.57667028633
0.0,0.5,1.1,5.25,0.2,650.0,1650.0,285309.0,1650.00279538,0.871066075339,0.0666669442502,0.062266980411,1.90164340898,3.47125985327,3.47872184873,8.28846145689
0.0,0.5,1.1,5.25,0.2,650.0,1650.0,284281.0,1650.01119296,0.865026486358,0.06598907923,0.0689844344115,1.91571342437,3.50393752819,3.57221846176,8.81971591894
0.0,0.5,1.1,5.25,0.2,650.0,1650.0,284211.0,1650.00065563,0.863551504924,0.0699023785511,0.0665461165248,1.96501879836,3.60432919263,3.59810814761,8.96398793425
0.0,0.5,1.1,5.25,0.2,650.0,1650.0,285127.0,1650.00037017,0.875358939345,0.0671721004061,0.057468960249,1.92999569561,3.48974618683,3.47541134323,8.1890245694
0.0,0.5,1.1,5.25,0.2,650.0,1650.0,284805.0,1650.00265382,0.868265970602,0.0658960671757,0.0658379622225,1.87264357582,3.49394084585,3.43219880754,8.58294643108
0.0,0.5,1.1,5.25,0.2,650.0,1650.0,285634.0,1650.00371633,0.865129312827,0.0691595139428,0.0657111732298,1.8962205749,3.49343255728,3.51446999307,8.94560927363
0.0,0.5,1.1,5.25,0.2,650.0,1650.0,285215.0,1650.00274179,0.871788743519,0.0633722042261,0.0648390522548,1.88429334904,3.45505073668,3.51667551439,8.62561228465
0.0,0.5,1.1,5.25,0.2,650.0,1650.0,284562.0,1650.00046797,0.863182055277,0.073337776322,0.063480168401,1.90950688072,3.48293047014,3.60392395386,8.88357928086
0.0,0.5,1.1,5.25,0.2,650.0,1650.0,285822.0,1650.00908336,0.869146180734,0.0657393583255,0.0651144609405,1.93090807934,3.54150571439,3.49359027145,8.51429783835
0.0,0.5,1.1,5.25,0.2,650.0,1650.0,283435.0,1650.00908752,0.874079726369,0.0669571689595,0.0589631046715,1.92085510365,3.42224875927,3.53004198248,8.52775080002
0.0,0.5,1.1,5.25,0.2,650.0,1650.0,283805.0,1650.00132962,0.868163181717,0.0639494784256,0.0678873398573,1.90399843319,3.52384972156,3.47727890524,8.6945951723
