# Supplementary material for: Crossed and Locked Quotes in a Multi-Market Simulation
Source: PLoS One. 2016 Mar 9;11(3):e0151096. doi: 10.1371/journal.pone.0151096 (PMC4784946; doi:10.1371/journal.pone.0151096)
Supplement: S2 Dataset — Simulation output and summary files for the sensitivity analysis. (ZIP) [file pone.0151096.s002.zip › sensitivity_analysis/sensitivity_analysis_49.out]

SLURM_ARRAY_TASK_ID:  49
0.0,0.5,1.1,5.5,0.2,650.0,1650.0,284558.0,1650.00325437,0.867323680774,0.0673210298558,0.0653552893702,2.01023082307,3.64534639947,3.70199095215,9.31853771951
0.0,0.5,1.1,5.5,0.2,650.0,1650.0,284978.0,1650.00921699,0.876056308082,0.0621078231355,0.0618358687821,2.00517792825,3.65513518417,3.62716274886,8.99729475813
0.0,0.5,1.1,5.5,0.2,650.0,1650.0,283719.0,1650.00019279,0.874094512355,0.0626389026989,0.0632665849462,1.96559919788,3.58972158616,3.60282747102,9.02549818213
0.0,0.5,1.1,5.5,0.2,650.0,1650.0,284775.0,1650.00096756,0.862340204911,0.0688459359831,0.0688138591057,1.95114109015,3.60935133788,3.61475449177,9.09136164888
0.0,0.5,1.1,5.5,0.2,650.0,1650.0,283829.0,1650.00873743,0.864627282362,0.0679958042035,0.0673769134347,1.95089183881,3.61264700522,3.59328660875,9.32529832969
0.0,0.5,1.1,5.5,0.2,650.0,1650.0,283877.0,1650.0069894,0.868818426038,0.0624770555666,0.0687045183951,1.95967730376,3.67433960574,3.57986456095,9.16668163585
0.0,0.5,1.1,5.5,0.2,650.0,1650.0,285511.0,1650.00560805,0.874473192937,0.0607024316522,0.0648243754111,2.00171329182,3.64065847127,3.66750246809,9.13848992173
0.0,0.5,1.1,5.5,0.2,650.0,1650.0,284526.0,1650.00130513,0.860655318282,0.0687569820969,0.0705876996213,1.95984463214,3.63392901859,3.66432107148,9.19089391929
0.0,0.5,1.1,5.5,0.2,650.0,1650.0,285200.0,1650.00967391,0.860665082765,0.0680733669501,0.0712615502846,1.95330263956,3.65548426529,3.68453663229,9.62291040416
0.0,0.5,1.1,5.5,0.2,650.0,1650.0,283804.0,1650.01670115,0.86269189567,0.071055045386,0.0662530589441,1.93327633118,3.60319419011,3.6225638515,9.08429402218
0.0,0.5,1.1,5.5,0.2,650.0,1650.0,285221.0,1650.02384484,0.86257640542,0.0693495133871,0.0680740811929,1.9820144792,3.61892172783,3.67331458095,9.31855921307
0.0,0.5,1.1,5.5,0.2,650.0,1650.0,285676.0,1650.01164008,0.872502833056,0.0640954775463,0.0634016893982,1.99292575268,3.58730652364,3.7069145993,9.14458042483
0.0,0.5,1.1,5.5,0.2,650.0,1650.0,285641.0,1650.00714965,0.868214106173,0.0604375569106,0.071348336916,1.95092476527,3.66156975075,3.57999790506,9.30499573056
0.0,0.5,1.1,5.5,0.2,650.0,1650.0,284103.0,1650.00190473,0.875881592297,0.0649433145838,0.0591750931194,2.00384766682,3.6391344976,3.59600452702,8.91329685434
0.0,0.5,1.1,5.5,0.2,650.0,1650.0,285098.0,1650.00575765,0.861172026321,0.068484482347,0.0703434913319,1.9564925001,3.65163356849,3.66092327691,9.29545909443
0.0,0.5,1.1,5.5,0.2,650.0,1650.0,285654.0,1650.00714729,0.872622490186,0.0646195799709,0.0627579298435,2.0044187002,3.65762870917,3.63238276373,9.34778268705
0.0,0.5,1.1,5.5,0.2,650.0,1650.0,284637.0,1650.00207054,0.867455311684,0.0662227840097,0.0663219043063,1.95138614823,3.57998793185,3.59540286659,9.21591730353
0.0,0.5,1.1,5.5,0.2,650.0,1650.0,284407.0,1650.00215691,0.859697428908,0.0696801557294,0.0706224153622,1.97638841265,3.66920780231,3.63580508065,9.35453032354
0.0,0.5,1.1,5.5,0.2,650.0,1650.0,284300.0,1650.01524024,0.871219321769,0.061402557172,0.0673781210592,1.93135043587,3.5712115529,3.59221306105,8.95644739608
0.0,0.5,1.1,5.5,0.2,650.0,1650.0,284523.0,1650.00232636,0.871566442737,0.0649258999858,0.0635076572772,1.9872916385,3.64979555852,3.6220072993,9.09515165614
