# Supplementary material for: Crossed and Locked Quotes in a Multi-Market Simulation
Source: PLoS One. 2016 Mar 9;11(3):e0151096. doi: 10.1371/journal.pone.0151096 (PMC4784946; doi:10.1371/journal.pone.0151096)
Supplement: S2 Dataset — Simulation output and summary files for the sensitivity analysis. (ZIP) [file pone.0151096.s002.zip › sensitivity_analysis/sensitivity_analysis_5.out]

SLURM_ARRAY_TASK_ID:  5
0.0,0.0,0.95,4.5,0.2,650.0,1650.0,250076.0,1650.00137943,0.0847911442463,0.0383250257884,0.876883829965,-8.84809512686,2.91515214052,2.89672352598,86.4414743596
0.0,0.0,0.95,4.5,0.2,650.0,1650.0,250348.0,1650.00045235,0.0,0.0,1.0,-40.7758254231,2.82246607077,2.81657308257,879.213991804
0.0,0.0,0.95,4.5,0.2,650.0,1650.0,249590.0,1650.00434401,0.0502150313397,0.0164799821018,0.933304986559,-41.0470313806,2.89172040823,2.94963153039,1176.14060488
0.0,0.0,0.95,4.5,0.2,650.0,1650.0,251425.0,1650.00215364,0.00253192167043,0.00208012425983,0.99538795407,-24.2712733222,2.90411626782,2.93082453686,377.081315914
0.0,0.0,0.95,4.5,0.2,650.0,1650.0,251598.0,1650.0012616,0.0,0.0,1.0,-27.7879514242,2.84328723604,2.93208130506,529.595465126
0.0,0.0,0.95,4.5,0.2,650.0,1650.0,249828.0,1650.00033622,0.0654501630161,0.0280858709446,0.906463966039,-11.5907694705,2.90920849941,2.9390563322,120.658168612
0.0,0.0,0.95,4.5,0.2,650.0,1650.0,250780.0,1650.00235266,0.0,0.0,1.0,-47.1859742313,2.82984196371,2.89579998834,1150.7666887
0.0,0.0,0.95,4.5,0.2,650.0,1650.0,251490.0,1650.00606142,0.0,0.0,1.0,-54.8370960168,2.84182601608,2.92645424316,1519.70819345
0.0,0.0,0.95,4.5,0.2,650.0,1650.0,250748.0,1650.00530391,0.0,0.0,1.0,-25.5012175085,2.90288889189,2.93928183696,377.943512062
0.0,0.0,0.95,4.5,0.2,650.0,1650.0,250981.0,1650.00531168,0.0,0.0,1.0,-36.8847023349,2.95342213999,2.95020686979,772.180532006
0.0,0.0,0.95,4.5,0.2,650.0,1650.0,250008.0,1650.00659242,0.0,8.46125163309e-05,0.999915387484,-30.509531219,2.91088946226,2.90212751384,577.086120069
0.0,0.0,0.95,4.5,0.2,650.0,1650.0,250766.0,1650.00559592,0.133965274562,0.0644700777384,0.8015646477,-8.86949244897,2.86202972054,2.92700148595,98.4563034034
0.0,0.0,0.95,4.5,0.2,650.0,1650.0,250401.0,1650.01994448,0.0,0.0,1.0,-39.1670277569,2.91440850222,2.90175659055,847.147744933
0.0,0.0,0.95,4.5,0.2,650.0,1650.0,251393.0,1650.00166291,0.0,0.0,1.0,-59.2283259067,2.82512614076,2.89166952803,1774.63750244
0.0,0.0,0.95,4.5,0.2,650.0,1650.0,251483.0,1650.00558563,0.0,0.000119889576162,0.999880110424,-27.5385881546,2.90425492847,2.92332183701,460.948936633
0.0,0.0,0.95,4.5,0.2,650.0,1650.0,249909.0,1650.0008558,0.0600577697818,0.0248730427881,0.91506918743,-14.9045949985,2.86132751415,2.8712128942,186.655270359
0.0,0.0,0.95,4.5,0.2,650.0,1650.0,250617.0,1650.00331995,0.0,0.0,1.0,-35.1935347584,2.87174144085,2.88492522616,696.498221382
0.0,0.0,0.95,4.5,0.2,650.0,1650.0,251016.0,1650.00188727,0.165680217164,0.0554212982973,0.778898484539,-8.09248479165,2.95366011189,2.86777946701,89.1207371454
0.0,0.0,0.95,4.5,0.2,650.0,1650.0,250574.0,1650.0076671,0.0706120984532,0.0456665466399,0.883721354907,-14.4100582133,2.94381326622,2.89561658554,211.305880036
0.0,0.0,0.95,4.5,0.2,650.0,1650.0,251381.0,1650.00150464,0.121900869481,0.0476610115461,0.830438118973,-11.5674225465,2.97070816786,2.90652996459,147.633454999
