# Supplementary material for: Crossed and Locked Quotes in a Multi-Market Simulation
Source: PLoS One. 2016 Mar 9;11(3):e0151096. doi: 10.1371/journal.pone.0151096 (PMC4784946; doi:10.1371/journal.pone.0151096)
Supplement: S2 Dataset — Simulation output and summary files for the sensitivity analysis. (ZIP) [file pone.0151096.s002.zip › sensitivity_analysis/sensitivity_analysis_50.out]

SLURM_ARRAY_TASK_ID:  50
0.0,1.0,0.9,4.5,0.2,650.0,1650.0,230545.0,1650.00033443,1.0,0.0,0.0,2.71517741616,4.05239963115,4.03992629472,10.1820070082
0.0,1.0,0.9,4.5,0.2,650.0,1650.0,228541.0,1650.02588647,1.0,0.0,0.0,2.73107459076,4.10632702107,4.05855455182,10.35976949
0.0,1.0,0.9,4.5,0.2,650.0,1650.0,229751.0,1650.02205216,1.0,0.0,0.0,2.76347498661,4.17158135612,4.06521910024,10.3262803583
0.0,1.0,0.9,4.5,0.2,650.0,1650.0,230125.0,1650.00022878,1.0,0.0,0.0,2.71657821448,4.01149114978,3.99797528092,9.84146682319
0.0,1.0,0.9,4.5,0.2,650.0,1650.0,229371.0,1650.02431629,1.0,0.0,0.0,2.7752489869,4.1780447597,4.15193644867,10.8022996515
0.0,1.0,0.9,4.5,0.2,650.0,1650.0,228658.0,1650.0254323,1.0,0.0,0.0,2.77454402268,4.14871919142,4.12744578564,10.5102225386
0.0,1.0,0.9,4.5,0.2,650.0,1650.0,227952.0,1650.01099871,1.0,0.0,0.0,2.81283425232,4.18965379573,4.17708134901,10.6231409268
0.0,1.0,0.9,4.5,0.2,650.0,1650.0,230446.0,1650.00386854,1.0,0.0,0.0,2.74032677974,4.09387148288,4.01958188798,10.1146891618
0.0,1.0,0.9,4.5,0.2,650.0,1650.0,228864.0,1650.00516291,1.0,0.0,0.0,2.73994747854,4.11885415882,4.01643593415,10.1815653211
0.0,1.0,0.9,4.5,0.2,650.0,1650.0,229559.0,1650.00218613,1.0,0.0,0.0,2.7331049092,4.01369638736,4.05554149404,10.1652194868
0.0,1.0,0.9,4.5,0.2,650.0,1650.0,229568.0,1650.00725869,1.0,0.0,0.0,2.80163567678,4.11871559146,4.18801958246,10.8754810464
0.0,1.0,0.9,4.5,0.2,650.0,1650.0,229485.0,1650.01121032,1.0,0.0,0.0,2.799614883,4.09482316699,4.22269122409,10.710128758
0.0,1.0,0.9,4.5,0.2,650.0,1650.0,230021.0,1650.00415825,1.0,0.0,0.0,2.77034073384,4.10014346072,4.13448349391,10.5467185765
0.0,1.0,0.9,4.5,0.2,650.0,1650.0,230091.0,1650.01043321,1.0,0.0,0.0,2.74621257982,4.06856633066,4.13580028883,10.4286540432
0.0,1.0,0.9,4.5,0.2,650.0,1650.0,230270.0,1650.01850786,1.0,0.0,0.0,2.72232022438,4.00627395161,4.06722451368,10.0745417548
0.0,1.0,0.9,4.5,0.2,650.0,1650.0,229629.0,1650.00367889,1.0,0.0,0.0,2.75006522424,4.0343247635,4.10836027308,10.1572286963
0.0,1.0,0.9,4.5,0.2,650.0,1650.0,229549.0,1650.00277915,1.0,0.0,0.0,2.75959166765,4.11655032828,4.10966438758,10.4704441365
0.0,1.0,0.9,4.5,0.2,650.0,1650.0,228869.0,1650.00433151,1.0,0.0,0.0,2.79948271232,4.11004953819,4.16453878692,10.3182227241
0.0,1.0,0.9,4.5,0.2,650.0,1650.0,228838.0,1650.00168317,1.0,0.0,0.0,2.81406017874,4.16587048087,4.16852175109,10.5359122251
0.0,1.0,0.9,4.5,0.2,650.0,1650.0,230074.0,1650.01909595,1.0,0.0,0.0,2.76015326215,4.11932589803,4.10034878287,10.4898976714
