# Supplementary material for: Crossed and Locked Quotes in a Multi-Market Simulation
Source: PLoS One. 2016 Mar 9;11(3):e0151096. doi: 10.1371/journal.pone.0151096 (PMC4784946; doi:10.1371/journal.pone.0151096)
Supplement: S2 Dataset — Simulation output and summary files for the sensitivity analysis. (ZIP) [file pone.0151096.s002.zip › sensitivity_analysis/sensitivity_analysis_51.out]

SLURM_ARRAY_TASK_ID:  51
0.0,1.0,0.9,4.75,0.2,650.0,1650.0,228787.0,1650.00010784,1.0,0.0,0.0,2.86917501456,4.31575353866,4.20225600184,11.231513101
0.0,1.0,0.9,4.75,0.2,650.0,1650.0,230089.0,1650.01133727,1.0,0.0,0.0,2.88229117329,4.31281384167,4.33306815685,11.5842058842
0.0,1.0,0.9,4.75,0.2,650.0,1650.0,229431.0,1650.00099234,1.0,0.0,0.0,2.86351207983,4.31313998496,4.22382616422,11.0942785782
0.0,1.0,0.9,4.75,0.2,650.0,1650.0,228967.0,1650.00026606,1.0,0.0,0.0,2.79913498637,4.15277733053,4.19574955879,10.6187105096
0.0,1.0,0.9,4.75,0.2,650.0,1650.0,228647.0,1650.03615526,1.0,0.0,0.0,2.84721073419,4.28617713355,4.19821395796,11.1008529223
0.0,1.0,0.9,4.75,0.2,650.0,1650.0,227974.0,1650.00186044,1.0,0.0,0.0,2.83614008083,4.2818906591,4.24000761579,11.0895077333
0.0,1.0,0.9,4.75,0.2,650.0,1650.0,229343.0,1650.00146781,1.0,0.0,0.0,2.81925259342,4.22494411055,4.22422281695,10.8509882636
0.0,1.0,0.9,4.75,0.2,650.0,1650.0,227439.0,1650.00037296,1.0,0.0,0.0,2.89903433994,4.32110325215,4.36145647769,11.4317555789
0.0,1.0,0.9,4.75,0.2,650.0,1650.0,227958.0,1650.00245688,1.0,0.0,0.0,2.79358821802,4.18207715422,4.22684017776,11.031913539
0.0,1.0,0.9,4.75,0.2,650.0,1650.0,229613.0,1650.01072551,1.0,0.0,0.0,2.84633219094,4.23748996575,4.21841836105,11.0533067153
0.0,1.0,0.9,4.75,0.2,650.0,1650.0,229134.0,1650.00172444,1.0,0.0,0.0,2.94394687317,4.3523544258,4.40321765774,11.7560790772
0.0,1.0,0.9,4.75,0.2,650.0,1650.0,229001.0,1650.00429321,1.0,0.0,0.0,2.8863683535,4.3058768746,4.3202899197,11.2750472638
0.0,1.0,0.9,4.75,0.2,650.0,1650.0,229582.0,1650.00375624,1.0,0.0,0.0,2.81405105126,4.21280192227,4.17421756804,10.4745291475
0.0,1.0,0.9,4.75,0.2,650.0,1650.0,228787.0,1650.00680257,1.0,0.0,0.0,2.86877470079,4.32967437585,4.23256490012,11.2023601509
0.0,1.0,0.9,4.75,0.2,650.0,1650.0,228222.0,1650.00777418,1.0,0.0,0.0,2.80363293028,4.20526970704,4.19756526987,10.7800693715
0.0,1.0,0.9,4.75,0.2,650.0,1650.0,228889.0,1650.00015578,1.0,0.0,0.0,2.92604412293,4.3423232963,4.37587978693,11.379136622
0.0,1.0,0.9,4.75,0.2,650.0,1650.0,228858.0,1650.00331286,1.0,0.0,0.0,2.85231383018,4.27875007633,4.18480978067,10.7943919578
0.0,1.0,0.9,4.75,0.2,650.0,1650.0,229337.0,1650.00654206,1.0,0.0,0.0,2.86452483054,4.25276150061,4.25370423754,11.1765903256
0.0,1.0,0.9,4.75,0.2,650.0,1650.0,228462.0,1650.00087536,1.0,0.0,0.0,2.91100534856,4.26736833072,4.37939336337,11.1917294027
0.0,1.0,0.9,4.75,0.2,650.0,1650.0,229072.0,1650.00056289,1.0,0.0,0.0,2.86544137264,4.26944074874,4.29087148414,11.3046224126
