# Supplementary material for: Crossed and Locked Quotes in a Multi-Market Simulation
Source: PLoS One. 2016 Mar 9;11(3):e0151096. doi: 10.1371/journal.pone.0151096 (PMC4784946; doi:10.1371/journal.pone.0151096)
Supplement: S2 Dataset — Simulation output and summary files for the sensitivity analysis. (ZIP) [file pone.0151096.s002.zip › sensitivity_analysis/sensitivity_analysis_52.out]

SLURM_ARRAY_TASK_ID:  52
0.0,1.0,0.9,5.0,0.2,650.0,1650.0,229313.0,1650.00373279,1.0,0.0,0.0,2.96989864821,4.38884950234,4.56520441339,12.1240535732
0.0,1.0,0.9,5.0,0.2,650.0,1650.0,229427.0,1650.00957715,1.0,0.0,0.0,2.97781704792,4.48275596314,4.48129337328,12.1450556596
0.0,1.0,0.9,5.0,0.2,650.0,1650.0,229088.0,1650.00850118,1.0,0.0,0.0,3.00670290893,4.52542128752,4.51696965822,12.4959720777
0.0,1.0,0.9,5.0,0.2,650.0,1650.0,228587.0,1650.00601669,1.0,0.0,0.0,3.03279696379,4.4911970138,4.49915724901,12.0721319605
0.0,1.0,0.9,5.0,0.2,650.0,1650.0,228348.0,1650.00885546,1.0,0.0,0.0,3.00678507216,4.47596044784,4.42136389263,12.0243055016
0.0,1.0,0.9,5.0,0.2,650.0,1650.0,228752.0,1650.00252271,1.0,0.0,0.0,3.01625371525,4.48970284198,4.5163232714,12.4185401729
0.0,1.0,0.9,5.0,0.2,650.0,1650.0,228521.0,1650.00811818,1.0,0.0,0.0,3.02112539725,4.48323850823,4.52487410833,12.3807174231
0.0,1.0,0.9,5.0,0.2,650.0,1650.0,228833.0,1650.00055947,1.0,0.0,0.0,3.02123090667,4.51562744387,4.50355131211,12.3663010852
0.0,1.0,0.9,5.0,0.2,650.0,1650.0,229312.0,1650.01348719,1.0,0.0,0.0,2.92778437447,4.41052668354,4.33840679738,11.6440700517
0.0,1.0,0.9,5.0,0.2,650.0,1650.0,229519.0,1650.00630517,1.0,0.0,0.0,3.01712356466,4.64995391096,4.40673367379,12.5121911579
0.0,1.0,0.9,5.0,0.2,650.0,1650.0,227523.0,1650.00272712,1.0,0.0,0.0,3.04865134114,4.52976482115,4.56096976892,12.7084013252
0.0,1.0,0.9,5.0,0.2,650.0,1650.0,227391.0,1650.00664999,1.0,0.0,0.0,2.96418542096,4.40285811493,4.47883305759,12.1314051471
0.0,1.0,0.9,5.0,0.2,650.0,1650.0,229323.0,1650.00512692,1.0,0.0,0.0,2.94619341916,4.42025561409,4.40475105156,12.2244994893
0.0,1.0,0.9,5.0,0.2,650.0,1650.0,229338.0,1650.0017998,1.0,0.0,0.0,2.98006409916,4.45976911701,4.50372364438,12.491190215
0.0,1.0,0.9,5.0,0.2,650.0,1650.0,228968.0,1650.01125415,1.0,0.0,0.0,2.96312272645,4.47702274099,4.37625679468,11.8959453113
0.0,1.0,0.9,5.0,0.2,650.0,1650.0,228338.0,1650.00856224,1.0,0.0,0.0,2.9603706422,4.44451780631,4.43893510211,12.1547072588
0.0,1.0,0.9,5.0,0.2,650.0,1650.0,229077.0,1650.01597511,1.0,0.0,0.0,2.98113995999,4.48219534088,4.47371317834,12.4878195387
0.0,1.0,0.9,5.0,0.2,650.0,1650.0,228026.0,1650.0006039,1.0,0.0,0.0,3.03983584724,4.53607488225,4.53712726488,12.2379994067
0.0,1.0,0.9,5.0,0.2,650.0,1650.0,228617.0,1650.01368493,1.0,0.0,0.0,2.96906762965,4.48454863426,4.47064740671,12.070425939
0.0,1.0,0.9,5.0,0.2,650.0,1650.0,229222.0,1650.00959579,1.0,0.0,0.0,2.9643291374,4.42838737077,4.47568063411,11.9986377966
