# Supplementary material for: Crossed and Locked Quotes in a Multi-Market Simulation
Source: PLoS One. 2016 Mar 9;11(3):e0151096. doi: 10.1371/journal.pone.0151096 (PMC4784946; doi:10.1371/journal.pone.0151096)
Supplement: S2 Dataset — Simulation output and summary files for the sensitivity analysis. (ZIP) [file pone.0151096.s002.zip › sensitivity_analysis/sensitivity_analysis_53.out]

SLURM_ARRAY_TASK_ID:  53
0.0,1.0,0.9,5.25,0.2,650.0,1650.0,227626.0,1650.00677396,1.0,0.0,0.0,3.13967247754,4.63740761607,4.73709957759,13.1693428329
0.0,1.0,0.9,5.25,0.2,650.0,1650.0,227403.0,1650.01403541,1.0,0.0,0.0,3.15031362706,4.70951981449,4.80010161287,13.7364671553
0.0,1.0,0.9,5.25,0.2,650.0,1650.0,227976.0,1650.00680707,1.0,0.0,0.0,3.09075206496,4.6567530433,4.69764476965,13.5417438925
0.0,1.0,0.9,5.25,0.2,650.0,1650.0,227804.0,1650.01060104,1.0,0.0,0.0,3.05715528763,4.65599286344,4.57071653081,12.9328186628
0.0,1.0,0.9,5.25,0.2,650.0,1650.0,227832.0,1650.00644434,1.0,0.0,0.0,3.14034112888,4.77678386588,4.7270975527,13.6902168407
0.0,1.0,0.9,5.25,0.2,650.0,1650.0,229529.0,1650.00282167,1.0,0.0,0.0,3.06001351662,4.55188437985,4.61267048731,12.4746467584
0.0,1.0,0.9,5.25,0.2,650.0,1650.0,227610.0,1650.00056445,1.0,0.0,0.0,3.12387347966,4.71014239037,4.67524802702,13.4966309741
0.0,1.0,0.9,5.25,0.2,650.0,1650.0,227323.0,1650.01337103,1.0,0.0,0.0,3.13418743491,4.72715647787,4.70051946629,13.5117278768
0.0,1.0,0.9,5.25,0.2,650.0,1650.0,227789.0,1650.0025333,1.0,0.0,0.0,3.10621430918,4.65896258233,4.72125726025,13.3917273427
0.0,1.0,0.9,5.25,0.2,650.0,1650.0,228279.0,1650.00307581,1.0,0.0,0.0,3.03075917374,4.58648292155,4.55720061355,12.9063466796
0.0,1.0,0.9,5.25,0.2,650.0,1650.0,227628.0,1650.01019008,1.0,0.0,0.0,3.11916312753,4.62744574149,4.76943691348,13.3574102526
0.0,1.0,0.9,5.25,0.2,650.0,1650.0,229092.0,1650.0005834,1.0,0.0,0.0,3.05178293506,4.55978880596,4.57668097647,12.9025862325
0.0,1.0,0.9,5.25,0.2,650.0,1650.0,228549.0,1650.00109935,1.0,0.0,0.0,3.13462088472,4.68026040855,4.77698318006,13.5278905857
0.0,1.0,0.9,5.25,0.2,650.0,1650.0,228826.0,1650.01126825,1.0,0.0,0.0,3.15254666852,4.76250551378,4.71169159349,13.4284276247
0.0,1.0,0.9,5.25,0.2,650.0,1650.0,229133.0,1650.02178674,1.0,0.0,0.0,3.08917245797,4.70293212449,4.57991089178,13.0349778377
0.0,1.0,0.9,5.25,0.2,650.0,1650.0,227641.0,1650.01206522,1.0,0.0,0.0,3.05234730026,4.590612066,4.56426822283,12.9992391989
0.0,1.0,0.9,5.25,0.2,650.0,1650.0,228300.0,1650.01482106,1.0,0.0,0.0,3.05854817005,4.61342656361,4.62983161174,12.9978511876
0.0,1.0,0.9,5.25,0.2,650.0,1650.0,228070.0,1650.00646244,1.0,0.0,0.0,3.11545553217,4.70797461361,4.68776746436,13.5232734317
0.0,1.0,0.9,5.25,0.2,650.0,1650.0,226871.0,1650.01016525,1.0,0.0,0.0,3.09658159364,4.62617060714,4.72292726001,13.4121937107
0.0,1.0,0.9,5.25,0.2,650.0,1650.0,228621.0,1650.002788,1.0,0.0,0.0,3.06885719913,4.65385320154,4.56351866064,12.7428158523
