# Supplementary material for: Crossed and Locked Quotes in a Multi-Market Simulation
Source: PLoS One. 2016 Mar 9;11(3):e0151096. doi: 10.1371/journal.pone.0151096 (PMC4784946; doi:10.1371/journal.pone.0151096)
Supplement: S2 Dataset — Simulation output and summary files for the sensitivity analysis. (ZIP) [file pone.0151096.s002.zip › sensitivity_analysis/sensitivity_analysis_54.out]

SLURM_ARRAY_TASK_ID:  54
0.0,1.0,0.9,5.5,0.2,650.0,1650.0,228976.0,1650.00263192,1.0,0.0,0.0,3.17465057635,4.81362296701,4.71653547859,13.9113586875
0.0,1.0,0.9,5.5,0.2,650.0,1650.0,227587.0,1650.00294648,1.0,0.0,0.0,3.19814848995,4.75803696138,4.86547452799,13.950136925
0.0,1.0,0.9,5.5,0.2,650.0,1650.0,228720.0,1650.00087982,1.0,0.0,0.0,3.19780689025,4.8277124773,4.79685366246,14.0830732286
0.0,1.0,0.9,5.5,0.2,650.0,1650.0,229573.0,1650.00670978,1.0,0.0,0.0,3.2085003,4.90588956546,4.8232602905,14.4318873437
0.0,1.0,0.9,5.5,0.2,650.0,1650.0,228258.0,1650.01622766,1.0,0.0,0.0,3.24942806069,4.89009683246,4.90238655029,14.3152850853
0.0,1.0,0.9,5.5,0.2,650.0,1650.0,227836.0,1650.00152213,1.0,0.0,0.0,3.17798544828,4.84590387419,4.75303836042,14.1067587326
0.0,1.0,0.9,5.5,0.2,650.0,1650.0,227934.0,1650.00767445,1.0,0.0,0.0,3.24693322944,4.87620388029,4.84132997318,14.2053012592
0.0,1.0,0.9,5.5,0.2,650.0,1650.0,227959.0,1650.00083595,1.0,0.0,0.0,3.16501763531,4.82660939353,4.73706696107,13.8077192549
0.0,1.0,0.9,5.5,0.2,650.0,1650.0,227807.0,1650.00024826,1.0,0.0,0.0,3.23842872662,4.86219297256,4.9362258361,14.3947203309
0.0,1.0,0.9,5.5,0.2,650.0,1650.0,227399.0,1650.00617546,1.0,0.0,0.0,3.24482911489,4.93257100315,4.83774040877,14.3097515319
0.0,1.0,0.9,5.5,0.2,650.0,1650.0,228273.0,1650.00490103,1.0,0.0,0.0,3.23092909568,4.80872681563,4.91131526912,14.1409976117
0.0,1.0,0.9,5.5,0.2,650.0,1650.0,228324.0,1650.00057238,1.0,0.0,0.0,3.21941255079,4.82064397036,4.87724757647,14.1958931875
0.0,1.0,0.9,5.5,0.2,650.0,1650.0,227079.0,1650.00627663,1.0,0.0,0.0,3.2275893897,4.87006977477,4.87776700884,14.4029387615
0.0,1.0,0.9,5.5,0.2,650.0,1650.0,230374.0,1650.01243826,1.0,0.0,0.0,3.20976957229,4.8429405145,4.82625790869,14.356299959
0.0,1.0,0.9,5.5,0.2,650.0,1650.0,227524.0,1650.00281584,1.0,0.0,0.0,3.20985982206,4.82706935696,4.84999430209,14.0730849697
0.0,1.0,0.9,5.5,0.2,650.0,1650.0,227592.0,1650.00435701,1.0,0.0,0.0,3.21583101651,4.78482999173,4.8816721788,14.1044312138
0.0,1.0,0.9,5.5,0.2,650.0,1650.0,228935.0,1650.00517294,1.0,0.0,0.0,3.11985164784,4.71361010984,4.67255472656,13.2427758402
0.0,1.0,0.9,5.5,0.2,650.0,1650.0,226803.0,1650.00557246,1.0,0.0,0.0,3.21311952983,4.88343344038,4.85622644291,14.3499256944
0.0,1.0,0.9,5.5,0.2,650.0,1650.0,227798.0,1650.00056905,1.0,0.0,0.0,3.2000748411,4.77519435547,4.85777482181,14.0748227964
0.0,1.0,0.9,5.5,0.2,650.0,1650.0,227965.0,1650.0076185,1.0,0.0,0.0,3.23991358128,4.90707388313,4.86521897066,14.5686967226
