# Supplementary material for: Crossed and Locked Quotes in a Multi-Market Simulation
Source: PLoS One. 2016 Mar 9;11(3):e0151096. doi: 10.1371/journal.pone.0151096 (PMC4784946; doi:10.1371/journal.pone.0151096)
Supplement: S2 Dataset — Simulation output and summary files for the sensitivity analysis. (ZIP) [file pone.0151096.s002.zip › sensitivity_analysis/sensitivity_analysis_55.out]

SLURM_ARRAY_TASK_ID:  55
0.0,1.0,0.95,4.5,0.2,650.0,1650.0,241752.0,1650.01645189,1.0,0.0,0.0,2.65894707115,3.91085519379,3.95448509933,9.76192593004
0.0,1.0,0.95,4.5,0.2,650.0,1650.0,243423.0,1650.0042387,1.0,0.0,0.0,2.67212859964,3.94919559804,3.93320214682,9.56836074563
0.0,1.0,0.95,4.5,0.2,650.0,1650.0,241884.0,1650.00276223,1.0,0.0,0.0,2.65931054184,3.9691746337,3.95078194941,9.77147349391
0.0,1.0,0.95,4.5,0.2,650.0,1650.0,242698.0,1650.00690868,1.0,0.0,0.0,2.66655118136,3.90584796749,3.92136972068,9.48116294214
0.0,1.0,0.95,4.5,0.2,650.0,1650.0,243032.0,1650.01355959,1.0,0.0,0.0,2.69364774816,3.93092553927,3.99202018854,9.66313864159
0.0,1.0,0.95,4.5,0.2,650.0,1650.0,242529.0,1650.01845362,1.0,0.0,0.0,2.68562742338,3.97694417408,3.94706624516,9.73008809905
0.0,1.0,0.95,4.5,0.2,650.0,1650.0,241872.0,1650.00889529,1.0,0.0,0.0,2.65764727018,3.87925742464,3.90229059516,9.24265686346
0.0,1.0,0.95,4.5,0.2,650.0,1650.0,243079.0,1650.02797224,1.0,0.0,0.0,2.72097697775,4.00254961845,4.05723234857,10.1402685906
0.0,1.0,0.95,4.5,0.2,650.0,1650.0,242542.0,1650.00796475,1.0,0.0,0.0,2.65522904903,3.90204866872,3.91068439435,9.27279288265
0.0,1.0,0.95,4.5,0.2,650.0,1650.0,243047.0,1650.0026026,1.0,0.0,0.0,2.6126380741,3.89172514712,3.87518243834,9.30268963967
0.0,1.0,0.95,4.5,0.2,650.0,1650.0,243068.0,1650.00253868,1.0,0.0,0.0,2.63642286447,3.84457799327,3.87242969769,8.99630871698
0.0,1.0,0.95,4.5,0.2,650.0,1650.0,244010.0,1650.00763649,1.0,0.0,0.0,2.59071112991,3.84243829361,3.86441449291,9.47407072352
0.0,1.0,0.95,4.5,0.2,650.0,1650.0,241550.0,1650.00659117,1.0,0.0,0.0,2.5549952265,3.77657879921,3.8026309551,8.89262361709
0.0,1.0,0.95,4.5,0.2,650.0,1650.0,244779.0,1650.00240988,1.0,0.0,0.0,2.64980848524,3.91215901715,3.85194918903,9.22751632726
0.0,1.0,0.95,4.5,0.2,650.0,1650.0,243403.0,1650.00325438,1.0,0.0,0.0,2.69922715798,3.96467995648,3.99458451619,9.72742717017
0.0,1.0,0.95,4.5,0.2,650.0,1650.0,242725.0,1650.00445637,1.0,0.0,0.0,2.6169551588,3.89084459902,3.8549052943,9.24384846571
0.0,1.0,0.95,4.5,0.2,650.0,1650.0,242778.0,1650.00597973,1.0,0.0,0.0,2.67862922071,3.96638160004,3.91853073427,9.4891511208
0.0,1.0,0.95,4.5,0.2,650.0,1650.0,242719.0,1650.00186556,1.0,0.0,0.0,2.6451858002,3.93076009673,3.92236792694,9.35885526324
0.0,1.0,0.95,4.5,0.2,650.0,1650.0,243557.0,1650.00460662,1.0,0.0,0.0,2.6678069097,3.94635043148,3.94491138677,9.58416624597
0.0,1.0,0.95,4.5,0.2,650.0,1650.0,242016.0,1650.00025817,1.0,0.0,0.0,2.69141202875,3.96220069349,3.98787964212,9.69482930049
