# Supplementary material for: Crossed and Locked Quotes in a Multi-Market Simulation
Source: PLoS One. 2016 Mar 9;11(3):e0151096. doi: 10.1371/journal.pone.0151096 (PMC4784946; doi:10.1371/journal.pone.0151096)
Supplement: S2 Dataset — Simulation output and summary files for the sensitivity analysis. (ZIP) [file pone.0151096.s002.zip › sensitivity_analysis/sensitivity_analysis_56.out]

SLURM_ARRAY_TASK_ID:  56
0.0,1.0,0.95,4.75,0.2,650.0,1650.0,242957.0,1650.00884552,1.0,0.0,0.0,2.74376803162,4.06666708183,4.10621949846,10.2614316599
0.0,1.0,0.95,4.75,0.2,650.0,1650.0,242749.0,1650.00246484,1.0,0.0,0.0,2.74291937939,4.08087705835,4.05708805997,10.2350417598
0.0,1.0,0.95,4.75,0.2,650.0,1650.0,242894.0,1650.01153052,1.0,0.0,0.0,2.75963166714,4.09118488476,4.1187857837,10.2330177773
0.0,1.0,0.95,4.75,0.2,650.0,1650.0,243163.0,1650.02277217,1.0,0.0,0.0,2.74696263328,4.08824808535,4.05566023638,10.1440606136
0.0,1.0,0.95,4.75,0.2,650.0,1650.0,243270.0,1650.00072667,1.0,0.0,0.0,2.76532097873,4.07058331353,4.16027496881,10.6118538452
0.0,1.0,0.95,4.75,0.2,650.0,1650.0,241362.0,1650.01500635,1.0,0.0,0.0,2.80459692645,4.16422074361,4.11784599269,10.7967417102
0.0,1.0,0.95,4.75,0.2,650.0,1650.0,242278.0,1650.00308039,1.0,0.0,0.0,2.80440228852,4.18302025998,4.13979487431,10.5935454888
0.0,1.0,0.95,4.75,0.2,650.0,1650.0,241229.0,1650.00378036,1.0,0.0,0.0,2.78911013579,4.12056341905,4.19351649166,10.6343071097
0.0,1.0,0.95,4.75,0.2,650.0,1650.0,243399.0,1650.003263,1.0,0.0,0.0,2.73028436028,3.99635220278,4.10392900085,10.3649701104
0.0,1.0,0.95,4.75,0.2,650.0,1650.0,242329.0,1650.00345978,1.0,0.0,0.0,2.76988193298,4.12962190378,4.08080469596,10.3268148834
0.0,1.0,0.95,4.75,0.2,650.0,1650.0,242666.0,1650.01043929,1.0,0.0,0.0,2.80244435715,4.12711317596,4.19214864602,10.7093174427
0.0,1.0,0.95,4.75,0.2,650.0,1650.0,242566.0,1650.00234471,1.0,0.0,0.0,2.78691693525,4.15383606783,4.03208495693,10.1631270451
0.0,1.0,0.95,4.75,0.2,650.0,1650.0,243349.0,1650.00269187,1.0,0.0,0.0,2.78074784819,4.16702828763,4.07870689785,10.333419165
0.0,1.0,0.95,4.75,0.2,650.0,1650.0,241876.0,1650.00188746,1.0,0.0,0.0,2.72850252627,4.08498907963,4.07810091494,10.3603666081
0.0,1.0,0.95,4.75,0.2,650.0,1650.0,243144.0,1650.00076992,1.0,0.0,0.0,2.7897800103,4.17169970311,4.13388261789,10.5647921081
0.0,1.0,0.95,4.75,0.2,650.0,1650.0,242486.0,1650.0125918,1.0,0.0,0.0,2.7370969045,4.07171385649,4.04123470167,10.055395434
0.0,1.0,0.95,4.75,0.2,650.0,1650.0,242116.0,1650.01160698,1.0,0.0,0.0,2.74724724559,4.0478648714,4.09113595713,10.1898283597
0.0,1.0,0.95,4.75,0.2,650.0,1650.0,243594.0,1650.00490362,1.0,0.0,0.0,2.73164918121,4.04967469427,4.05095359416,10.1801562653
0.0,1.0,0.95,4.75,0.2,650.0,1650.0,241379.0,1650.00248581,1.0,0.0,0.0,2.78731679156,4.10756335782,4.20114975756,10.6762818412
0.0,1.0,0.95,4.75,0.2,650.0,1650.0,243469.0,1650.00020623,1.0,0.0,0.0,2.79721861546,4.09101427017,4.1888342035,10.7854246638
