# Supplementary material for: Crossed and Locked Quotes in a Multi-Market Simulation
Source: PLoS One. 2016 Mar 9;11(3):e0151096. doi: 10.1371/journal.pone.0151096 (PMC4784946; doi:10.1371/journal.pone.0151096)
Supplement: S2 Dataset — Simulation output and summary files for the sensitivity analysis. (ZIP) [file pone.0151096.s002.zip › sensitivity_analysis/sensitivity_analysis_57.out]

SLURM_ARRAY_TASK_ID:  57
0.0,1.0,0.95,5.0,0.2,650.0,1650.0,242367.0,1650.00334711,1.0,0.0,0.0,2.78334281326,4.18014738458,4.1501868592,10.5922774875
0.0,1.0,0.95,5.0,0.2,650.0,1650.0,241021.0,1650.00066826,1.0,0.0,0.0,2.83410842414,4.27910937405,4.17324029065,10.7553026863
0.0,1.0,0.95,5.0,0.2,650.0,1650.0,242619.0,1650.00038382,1.0,0.0,0.0,2.8277426357,4.22502009007,4.17283717893,10.8522888163
0.0,1.0,0.95,5.0,0.2,650.0,1650.0,240819.0,1650.00153941,1.0,0.0,0.0,2.89426433971,4.29830394041,4.3145520488,11.3358240746
0.0,1.0,0.95,5.0,0.2,650.0,1650.0,242758.0,1650.00914571,1.0,0.0,0.0,2.77875769308,4.07791789334,4.14828581324,10.5419527557
0.0,1.0,0.95,5.0,0.2,650.0,1650.0,242080.0,1650.01763143,1.0,0.0,0.0,2.89219605627,4.30154544894,4.27493688615,11.1128334142
0.0,1.0,0.95,5.0,0.2,650.0,1650.0,242454.0,1650.00016153,1.0,0.0,0.0,2.8101459833,4.14763312835,4.28320138304,10.8143754208
0.0,1.0,0.95,5.0,0.2,650.0,1650.0,241808.0,1650.00272824,1.0,0.0,0.0,2.85509729229,4.28689811871,4.14727026869,10.9963864339
0.0,1.0,0.95,5.0,0.2,650.0,1650.0,241703.0,1650.00067036,1.0,0.0,0.0,2.89642141133,4.32967999536,4.32167804161,11.3873074437
0.0,1.0,0.95,5.0,0.2,650.0,1650.0,241498.0,1650.0058455,1.0,0.0,0.0,2.89625536727,4.2573860389,4.35375306718,10.951614022
0.0,1.0,0.95,5.0,0.2,650.0,1650.0,241814.0,1650.00555938,1.0,0.0,0.0,2.81794635007,4.16494840312,4.21091586852,10.7809131045
0.0,1.0,0.95,5.0,0.2,650.0,1650.0,242357.0,1650.00004945,1.0,0.0,0.0,2.87253042075,4.26122202363,4.35309989413,11.4307758368
0.0,1.0,0.95,5.0,0.2,650.0,1650.0,241012.0,1650.0016874,1.0,0.0,0.0,2.86016852237,4.24494806966,4.27090566574,11.0342831597
0.0,1.0,0.95,5.0,0.2,650.0,1650.0,241369.0,1650.00845262,1.0,0.0,0.0,2.8616474041,4.30219576105,4.24715945006,11.2088049571
0.0,1.0,0.95,5.0,0.2,650.0,1650.0,242828.0,1650.00143233,1.0,0.0,0.0,2.93873345831,4.44019477733,4.33400674546,11.8019675357
0.0,1.0,0.95,5.0,0.2,650.0,1650.0,242895.0,1650.00052294,1.0,0.0,0.0,2.88041971957,4.27325211888,4.23754863074,11.2096307816
0.0,1.0,0.95,5.0,0.2,650.0,1650.0,242049.0,1650.0120998,1.0,0.0,0.0,2.8537584739,4.26684164384,4.22521364578,11.0218207129
0.0,1.0,0.95,5.0,0.2,650.0,1650.0,241350.0,1650.01073321,1.0,0.0,0.0,2.86424310402,4.28699767365,4.25124002242,11.2683827018
0.0,1.0,0.95,5.0,0.2,650.0,1650.0,241484.0,1650.00047159,1.0,0.0,0.0,2.85271977733,4.21314312956,4.24713072695,11.1149637752
0.0,1.0,0.95,5.0,0.2,650.0,1650.0,241852.0,1650.00058929,1.0,0.0,0.0,2.89964250827,4.36903991262,4.36709244188,11.5967771616
