# Supplementary material for: Crossed and Locked Quotes in a Multi-Market Simulation
Source: PLoS One. 2016 Mar 9;11(3):e0151096. doi: 10.1371/journal.pone.0151096 (PMC4784946; doi:10.1371/journal.pone.0151096)
Supplement: S2 Dataset — Simulation output and summary files for the sensitivity analysis. (ZIP) [file pone.0151096.s002.zip › sensitivity_analysis/sensitivity_analysis_58.out]

SLURM_ARRAY_TASK_ID:  58
0.0,1.0,0.95,5.25,0.2,650.0,1650.0,241840.0,1650.00567215,1.0,0.0,0.0,2.97552720999,4.49451484197,4.42699293578,11.972180363
0.0,1.0,0.95,5.25,0.2,650.0,1650.0,242712.0,1650.00046526,1.0,0.0,0.0,2.94996188171,4.41201433647,4.38656871126,11.8767123288
0.0,1.0,0.95,5.25,0.2,650.0,1650.0,239316.0,1650.00087991,1.0,0.0,0.0,3.00733901236,4.51377409039,4.48435338209,12.3802866023
0.0,1.0,0.95,5.25,0.2,650.0,1650.0,241614.0,1650.00282845,1.0,0.0,0.0,2.98903548575,4.45033036434,4.41806529226,11.8180223177
0.0,1.0,0.95,5.25,0.2,650.0,1650.0,239876.0,1650.0694685,1.0,0.0,0.0,2.94824807559,4.44032695334,4.39054169568,11.9161384167
0.0,1.0,0.95,5.25,0.2,650.0,1650.0,241240.0,1650.00194313,1.0,0.0,0.0,2.99357679104,4.53282422333,4.4448241309,12.5565719927
0.0,1.0,0.95,5.25,0.2,650.0,1650.0,240198.0,1650.01947418,1.0,0.0,0.0,2.92524393148,4.41471534157,4.39454313416,11.8534772799
0.0,1.0,0.95,5.25,0.2,650.0,1650.0,240997.0,1650.00877216,1.0,0.0,0.0,3.02540224511,4.58296493184,4.48055364402,12.3321226842
0.0,1.0,0.95,5.25,0.2,650.0,1650.0,241721.0,1650.00094661,1.0,0.0,0.0,2.98295086457,4.54376291476,4.36935362551,12.5068310385
0.0,1.0,0.95,5.25,0.2,650.0,1650.0,242046.0,1650.01135135,1.0,0.0,0.0,3.00074338002,4.51808199445,4.48675828841,12.396305594
0.0,1.0,0.95,5.25,0.2,650.0,1650.0,240619.0,1650.00888703,1.0,0.0,0.0,2.94905784205,4.40896389591,4.39658393646,12.0091898182
0.0,1.0,0.95,5.25,0.2,650.0,1650.0,242709.0,1650.00590965,1.0,0.0,0.0,2.99128413057,4.43165516659,4.52760523561,11.7588934589
0.0,1.0,0.95,5.25,0.2,650.0,1650.0,241721.0,1650.0014828,1.0,0.0,0.0,2.97118153202,4.41063825695,4.45875643206,12.1959415661
0.0,1.0,0.95,5.25,0.2,650.0,1650.0,241621.0,1650.00137658,1.0,0.0,0.0,2.94108833541,4.32960351317,4.43425308105,11.6112752637
0.0,1.0,0.95,5.25,0.2,650.0,1650.0,242909.0,1650.00128486,1.0,0.0,0.0,2.94935690915,4.406772175,4.36637297498,11.6788937107
0.0,1.0,0.95,5.25,0.2,650.0,1650.0,241747.0,1650.00058039,1.0,0.0,0.0,2.92415698848,4.42040612633,4.37281391705,11.9947360213
0.0,1.0,0.95,5.25,0.2,650.0,1650.0,241301.0,1650.00648499,1.0,0.0,0.0,2.96765053273,4.44368574099,4.45267036602,12.0561704541
0.0,1.0,0.95,5.25,0.2,650.0,1650.0,242623.0,1650.00240441,1.0,0.0,0.0,2.92031597707,4.37150730687,4.33932028045,11.421892814
0.0,1.0,0.95,5.25,0.2,650.0,1650.0,240758.0,1650.00011134,1.0,0.0,0.0,2.97281843851,4.42487311899,4.45107690253,11.8587544334
0.0,1.0,0.95,5.25,0.2,650.0,1650.0,242057.0,1650.00452511,1.0,0.0,0.0,2.96417250003,4.4896075371,4.43210768549,12.169988032
