# Supplementary material for: Crossed and Locked Quotes in a Multi-Market Simulation
Source: PLoS One. 2016 Mar 9;11(3):e0151096. doi: 10.1371/journal.pone.0151096 (PMC4784946; doi:10.1371/journal.pone.0151096)
Supplement: S2 Dataset — Simulation output and summary files for the sensitivity analysis. (ZIP) [file pone.0151096.s002.zip › sensitivity_analysis/sensitivity_analysis_59.out]

SLURM_ARRAY_TASK_ID:  59
0.0,1.0,0.95,5.5,0.2,650.0,1650.0,238221.0,1650.00228542,1.0,0.0,0.0,3.08197498161,4.70900760553,4.62833872059,13.3224244923
0.0,1.0,0.95,5.5,0.2,650.0,1650.0,242192.0,1650.0218804,1.0,0.0,0.0,3.08068234336,4.62665966447,4.66076322802,13.1662067713
0.0,1.0,0.95,5.5,0.2,650.0,1650.0,242099.0,1650.00605574,1.0,0.0,0.0,3.01226978762,4.54846582364,4.54138535437,12.8807320945
0.0,1.0,0.95,5.5,0.2,650.0,1650.0,240659.0,1650.00755712,1.0,0.0,0.0,3.09519666024,4.63680498116,4.64121784951,12.9717171896
0.0,1.0,0.95,5.5,0.2,650.0,1650.0,241218.0,1650.01046895,1.0,0.0,0.0,3.08867186155,4.58538218447,4.63360295293,13.0552070161
0.0,1.0,0.95,5.5,0.2,650.0,1650.0,242078.0,1650.01356811,1.0,0.0,0.0,3.08009739413,4.60997727642,4.59911995494,13.0115118912
0.0,1.0,0.95,5.5,0.2,650.0,1650.0,240441.0,1650.00431251,1.0,0.0,0.0,3.07706159304,4.58947329774,4.63458039114,12.7807614357
0.0,1.0,0.95,5.5,0.2,650.0,1650.0,240931.0,1650.00423493,1.0,0.0,0.0,3.05417771647,4.66647943301,4.53834116009,12.7443769523
0.0,1.0,0.95,5.5,0.2,650.0,1650.0,241590.0,1650.010134,1.0,0.0,0.0,3.1661784171,4.69746294211,4.75349104176,13.5974610987
0.0,1.0,0.95,5.5,0.2,650.0,1650.0,242697.0,1650.00031594,1.0,0.0,0.0,3.04001663435,4.66351891882,4.48629480856,12.6554594642
0.0,1.0,0.95,5.5,0.2,650.0,1650.0,240465.0,1650.00040381,1.0,0.0,0.0,3.05795079426,4.57883465864,4.59146596979,12.5709401233
0.0,1.0,0.95,5.5,0.2,650.0,1650.0,242230.0,1650.01095123,1.0,0.0,0.0,3.02353376237,4.52485353966,4.61809177154,13.210263917
0.0,1.0,0.95,5.5,0.2,650.0,1650.0,241819.0,1650.00065908,1.0,0.0,0.0,3.05742660162,4.6427900731,4.55387393918,12.6362728157
0.0,1.0,0.95,5.5,0.2,650.0,1650.0,242026.0,1650.00572415,1.0,0.0,0.0,3.03776118467,4.55962359432,4.57966067973,12.7588069709
0.0,1.0,0.95,5.5,0.2,650.0,1650.0,241020.0,1650.00246032,1.0,0.0,0.0,3.09274636143,4.55612826933,4.70202753623,12.8329783839
0.0,1.0,0.95,5.5,0.2,650.0,1650.0,239553.0,1650.00175802,1.0,0.0,0.0,3.06336609358,4.53250446269,4.61782456136,12.8691679461
0.0,1.0,0.95,5.5,0.2,650.0,1650.0,241245.0,1650.00225946,1.0,0.0,0.0,3.09452412481,4.60875696877,4.68187960106,13.3382116667
0.0,1.0,0.95,5.5,0.2,650.0,1650.0,241517.0,1650.01377771,1.0,0.0,0.0,3.10139394389,4.66144027772,4.63799022489,13.0586260496
0.0,1.0,0.95,5.5,0.2,650.0,1650.0,241236.0,1650.00197086,1.0,0.0,0.0,3.06479329719,4.60148546729,4.59780069861,12.6135377784
0.0,1.0,0.95,5.5,0.2,650.0,1650.0,240764.0,1650.00117548,1.0,0.0,0.0,3.06420549304,4.55670957135,4.57442004707,12.6146387606
