# Supplementary material for: Crossed and Locked Quotes in a Multi-Market Simulation
Source: PLoS One. 2016 Mar 9;11(3):e0151096. doi: 10.1371/journal.pone.0151096 (PMC4784946; doi:10.1371/journal.pone.0151096)
Supplement: S2 Dataset — Simulation output and summary files for the sensitivity analysis. (ZIP) [file pone.0151096.s002.zip › sensitivity_analysis/sensitivity_analysis_6.out]

SLURM_ARRAY_TASK_ID:  6
0.0,0.0,0.95,4.75,0.2,650.0,1650.0,251301.0,1650.00710786,0.00685079580513,0.00510325530989,0.988045948885,-26.7011914824,2.97204954276,2.98015251645,518.842625091
0.0,0.0,0.95,4.75,0.2,650.0,1650.0,250854.0,1650.01109992,0.017918725358,0.012054287487,0.970026987155,-17.343599903,2.99782792079,3.04127254069,241.417856437
0.0,0.0,0.95,4.75,0.2,650.0,1650.0,251029.0,1650.00297642,0.0380613086132,0.0140582310462,0.947880460341,-22.5772947973,2.99388396994,2.9118624612,380.756260206
0.0,0.0,0.95,4.75,0.2,650.0,1650.0,250340.0,1650.00140595,0.0,0.0,1.0,-37.7788806204,3.02702587905,3.00124511893,759.86690377
0.0,0.0,0.95,4.75,0.2,650.0,1650.0,251120.0,1650.01292604,0.169154149174,0.0610344719886,0.769811378837,-7.13752902463,2.95667814378,3.02492119564,70.2430033775
0.0,0.0,0.95,4.75,0.2,650.0,1650.0,251691.0,1650.00148848,0.0482950998508,0.0164670154049,0.935237884744,-24.9618330065,2.96115826073,3.03864315119,420.887645133
0.0,0.0,0.95,4.75,0.2,650.0,1650.0,249807.0,1650.00076125,0.0101133133797,0.00596757663619,0.983919109984,-30.8660183777,3.00600278973,3.03109381514,594.266146042
0.0,0.0,0.95,4.75,0.2,650.0,1650.0,250778.0,1650.00145942,0.128317542293,0.0485191391653,0.823163318542,-8.75614227099,3.04906688619,3.04480581222,101.502066779
0.0,0.0,0.95,4.75,0.2,650.0,1650.0,251281.0,1650.01285842,0.0694983730038,0.0317557913286,0.898745835668,-18.0713706344,3.04632295036,3.05549680454,299.854805343
0.0,0.0,0.95,4.75,0.2,650.0,1650.0,250814.0,1650.00177981,0.0,0.0,1.0,-90.5323173575,3.03282474366,2.98606261884,3944.85556155
0.0,0.0,0.95,4.75,0.2,650.0,1650.0,250514.0,1650.00025333,0.224959310056,0.077634271251,0.697406418693,-5.22742243805,3.04450980314,2.99525011383,52.5587570491
0.0,0.0,0.95,4.75,0.2,650.0,1650.0,250682.0,1650.00466162,0.0,0.0,1.0,-70.7457297354,2.95970912238,3.01082286976,2750.32704246
0.0,0.0,0.95,4.75,0.2,650.0,1650.0,250093.0,1650.01191242,0.0,0.0,1.0,-63.0828091498,2.99093605687,3.07742257249,2127.78591971
0.0,0.0,0.95,4.75,0.2,650.0,1650.0,251139.0,1650.00089326,0.0766547933962,0.0353384054887,0.888006801115,-8.95197839569,3.08249100479,3.08145045286,90.5469760569
0.0,0.0,0.95,4.75,0.2,650.0,1650.0,250779.0,1650.0016542,0.0918396845687,0.0349416539002,0.873218661531,-11.425221501,2.9570868156,3.02163157752,139.131084476
0.0,0.0,0.95,4.75,0.2,650.0,1650.0,250955.0,1650.00279331,0.00180369260651,0.0016232770981,0.996573030295,-39.9011518505,3.07692699814,3.04929253118,935.55185733
0.0,0.0,0.95,4.75,0.2,650.0,1650.0,249729.0,1650.00425006,0.0786263647012,0.0316669146729,0.889706720626,-13.0767359013,3.03037411723,2.99998706446,159.705450484
0.0,0.0,0.95,4.75,0.2,650.0,1650.0,250568.0,1650.00148306,0.0,0.0,1.0,-72.8422609575,3.06044308833,3.05166083942,2751.02528917
0.0,0.0,0.95,4.75,0.2,650.0,1650.0,251288.0,1650.00283936,0.0,0.0,1.0,-35.0562503541,3.00787384981,3.00160090206,704.488729656
0.0,0.0,0.95,4.75,0.2,650.0,1650.0,252364.0,1650.02343074,0.0551726953242,0.0188962629814,0.925931041694,-22.3202489761,3.03333411619,3.03193616225,396.779075035
