# Supplementary material for: Crossed and Locked Quotes in a Multi-Market Simulation
Source: PLoS One. 2016 Mar 9;11(3):e0151096. doi: 10.1371/journal.pone.0151096 (PMC4784946; doi:10.1371/journal.pone.0151096)
Supplement: S2 Dataset — Simulation output and summary files for the sensitivity analysis. (ZIP) [file pone.0151096.s002.zip › sensitivity_analysis/sensitivity_analysis_60.out]

SLURM_ARRAY_TASK_ID:  60
0.0,1.0,1.0,4.5,0.2,650.0,1650.0,256941.0,1650.00435197,1.0,0.0,0.0,2.53114701959,3.71572373391,3.71252931336,8.63496410928
0.0,1.0,1.0,4.5,0.2,650.0,1650.0,256155.0,1650.01635009,1.0,0.0,0.0,2.55798351372,3.7724171765,3.76192632031,8.70201279593
0.0,1.0,1.0,4.5,0.2,650.0,1650.0,255713.0,1650.00031345,1.0,0.0,0.0,2.58155015415,3.84118107578,3.75717490044,9.00887883355
0.0,1.0,1.0,4.5,0.2,650.0,1650.0,256346.0,1650.00460927,1.0,0.0,0.0,2.57001199437,3.80218267472,3.72164758014,8.53756798163
0.0,1.0,1.0,4.5,0.2,650.0,1650.0,255982.0,1650.00903794,1.0,0.0,0.0,2.52879198834,3.79993883433,3.68223223625,8.62244011353
0.0,1.0,1.0,4.5,0.2,650.0,1650.0,255453.0,1650.00352545,1.0,0.0,0.0,2.4963783709,3.69981446817,3.63942559119,8.41668045999
0.0,1.0,1.0,4.5,0.2,650.0,1650.0,256062.0,1650.00324815,1.0,0.0,0.0,2.5397090287,3.75196606585,3.72727660956,8.74212758286
0.0,1.0,1.0,4.5,0.2,650.0,1650.0,256482.0,1650.00895949,1.0,0.0,0.0,2.49589211766,3.6696318185,3.6808829687,8.3937665484
0.0,1.0,1.0,4.5,0.2,650.0,1650.0,256975.0,1650.00117846,1.0,0.0,0.0,2.54393670029,3.7434800762,3.70255197831,8.6185213126
0.0,1.0,1.0,4.5,0.2,650.0,1650.0,258128.0,1650.00045145,1.0,0.0,0.0,2.56926883786,3.77837225081,3.74535997639,8.51390629802
0.0,1.0,1.0,4.5,0.2,650.0,1650.0,257326.0,1650.02502748,1.0,0.0,0.0,2.55934483029,3.70658413837,3.80844316554,8.81213873216
0.0,1.0,1.0,4.5,0.2,650.0,1650.0,255884.0,1650.0002886,1.0,0.0,0.0,2.52932189919,3.69109452123,3.71811349233,8.43071428771
0.0,1.0,1.0,4.5,0.2,650.0,1650.0,255878.0,1650.02359152,1.0,0.0,0.0,2.5174856578,3.683343179,3.68411074843,8.48674250004
0.0,1.0,1.0,4.5,0.2,650.0,1650.0,256553.0,1650.00065813,1.0,0.0,0.0,2.55839848894,3.72136001675,3.78959173186,8.7340082905
0.0,1.0,1.0,4.5,0.2,650.0,1650.0,255378.0,1650.00727682,1.0,0.0,0.0,2.47225676793,3.67371854532,3.60661217426,8.21507293289
0.0,1.0,1.0,4.5,0.2,650.0,1650.0,256572.0,1650.00161493,1.0,0.0,0.0,2.52813928839,3.73380059435,3.7027139354,8.54409596325
0.0,1.0,1.0,4.5,0.2,650.0,1650.0,256219.0,1650.00296773,1.0,0.0,0.0,2.5764622744,3.76338279032,3.79941321075,8.85620467801
0.0,1.0,1.0,4.5,0.2,650.0,1650.0,257380.0,1650.01228585,1.0,0.0,0.0,2.53190563367,3.71052500698,3.71384447218,8.6340720626
0.0,1.0,1.0,4.5,0.2,650.0,1650.0,256829.0,1650.00566647,1.0,0.0,0.0,2.54332288981,3.74867658336,3.70787173435,8.68631302722
0.0,1.0,1.0,4.5,0.2,650.0,1650.0,256954.0,1650.00781973,1.0,0.0,0.0,2.55096262716,3.71198829262,3.77032821475,8.8048113387
