# Supplementary material for: Crossed and Locked Quotes in a Multi-Market Simulation
Source: PLoS One. 2016 Mar 9;11(3):e0151096. doi: 10.1371/journal.pone.0151096 (PMC4784946; doi:10.1371/journal.pone.0151096)
Supplement: S2 Dataset — Simulation output and summary files for the sensitivity analysis. (ZIP) [file pone.0151096.s002.zip › sensitivity_analysis/sensitivity_analysis_61.out]

SLURM_ARRAY_TASK_ID:  61
0.0,1.0,1.0,4.75,0.2,650.0,1650.0,254819.0,1650.00709437,1.0,0.0,0.0,2.65596636934,3.90078795783,3.92826927084,9.39894251075
0.0,1.0,1.0,4.75,0.2,650.0,1650.0,257028.0,1650.00918606,1.0,0.0,0.0,2.62691820958,3.9123215411,3.8845274621,9.34908808223
0.0,1.0,1.0,4.75,0.2,650.0,1650.0,255668.0,1650.00279811,1.0,0.0,0.0,2.66383845319,3.88838090497,3.9652344811,9.47157567812
0.0,1.0,1.0,4.75,0.2,650.0,1650.0,256214.0,1650.01542436,1.0,0.0,0.0,2.61509378493,3.88522642341,3.87263462896,9.25450834888
0.0,1.0,1.0,4.75,0.2,650.0,1650.0,256520.0,1650.00608245,1.0,0.0,0.0,2.62363863837,3.856769197,3.86313743648,9.05701444111
0.0,1.0,1.0,4.75,0.2,650.0,1650.0,255583.0,1650.00489083,1.0,0.0,0.0,2.62527873217,3.85753554129,3.90594923565,9.28744514741
0.0,1.0,1.0,4.75,0.2,650.0,1650.0,255766.0,1650.00415606,1.0,0.0,0.0,2.60160641583,3.82580976759,3.83427178979,9.22091061059
0.0,1.0,1.0,4.75,0.2,650.0,1650.0,254641.0,1650.01586938,1.0,0.0,0.0,2.71941382219,4.02214055058,4.04416455949,10.0319387463
0.0,1.0,1.0,4.75,0.2,650.0,1650.0,255562.0,1650.00071996,1.0,0.0,0.0,2.61850741205,3.88380241472,3.90599438485,9.39771443776
0.0,1.0,1.0,4.75,0.2,650.0,1650.0,255948.0,1650.00414155,1.0,0.0,0.0,2.67467996192,3.91423358263,3.96195591451,9.79678406702
0.0,1.0,1.0,4.75,0.2,650.0,1650.0,256497.0,1650.00261327,1.0,0.0,0.0,2.65911765238,3.89353933898,3.94937277005,9.27841765419
0.0,1.0,1.0,4.75,0.2,650.0,1650.0,255153.0,1650.00249179,1.0,0.0,0.0,2.67099705697,3.90806927923,3.94133072933,9.35486815154
0.0,1.0,1.0,4.75,0.2,650.0,1650.0,256541.0,1650.01016458,1.0,0.0,0.0,2.56162837266,3.86068984356,3.73036013326,9.16860375003
0.0,1.0,1.0,4.75,0.2,650.0,1650.0,255970.0,1650.00786554,1.0,0.0,0.0,2.60868352442,3.92081413404,3.79700745833,9.29903100454
0.0,1.0,1.0,4.75,0.2,650.0,1650.0,255385.0,1650.00029914,1.0,0.0,0.0,2.60944941926,3.86534034854,3.86257357329,9.06712320909
0.0,1.0,1.0,4.75,0.2,650.0,1650.0,255826.0,1650.01202869,1.0,0.0,0.0,2.65278750993,3.91044427145,3.95477105758,9.53197071837
0.0,1.0,1.0,4.75,0.2,650.0,1650.0,254767.0,1650.00735885,1.0,0.0,0.0,2.63785098412,3.87137884024,3.85290070732,9.05678782365
0.0,1.0,1.0,4.75,0.2,650.0,1650.0,255849.0,1650.00360932,1.0,0.0,0.0,2.62388166355,3.90284568686,3.87732306766,9.55806518451
0.0,1.0,1.0,4.75,0.2,650.0,1650.0,254899.0,1650.0052573,1.0,0.0,0.0,2.71587048572,4.02971139401,4.00702984808,9.88682269448
0.0,1.0,1.0,4.75,0.2,650.0,1650.0,254743.0,1650.00162417,1.0,0.0,0.0,2.62541710792,3.86384677729,3.87727869618,9.02612284176
