# Supplementary material for: Crossed and Locked Quotes in a Multi-Market Simulation
Source: PLoS One. 2016 Mar 9;11(3):e0151096. doi: 10.1371/journal.pone.0151096 (PMC4784946; doi:10.1371/journal.pone.0151096)
Supplement: S2 Dataset — Simulation output and summary files for the sensitivity analysis. (ZIP) [file pone.0151096.s002.zip › sensitivity_analysis/sensitivity_analysis_62.out]

SLURM_ARRAY_TASK_ID:  62
0.0,1.0,1.0,5.0,0.2,650.0,1650.0,255876.0,1650.01139073,1.0,0.0,0.0,2.77907147699,4.10142037363,4.14448602283,10.3677907705
0.0,1.0,1.0,5.0,0.2,650.0,1650.0,255504.0,1650.01871683,1.0,0.0,0.0,2.71495408747,4.03501381117,4.041175635,10.0731022358
0.0,1.0,1.0,5.0,0.2,650.0,1650.0,255133.0,1650.00215119,1.0,0.0,0.0,2.70008802264,3.9908661439,4.04439199312,9.83532627574
0.0,1.0,1.0,5.0,0.2,650.0,1650.0,255375.0,1650.00630379,1.0,0.0,0.0,2.72702920424,4.03635627037,4.10383465687,10.4117975698
0.0,1.0,1.0,5.0,0.2,650.0,1650.0,255015.0,1650.00832073,1.0,0.0,0.0,2.72801792125,4.04764617631,4.07147288731,10.2590235834
0.0,1.0,1.0,5.0,0.2,650.0,1650.0,255025.0,1650.0026074,1.0,0.0,0.0,2.78657880682,4.13842378013,4.09012151622,10.6182357195
0.0,1.0,1.0,5.0,0.2,650.0,1650.0,253748.0,1650.02295976,1.0,0.0,0.0,2.79327642509,4.14107822691,4.18520260247,10.6300733455
0.0,1.0,1.0,5.0,0.2,650.0,1650.0,255198.0,1650.00230095,1.0,0.0,0.0,2.77193020116,4.19520994814,4.03069106161,10.2170816606
0.0,1.0,1.0,5.0,0.2,650.0,1650.0,255145.0,1650.02336082,1.0,0.0,0.0,2.73684972779,4.07378108364,4.05824621081,10.077559746
0.0,1.0,1.0,5.0,0.2,650.0,1650.0,255330.0,1650.00554683,1.0,0.0,0.0,2.73100799605,4.04639421772,4.04264209517,9.7656345739
0.0,1.0,1.0,5.0,0.2,650.0,1650.0,254030.0,1650.00097534,1.0,0.0,0.0,2.73787628349,4.07145106246,4.06382320088,10.3871628894
0.0,1.0,1.0,5.0,0.2,650.0,1650.0,254102.0,1650.03282922,1.0,0.0,0.0,2.76115454991,4.12714355092,4.11774138047,10.5498358983
0.0,1.0,1.0,5.0,0.2,650.0,1650.0,254148.0,1650.00188599,1.0,0.0,0.0,2.7255706456,4.00845518633,4.09066276245,10.0523636341
0.0,1.0,1.0,5.0,0.2,650.0,1650.0,255087.0,1650.03223799,1.0,0.0,0.0,2.75523844586,4.08641171725,4.04890654395,10.2575263726
0.0,1.0,1.0,5.0,0.2,650.0,1650.0,255326.0,1650.00128569,1.0,0.0,0.0,2.77044273787,4.11706176242,4.11756054569,10.2534979611
0.0,1.0,1.0,5.0,0.2,650.0,1650.0,254837.0,1650.00122045,1.0,0.0,0.0,2.66844601723,3.9422241102,4.0636284257,10.1482213148
0.0,1.0,1.0,5.0,0.2,650.0,1650.0,255217.0,1650.01169752,1.0,0.0,0.0,2.74754244776,4.00196045993,4.17994118137,10.2175487511
0.0,1.0,1.0,5.0,0.2,650.0,1650.0,256326.0,1650.00793505,1.0,0.0,0.0,2.69904232023,4.03349113143,4.03437820887,10.1042218336
0.0,1.0,1.0,5.0,0.2,650.0,1650.0,254127.0,1650.01120426,1.0,0.0,0.0,2.76485365115,4.12105767026,4.14071519907,10.5511357507
0.0,1.0,1.0,5.0,0.2,650.0,1650.0,255573.0,1650.00146689,1.0,0.0,0.0,2.79016354822,4.15601278042,4.17021372665,10.5372458986
