# Supplementary material for: Crossed and Locked Quotes in a Multi-Market Simulation
Source: PLoS One. 2016 Mar 9;11(3):e0151096. doi: 10.1371/journal.pone.0151096 (PMC4784946; doi:10.1371/journal.pone.0151096)
Supplement: S2 Dataset — Simulation output and summary files for the sensitivity analysis. (ZIP) [file pone.0151096.s002.zip › sensitivity_analysis/sensitivity_analysis_63.out]

SLURM_ARRAY_TASK_ID:  63
0.0,1.0,1.0,5.25,0.2,650.0,1650.0,254033.0,1650.00426015,1.0,0.0,0.0,2.79195942436,4.15936472238,4.15766436715,10.4365461904
0.0,1.0,1.0,5.25,0.2,650.0,1650.0,254753.0,1650.00747522,1.0,0.0,0.0,2.80320809743,4.1992526141,4.18566123864,10.8954440392
0.0,1.0,1.0,5.25,0.2,650.0,1650.0,255141.0,1650.00259929,1.0,0.0,0.0,2.82721458228,4.23022709255,4.18115796366,10.8187343988
0.0,1.0,1.0,5.25,0.2,650.0,1650.0,254901.0,1650.03772582,1.0,0.0,0.0,2.88889963155,4.31307517415,4.27029667661,11.3437872032
0.0,1.0,1.0,5.25,0.2,650.0,1650.0,255312.0,1650.02488381,1.0,0.0,0.0,2.85372733714,4.28912663043,4.24586415552,11.0152881607
0.0,1.0,1.0,5.25,0.2,650.0,1650.0,254980.0,1650.00123833,1.0,0.0,0.0,2.89476337272,4.34929087522,4.31909845193,11.5573284291
0.0,1.0,1.0,5.25,0.2,650.0,1650.0,254311.0,1650.02179434,1.0,0.0,0.0,2.89451634125,4.29079370488,4.33987342242,11.3830799433
0.0,1.0,1.0,5.25,0.2,650.0,1650.0,254931.0,1650.01907304,1.0,0.0,0.0,2.81897810933,4.19461931085,4.22056885897,10.84061288
0.0,1.0,1.0,5.25,0.2,650.0,1650.0,255099.0,1650.00499752,1.0,0.0,0.0,2.8533369743,4.2613960453,4.24310862652,10.9509252951
0.0,1.0,1.0,5.25,0.2,650.0,1650.0,254492.0,1650.00040212,1.0,0.0,0.0,2.83524201757,4.23088227428,4.20111907568,10.8777781806
0.0,1.0,1.0,5.25,0.2,650.0,1650.0,254586.0,1650.02187628,1.0,0.0,0.0,2.85865337445,4.23101018537,4.2174695206,10.8081608821
0.0,1.0,1.0,5.25,0.2,650.0,1650.0,255824.0,1650.01132753,1.0,0.0,0.0,2.8237409009,4.16603428024,4.20134588118,10.7361248811
0.0,1.0,1.0,5.25,0.2,650.0,1650.0,256061.0,1650.00110855,1.0,0.0,0.0,2.82879102594,4.16160588593,4.28035492125,11.1416316833
0.0,1.0,1.0,5.25,0.2,650.0,1650.0,255156.0,1650.00463331,1.0,0.0,0.0,2.8362611531,4.19281559227,4.27266049673,10.9032755361
0.0,1.0,1.0,5.25,0.2,650.0,1650.0,254322.0,1650.00515341,1.0,0.0,0.0,2.84434915235,4.21283221383,4.2722638103,10.975847367
0.0,1.0,1.0,5.25,0.2,650.0,1650.0,253540.0,1650.01875066,1.0,0.0,0.0,2.82835896839,4.23324538712,4.2302236923,11.2789456688
0.0,1.0,1.0,5.25,0.2,650.0,1650.0,255132.0,1650.00290198,1.0,0.0,0.0,2.81730541029,4.18974440252,4.16656924218,10.9068760691
0.0,1.0,1.0,5.25,0.2,650.0,1650.0,253659.0,1650.00910665,1.0,0.0,0.0,2.86643010942,4.29505459498,4.28446308512,11.5805804651
0.0,1.0,1.0,5.25,0.2,650.0,1650.0,254263.0,1650.00242364,1.0,0.0,0.0,2.84368745378,4.29566090412,4.19614819255,10.909739056
0.0,1.0,1.0,5.25,0.2,650.0,1650.0,254476.0,1650.00246047,1.0,0.0,0.0,2.84629091158,4.14859990161,4.2585433898,10.7679886478
