# Supplementary material for: Crossed and Locked Quotes in a Multi-Market Simulation
Source: PLoS One. 2016 Mar 9;11(3):e0151096. doi: 10.1371/journal.pone.0151096 (PMC4784946; doi:10.1371/journal.pone.0151096)
Supplement: S2 Dataset — Simulation output and summary files for the sensitivity analysis. (ZIP) [file pone.0151096.s002.zip › sensitivity_analysis/sensitivity_analysis_64.out]

SLURM_ARRAY_TASK_ID:  64
0.0,1.0,1.0,5.5,0.2,650.0,1650.0,255949.0,1650.00902387,1.0,0.0,0.0,2.93324527099,4.39585903003,4.37662218452,11.5757877117
0.0,1.0,1.0,5.5,0.2,650.0,1650.0,254581.0,1650.00024802,1.0,0.0,0.0,2.99395605294,4.48270367672,4.42828043149,12.1450765839
0.0,1.0,1.0,5.5,0.2,650.0,1650.0,254676.0,1650.00052523,1.0,0.0,0.0,2.92661882568,4.35584108267,4.40565093515,11.9600071141
0.0,1.0,1.0,5.5,0.2,650.0,1650.0,253882.0,1650.00316456,1.0,0.0,0.0,2.92278205819,4.3376185985,4.38432457719,11.3780091679
0.0,1.0,1.0,5.5,0.2,650.0,1650.0,254162.0,1650.01246483,1.0,0.0,0.0,2.91079890262,4.35519558696,4.32245776812,11.4428758779
0.0,1.0,1.0,5.5,0.2,650.0,1650.0,253408.0,1650.00511483,1.0,0.0,0.0,2.95533925738,4.45907165119,4.36478763983,11.9226421395
0.0,1.0,1.0,5.5,0.2,650.0,1650.0,255277.0,1650.00638458,1.0,0.0,0.0,2.97477717285,4.41034432798,4.45440997304,12.1114602993
0.0,1.0,1.0,5.5,0.2,650.0,1650.0,255997.0,1650.00142986,1.0,0.0,0.0,2.96576936019,4.43484297347,4.40201161334,11.8760434831
0.0,1.0,1.0,5.5,0.2,650.0,1650.0,254828.0,1650.00654945,1.0,0.0,0.0,2.92888011127,4.39470735609,4.41423206101,12.1372389255
0.0,1.0,1.0,5.5,0.2,650.0,1650.0,254270.0,1650.01006011,1.0,0.0,0.0,2.93286047135,4.42090918421,4.42912071972,12.1135904065
0.0,1.0,1.0,5.5,0.2,650.0,1650.0,254090.0,1650.00768979,1.0,0.0,0.0,2.90599632711,4.3434073522,4.34552773946,11.3730004899
0.0,1.0,1.0,5.5,0.2,650.0,1650.0,252647.0,1650.00321614,1.0,0.0,0.0,3.02706359945,4.50412518307,4.55311556634,12.8038603921
0.0,1.0,1.0,5.5,0.2,650.0,1650.0,253642.0,1650.00445717,1.0,0.0,0.0,2.95132234608,4.37677463594,4.41948821288,11.7438463243
0.0,1.0,1.0,5.5,0.2,650.0,1650.0,254169.0,1650.01430058,1.0,0.0,0.0,3.00841806455,4.57555385938,4.44358922866,12.1418856921
0.0,1.0,1.0,5.5,0.2,650.0,1650.0,254776.0,1650.00825698,1.0,0.0,0.0,3.00012636864,4.52149335205,4.47911440798,12.3429245004
0.0,1.0,1.0,5.5,0.2,650.0,1650.0,255125.0,1650.00127384,1.0,0.0,0.0,2.95980658949,4.40416258987,4.43016061724,11.9760990676
0.0,1.0,1.0,5.5,0.2,650.0,1650.0,253436.0,1650.01509622,1.0,0.0,0.0,2.93594282397,4.31126019092,4.43515058297,11.5843167112
0.0,1.0,1.0,5.5,0.2,650.0,1650.0,255360.0,1650.00559104,1.0,0.0,0.0,2.90390421719,4.30362652998,4.36828198865,11.5940835442
0.0,1.0,1.0,5.5,0.2,650.0,1650.0,255243.0,1650.00290131,1.0,0.0,0.0,2.94528240346,4.39380418536,4.36268096147,11.7715777144
0.0,1.0,1.0,5.5,0.2,650.0,1650.0,254110.0,1650.00143732,1.0,0.0,0.0,2.98474699084,4.48878851726,4.46489790115,12.3015355515
