# Supplementary material for: Crossed and Locked Quotes in a Multi-Market Simulation
Source: PLoS One. 2016 Mar 9;11(3):e0151096. doi: 10.1371/journal.pone.0151096 (PMC4784946; doi:10.1371/journal.pone.0151096)
Supplement: S2 Dataset — Simulation output and summary files for the sensitivity analysis. (ZIP) [file pone.0151096.s002.zip › sensitivity_analysis/sensitivity_analysis_65.out]

SLURM_ARRAY_TASK_ID:  65
0.0,1.0,1.05,4.5,0.2,650.0,1650.0,268774.0,1650.003329,1.0,0.0,0.0,2.4579165744,3.60307605556,3.61575907629,7.91620661939
0.0,1.0,1.05,4.5,0.2,650.0,1650.0,269241.0,1650.00006411,1.0,0.0,0.0,2.43135247952,3.58187431719,3.51507553187,7.85778074376
0.0,1.0,1.05,4.5,0.2,650.0,1650.0,268966.0,1650.0131566,1.0,0.0,0.0,2.50011999374,3.68565571405,3.67208899001,8.46121201377
0.0,1.0,1.05,4.5,0.2,650.0,1650.0,269551.0,1650.0100856,1.0,0.0,0.0,2.45330371732,3.60227750857,3.62100196415,8.11869537951
0.0,1.0,1.05,4.5,0.2,650.0,1650.0,269041.0,1650.00302635,1.0,0.0,0.0,2.46907222426,3.58170075084,3.62244803053,7.73933904119
0.0,1.0,1.05,4.5,0.2,650.0,1650.0,270036.0,1650.01690077,1.0,0.0,0.0,2.38646652501,3.50403446062,3.51150157165,7.70565135749
0.0,1.0,1.05,4.5,0.2,650.0,1650.0,269238.0,1650.00270613,1.0,0.0,0.0,2.44995765585,3.57560014775,3.60273999724,7.87582742683
0.0,1.0,1.05,4.5,0.2,650.0,1650.0,269126.0,1650.00447247,1.0,0.0,0.0,2.4467053976,3.53869891792,3.59863807229,7.78093042932
0.0,1.0,1.05,4.5,0.2,650.0,1650.0,269379.0,1650.00142865,1.0,0.0,0.0,2.4689139924,3.59864458816,3.63054974881,8.01141261245
0.0,1.0,1.05,4.5,0.2,650.0,1650.0,268773.0,1650.00259499,1.0,0.0,0.0,2.45350444949,3.60134790752,3.64146513044,8.14109130163
0.0,1.0,1.05,4.5,0.2,650.0,1650.0,268353.0,1650.02543844,1.0,0.0,0.0,2.46051990581,3.60866840233,3.58752731009,7.90010070561
0.0,1.0,1.05,4.5,0.2,650.0,1650.0,269836.0,1650.00078829,1.0,0.0,0.0,2.43621490814,3.52272801767,3.59616092657,8.08603718957
0.0,1.0,1.05,4.5,0.2,650.0,1650.0,268312.0,1650.00556929,1.0,0.0,0.0,2.47120286382,3.66364347922,3.60294264736,8.16400654741
0.0,1.0,1.05,4.5,0.2,650.0,1650.0,268967.0,1650.01247649,1.0,0.0,0.0,2.44622459276,3.59564368601,3.58455706019,8.19678885388
0.0,1.0,1.05,4.5,0.2,650.0,1650.0,269426.0,1650.00298019,1.0,0.0,0.0,2.48199556958,3.60769865918,3.66079153345,8.08562010216
0.0,1.0,1.05,4.5,0.2,650.0,1650.0,269800.0,1650.0000725,1.0,0.0,0.0,2.43498780333,3.56820106605,3.54795614856,7.91205442935
0.0,1.0,1.05,4.5,0.2,650.0,1650.0,268824.0,1650.00072306,1.0,0.0,0.0,2.47514498684,3.59678018244,3.6594404798,8.18608828716
0.0,1.0,1.05,4.5,0.2,650.0,1650.0,269739.0,1650.02805186,1.0,0.0,0.0,2.47677384699,3.64394276973,3.6129896252,8.34792484865
0.0,1.0,1.05,4.5,0.2,650.0,1650.0,270275.0,1650.00027617,1.0,0.0,0.0,2.48279221547,3.57363387584,3.68812144801,7.98406098886
0.0,1.0,1.05,4.5,0.2,650.0,1650.0,268693.0,1650.0008995,1.0,0.0,0.0,2.40069869849,3.49741486274,3.52920500626,7.65736740777
