# Supplementary material for: Crossed and Locked Quotes in a Multi-Market Simulation
Source: PLoS One. 2016 Mar 9;11(3):e0151096. doi: 10.1371/journal.pone.0151096 (PMC4784946; doi:10.1371/journal.pone.0151096)
Supplement: S2 Dataset — Simulation output and summary files for the sensitivity analysis. (ZIP) [file pone.0151096.s002.zip › sensitivity_analysis/sensitivity_analysis_66.out]

SLURM_ARRAY_TASK_ID:  66
0.0,1.0,1.05,4.75,0.2,650.0,1650.0,268843.0,1650.00240432,1.0,0.0,0.0,2.59834180458,3.80672713645,3.82989571428,9.04547739534
0.0,1.0,1.05,4.75,0.2,650.0,1650.0,270780.0,1650.00324351,1.0,0.0,0.0,2.53044795317,3.68868918566,3.71220326037,8.33732241657
0.0,1.0,1.05,4.75,0.2,650.0,1650.0,268689.0,1650.00335142,1.0,0.0,0.0,2.52493584785,3.72476451525,3.67322234439,8.31463978276
0.0,1.0,1.05,4.75,0.2,650.0,1650.0,268219.0,1650.01729257,1.0,0.0,0.0,2.52915753053,3.71300455668,3.73972619162,8.40920617005
0.0,1.0,1.05,4.75,0.2,650.0,1650.0,267432.0,1650.01378037,1.0,0.0,0.0,2.60476545411,3.79582211837,3.7832323061,8.8086066539
0.0,1.0,1.05,4.75,0.2,650.0,1650.0,269930.0,1650.00567529,1.0,0.0,0.0,2.52333249856,3.75384595925,3.7100035119,8.37469957797
0.0,1.0,1.05,4.75,0.2,650.0,1650.0,270430.0,1650.01443716,1.0,0.0,0.0,2.56457801068,3.75275060542,3.7865619779,8.74457189151
0.0,1.0,1.05,4.75,0.2,650.0,1650.0,269010.0,1650.01352071,1.0,0.0,0.0,2.53704418828,3.75037343175,3.74934205673,8.588747301
0.0,1.0,1.05,4.75,0.2,650.0,1650.0,269022.0,1650.00502844,1.0,0.0,0.0,2.56628336402,3.80074499054,3.68956426349,8.57279760312
0.0,1.0,1.05,4.75,0.2,650.0,1650.0,268753.0,1650.00186549,1.0,0.0,0.0,2.54855268135,3.81129593709,3.72370473061,8.88639129241
0.0,1.0,1.05,4.75,0.2,650.0,1650.0,269082.0,1650.04071196,1.0,0.0,0.0,2.57049070033,3.80793856368,3.77222350491,8.81528032473
0.0,1.0,1.05,4.75,0.2,650.0,1650.0,268598.0,1650.00286527,1.0,0.0,0.0,2.51787843472,3.68925189625,3.70027131746,8.40380782022
0.0,1.0,1.05,4.75,0.2,650.0,1650.0,268447.0,1650.01605392,1.0,0.0,0.0,2.6122699948,3.83268702481,3.85636980901,9.19929855213
0.0,1.0,1.05,4.75,0.2,650.0,1650.0,269175.0,1650.00554715,1.0,0.0,0.0,2.52738688861,3.68985358976,3.71410108052,8.52741074454
0.0,1.0,1.05,4.75,0.2,650.0,1650.0,269568.0,1650.00106384,1.0,0.0,0.0,2.58009860054,3.75060688726,3.82128903656,8.63690753511
0.0,1.0,1.05,4.75,0.2,650.0,1650.0,267768.0,1650.00426004,1.0,0.0,0.0,2.53112614935,3.73118978011,3.70046278116,8.75225675121
0.0,1.0,1.05,4.75,0.2,650.0,1650.0,268927.0,1650.00153276,1.0,0.0,0.0,2.56763286678,3.75727824239,3.784040397,8.75400221626
0.0,1.0,1.05,4.75,0.2,650.0,1650.0,269662.0,1650.03494724,1.0,0.0,0.0,2.55183962596,3.72661539867,3.73293785147,8.80579733772
0.0,1.0,1.05,4.75,0.2,650.0,1650.0,268083.0,1650.00284942,1.0,0.0,0.0,2.56521993353,3.74431821867,3.74044857379,8.7052830218
0.0,1.0,1.05,4.75,0.2,650.0,1650.0,268078.0,1650.00272709,1.0,0.0,0.0,2.55519095249,3.72914733864,3.77576097146,8.8037693496
