# Supplementary material for: Crossed and Locked Quotes in a Multi-Market Simulation
Source: PLoS One. 2016 Mar 9;11(3):e0151096. doi: 10.1371/journal.pone.0151096 (PMC4784946; doi:10.1371/journal.pone.0151096)
Supplement: S2 Dataset — Simulation output and summary files for the sensitivity analysis. (ZIP) [file pone.0151096.s002.zip › sensitivity_analysis/sensitivity_analysis_67.out]

SLURM_ARRAY_TASK_ID:  67
0.0,1.0,1.05,5.0,0.2,650.0,1650.0,268088.0,1650.0035964,1.0,0.0,0.0,2.69237872717,3.97912408941,3.98296036387,9.71459181041
0.0,1.0,1.05,5.0,0.2,650.0,1650.0,266939.0,1650.00087445,1.0,0.0,0.0,2.68960342567,3.97026646833,3.96917699675,9.7159248269
0.0,1.0,1.05,5.0,0.2,650.0,1650.0,268662.0,1650.00762757,1.0,0.0,0.0,2.63010518319,3.91511471777,3.86110047755,9.27611267084
0.0,1.0,1.05,5.0,0.2,650.0,1650.0,269310.0,1650.00546887,1.0,0.0,0.0,2.59037634353,3.84873159804,3.79765330178,9.12783931424
0.0,1.0,1.05,5.0,0.2,650.0,1650.0,267649.0,1650.00399357,1.0,0.0,0.0,2.7172110613,4.00829026766,4.04142040772,9.87082503707
0.0,1.0,1.05,5.0,0.2,650.0,1650.0,267797.0,1650.00570235,1.0,0.0,0.0,2.67246500054,3.97585274365,3.91745345283,9.44021444822
0.0,1.0,1.05,5.0,0.2,650.0,1650.0,267608.0,1650.00066159,1.0,0.0,0.0,2.67928016134,3.97934365167,3.92906104275,9.57022682749
0.0,1.0,1.05,5.0,0.2,650.0,1650.0,268018.0,1650.00595669,1.0,0.0,0.0,2.61669562301,3.88475151246,3.86235874745,9.30425665632
0.0,1.0,1.05,5.0,0.2,650.0,1650.0,268432.0,1650.00264176,1.0,0.0,0.0,2.67680576834,3.9904037062,3.8990482131,9.57891028989
0.0,1.0,1.05,5.0,0.2,650.0,1650.0,267786.0,1650.00002081,1.0,0.0,0.0,2.63287989218,3.86549911153,3.84630447589,9.3159432073
0.0,1.0,1.05,5.0,0.2,650.0,1650.0,269194.0,1650.01329463,1.0,0.0,0.0,2.65095538325,3.91309678664,3.89190552215,9.28070403799
0.0,1.0,1.05,5.0,0.2,650.0,1650.0,268190.0,1650.00336745,1.0,0.0,0.0,2.64541526082,3.84824320939,3.93605362028,9.23811553734
0.0,1.0,1.05,5.0,0.2,650.0,1650.0,268739.0,1650.00476205,1.0,0.0,0.0,2.68603379065,3.97245611219,3.95554617492,9.72257171779
0.0,1.0,1.05,5.0,0.2,650.0,1650.0,267546.0,1650.00006934,1.0,0.0,0.0,2.69305775479,3.94366742895,3.98517613408,9.51347214245
0.0,1.0,1.05,5.0,0.2,650.0,1650.0,268872.0,1650.00509629,1.0,0.0,0.0,2.62506087469,3.84473465017,3.83829685659,8.86339403312
0.0,1.0,1.05,5.0,0.2,650.0,1650.0,268443.0,1650.00207316,1.0,0.0,0.0,2.64309331453,3.85591679919,3.91982143671,9.40186572769
0.0,1.0,1.05,5.0,0.2,650.0,1650.0,268742.0,1650.00981165,1.0,0.0,0.0,2.67625645949,3.96695477429,3.91321312383,9.7139972706
0.0,1.0,1.05,5.0,0.2,650.0,1650.0,268156.0,1650.00086437,1.0,0.0,0.0,2.64803597167,3.87003883513,3.95151228855,9.36503567148
0.0,1.0,1.05,5.0,0.2,650.0,1650.0,268831.0,1650.00238733,1.0,0.0,0.0,2.63168685377,3.94501495416,3.84174147156,9.58074649879
0.0,1.0,1.05,5.0,0.2,650.0,1650.0,267869.0,1650.01534938,1.0,0.0,0.0,2.59208986799,3.86171002272,3.81248404385,9.19584376491
