# Supplementary material for: Crossed and Locked Quotes in a Multi-Market Simulation
Source: PLoS One. 2016 Mar 9;11(3):e0151096. doi: 10.1371/journal.pone.0151096 (PMC4784946; doi:10.1371/journal.pone.0151096)
Supplement: S2 Dataset — Simulation output and summary files for the sensitivity analysis. (ZIP) [file pone.0151096.s002.zip › sensitivity_analysis/sensitivity_analysis_68.out]

SLURM_ARRAY_TASK_ID:  68
0.0,1.0,1.05,5.25,0.2,650.0,1650.0,267620.0,1650.00140412,1.0,0.0,0.0,2.72573433584,4.06881599435,3.96942168408,9.73028019945
0.0,1.0,1.05,5.25,0.2,650.0,1650.0,267416.0,1650.00264331,1.0,0.0,0.0,2.717266424,3.97981290073,4.04388305962,10.1417859984
0.0,1.0,1.05,5.25,0.2,650.0,1650.0,269351.0,1650.00114536,1.0,0.0,0.0,2.7502745737,4.1066021717,4.03996674628,10.2317153993
0.0,1.0,1.05,5.25,0.2,650.0,1650.0,267394.0,1650.01914153,1.0,0.0,0.0,2.77967039648,4.11792109218,4.11571930562,10.3029878984
0.0,1.0,1.05,5.25,0.2,650.0,1650.0,268084.0,1650.00342658,1.0,0.0,0.0,2.75985315003,4.0317274972,4.13564840418,10.0439105048
0.0,1.0,1.05,5.25,0.2,650.0,1650.0,266832.0,1650.00247393,1.0,0.0,0.0,2.73391562632,4.06934570731,4.03129640746,9.94754189589
0.0,1.0,1.05,5.25,0.2,650.0,1650.0,267396.0,1650.0004587,1.0,0.0,0.0,2.72082632596,4.05725508474,4.06977319533,10.3801824975
0.0,1.0,1.05,5.25,0.2,650.0,1650.0,268998.0,1650.00442828,1.0,0.0,0.0,2.70072819677,4.02522626564,4.00388441077,10.0451136697
0.0,1.0,1.05,5.25,0.2,650.0,1650.0,269072.0,1650.00357973,1.0,0.0,0.0,2.72020922829,4.00036903861,4.02090651245,9.73886394028
0.0,1.0,1.05,5.25,0.2,650.0,1650.0,267044.0,1650.00667416,1.0,0.0,0.0,2.74273639484,4.08732049001,4.05389743108,10.2242840963
0.0,1.0,1.05,5.25,0.2,650.0,1650.0,266992.0,1650.00587633,1.0,0.0,0.0,2.73544657677,4.10270307517,4.02875404181,10.044780841
0.0,1.0,1.05,5.25,0.2,650.0,1650.0,268374.0,1650.00167131,1.0,0.0,0.0,2.74601378709,4.06787491883,4.11888701882,10.1622519454
0.0,1.0,1.05,5.25,0.2,650.0,1650.0,266578.0,1650.00329565,1.0,0.0,0.0,2.75237555648,4.10467176718,4.01401951926,10.152766502
0.0,1.0,1.05,5.25,0.2,650.0,1650.0,268239.0,1650.00667852,1.0,0.0,0.0,2.77023636155,4.10550221705,4.09490066527,10.41803359
0.0,1.0,1.05,5.25,0.2,650.0,1650.0,269642.0,1650.00563521,1.0,0.0,0.0,2.77386165705,4.0820980631,4.13053915057,10.4749560179
0.0,1.0,1.05,5.25,0.2,650.0,1650.0,268650.0,1650.01043453,1.0,0.0,0.0,2.74165059781,4.10589620966,4.01463456955,10.0052600802
0.0,1.0,1.05,5.25,0.2,650.0,1650.0,267787.0,1650.00890392,1.0,0.0,0.0,2.73375668619,4.07201235325,4.04163916529,9.96770826724
0.0,1.0,1.05,5.25,0.2,650.0,1650.0,267701.0,1650.01190578,1.0,0.0,0.0,2.77958866498,4.10141979002,4.13655832368,10.5526171091
0.0,1.0,1.05,5.25,0.2,650.0,1650.0,268905.0,1650.0008039,1.0,0.0,0.0,2.69985827357,3.98471865538,3.93991965919,9.72182580028
0.0,1.0,1.05,5.25,0.2,650.0,1650.0,267194.0,1650.00153475,1.0,0.0,0.0,2.79544499642,4.16652790588,4.10079251001,10.1368703975
