# Supplementary material for: Crossed and Locked Quotes in a Multi-Market Simulation
Source: PLoS One. 2016 Mar 9;11(3):e0151096. doi: 10.1371/journal.pone.0151096 (PMC4784946; doi:10.1371/journal.pone.0151096)
Supplement: S2 Dataset — Simulation output and summary files for the sensitivity analysis. (ZIP) [file pone.0151096.s002.zip › sensitivity_analysis/sensitivity_analysis_69.out]

SLURM_ARRAY_TASK_ID:  69
0.0,1.0,1.05,5.5,0.2,650.0,1650.0,267449.0,1650.00012631,1.0,0.0,0.0,2.83156554352,4.22384371849,4.22136597699,10.9713193525
0.0,1.0,1.05,5.5,0.2,650.0,1650.0,266351.0,1650.00721596,1.0,0.0,0.0,2.85820740824,4.23970364213,4.20697356926,11.0743878139
0.0,1.0,1.05,5.5,0.2,650.0,1650.0,267454.0,1650.00074732,1.0,0.0,0.0,2.83439599908,4.15499615617,4.23744546137,10.660334202
0.0,1.0,1.05,5.5,0.2,650.0,1650.0,266932.0,1650.01271639,1.0,0.0,0.0,2.86688516171,4.26542532915,4.23711365501,11.1181334959
0.0,1.0,1.05,5.5,0.2,650.0,1650.0,266860.0,1650.01118728,1.0,0.0,0.0,2.8342916975,4.27222525845,4.22028284646,10.8909398523
0.0,1.0,1.05,5.5,0.2,650.0,1650.0,266932.0,1650.00106912,1.0,0.0,0.0,2.88436596148,4.26767584697,4.3253533906,11.3530555104
0.0,1.0,1.05,5.5,0.2,650.0,1650.0,268194.0,1650.01031499,1.0,0.0,0.0,2.87652569507,4.29063743858,4.2038789033,10.9409178246
0.0,1.0,1.05,5.5,0.2,650.0,1650.0,268076.0,1650.0295404,1.0,0.0,0.0,2.86350525929,4.26898636019,4.1894364412,10.8680023386
0.0,1.0,1.05,5.5,0.2,650.0,1650.0,267069.0,1650.00951759,1.0,0.0,0.0,2.7896551465,4.1560508462,4.11793477104,10.3162650569
0.0,1.0,1.05,5.5,0.2,650.0,1650.0,267200.0,1650.00022349,1.0,0.0,0.0,2.81895189837,4.21396117054,4.18940458737,10.9175783216
0.0,1.0,1.05,5.5,0.2,650.0,1650.0,266657.0,1650.00064283,1.0,0.0,0.0,2.84180934673,4.25817389247,4.22071523498,10.9752297688
0.0,1.0,1.05,5.5,0.2,650.0,1650.0,268191.0,1650.00476849,1.0,0.0,0.0,2.86201658323,4.22416391759,4.29324631578,10.9254178816
0.0,1.0,1.05,5.5,0.2,650.0,1650.0,268721.0,1650.0015366,1.0,0.0,0.0,2.84527685372,4.21389881278,4.22092497775,10.6743710446
0.0,1.0,1.05,5.5,0.2,650.0,1650.0,267816.0,1650.00438521,1.0,0.0,0.0,2.82803758629,4.21031306273,4.21318037106,10.8559708701
0.0,1.0,1.05,5.5,0.2,650.0,1650.0,267317.0,1650.00247437,1.0,0.0,0.0,2.84081172966,4.20757405333,4.19886808891,10.9687100145
0.0,1.0,1.05,5.5,0.2,650.0,1650.0,269100.0,1650.00778301,1.0,0.0,0.0,2.80960531798,4.15177791024,4.21530194667,10.8882217643
0.0,1.0,1.05,5.5,0.2,650.0,1650.0,266626.0,1650.00339474,1.0,0.0,0.0,2.84318887832,4.25041451457,4.22614640137,10.8633184661
0.0,1.0,1.05,5.5,0.2,650.0,1650.0,267279.0,1650.00428786,1.0,0.0,0.0,2.8611638485,4.27368412596,4.25313748337,11.2156720807
0.0,1.0,1.05,5.5,0.2,650.0,1650.0,267154.0,1650.00371895,1.0,0.0,0.0,2.80229790737,4.15899371138,4.18978137454,10.7463495898
0.0,1.0,1.05,5.5,0.2,650.0,1650.0,266640.0,1650.01455663,1.0,0.0,0.0,2.80832205011,4.14485331902,4.18438067601,10.6606146993
