# Supplementary material for: Crossed and Locked Quotes in a Multi-Market Simulation
Source: PLoS One. 2016 Mar 9;11(3):e0151096. doi: 10.1371/journal.pone.0151096 (PMC4784946; doi:10.1371/journal.pone.0151096)
Supplement: S2 Dataset — Simulation output and summary files for the sensitivity analysis. (ZIP) [file pone.0151096.s002.zip › sensitivity_analysis/sensitivity_analysis_7.out]

SLURM_ARRAY_TASK_ID:  7
0.0,0.0,0.95,5.0,0.2,650.0,1650.0,251194.0,1650.00329517,0.0,0.0,1.0,-36.1336484035,3.17057296187,3.14317274703,751.595339211
0.0,0.0,0.95,5.0,0.2,650.0,1650.0,250834.0,1650.00307298,0.188830672247,0.0579670376941,0.753202290059,-9.20151568459,3.07520082505,3.14457445866,122.098897937
0.0,0.0,0.95,5.0,0.2,650.0,1650.0,250346.0,1650.01996917,0.0891622667372,0.0314482489714,0.879389484291,-8.49129954621,3.10826300554,3.09775664549,84.9137318142
0.0,0.0,0.95,5.0,0.2,650.0,1650.0,249773.0,1650.01081899,0.0,0.0,1.0,-70.2865361392,3.10732737865,3.10621500938,2409.94249084
0.0,0.0,0.95,5.0,0.2,650.0,1650.0,250214.0,1650.00029574,0.191532887763,0.070113654354,0.738353457883,-6.08060377216,3.07750690528,3.13962075589,61.2803038605
0.0,0.0,0.95,5.0,0.2,650.0,1650.0,251730.0,1650.01231049,0.249172217323,0.0934109010856,0.657416881591,-3.27497276533,3.09919566221,3.19480376579,33.5278317395
0.0,0.0,0.95,5.0,0.2,650.0,1650.0,249981.0,1650.01201176,0.181566267891,0.0535985452647,0.764835186844,-7.95525164015,3.15562553192,3.09508247715,89.6939487309
0.0,0.0,0.95,5.0,0.2,650.0,1650.0,250760.0,1650.0076775,0.0,0.0,1.0,-64.2157778318,3.19796279436,3.13871798796,2051.33499145
0.0,0.0,0.95,5.0,0.2,650.0,1650.0,249026.0,1650.00066769,0.0,0.0,1.0,-63.1367327804,3.12028448334,3.11787521302,2292.56620355
0.0,0.0,0.95,5.0,0.2,650.0,1650.0,251470.0,1650.00460314,0.000142799372366,0.00118287440307,0.998674326225,-36.6644631771,3.16691591517,3.15710153932,913.065223849
0.0,0.0,0.95,5.0,0.2,650.0,1650.0,250583.0,1650.0304618,0.0063735630939,0.00413596785374,0.989490469052,-23.8372858033,3.19618403435,3.11287063903,381.930219773
0.0,0.0,0.95,5.0,0.2,650.0,1650.0,249860.0,1650.01260641,0.107296502287,0.04245513443,0.850248363283,-19.7023988596,3.10998397629,3.12737957949,376.071947
0.0,0.0,0.95,5.0,0.2,650.0,1650.0,249879.0,1650.00832873,0.0763133003175,0.0179910133896,0.905695686293,-16.8753761839,3.15938669293,3.15141614564,222.11368405
0.0,0.0,0.95,5.0,0.2,650.0,1650.0,250845.0,1650.00239358,0.0,0.0,1.0,-38.8631863933,3.07401386704,3.17795434556,913.297019267
0.0,0.0,0.95,5.0,0.2,650.0,1650.0,252837.0,1650.00119983,0.0176670026904,0.00573399803449,0.976598999275,-25.378221978,3.14132564181,3.12670365811,402.178271014
0.0,0.0,0.95,5.0,0.2,650.0,1650.0,250885.0,1650.00166992,0.0,0.0,1.0,-28.138820235,3.04441422645,3.21713544976,480.851049831
0.0,0.0,0.95,5.0,0.2,650.0,1650.0,250204.0,1650.01326014,0.10351825847,0.0394225304514,0.857059211078,-14.067696233,3.13738039856,3.08756824067,205.641100877
0.0,0.0,0.95,5.0,0.2,650.0,1650.0,249751.0,1650.00542084,0.048344060833,0.0202588351002,0.931397104067,-20.5584833875,3.14088751849,3.06943966885,351.972000879
0.0,0.0,0.95,5.0,0.2,650.0,1650.0,250352.0,1650.0054207,0.0,0.0,1.0,-56.8845429598,3.07540485557,3.12833799278,1686.86339668
0.0,0.0,0.95,5.0,0.2,650.0,1650.0,250849.0,1650.00359482,0.0210743908471,0.00801946950515,0.970906139648,-20.287555758,3.23586234827,3.11397048049,307.312316737
