# Supplementary material for: Crossed and Locked Quotes in a Multi-Market Simulation
Source: PLoS One. 2016 Mar 9;11(3):e0151096. doi: 10.1371/journal.pone.0151096 (PMC4784946; doi:10.1371/journal.pone.0151096)
Supplement: S2 Dataset — Simulation output and summary files for the sensitivity analysis. (ZIP) [file pone.0151096.s002.zip › sensitivity_analysis/sensitivity_analysis_70.out]

SLURM_ARRAY_TASK_ID:  70
0.0,1.0,1.1,4.5,0.2,650.0,1650.0,283917.0,1650.00307186,1.0,0.0,0.0,2.32668653315,3.37798508991,3.35698709787,7.12458408798
0.0,1.0,1.1,4.5,0.2,650.0,1650.0,283119.0,1650.00269504,1.0,0.0,0.0,2.37394385531,3.482412937,3.42231950109,7.39706849892
0.0,1.0,1.1,4.5,0.2,650.0,1650.0,282377.0,1650.00992522,1.0,0.0,0.0,2.37157644064,3.42662514642,3.48180765981,7.3559634465
0.0,1.0,1.1,4.5,0.2,650.0,1650.0,283518.0,1650.00478877,1.0,0.0,0.0,2.36074380906,3.45701368464,3.40181529881,7.35759819338
0.0,1.0,1.1,4.5,0.2,650.0,1650.0,283071.0,1650.00954703,1.0,0.0,0.0,2.37097211709,3.44948151474,3.49905142081,7.54845965549
0.0,1.0,1.1,4.5,0.2,650.0,1650.0,281945.0,1650.00269328,1.0,0.0,0.0,2.38667537911,3.49637336099,3.47231648379,7.46892218974
0.0,1.0,1.1,4.5,0.2,650.0,1650.0,282979.0,1650.00642983,1.0,0.0,0.0,2.3728068845,3.41858434242,3.48182600491,7.340752747
0.0,1.0,1.1,4.5,0.2,650.0,1650.0,282865.0,1650.00013986,1.0,0.0,0.0,2.3892338557,3.47816395185,3.43669874529,7.09687566735
0.0,1.0,1.1,4.5,0.2,650.0,1650.0,283076.0,1650.00330026,1.0,0.0,0.0,2.35801814619,3.42834698779,3.43437039416,7.31694788036
0.0,1.0,1.1,4.5,0.2,650.0,1650.0,282214.0,1650.0176541,1.0,0.0,0.0,2.39587418675,3.49266644127,3.52918467499,7.63273172472
0.0,1.0,1.1,4.5,0.2,650.0,1650.0,283393.0,1650.00425196,1.0,0.0,0.0,2.34818084225,3.46906198933,3.41827133122,7.5673184811
0.0,1.0,1.1,4.5,0.2,650.0,1650.0,281211.0,1650.00355431,1.0,0.0,0.0,2.36530874087,3.42215654158,3.39768668418,7.20657643308
0.0,1.0,1.1,4.5,0.2,650.0,1650.0,282509.0,1650.00398069,1.0,0.0,0.0,2.42212000123,3.51671551998,3.51462422259,7.52662760129
0.0,1.0,1.1,4.5,0.2,650.0,1650.0,282735.0,1650.0066015,1.0,0.0,0.0,2.32052646683,3.41654374354,3.28061958911,6.85502537267
0.0,1.0,1.1,4.5,0.2,650.0,1650.0,281966.0,1650.00336131,1.0,0.0,0.0,2.3790734598,3.48194030169,3.45230561082,7.58394081534
0.0,1.0,1.1,4.5,0.2,650.0,1650.0,281607.0,1650.00084981,1.0,0.0,0.0,2.34349242248,3.40225239431,3.41798811482,7.33125061539
0.0,1.0,1.1,4.5,0.2,650.0,1650.0,282074.0,1650.01428262,1.0,0.0,0.0,2.38092817538,3.44057560516,3.47135739499,7.40373001324
0.0,1.0,1.1,4.5,0.2,650.0,1650.0,280165.0,1650.00330228,1.0,0.0,0.0,2.38664691791,3.48415378949,3.4948504727,7.57977122298
0.0,1.0,1.1,4.5,0.2,650.0,1650.0,281077.0,1650.00716555,1.0,0.0,0.0,2.43114310475,3.50866791174,3.5440587175,7.64244007829
0.0,1.0,1.1,4.5,0.2,650.0,1650.0,283170.0,1650.00180603,1.0,0.0,0.0,2.37635451627,3.43963018976,3.44767669216,7.08222544637
