# Supplementary material for: Crossed and Locked Quotes in a Multi-Market Simulation
Source: PLoS One. 2016 Mar 9;11(3):e0151096. doi: 10.1371/journal.pone.0151096 (PMC4784946; doi:10.1371/journal.pone.0151096)
Supplement: S2 Dataset — Simulation output and summary files for the sensitivity analysis. (ZIP) [file pone.0151096.s002.zip › sensitivity_analysis/sensitivity_analysis_71.out]

SLURM_ARRAY_TASK_ID:  71
0.0,1.0,1.1,4.75,0.2,650.0,1650.0,282876.0,1650.0098003,1.0,0.0,0.0,2.46986137997,3.5939907059,3.65202763493,8.23929369813
0.0,1.0,1.1,4.75,0.2,650.0,1650.0,282463.0,1650.00003953,1.0,0.0,0.0,2.49632516031,3.68369219644,3.61820627395,8.13136731786
0.0,1.0,1.1,4.75,0.2,650.0,1650.0,282118.0,1650.00680104,1.0,0.0,0.0,2.42998386435,3.58268138547,3.5572147226,7.89323186499
0.0,1.0,1.1,4.75,0.2,650.0,1650.0,282224.0,1650.00293758,1.0,0.0,0.0,2.45944095564,3.61986692637,3.55011857986,8.02191358775
0.0,1.0,1.1,4.75,0.2,650.0,1650.0,281583.0,1650.00467028,1.0,0.0,0.0,2.46655970868,3.62482432562,3.63159449623,8.0914674331
0.0,1.0,1.1,4.75,0.2,650.0,1650.0,283660.0,1650.0262156,1.0,0.0,0.0,2.43918002772,3.5486861281,3.55958822854,7.87592481814
0.0,1.0,1.1,4.75,0.2,650.0,1650.0,283057.0,1650.00220071,1.0,0.0,0.0,2.45790685986,3.54318605727,3.61293142305,8.19676642907
0.0,1.0,1.1,4.75,0.2,650.0,1650.0,283152.0,1650.00100702,1.0,0.0,0.0,2.45710012781,3.58056635598,3.58161026849,8.05605149201
0.0,1.0,1.1,4.75,0.2,650.0,1650.0,281676.0,1650.00229965,1.0,0.0,0.0,2.49223205113,3.64082150374,3.63805080562,8.10570076844
0.0,1.0,1.1,4.75,0.2,650.0,1650.0,281319.0,1650.00290276,1.0,0.0,0.0,2.47969444318,3.58730493872,3.64203454744,7.95753169915
0.0,1.0,1.1,4.75,0.2,650.0,1650.0,281396.0,1650.00152843,1.0,0.0,0.0,2.50313871461,3.68478537801,3.67246195435,8.39666714952
0.0,1.0,1.1,4.75,0.2,650.0,1650.0,281668.0,1650.00088191,1.0,0.0,0.0,2.48169757419,3.6305720468,3.63363313743,8.1368923592
0.0,1.0,1.1,4.75,0.2,650.0,1650.0,280630.0,1650.00022113,1.0,0.0,0.0,2.50900205343,3.66360428408,3.6940782353,8.38354448295
0.0,1.0,1.1,4.75,0.2,650.0,1650.0,282517.0,1650.00100411,1.0,0.0,0.0,2.48104964281,3.60965534277,3.6273849382,8.07787687727
0.0,1.0,1.1,4.75,0.2,650.0,1650.0,282845.0,1650.00342764,1.0,0.0,0.0,2.48605818813,3.61078400449,3.62926666762,8.01211531908
0.0,1.0,1.1,4.75,0.2,650.0,1650.0,282421.0,1650.02079052,1.0,0.0,0.0,2.50643101101,3.64732318313,3.64238923753,8.047814362
0.0,1.0,1.1,4.75,0.2,650.0,1650.0,282990.0,1650.0000209,1.0,0.0,0.0,2.43377429333,3.55068065884,3.57344375964,7.7116354155
0.0,1.0,1.1,4.75,0.2,650.0,1650.0,281506.0,1650.00092251,1.0,0.0,0.0,2.47662393638,3.62923725887,3.58392690916,7.960285835
0.0,1.0,1.1,4.75,0.2,650.0,1650.0,281861.0,1650.00408161,1.0,0.0,0.0,2.52292951964,3.66209151814,3.67270260106,8.35690872658
0.0,1.0,1.1,4.75,0.2,650.0,1650.0,281296.0,1650.00233341,1.0,0.0,0.0,2.47857710837,3.6245143995,3.63948033317,7.90303554698
