# Supplementary material for: Crossed and Locked Quotes in a Multi-Market Simulation
Source: PLoS One. 2016 Mar 9;11(3):e0151096. doi: 10.1371/journal.pone.0151096 (PMC4784946; doi:10.1371/journal.pone.0151096)
Supplement: S2 Dataset — Simulation output and summary files for the sensitivity analysis. (ZIP) [file pone.0151096.s002.zip › sensitivity_analysis/sensitivity_analysis_72.out]

SLURM_ARRAY_TASK_ID:  72
0.0,1.0,1.1,5.0,0.2,650.0,1650.0,280663.0,1650.0075116,1.0,0.0,0.0,2.56428524578,3.78914948296,3.76119313533,8.59102382621
0.0,1.0,1.1,5.0,0.2,650.0,1650.0,282663.0,1650.00007232,1.0,0.0,0.0,2.60425706498,3.80479299348,3.81228429831,8.80531701419
0.0,1.0,1.1,5.0,0.2,650.0,1650.0,280462.0,1650.00979108,1.0,0.0,0.0,2.58727745123,3.79499097187,3.81692598675,8.80929648308
0.0,1.0,1.1,5.0,0.2,650.0,1650.0,281176.0,1650.00524003,1.0,0.0,0.0,2.60165003728,3.78750601819,3.83320715939,9.00191484675
0.0,1.0,1.1,5.0,0.2,650.0,1650.0,283299.0,1650.01854464,1.0,0.0,0.0,2.55846651942,3.73277509006,3.77643089871,8.54702868642
0.0,1.0,1.1,5.0,0.2,650.0,1650.0,282699.0,1650.01732532,1.0,0.0,0.0,2.51310793277,3.67187789802,3.68956506574,8.24676963473
0.0,1.0,1.1,5.0,0.2,650.0,1650.0,280495.0,1650.000958,1.0,0.0,0.0,2.58727223838,3.83339838328,3.79512738466,8.80883041945
0.0,1.0,1.1,5.0,0.2,650.0,1650.0,282363.0,1650.00021673,1.0,0.0,0.0,2.55666393442,3.80554155592,3.74138727344,8.57363026184
0.0,1.0,1.1,5.0,0.2,650.0,1650.0,280415.0,1650.00960356,1.0,0.0,0.0,2.55129694008,3.76103916264,3.68810685259,8.65244362348
0.0,1.0,1.1,5.0,0.2,650.0,1650.0,279363.0,1650.00147929,1.0,0.0,0.0,2.56392026953,3.76384665373,3.74503770014,8.64492368207
0.0,1.0,1.1,5.0,0.2,650.0,1650.0,282597.0,1650.01826373,1.0,0.0,0.0,2.54163531083,3.71800721741,3.69954997494,8.48835699145
0.0,1.0,1.1,5.0,0.2,650.0,1650.0,281299.0,1650.00349471,1.0,0.0,0.0,2.5933754965,3.87533545451,3.7738149672,8.9276059019
0.0,1.0,1.1,5.0,0.2,650.0,1650.0,283299.0,1650.00353362,1.0,0.0,0.0,2.51570804617,3.68408964395,3.64209757718,8.17517065981
0.0,1.0,1.1,5.0,0.2,650.0,1650.0,281261.0,1650.00896416,1.0,0.0,0.0,2.57045441511,3.83121582914,3.73396479741,8.93158783181
0.0,1.0,1.1,5.0,0.2,650.0,1650.0,281244.0,1650.00037085,1.0,0.0,0.0,2.50869448083,3.72912134997,3.67650979149,8.5936318012
0.0,1.0,1.1,5.0,0.2,650.0,1650.0,282168.0,1650.0034126,1.0,0.0,0.0,2.57737035685,3.81947048703,3.76314017564,8.59004438069
0.0,1.0,1.1,5.0,0.2,650.0,1650.0,281407.0,1650.00596175,1.0,0.0,0.0,2.54285124273,3.75988655768,3.71592835796,8.76656334793
0.0,1.0,1.1,5.0,0.2,650.0,1650.0,282466.0,1650.01228101,1.0,0.0,0.0,2.51189085055,3.70312872502,3.67608446903,8.34937689102
0.0,1.0,1.1,5.0,0.2,650.0,1650.0,281266.0,1650.00332114,1.0,0.0,0.0,2.52167733127,3.70054659557,3.7432013661,8.64513927251
0.0,1.0,1.1,5.0,0.2,650.0,1650.0,280586.0,1650.00460411,1.0,0.0,0.0,2.6179345377,3.83348646936,3.8265753717,9.18494700571
