# Supplementary material for: Crossed and Locked Quotes in a Multi-Market Simulation
Source: PLoS One. 2016 Mar 9;11(3):e0151096. doi: 10.1371/journal.pone.0151096 (PMC4784946; doi:10.1371/journal.pone.0151096)
Supplement: S2 Dataset — Simulation output and summary files for the sensitivity analysis. (ZIP) [file pone.0151096.s002.zip › sensitivity_analysis/sensitivity_analysis_73.out]

SLURM_ARRAY_TASK_ID:  73
0.0,1.0,1.1,5.25,0.2,650.0,1650.0,282143.0,1650.00261186,1.0,0.0,0.0,2.65801337539,3.92879382066,3.90755843695,9.44648813598
0.0,1.0,1.1,5.25,0.2,650.0,1650.0,282388.0,1650.00629674,1.0,0.0,0.0,2.66447874918,3.86893995688,3.97288276216,9.46050570712
0.0,1.0,1.1,5.25,0.2,650.0,1650.0,281585.0,1650.00371898,1.0,0.0,0.0,2.63533866947,3.88600047463,3.86340960077,9.19151068226
0.0,1.0,1.1,5.25,0.2,650.0,1650.0,281202.0,1650.00348985,1.0,0.0,0.0,2.58290290304,3.79372258564,3.83537333275,8.9138663444
0.0,1.0,1.1,5.25,0.2,650.0,1650.0,280120.0,1650.00334267,1.0,0.0,0.0,2.66635774513,3.94186687923,3.92605945576,9.67163047546
0.0,1.0,1.1,5.25,0.2,650.0,1650.0,281145.0,1650.00717178,1.0,0.0,0.0,2.65928062068,3.9350335648,3.9091600687,9.56795598506
0.0,1.0,1.1,5.25,0.2,650.0,1650.0,280226.0,1650.00205008,1.0,0.0,0.0,2.65523007427,3.92764631189,3.89824205078,9.2263971259
0.0,1.0,1.1,5.25,0.2,650.0,1650.0,280980.0,1650.00165726,1.0,0.0,0.0,2.68370302279,4.01938165516,3.90369413519,9.35113133545
0.0,1.0,1.1,5.25,0.2,650.0,1650.0,281678.0,1650.00249162,1.0,0.0,0.0,2.67993216941,3.93238120296,3.99807934748,9.69117003724
0.0,1.0,1.1,5.25,0.2,650.0,1650.0,282097.0,1650.00265802,1.0,0.0,0.0,2.65544996271,3.85492324923,3.97154051195,9.32602669616
0.0,1.0,1.1,5.25,0.2,650.0,1650.0,281775.0,1650.01788255,1.0,0.0,0.0,2.67584853294,3.92463416813,3.91599598514,9.07479937162
0.0,1.0,1.1,5.25,0.2,650.0,1650.0,281668.0,1650.01904541,1.0,0.0,0.0,2.61373134602,3.89698297189,3.82878219577,9.08287310959
0.0,1.0,1.1,5.25,0.2,650.0,1650.0,279709.0,1650.01882972,1.0,0.0,0.0,2.6413634543,3.8946551318,3.93752876508,9.60965123646
0.0,1.0,1.1,5.25,0.2,650.0,1650.0,281533.0,1650.00548164,1.0,0.0,0.0,2.68188329198,3.93562003994,3.92638267756,9.27275677894
0.0,1.0,1.1,5.25,0.2,650.0,1650.0,281853.0,1650.00017413,1.0,0.0,0.0,2.67593207009,3.94675792028,3.93191471784,9.61724587193
0.0,1.0,1.1,5.25,0.2,650.0,1650.0,281292.0,1650.00274438,1.0,0.0,0.0,2.63378096409,3.89819941439,3.89260356424,9.55300296114
0.0,1.0,1.1,5.25,0.2,650.0,1650.0,281867.0,1650.00016706,1.0,0.0,0.0,2.65692052127,3.90386657166,3.96216717198,9.31504146487
0.0,1.0,1.1,5.25,0.2,650.0,1650.0,280396.0,1650.00681633,1.0,0.0,0.0,2.63676303076,3.90870404407,3.85687904709,9.48482665668
0.0,1.0,1.1,5.25,0.2,650.0,1650.0,281398.0,1650.00042039,1.0,0.0,0.0,2.62560608244,3.86081478966,3.87123266288,9.14753595898
0.0,1.0,1.1,5.25,0.2,650.0,1650.0,280438.0,1650.00524937,1.0,0.0,0.0,2.64038281095,3.92707089519,3.90941184568,9.36671600497
