# Supplementary material for: Crossed and Locked Quotes in a Multi-Market Simulation
Source: PLoS One. 2016 Mar 9;11(3):e0151096. doi: 10.1371/journal.pone.0151096 (PMC4784946; doi:10.1371/journal.pone.0151096)
Supplement: S2 Dataset — Simulation output and summary files for the sensitivity analysis. (ZIP) [file pone.0151096.s002.zip › sensitivity_analysis/sensitivity_analysis_74.out]

SLURM_ARRAY_TASK_ID:  74
0.0,1.0,1.1,5.5,0.2,650.0,1650.0,280334.0,1650.00508723,1.0,0.0,0.0,2.75035628069,4.09927397758,4.0676884374,10.1231104328
0.0,1.0,1.1,5.5,0.2,650.0,1650.0,280953.0,1650.00036621,1.0,0.0,0.0,2.70413077774,3.9213157145,4.0603400077,9.78461573752
0.0,1.0,1.1,5.5,0.2,650.0,1650.0,281380.0,1650.00914643,1.0,0.0,0.0,2.7219329444,4.01116089887,4.03176323423,10.1578778117
0.0,1.0,1.1,5.5,0.2,650.0,1650.0,282168.0,1650.00099205,1.0,0.0,0.0,2.69251663044,3.98004782083,3.99555321148,9.69024298043
0.0,1.0,1.1,5.5,0.2,650.0,1650.0,281077.0,1650.00271159,1.0,0.0,0.0,2.76134898233,4.04476852702,4.11424710691,10.1216272776
0.0,1.0,1.1,5.5,0.2,650.0,1650.0,280871.0,1650.00135135,1.0,0.0,0.0,2.71820028419,3.97301852815,4.05661514268,10.0269289871
0.0,1.0,1.1,5.5,0.2,650.0,1650.0,279975.0,1650.00074433,1.0,0.0,0.0,2.70006099805,4.0220857877,4.00340465419,9.97586577043
0.0,1.0,1.1,5.5,0.2,650.0,1650.0,280458.0,1650.00252816,1.0,0.0,0.0,2.76218424764,4.03428528417,4.10896771034,10.0438467221
0.0,1.0,1.1,5.5,0.2,650.0,1650.0,280855.0,1650.01086019,1.0,0.0,0.0,2.71030967989,4.03901357023,3.99153903084,10.1024460287
0.0,1.0,1.1,5.5,0.2,650.0,1650.0,279153.0,1650.01225179,1.0,0.0,0.0,2.72179039518,3.98006368085,4.03268217781,9.87008663657
0.0,1.0,1.1,5.5,0.2,650.0,1650.0,281923.0,1650.01204569,1.0,0.0,0.0,2.7278723576,4.02701437481,3.99816519945,9.87734517209
0.0,1.0,1.1,5.5,0.2,650.0,1650.0,280969.0,1650.00416599,1.0,0.0,0.0,2.75903724137,4.1131072856,4.07669419714,10.3820790893
0.0,1.0,1.1,5.5,0.2,650.0,1650.0,281659.0,1650.00335618,1.0,0.0,0.0,2.72905713354,3.97570572025,4.11174015567,10.1427920644
0.0,1.0,1.1,5.5,0.2,650.0,1650.0,281682.0,1650.0109937,1.0,0.0,0.0,2.73373557827,4.00477139876,4.09628208842,9.91531477253
0.0,1.0,1.1,5.5,0.2,650.0,1650.0,279737.0,1650.00859803,1.0,0.0,0.0,2.72887395805,4.04508585144,4.04674683261,10.2353743021
0.0,1.0,1.1,5.5,0.2,650.0,1650.0,280520.0,1650.00384968,1.0,0.0,0.0,2.72442206978,4.03982555585,4.03314587324,10.1389255205
0.0,1.0,1.1,5.5,0.2,650.0,1650.0,280735.0,1650.00547748,1.0,0.0,0.0,2.71020189241,4.05345247525,4.01869505,10.1520080225
0.0,1.0,1.1,5.5,0.2,650.0,1650.0,281066.0,1650.00197895,1.0,0.0,0.0,2.69763576182,3.99869799324,4.01041765369,9.99748433255
0.0,1.0,1.1,5.5,0.2,650.0,1650.0,281557.0,1650.00036854,1.0,0.0,0.0,2.7087313631,3.97173036838,3.993689529,9.62910667348
0.0,1.0,1.1,5.5,0.2,650.0,1650.0,281301.0,1650.01902047,1.0,0.0,0.0,2.74094857224,4.03586045653,4.07361235405,10.1540025807
