# Supplementary material for: Crossed and Locked Quotes in a Multi-Market Simulation
Source: PLoS One. 2016 Mar 9;11(3):e0151096. doi: 10.1371/journal.pone.0151096 (PMC4784946; doi:10.1371/journal.pone.0151096)
Supplement: S2 Dataset — Simulation output and summary files for the sensitivity analysis. (ZIP) [file pone.0151096.s002.zip › sensitivity_analysis/sensitivity_analysis_75.out]

SLURM_ARRAY_TASK_ID:  75
0.5,0.0,0.9,4.5,0.2,650.0,1650.0,237117.0,1650.00706565,0.75528509352,0.109849745445,0.134865161035,1.50808375082,3.37298058674,3.31452427495,6.31260338372
0.5,0.0,0.9,4.5,0.2,650.0,1650.0,237954.0,1650.00390939,0.760554897532,0.0995768657107,0.139868236757,1.53315517869,3.38962580674,3.36426651843,6.22102731363
0.5,0.0,0.9,4.5,0.2,650.0,1650.0,236914.0,1650.00036978,0.763830382497,0.106544798366,0.129624819137,1.62010622695,3.50075491822,3.41916796827,6.56523516863
0.5,0.0,0.9,4.5,0.2,650.0,1650.0,237319.0,1650.00800248,0.756165977608,0.107219119105,0.136614903287,1.52631317661,3.31293506511,3.35145263203,6.12020551868
0.5,0.0,0.9,4.5,0.2,650.0,1650.0,237702.0,1650.00473268,0.752944139903,0.108120473371,0.138935386726,1.55492332367,3.41609676837,3.40497457487,6.3685769934
0.5,0.0,0.9,4.5,0.2,650.0,1650.0,236471.0,1650.00003462,0.762338322585,0.108687262027,0.128974415388,1.55179497532,3.35342063356,3.33179720874,6.21004257413
0.5,0.0,0.9,4.5,0.2,650.0,1650.0,236273.0,1650.00517895,0.751266634012,0.112082584734,0.136650781254,1.51325116056,3.3948617053,3.42267919622,6.50700495444
0.5,0.0,0.9,4.5,0.2,650.0,1650.0,236356.0,1650.0128705,0.759774476482,0.104181262549,0.136044260969,1.59511652355,3.45264576349,3.44643930313,6.73050758437
0.5,0.0,0.9,4.5,0.2,650.0,1650.0,237946.0,1650.00230136,0.782081331115,0.100078941445,0.117839727439,1.60557104005,3.32899598636,3.32413650159,6.08507365507
0.5,0.0,0.9,4.5,0.2,650.0,1650.0,237816.0,1650.00059576,0.758170419177,0.110230119928,0.131599460895,1.53526053882,3.32288150338,3.34364790224,6.32447983604
0.5,0.0,0.9,4.5,0.2,650.0,1650.0,237623.0,1650.00191731,0.747463535651,0.107922428691,0.144614035658,1.48292986827,3.36018570694,3.33719274599,6.45693940351
0.5,0.0,0.9,4.5,0.2,650.0,1650.0,236451.0,1650.00022133,0.760736084203,0.113341515045,0.125922400752,1.5596182197,3.30106195839,3.41028229606,6.21389283506
0.5,0.0,0.9,4.5,0.2,650.0,1650.0,237302.0,1650.01055846,0.769331073637,0.101040878268,0.129628048096,1.600811619,3.40994974793,3.37168223246,6.29820164675
0.5,0.0,0.9,4.5,0.2,650.0,1650.0,238317.0,1650.00068536,0.741638852428,0.119092488496,0.139268659076,1.48061920128,3.399529588,3.32305710401,6.40616176875
0.5,0.0,0.9,4.5,0.2,650.0,1650.0,237939.0,1650.00771543,0.740437696626,0.108968939944,0.15059336343,1.44327639084,3.33076330806,3.30561791286,6.25106538986
0.5,0.0,0.9,4.5,0.2,650.0,1650.0,236113.0,1650.00020211,0.748639221181,0.109785462853,0.141575315965,1.48725286908,3.35225179904,3.32198635786,6.26325231587
0.5,0.0,0.9,4.5,0.2,650.0,1650.0,237906.0,1650.00970671,0.758904223652,0.104550509444,0.136545266903,1.53256688005,3.40700432686,3.38903799171,6.43710845951
0.5,0.0,0.9,4.5,0.2,650.0,1650.0,238144.0,1650.01107576,0.771110121515,0.105117881381,0.123771997103,1.59600060493,3.3945904369,3.34279323603,6.26371737455
0.5,0.0,0.9,4.5,0.2,650.0,1650.0,236405.0,1650.00906399,0.751324022915,0.10591506823,0.142760908854,1.53518978096,3.38795292468,3.40496543007,6.24931602693
0.5,0.0,0.9,4.5,0.2,650.0,1650.0,237270.0,1650.02321408,0.764349266304,0.101330991807,0.134319741888,1.55326741193,3.37557204755,3.38928644974,6.41040463585
