# Supplementary material for: Crossed and Locked Quotes in a Multi-Market Simulation
Source: PLoS One. 2016 Mar 9;11(3):e0151096. doi: 10.1371/journal.pone.0151096 (PMC4784946; doi:10.1371/journal.pone.0151096)
Supplement: S2 Dataset — Simulation output and summary files for the sensitivity analysis. (ZIP) [file pone.0151096.s002.zip › sensitivity_analysis/sensitivity_analysis_76.out]

SLURM_ARRAY_TASK_ID:  76
0.5,0.0,0.9,4.75,0.2,650.0,1650.0,237214.0,1650.00746387,0.739358685619,0.105558670924,0.155082643457,1.49659013615,3.49636357058,3.50379673194,7.03537593238
0.5,0.0,0.9,4.75,0.2,650.0,1650.0,237271.0,1650.01699874,0.744925658636,0.100157718999,0.154916622365,1.50668423614,3.50249789467,3.48225029973,7.01497958185
0.5,0.0,0.9,4.75,0.2,650.0,1650.0,237857.0,1650.00352057,0.765769772083,0.096648068882,0.137582159035,1.60379149507,3.43972630315,3.4810320193,6.70931661146
0.5,0.0,0.9,4.75,0.2,650.0,1650.0,237694.0,1650.00059983,0.75809428871,0.104776537001,0.137129174289,1.6000182695,3.49346680294,3.53358619243,6.87447807239
0.5,0.0,0.9,4.75,0.2,650.0,1650.0,237974.0,1650.01099998,0.752247148298,0.111297692863,0.136455158839,1.56597499094,3.48583420036,3.46735139684,6.82246741612
0.5,0.0,0.9,4.75,0.2,650.0,1650.0,237924.0,1650.00138799,0.764686062287,0.0986270028171,0.136686934896,1.65390632419,3.61975599303,3.57922031017,7.0581142044
0.5,0.0,0.9,4.75,0.2,650.0,1650.0,237424.0,1650.00477222,0.762580764715,0.102199043371,0.135220191915,1.59637107112,3.49400740397,3.44811243456,6.41187046147
0.5,0.0,0.9,4.75,0.2,650.0,1650.0,237279.0,1650.00589787,0.755913799256,0.100711717938,0.143374482806,1.56937428816,3.57997214211,3.47571260708,7.07633926364
0.5,0.0,0.9,4.75,0.2,650.0,1650.0,237402.0,1650.00719118,0.7575221443,0.100740301713,0.141737553987,1.59356119805,3.58474672819,3.5513377607,7.14196060935
0.5,0.0,0.9,4.75,0.2,650.0,1650.0,237089.0,1650.00499114,0.763264407793,0.104082927551,0.132652664656,1.60319475642,3.50250907671,3.50173990968,6.61950217079
0.5,0.0,0.9,4.75,0.2,650.0,1650.0,236195.0,1650.00227019,0.75261537298,0.102797325514,0.144587301506,1.57020670638,3.4546563176,3.5971322291,7.01893811081
0.5,0.0,0.9,4.75,0.2,650.0,1650.0,237881.0,1650.00499889,0.751699193039,0.0983208494483,0.149979957513,1.53558630371,3.45388296553,3.55234125031,7.04982433322
0.5,0.0,0.9,4.75,0.2,650.0,1650.0,238127.0,1650.00139043,0.760243784254,0.104612846602,0.135143369145,1.59908962438,3.44035679777,3.51821296255,6.6865643361
0.5,0.0,0.9,4.75,0.2,650.0,1650.0,235794.0,1650.00554541,0.759589515736,0.0977720936034,0.142638390661,1.54926229871,3.48731645026,3.45532508493,6.84142705005
0.5,0.0,0.9,4.75,0.2,650.0,1650.0,235929.0,1650.01198564,0.764105042821,0.102128669451,0.133766287729,1.628883789,3.45917318864,3.53148013033,6.61696445976
0.5,0.0,0.9,4.75,0.2,650.0,1650.0,237788.0,1650.00047989,0.770746164821,0.0996803323226,0.129573502856,1.66590008012,3.5779485347,3.5221973105,6.77486624402
0.5,0.0,0.9,4.75,0.2,650.0,1650.0,236542.0,1650.01024035,0.759806658513,0.0982937463631,0.141899595124,1.56869669353,3.49593566954,3.52294875103,6.94404147885
0.5,0.0,0.9,4.75,0.2,650.0,1650.0,238034.0,1650.00127873,0.735197044429,0.108014472983,0.156788482588,1.52421954813,3.5205873171,3.55478100085,6.97623890664
0.5,0.0,0.9,4.75,0.2,650.0,1650.0,238279.0,1650.00438229,0.773579439989,0.100506076008,0.125914484003,1.66491301587,3.52496723008,3.58323114573,6.9274241224
0.5,0.0,0.9,4.75,0.2,650.0,1650.0,236909.0,1650.01187162,0.750344093207,0.104333371114,0.145322535679,1.52946553728,3.46443327677,3.48971182145,6.9505924672
